# Supplementary material for: Comparative transcriptomics reveals the difference in early endosperm development between maize with different amylose contents
Source: PeerJ. 2019 Aug 28;7:e7528. doi: 10.7717/peerj.7528 (PMC6717500; doi:10.7717/peerj.7528)
Supplement: Table S6 [file peerj-07-7528-s013.xlsx]

## Sheet: SD609_Specific DEGs
Table S7 GO enrichment analysis of the DEGs of SD609 and HS68
Functional annotation of DEGs of cluster1
GO_accession	term_type	Term	queryitem	querytotal	bgitem	bgtotal	pvalue	FDR	entries
GO:0010033	P	response to organic substance	17	162	72	39203	6.9e-24	3.2e-21	// GRMZM2G131448 // GRMZM2G465999 // GRMZM2G093246 // GRMZM2G024615 // GRMZM2G383807 // GRMZM2G089106 // GRMZM2G138770 // GRMZM5G870446 // GRMZM2G151521 // GRMZM2G049013 // GRMZM2G445575 // GRMZM2G099305 // GRMZM2G104843 // GRMZM5G874277 // GRMZM2G035552 // GRMZM2G021378 // GRMZM2G153683
GO:0009719	P	response to endogenous stimulus	14	162	72	39203	7.9e-19	1.8e-16	// GRMZM2G465999 // GRMZM2G093246 // GRMZM2G024615 // GRMZM2G383807 // GRMZM2G089106 // GRMZM2G138770 // GRMZM5G870446 // GRMZM2G049013 // GRMZM2G153683 // GRMZM2G099305 // GRMZM2G104843 // GRMZM5G874277 // GRMZM2G035552 // GRMZM2G021378
GO:0009725	P	response to hormone stimulus	13	162	72	39203	3.4e-17	5.2e-15	// GRMZM2G465999 // GRMZM2G024615 // GRMZM2G383807 // GRMZM2G089106 // GRMZM2G138770 // GRMZM5G870446 // GRMZM2G049013 // GRMZM2G153683 // GRMZM2G099305 // GRMZM2G093246 // GRMZM5G874277 // GRMZM2G035552 // GRMZM2G021378
GO:0042221	P	response to chemical stimulus	23	162	626	39203	3.9e-15	4.5e-13	// GRMZM2G151521 // GRMZM2G343543 // GRMZM2G153683 // GRMZM2G085198 // GRMZM2G383807 // GRMZM2G565140 // GRMZM5G843748 // GRMZM2G138770 // GRMZM5G870446 // GRMZM2G445575 // GRMZM2G035552 // GRMZM2G021378 // GRMZM2G089895 // GRMZM2G131448 // GRMZM2G024615 // GRMZM2G089106 // GRMZM2G093246 // GRMZM5G874277 // GRMZM2G465999 // GRMZM2G333635 // GRMZM2G099305 // GRMZM2G049013 // GRMZM2G104843
GO:0070887	P	cellular response to chemical stimulus	7	162	10	39203	3.3e-13	3e-11	// GRMZM2G465999 // GRMZM2G024615 // GRMZM2G089106 // GRMZM2G099305 // GRMZM2G445575 // GRMZM2G093246 // GRMZM2G383807
GO:0051707	P	response to other organism	7	162	16	39203	4.1e-12	3.1e-10	// GRMZM2G151521 // GRMZM2G089106 // GRMZM2G435445 // GRMZM2G153683 // GRMZM2G093246 // GRMZM2G104843 // GRMZM2G445575
GO:0009607	P	response to biotic stimulus	7	162	31	39203	2e-10	1.3e-08	// GRMZM2G151521 // GRMZM2G089106 // GRMZM2G435445 // GRMZM2G153683 // GRMZM2G093246 // GRMZM2G104843 // GRMZM2G445575
GO:0009314	P	response to radiation	7	162	61	39203	1.4e-08	7e-07	// GRMZM2G333635 // GRMZM2G099305 // GRMZM2G029107 // GRMZM2G437912 // GRMZM5G870446 // GRMZM2G104843 // GRMZM2G383807
GO:0009416	P	response to light stimulus	7	162	61	39203	1.4e-08	7e-07	// GRMZM2G333635 // GRMZM2G099305 // GRMZM2G029107 // GRMZM2G437912 // GRMZM5G870446 // GRMZM2G104843 // GRMZM2G383807
GO:0032502	P	developmental process	8	162	111	39203	3.7e-08	1.7e-06	// GRMZM2G089106 // GRMZM2G070375 // GRMZM2G029107 // GRMZM2G099305 // GRMZM2G435445 // GRMZM2G339699 // GRMZM2G104843 // GRMZM2G174784
GO:0048856	P	anatomical structure development	6	162	42	39203	4.7e-08	2e-06	// GRMZM2G089106 // GRMZM2G070375 // GRMZM2G339699 // GRMZM2G099305 // GRMZM2G104843 // GRMZM2G174784
GO:0051704	P	multi-organism process	9	162	186	39203	1.3e-07	5e-06	// GRMZM2G151521 // GRMZM2G465999 // GRMZM2G093246 // GRMZM2G089106 // GRMZM2G029107 // GRMZM2G435445 // GRMZM2G153683 // GRMZM2G104843 // GRMZM2G445575
GO:0007275	P	multicellular organismal development	7	162	107	39203	5e-07	1.8e-05	// GRMZM2G070375 // GRMZM2G029107 // GRMZM2G099305 // GRMZM2G435445 // GRMZM2G339699 // GRMZM2G104843 // GRMZM2G174784
GO:0050896	P	response to stimulus	33	162	3421	39203	4e-06	0.00013	// GRMZM2G151521 // GRMZM2G136910 // GRMZM2G343543 // GRMZM2G153683 // GRMZM2G085198 // GRMZM2G383807 // GRMZM2G565140 // GRMZM5G843748 // GRMZM2G029107 // GRMZM2G138770 // GRMZM5G870446 // GRMZM2G445575 // GRMZM2G035552 // GRMZM2G021378 // GRMZM2G089895 // GRMZM2G131448 // GRMZM2G024615 // GRMZM2G053397 // GRMZM2G089106 // GRMZM2G437912 // GRMZM2G095655 // GRMZM2G158489 // GRMZM2G093246 // GRMZM…
GO:0051716	P	cellular response to stimulus	9	162	324	39203	1.1e-05	0.00033	// GRMZM2G024615 // GRMZM2G062638 // GRMZM2G465999 // GRMZM2G089106 // GRMZM2G099305 // GRMZM2G158489 // GRMZM2G445575 // GRMZM2G093246 // GRMZM2G383807
GO:0022414	P	reproductive process	5	162	85	39203	3.7e-05	0.0011	// GRMZM2G138429 // GRMZM2G174784 // GRMZM2G465999 // GRMZM2G029107 // GRMZM2G104843
GO:0032259	P	methylation	5	162	100	39203	7.7e-05	0.0021	// GRMZM2G054380 // GRMZM2G045518 // GRMZM2G070375 // GRMZM2G151887 // GRMZM2G040672
GO:0006730	P	one-carbon metabolic process	5	162	124	39203	0.0002	0.0051	// GRMZM2G054380 // GRMZM2G045518 // GRMZM2G070375 // GRMZM2G151887 // GRMZM2G040672
GO:0000003	P	reproduction	5	162	181	39203	0.0011	0.026	// GRMZM2G138429 // GRMZM2G174784 // GRMZM2G465999 // GRMZM2G029107 // GRMZM2G104843
GO:0009628	P	response to abiotic stimulus	15	162	1856	39203	0.011	0.24	// GRMZM2G565140 // GRMZM2G093246 // GRMZM2G053397 // GRMZM2G333635 // GRMZM2G153683 // GRMZM2G029107 // GRMZM2G437912 // GRMZM5G870446 // GRMZM2G049013 // GRMZM2G445575 // GRMZM2G099305 // GRMZM2G104843 // GRMZM2G383807 // GRMZM2G066165 // GRMZM2G095655
GO:0007242	P	intracellular signaling cascade	6	162	455	39203	0.012	0.27	// GRMZM2G024615 // GRMZM2G089106 // GRMZM2G029107 // GRMZM2G445575 // GRMZM2G099305 // GRMZM2G383807
GO:0043412	P	macromolecule modification	22	162	3252	39203	0.015	0.32	// GRMZM2G163328 // GRMZM2G093490 // GRMZM2G419267 // GRMZM2G054380 // GRMZM2G383807 // GRMZM5G860810 // GRMZM2G151887 // GRMZM2G084086 // GRMZM2G041141 // GRMZM2G097805 // GRMZM2G159756 // GRMZM2G165422 // GRMZM2G070375 // GRMZM2G100454 // GRMZM2G418223 // GRMZM2G093246 // GRMZM2G465999 // GRMZM2G043470 // GRMZM2G314707 // GRMZM2G309897 // GRMZM2G316534 // GRMZM5G879570
GO:0006464	P	protein modification process	21	162	3113	39203	0.018	0.37	// GRMZM2G465999 // GRMZM2G070375 // GRMZM2G316534 // GRMZM2G043470 // GRMZM2G163328 // GRMZM2G309897 // GRMZM2G159756 // GRMZM2G314707 // GRMZM2G041141 // GRMZM2G093490 // GRMZM2G100454 // GRMZM2G084086 // GRMZM2G419267 // GRMZM2G165422 // GRMZM2G097805 // GRMZM2G093246 // GRMZM2G418223 // GRMZM2G054380 // GRMZM2G383807 // GRMZM5G879570 // GRMZM5G860810
GO:0009605	P	response to external stimulus	5	162	405	39203	0.028	0.53	// GRMZM2G053397 // GRMZM2G158489 // GRMZM2G029107 // GRMZM2G153683 // GRMZM2G104843
GO:0043687	P	post-translational protein modification	19	162	2929	39203	0.035	0.63	// GRMZM2G465999 // GRMZM2G070375 // GRMZM2G418223 // GRMZM2G043470 // GRMZM2G163328 // GRMZM2G309897 // GRMZM2G159756 // GRMZM2G314707 // GRMZM2G041141 // GRMZM2G093490 // GRMZM2G100454 // GRMZM2G084086 // GRMZM2G165422 // GRMZM2G097805 // GRMZM2G093246 // GRMZM2G054380 // GRMZM2G383807 // GRMZM5G879570 // GRMZM5G860810
GO:0006796	P	phosphate metabolic process	19	162	2994	39203	0.042	0.71	// GRMZM2G052935 // GRMZM2G465999 // GRMZM2G418223 // GRMZM2G163328 // GRMZM2G309897 // GRMZM2G383807 // GRMZM2G043470 // GRMZM2G093490 // GRMZM2G100454 // GRMZM2G084086 // GRMZM2G013152 // GRMZM2G306062 // GRMZM2G165422 // GRMZM2G097805 // GRMZM2G093246 // GRMZM2G094452 // GRMZM2G159756 // GRMZM5G879570 // GRMZM5G860810
GO:0006793	P	phosphorus metabolic process	19	162	2995	39203	0.042	0.71	// GRMZM2G052935 // GRMZM2G465999 // GRMZM2G418223 // GRMZM2G163328 // GRMZM2G309897 // GRMZM2G383807 // GRMZM2G043470 // GRMZM2G093490 // GRMZM2G100454 // GRMZM2G084086 // GRMZM2G013152 // GRMZM2G306062 // GRMZM2G165422 // GRMZM2G097805 // GRMZM2G093246 // GRMZM2G094452 // GRMZM2G159756 // GRMZM5G879570 // GRMZM5G860810
GO:0023046	P	signaling process	7	162	783	39203	0.046	0.72	// GRMZM2G024615 // GRMZM2G158140 // GRMZM2G089106 // GRMZM2G029107 // GRMZM2G445575 // GRMZM2G099305 // GRMZM2G383807
GO:0023060	P	signal transmission	7	162	783	39203	0.046	0.72	// GRMZM2G024615 // GRMZM2G158140 // GRMZM2G089106 // GRMZM2G029107 // GRMZM2G445575 // GRMZM2G099305 // GRMZM2G383807
GO:0051641	P	cellular localization	7	162	817	39203	0.055	0.84	// GRMZM2G465999 // GRMZM2G111713 // GRMZM2G132301 // GRMZM2G107306 // GRMZM2G419267 // GRMZM2G158489 // GRMZM2G021378
GO:0006996	P	organelle organization	6	162	657	39203	0.057	0.84	// GRMZM2G169914 // GRMZM2G006229 // GRMZM2G132301 // GRMZM2G070375 // GRMZM2G145758 // GRMZM2G054380
GO:0008104	P	protein localization	5	162	890	39203	0.31	1	// GRMZM2G465999 // GRMZM2G419267 // GRMZM2G132301 // GRMZM2G021378 // GRMZM2G111713
GO:0080090	P	regulation of primary metabolic process	10	162	3595	39203	0.93	1	// GRMZM2G458728 // GRMZM2G158140 // GRMZM2G025954 // GRMZM2G089106 // GRMZM2G009406 // GRMZM2G445575 // GRMZM2G154641 // GRMZM2G073805 // GRMZM2G006229 // GRMZM2G174784
GO:0019222	P	regulation of metabolic process	14	162	3667	39203	0.66	1	// GRMZM2G458728 // GRMZM2G158140 // GRMZM2G006229 // GRMZM2G025954 // GRMZM2G174784 // GRMZM2G089106 // GRMZM2G009406 // GRMZM5G870446 // GRMZM2G445575 // GRMZM2G154641 // GRMZM2G073805 // GRMZM2G054380 // GRMZM2G383807 // GRMZM2G094452
GO:0044281	P	small molecule metabolic process	14	162	2730	39203	0.24	1	// GRMZM2G060156 // GRMZM2G045518 // GRMZM2G070375 // GRMZM2G151887 // GRMZM2G040672 // GRMZM2G025954 // GRMZM2G089106 // GRMZM2G437912 // GRMZM5G874277 // GRMZM2G052935 // GRMZM2G339699 // GRMZM2G104843 // GRMZM2G054380 // GRMZM2G343543
GO:0044283	P	small molecule biosynthetic process	5	162	708	39203	0.17	1	// GRMZM2G052935 // GRMZM2G060156 // GRMZM2G437912 // GRMZM2G339699 // GRMZM2G104843
GO:0070727	P	cellular macromolecule localization	5	162	562	39203	0.086	1	// GRMZM2G465999 // GRMZM2G419267 // GRMZM2G132301 // GRMZM2G021378 // GRMZM2G111713
GO:0016310	P	phosphorylation	16	162	2743	39203	0.1	1	// GRMZM2G465999 // GRMZM2G418223 // GRMZM2G163328 // GRMZM2G052935 // GRMZM2G043470 // GRMZM2G093490 // GRMZM2G100454 // GRMZM2G309897 // GRMZM2G013152 // GRMZM2G165422 // GRMZM2G097805 // GRMZM2G093246 // GRMZM5G860810 // GRMZM2G159756 // GRMZM5G879570 // GRMZM2G094452
GO:0033036	P	macromolecule localization	7	162	997	39203	0.12	1	// GRMZM2G465999 // GRMZM2G089288 // GRMZM2G111713 // GRMZM2G132301 // GRMZM2G419267 // GRMZM2G323844 // GRMZM2G021378
GO:0060255	P	regulation of macromolecule metabolic process	9	162	3632	39203	0.97	1	// GRMZM2G158140 // GRMZM2G006229 // GRMZM2G458728 // GRMZM2G009406 // GRMZM2G445575 // GRMZM2G154641 // GRMZM2G073805 // GRMZM2G054380 // GRMZM2G174784
GO:0055114	P	oxidation reduction	13	162	2743	39203	0.35	1	// GRMZM2G042506 // GRMZM2G106408 // GRMZM5G843748 // GRMZM2G577677 // GRMZM2G085320 // GRMZM5G870446 // GRMZM2G380286 // GRMZM2G104843 // GRMZM2G010348 // GRMZM2G085198 // GRMZM2G383807 // GRMZM2G089895 // GRMZM2G429540
GO:0019538	P	protein metabolic process	23	162	7175	39203	0.93	1	// GRMZM2G343543 // GRMZM2G163328 // GRMZM2G093490 // GRMZM2G419267 // GRMZM2G054380 // GRMZM2G383807 // GRMZM5G860810 // GRMZM2G084086 // GRMZM2G041141 // GRMZM2G097805 // GRMZM2G159756 // GRMZM2G165422 // GRMZM2G070375 // GRMZM2G100454 // GRMZM2G418223 // GRMZM2G093246 // GRMZM2G465999 // GRMZM2G075676 // GRMZM2G043470 // GRMZM2G314707 // GRMZM2G309897 // GRMZM2G316534 // GRMZM5G879570
GO:0023052	P	signaling	11	162	1673	39203	0.089	1	// GRMZM2G465999 // GRMZM2G158140 // GRMZM2G024615 // GRMZM2G089106 // GRMZM2G029107 // GRMZM2G099305 // GRMZM2G158489 // GRMZM2G445575 // GRMZM2G093246 // GRMZM2G383807 // GRMZM2G094452
GO:0007165	P	signal transduction	6	162	711	39203	0.077	1	// GRMZM2G024615 // GRMZM2G089106 // GRMZM2G029107 // GRMZM2G445575 // GRMZM2G099305 // GRMZM2G383807
GO:0006807	P	nitrogen compound metabolic process	23	162	6937	39203	0.9	1	// GRMZM2G158140 // GRMZM2G343543 // GRMZM2G023422 // GRMZM2G052935 // GRMZM2G013152 // GRMZM5G874277 // GRMZM2G054380 // GRMZM2G565140 // GRMZM2G151887 // GRMZM2G040672 // GRMZM2G445575 // GRMZM2G174784 // GRMZM2G089106 // GRMZM2G437912 // GRMZM2G037743 // GRMZM2G365644 // GRMZM2G339699 // GRMZM2G073805 // GRMZM2G062638 // GRMZM2G006229 // GRMZM2G458728 // GRMZM2G009406 // GRMZM2G154641
GO:0050789	P	regulation of biological process	18	162	4504	39203	0.6	1	// GRMZM2G024615 // GRMZM2G070375 // GRMZM2G089106 // GRMZM2G158140 // GRMZM2G006229 // GRMZM2G025954 // GRMZM2G174784 // GRMZM2G458728 // GRMZM2G029107 // GRMZM2G009406 // GRMZM5G870446 // GRMZM2G445575 // GRMZM2G154641 // GRMZM2G099305 // GRMZM2G073805 // GRMZM2G054380 // GRMZM2G383807 // GRMZM2G094452
GO:0044267	P	cellular protein metabolic process	22	162	5860	39203	0.72	1	// GRMZM2G343543 // GRMZM2G163328 // GRMZM2G093490 // GRMZM2G419267 // GRMZM2G054380 // GRMZM2G383807 // GRMZM5G860810 // GRMZM2G084086 // GRMZM2G041141 // GRMZM2G097805 // GRMZM2G159756 // GRMZM2G165422 // GRMZM2G070375 // GRMZM2G100454 // GRMZM2G418223 // GRMZM2G093246 // GRMZM2G465999 // GRMZM2G043470 // GRMZM2G314707 // GRMZM2G309897 // GRMZM2G316534 // GRMZM5G879570
GO:0044260	P	cellular macromolecule metabolic process	35	162	11296	39203	0.98	1	// GRMZM2G314707 // GRMZM2G158140 // GRMZM2G343543 // GRMZM2G163328 // GRMZM2G093490 // GRMZM2G023422 // GRMZM2G419267 // GRMZM2G054380 // GRMZM2G383807 // GRMZM5G860810 // GRMZM2G565140 // GRMZM2G151887 // GRMZM2G040672 // GRMZM2G309897 // GRMZM2G041141 // GRMZM2G445575 // GRMZM2G097805 // GRMZM2G159756 // GRMZM2G316534 // GRMZM2G070375 // GRMZM2G100454 // GRMZM2G418223 // GRMZM2G154641 // GRMZM…
GO:0016043	P	cellular component organization	9	162	1290	39203	0.089	1	// GRMZM2G070375 // GRMZM2G132301 // GRMZM2G006229 // GRMZM2G053397 // GRMZM2G169914 // GRMZM2G145758 // GRMZM2G099305 // GRMZM2G093246 // GRMZM2G054380
GO:0065007	P	biological regulation	20	162	6272	39203	0.92	1	// GRMZM2G024615 // GRMZM2G070375 // GRMZM2G089106 // GRMZM2G158140 // GRMZM2G006229 // GRMZM2G025954 // GRMZM2G174784 // GRMZM2G458728 // GRMZM2G029107 // GRMZM2G009406 // GRMZM5G870446 // GRMZM2G111886 // GRMZM2G445575 // GRMZM2G154641 // GRMZM2G099305 // GRMZM2G073805 // GRMZM2G054380 // GRMZM2G094452 // GRMZM2G383807 // GRMZM2G107306
GO:0006810	P	transport	16	162	3841	39203	0.53	1	// GRMZM2G151893 // GRMZM2G132301 // GRMZM2G089288 // GRMZM2G053397 // GRMZM2G111713 // GRMZM2G169914 // GRMZM2G107306 // GRMZM2G111886 // GRMZM2G419267 // GRMZM2G158489 // GRMZM2G323844 // GRMZM2G054341 // GRMZM2G089873 // GRMZM2G021378 // GRMZM2G018417 // GRMZM2G028521
GO:0009889	P	regulation of biosynthetic process	8	162	3393	39203	0.97	1	// GRMZM2G158140 // GRMZM2G458728 // GRMZM2G009406 // GRMZM2G445575 // GRMZM2G154641 // GRMZM2G073805 // GRMZM2G006229 // GRMZM2G174784
GO:0050794	P	regulation of cellular process	17	162	4274	39203	0.6	1	// GRMZM2G024615 // GRMZM2G070375 // GRMZM2G089106 // GRMZM2G158140 // GRMZM2G025954 // GRMZM2G174784 // GRMZM2G458728 // GRMZM2G029107 // GRMZM2G009406 // GRMZM5G870446 // GRMZM2G445575 // GRMZM2G154641 // GRMZM2G099305 // GRMZM2G073805 // GRMZM2G006229 // GRMZM2G383807 // GRMZM2G094452
GO:0008152	P	metabolic process	73	162	20231	39203	0.96	1	// GRMZM2G078114 // GRMZM2G314707 // GRMZM2G158140 // GRMZM2G343543 // GRMZM2G106408 // GRMZM2G339699 // GRMZM2G093490 // GRMZM2G023422 // GRMZM2G085320 // GRMZM2G102572 // GRMZM2G052935 // GRMZM2G419267 // GRMZM2G013152 // GRMZM2G167767 // GRMZM2G042506 // GRMZM5G874277 // GRMZM2G054380 // GRMZM2G085198 // GRMZM2G383807 // GRMZM2G418223 // GRMZM5G860810 // GRMZM2G045518 // GRMZM2G565140 // GRMZM…
GO:0009266	P	response to temperature stimulus	7	162	1765	39203	0.6	1	// GRMZM2G565140 // GRMZM2G333635 // GRMZM2G095655 // GRMZM5G870446 // GRMZM2G445575 // GRMZM2G383807 // GRMZM2G066165
GO:0051234	P	establishment of localization	16	162	3841	39203	0.53	1	// GRMZM2G151893 // GRMZM2G132301 // GRMZM2G089288 // GRMZM2G053397 // GRMZM2G111713 // GRMZM2G169914 // GRMZM2G107306 // GRMZM2G111886 // GRMZM2G419267 // GRMZM2G158489 // GRMZM2G323844 // GRMZM2G054341 // GRMZM2G089873 // GRMZM2G021378 // GRMZM2G018417 // GRMZM2G028521
GO:0016070	P	RNA metabolic process	11	162	3121	39203	0.75	1	// GRMZM2G158140 // GRMZM2G151887 // GRMZM2G040672 // GRMZM2G458728 // GRMZM2G009406 // GRMZM2G445575 // GRMZM2G154641 // GRMZM2G073805 // GRMZM2G006229 // GRMZM2G565140 // GRMZM2G174784
GO:0046907	P	intracellular transport	5	162	661	39203	0.14	1	// GRMZM2G111713 // GRMZM2G419267 // GRMZM2G132301 // GRMZM2G021378 // GRMZM2G158489
GO:0006950	P	response to stress	18	162	3059	39203	0.083	1	// GRMZM2G136910 // GRMZM2G062638 // GRMZM2G093246 // GRMZM5G843748 // GRMZM2G333635 // GRMZM2G089106 // GRMZM2G095655 // GRMZM5G870446 // GRMZM2G158489 // GRMZM2G049013 // GRMZM2G445575 // GRMZM2G104843 // GRMZM2G018586 // GRMZM2G085198 // GRMZM2G565140 // GRMZM2G383807 // GRMZM2G066165 // GRMZM2G089895
GO:0006355	P	regulation of transcription, DNA-dependent	8	162	2208	39203	0.7	1	// GRMZM2G158140 // GRMZM2G458728 // GRMZM2G009406 // GRMZM2G445575 // GRMZM2G154641 // GRMZM2G073805 // GRMZM2G006229 // GRMZM2G174784
GO:0010556	P	regulation of macromolecule biosynthetic process	8	162	3393	39203	0.97	1	// GRMZM2G158140 // GRMZM2G458728 // GRMZM2G009406 // GRMZM2G445575 // GRMZM2G154641 // GRMZM2G073805 // GRMZM2G006229 // GRMZM2G174784
GO:0006350	P	transcription	8	162	3730	39203	0.99	1	// GRMZM2G158140 // GRMZM2G458728 // GRMZM2G009406 // GRMZM2G445575 // GRMZM2G154641 // GRMZM2G073805 // GRMZM2G006229 // GRMZM2G174784
GO:0006351	P	transcription, DNA-dependent	8	162	2362	39203	0.77	1	// GRMZM2G158140 // GRMZM2G458728 // GRMZM2G009406 // GRMZM2G445575 // GRMZM2G154641 // GRMZM2G073805 // GRMZM2G006229 // GRMZM2G174784
GO:0032774	P	RNA biosynthetic process	8	162	2364	39203	0.77	1	// GRMZM2G158140 // GRMZM2G458728 // GRMZM2G009406 // GRMZM2G445575 // GRMZM2G154641 // GRMZM2G073805 // GRMZM2G006229 // GRMZM2G174784
GO:0044249	P	cellular biosynthetic process	19	162	7619	39203	1	1	// GRMZM2G060156 // GRMZM5G874277 // GRMZM2G158140 // GRMZM2G343543 // GRMZM2G339699 // GRMZM2G458728 // GRMZM2G023422 // GRMZM2G437912 // GRMZM2G009406 // GRMZM2G052935 // GRMZM2G419267 // GRMZM2G445575 // GRMZM2G154641 // GRMZM2G104843 // GRMZM2G073805 // GRMZM2G006229 // GRMZM2G174784 // GRMZM2G316534 // GRMZM2G365644
GO:0034641	P	cellular nitrogen compound metabolic process	5	162	1150	39203	0.52	1	// GRMZM2G052935 // GRMZM2G089106 // GRMZM2G437912 // GRMZM2G339699 // GRMZM2G365644
GO:0034645	P	cellular macromolecule biosynthetic process	12	162	6057	39203	1	1	// GRMZM2G158140 // GRMZM2G343543 // GRMZM2G458728 // GRMZM2G023422 // GRMZM2G009406 // GRMZM2G419267 // GRMZM2G445575 // GRMZM2G154641 // GRMZM2G073805 // GRMZM2G006229 // GRMZM2G174784 // GRMZM2G316534
GO:0006139	P	nucleobase, nucleoside, nucleotide and nucleic acid metabolic process	18	162	5979	39203	0.95	1	// GRMZM5G874277 // GRMZM2G062638 // GRMZM2G151887 // GRMZM2G040672 // GRMZM2G339699 // GRMZM2G006229 // GRMZM2G458728 // GRMZM2G023422 // GRMZM2G009406 // GRMZM2G013152 // GRMZM2G445575 // GRMZM2G154641 // GRMZM2G054380 // GRMZM2G073805 // GRMZM2G158140 // GRMZM2G565140 // GRMZM2G174784 // GRMZM2G343543
GO:0032501	P	multicellular organismal process	9	162	1983	39203	0.44	1	// GRMZM2G465999 // GRMZM2G053397 // GRMZM2G070375 // GRMZM2G029107 // GRMZM2G099305 // GRMZM2G435445 // GRMZM2G339699 // GRMZM2G104843 // GRMZM2G174784
GO:0044238	P	primary metabolic process	48	162	15885	39203	1	1	// GRMZM2G314707 // GRMZM2G158140 // GRMZM2G343543 // GRMZM2G163328 // GRMZM2G339699 // GRMZM2G093490 // GRMZM2G023422 // GRMZM2G102572 // GRMZM2G052935 // GRMZM2G419267 // GRMZM2G013152 // GRMZM5G874277 // GRMZM2G054380 // GRMZM2G383807 // GRMZM5G860810 // GRMZM2G565140 // GRMZM2G151887 // GRMZM2G040672 // GRMZM2G309897 // GRMZM2G135763 // GRMZM2G041141 // GRMZM2G445575 // GRMZM2G097805 // GRMZM…
GO:0009987	P	cellular process	67	162	18476	39203	0.94	1	// GRMZM2G132301 // GRMZM2G158140 // GRMZM2G343543 // GRMZM2G163328 // GRMZM2G339699 // GRMZM2G041141 // GRMZM2G169914 // GRMZM2G023422 // GRMZM2G052935 // GRMZM2G419267 // GRMZM2G013152 // GRMZM2G153683 // GRMZM5G874277 // GRMZM2G054380 // GRMZM5G870446 // GRMZM2G383807 // GRMZM5G860810 // GRMZM2G045518 // GRMZM2G093490 // GRMZM2G565140 // GRMZM2G151887 // GRMZM2G040672 // GRMZM2G309897 // GRMZM…
GO:0009409	P	response to cold	6	162	1758	39203	0.74	1	// GRMZM2G565140 // GRMZM2G095655 // GRMZM5G870446 // GRMZM2G445575 // GRMZM2G383807 // GRMZM2G066165
GO:0055085	P	transmembrane transport	6	162	1420	39203	0.54	1	// GRMZM2G151893 // GRMZM2G169914 // GRMZM2G107306 // GRMZM2G419267 // GRMZM2G018417 // GRMZM2G028521
GO:0051252	P	regulation of RNA metabolic process	8	162	2211	39203	0.7	1	// GRMZM2G158140 // GRMZM2G458728 // GRMZM2G009406 // GRMZM2G445575 // GRMZM2G154641 // GRMZM2G073805 // GRMZM2G006229 // GRMZM2G174784
GO:0043170	P	macromolecule metabolic process	36	162	12696	39203	1	1	// GRMZM2G314707 // GRMZM2G158140 // GRMZM2G343543 // GRMZM2G163328 // GRMZM2G093490 // GRMZM2G023422 // GRMZM2G419267 // GRMZM2G054380 // GRMZM2G383807 // GRMZM5G860810 // GRMZM2G565140 // GRMZM2G151887 // GRMZM2G040672 // GRMZM2G309897 // GRMZM2G041141 // GRMZM2G445575 // GRMZM2G097805 // GRMZM2G159756 // GRMZM2G316534 // GRMZM2G070375 // GRMZM2G100454 // GRMZM2G418223 // GRMZM2G154641 // GRMZM…
GO:0031326	P	regulation of cellular biosynthetic process	8	162	3393	39203	0.97	1	// GRMZM2G158140 // GRMZM2G458728 // GRMZM2G009406 // GRMZM2G445575 // GRMZM2G154641 // GRMZM2G073805 // GRMZM2G006229 // GRMZM2G174784
GO:0031323	P	regulation of cellular metabolic process	12	162	3439	39203	0.77	1	// GRMZM2G458728 // GRMZM2G158140 // GRMZM2G174784 // GRMZM2G089106 // GRMZM2G009406 // GRMZM5G870446 // GRMZM2G445575 // GRMZM2G154641 // GRMZM2G073805 // GRMZM2G006229 // GRMZM2G383807 // GRMZM2G094452
GO:0045449	P	regulation of transcription	8	162	3352	39203	0.97	1	// GRMZM2G158140 // GRMZM2G458728 // GRMZM2G009406 // GRMZM2G445575 // GRMZM2G154641 // GRMZM2G073805 // GRMZM2G006229 // GRMZM2G174784
GO:0010467	P	gene expression	13	162	6042	39203	1	1	// GRMZM2G158140 // GRMZM2G151887 // GRMZM2G040672 // GRMZM2G006229 // GRMZM2G458728 // GRMZM2G009406 // GRMZM2G445575 // GRMZM2G154641 // GRMZM2G073805 // GRMZM2G054380 // GRMZM2G565140 // GRMZM2G174784 // GRMZM2G343543
GO:0010468	P	regulation of gene expression	9	162	3419	39203	0.95	1	// GRMZM2G158140 // GRMZM2G006229 // GRMZM2G458728 // GRMZM2G009406 // GRMZM2G445575 // GRMZM2G154641 // GRMZM2G073805 // GRMZM2G054380 // GRMZM2G174784
GO:0006468	P	protein amino acid phosphorylation	13	162	2387	39203	0.19	1	// GRMZM2G465999 // GRMZM2G418223 // GRMZM2G163328 // GRMZM2G043470 // GRMZM2G093490 // GRMZM2G100454 // GRMZM2G309897 // GRMZM2G165422 // GRMZM2G097805 // GRMZM2G093246 // GRMZM2G159756 // GRMZM5G879570 // GRMZM5G860810
GO:0019219	P	regulation of nucleobase, nucleoside, nucleotide and nucleic acid metabolic process	8	162	3370	39203	0.97	1	// GRMZM2G158140 // GRMZM2G458728 // GRMZM2G009406 // GRMZM2G445575 // GRMZM2G154641 // GRMZM2G073805 // GRMZM2G006229 // GRMZM2G174784
GO:0034613	P	cellular protein localization	5	162	562	39203	0.086	1	// GRMZM2G465999 // GRMZM2G419267 // GRMZM2G132301 // GRMZM2G021378 // GRMZM2G111713
GO:0009058	P	biosynthetic process	19	162	7998	39203	1	1	// GRMZM2G060156 // GRMZM5G874277 // GRMZM2G158140 // GRMZM2G343543 // GRMZM2G339699 // GRMZM2G458728 // GRMZM2G023422 // GRMZM2G437912 // GRMZM2G009406 // GRMZM2G052935 // GRMZM2G419267 // GRMZM2G445575 // GRMZM2G154641 // GRMZM2G104843 // GRMZM2G073805 // GRMZM2G006229 // GRMZM2G174784 // GRMZM2G316534 // GRMZM2G365644
GO:0009059	P	macromolecule biosynthetic process	12	162	6064	39203	1	1	// GRMZM2G158140 // GRMZM2G343543 // GRMZM2G458728 // GRMZM2G023422 // GRMZM2G009406 // GRMZM2G419267 // GRMZM2G445575 // GRMZM2G154641 // GRMZM2G073805 // GRMZM2G006229 // GRMZM2G174784 // GRMZM2G316534
GO:0051171	P	regulation of nitrogen compound metabolic process	9	162	3370	39203	0.94	1	// GRMZM2G458728 // GRMZM2G158140 // GRMZM2G089106 // GRMZM2G009406 // GRMZM2G445575 // GRMZM2G154641 // GRMZM2G073805 // GRMZM2G006229 // GRMZM2G174784
GO:0051649	P	establishment of localization in cell	5	162	791	39203	0.23	1	// GRMZM2G111713 // GRMZM2G419267 // GRMZM2G132301 // GRMZM2G021378 // GRMZM2G158489
GO:0051179	P	localization	17	162	3887	39203	0.44	1	// GRMZM2G465999 // GRMZM2G151893 // GRMZM2G132301 // GRMZM2G089288 // GRMZM2G053397 // GRMZM2G111713 // GRMZM2G169914 // GRMZM2G107306 // GRMZM2G111886 // GRMZM2G419267 // GRMZM2G158489 // GRMZM2G323844 // GRMZM2G054341 // GRMZM2G089873 // GRMZM2G021378 // GRMZM2G018417 // GRMZM2G028521
GO:0042180	P	cellular ketone metabolic process	5	162	1198	39203	0.55	1	// GRMZM2G052935 // GRMZM2G060156 // GRMZM2G089106 // GRMZM2G437912 // GRMZM2G104843
GO:0044237	P	cellular metabolic process	51	162	14490	39203	0.94	1	// GRMZM2G314707 // GRMZM2G158140 // GRMZM2G343543 // GRMZM2G163328 // GRMZM2G339699 // GRMZM2G093490 // GRMZM2G023422 // GRMZM2G052935 // GRMZM2G419267 // GRMZM2G013152 // GRMZM5G874277 // GRMZM2G054380 // GRMZM2G383807 // GRMZM5G860810 // GRMZM2G565140 // GRMZM2G151887 // GRMZM2G040672 // GRMZM2G309897 // GRMZM2G041141 // GRMZM2G010348 // GRMZM5G870446 // GRMZM2G445575 // GRMZM2G097805 // GRMZM…
GO:0000166	F	nucleotide binding	27	162	6408	39203	0.49	1	// GRMZM2G068917 // GRMZM2G343543 // GRMZM2G163328 // GRMZM2G069816 // GRMZM2G154946 // GRMZM2G013152 // GRMZM2G054380 // GRMZM5G860810 // GRMZM2G565140 // GRMZM2G093490 // GRMZM2G138770 // GRMZM2G170982 // GRMZM2G097805 // GRMZM2G159756 // GRMZM2G100454 // GRMZM2G380286 // GRMZM2G418223 // GRMZM2G093246 // GRMZM5G874277 // GRMZM2G114588 // GRMZM2G465999 // GRMZM2G062638 // GRMZM2G043470 // GRMZM…
GO:0016740	F	transferase activity	33	162	5727	39203	0.029	1	// GRMZM2G339699 // GRMZM2G163328 // GRMZM2G023422 // GRMZM2G052935 // GRMZM2G419267 // GRMZM2G013152 // GRMZM2G054380 // GRMZM2G094452 // GRMZM2G151887 // GRMZM2G040672 // GRMZM2G093490 // GRMZM2G051683 // GRMZM2G097805 // GRMZM2G176723 // GRMZM5G860810 // GRMZM2G159756 // GRMZM2G316534 // GRMZM2G305007 // GRMZM2G096231 // GRMZM2G045518 // GRMZM2G100454 // GRMZM2G418223 // GRMZM2G034631 // GRMZM…
GO:0016741	F	transferase activity, transferring one-carbon groups	5	162	495	39203	0.056	1	// GRMZM2G054380 // GRMZM2G045518 // GRMZM2G140893 // GRMZM2G151887 // GRMZM2G040672
GO:0016818	F	hydrolase activity, acting on acid anhydrides, in phosphorus-containing anhydrides	7	162	1958	39203	0.7	1	// GRMZM2G565140 // GRMZM2G343543 // GRMZM2G138770 // GRMZM2G154946 // GRMZM2G170982 // GRMZM2G138355 // GRMZM2G062638
GO:0030554	F	adenyl nucleotide binding	22	162	5398	39203	0.56	1	// GRMZM2G163328 // GRMZM2G154946 // GRMZM2G013152 // GRMZM5G860810 // GRMZM2G565140 // GRMZM2G093490 // GRMZM2G138770 // GRMZM2G170982 // GRMZM2G097805 // GRMZM2G159756 // GRMZM2G100454 // GRMZM2G380286 // GRMZM2G418223 // GRMZM2G093246 // GRMZM5G874277 // GRMZM2G465999 // GRMZM2G062638 // GRMZM2G043470 // GRMZM2G309897 // GRMZM2G165422 // GRMZM5G879570 // GRMZM2G429540
GO:0016817	F	hydrolase activity, acting on acid anhydrides	7	162	1980	39203	0.71	1	// GRMZM2G565140 // GRMZM2G343543 // GRMZM2G138770 // GRMZM2G154946 // GRMZM2G170982 // GRMZM2G138355 // GRMZM2G062638
GO:0016757	F	transferase activity, transferring glycosyl groups	5	162	747	39203	0.2	1	// GRMZM2G051683 // GRMZM2G419267 // GRMZM2G096231 // GRMZM2G339699 // GRMZM2G316534
GO:0005488	F	binding	91	162	24279	39203	0.94	1	// GRMZM2G081127 // GRMZM2G163328 // GRMZM2G041141 // GRMZM2G074254 // GRMZM2G089873 // GRMZM2G383807 // GRMZM5G860810 // GRMZM2G069218 // GRMZM2G106408 // GRMZM2G066614 // GRMZM2G079458 // GRMZM2G145758 // GRMZM2G445575 // GRMZM2G054341 // GRMZM2G380286 // GRMZM2G418223 // GRMZM2G154641 // GRMZM2G404897 // GRMZM2G114588 // GRMZM2G409224 // GRMZM2G021378 // GRMZM2G009406 // GRMZM2G013152 // GRMZM…
GO:0003676	F	nucleic acid binding	22	162	8298	39203	0.99	1	// GRMZM2G081127 // GRMZM2G343543 // GRMZM2G069816 // GRMZM2G023422 // GRMZM2G154946 // GRMZM2G054380 // GRMZM2G159926 // GRMZM2G069218 // GRMZM2G565140 // GRMZM2G079458 // GRMZM2G145758 // GRMZM2G445575 // AC149829.2_FG004 // GRMZM2G174784 // GRMZM2G048403 // GRMZM2G154641 // GRMZM2G062638 // GRMZM2G351454 // GRMZM2G458728 // GRMZM2G020772 // GRMZM2G009406 // GRMZM2G160279
GO:0003677	F	DNA binding	17	162	5003	39203	0.84	1	// GRMZM2G081127 // GRMZM2G048403 // GRMZM2G023422 // GRMZM2G458728 // GRMZM2G079458 // AC149829.2_FG004 // GRMZM2G009406 // GRMZM2G145758 // GRMZM2G154946 // GRMZM2G565140 // GRMZM2G445575 // GRMZM2G154641 // GRMZM2G054380 // GRMZM2G062638 // GRMZM2G159926 // GRMZM2G174784 // GRMZM2G020772
GO:0008168	F	methyltransferase activity	5	162	471	39203	0.048	1	// GRMZM2G054380 // GRMZM2G045518 // GRMZM2G140893 // GRMZM2G151887 // GRMZM2G040672
GO:0017076	F	purine nucleotide binding	23	162	6079	39203	0.71	1	// GRMZM2G343543 // GRMZM2G163328 // GRMZM2G154946 // GRMZM2G013152 // GRMZM5G860810 // GRMZM2G565140 // GRMZM2G093490 // GRMZM2G138770 // GRMZM2G170982 // GRMZM2G097805 // GRMZM2G159756 // GRMZM2G100454 // GRMZM2G380286 // GRMZM2G418223 // GRMZM2G093246 // GRMZM5G874277 // GRMZM2G465999 // GRMZM2G062638 // GRMZM2G043470 // GRMZM2G309897 // GRMZM2G165422 // GRMZM5G879570 // GRMZM2G429540
GO:0005524	F	ATP binding	20	162	5133	39203	0.65	1	// GRMZM2G465999 // GRMZM5G874277 // GRMZM2G062638 // GRMZM2G163328 // GRMZM2G043470 // GRMZM2G093490 // GRMZM2G138770 // GRMZM2G154946 // GRMZM2G100454 // GRMZM2G170982 // GRMZM2G309897 // GRMZM2G013152 // GRMZM2G165422 // GRMZM2G097805 // GRMZM2G093246 // GRMZM2G418223 // GRMZM2G565140 // GRMZM2G159756 // GRMZM5G879570 // GRMZM5G860810
GO:0016787	F	hydrolase activity	17	162	6078	39203	0.97	1	// GRMZM2G170982 // GRMZM2G075676 // GRMZM2G062638 // GRMZM2G343543 // GRMZM2G024615 // GRMZM2G135763 // GRMZM2G023422 // GRMZM2G138770 // GRMZM2G154946 // GRMZM2G109405 // GRMZM2G102572 // GRMZM2G084086 // GRMZM2G138355 // GRMZM2G565140 // GRMZM2G404897 // GRMZM2G383807 // GRMZM2G011141
GO:0016301	F	kinase activity	16	162	3006	39203	0.18	1	// GRMZM2G465999 // GRMZM2G418223 // GRMZM2G163328 // GRMZM2G052935 // GRMZM2G043470 // GRMZM2G093490 // GRMZM2G100454 // GRMZM2G309897 // GRMZM2G013152 // GRMZM2G165422 // GRMZM2G097805 // GRMZM2G093246 // GRMZM5G860810 // GRMZM2G159756 // GRMZM5G879570 // GRMZM2G094452
GO:0020037	F	heme binding	6	162	876	39203	0.16	1	// GRMZM2G106408 // GRMZM2G010348 // GRMZM2G079782 // GRMZM2G085198 // GRMZM5G843748 // GRMZM2G089895
GO:0043169	F	cation binding	30	162	6664	39203	0.33	1	// GRMZM2G106408 // GRMZM2G409224 // GRMZM2G074254 // GRMZM2G167767 // GRMZM2G054380 // GRMZM2G089873 // GRMZM5G843748 // GRMZM2G085198 // GRMZM2G069218 // GRMZM2G066614 // GRMZM2G383807 // GRMZM2G029107 // GRMZM2G010348 // GRMZM2G336761 // GRMZM2G054341 // GRMZM2G089895 // GRMZM2G383937 // GRMZM2G027856 // GRMZM2G482046 // GRMZM2G037743 // GRMZM2G079782 // GRMZM2G339699 // GRMZM2G152056 // GRMZM…
GO:0016788	F	hydrolase activity, acting on ester bonds	6	162	1355	39203	0.49	1	// GRMZM2G024615 // GRMZM2G023422 // GRMZM2G102572 // GRMZM2G084086 // GRMZM2G383807 // GRMZM2G011141
GO:0003824	F	catalytic activity	72	162	17617	39203	0.58	1	// GRMZM2G078114 // GRMZM2G068917 // GRMZM2G343543 // GRMZM2G106408 // GRMZM2G339699 // GRMZM2G093490 // GRMZM2G023422 // GRMZM2G085320 // GRMZM2G154946 // GRMZM2G102572 // GRMZM2G052935 // GRMZM2G419267 // GRMZM2G013152 // GRMZM2G167767 // GRMZM2G042506 // GRMZM2G054380 // GRMZM2G085198 // GRMZM2G383807 // GRMZM2G418223 // GRMZM5G860810 // GRMZM2G051683 // GRMZM2G565140 // GRMZM2G163328 // GRMZM…
GO:0046906	F	tetrapyrrole binding	6	162	880	39203	0.16	1	// GRMZM2G106408 // GRMZM2G010348 // GRMZM2G079782 // GRMZM2G085198 // GRMZM5G843748 // GRMZM2G089895
GO:0016773	F	phosphotransferase activity, alcohol group as acceptor	14	162	2858	39203	0.29	1	// GRMZM2G465999 // GRMZM2G418223 // GRMZM2G163328 // GRMZM2G043470 // GRMZM2G093490 // GRMZM2G100454 // GRMZM2G309897 // GRMZM2G165422 // GRMZM2G097805 // GRMZM2G093246 // GRMZM5G860810 // GRMZM2G159756 // GRMZM5G879570 // GRMZM2G094452
GO:0016772	F	transferase activity, transferring phosphorus-containing groups	18	162	3661	39203	0.25	1	// GRMZM2G465999 // GRMZM2G418223 // GRMZM2G097805 // GRMZM2G163328 // GRMZM2G052935 // GRMZM2G093490 // GRMZM2G043470 // GRMZM2G023422 // GRMZM2G100454 // GRMZM2G309897 // GRMZM2G013152 // GRMZM2G165422 // GRMZM2G305007 // GRMZM2G093246 // GRMZM2G094452 // GRMZM2G159756 // GRMZM5G879570 // GRMZM5G860810
GO:0032555	F	purine ribonucleotide binding	21	162	5800	39203	0.78	1	// GRMZM2G465999 // GRMZM5G874277 // GRMZM2G062638 // GRMZM2G343543 // GRMZM2G163328 // GRMZM2G043470 // GRMZM2G093490 // GRMZM2G138770 // GRMZM2G154946 // GRMZM2G100454 // GRMZM2G170982 // GRMZM2G309897 // GRMZM2G013152 // GRMZM2G165422 // GRMZM2G097805 // GRMZM2G093246 // GRMZM2G418223 // GRMZM2G565140 // GRMZM2G159756 // GRMZM5G879570 // GRMZM5G860810
GO:0032553	F	ribonucleotide binding	21	162	5800	39203	0.78	1	// GRMZM2G465999 // GRMZM5G874277 // GRMZM2G062638 // GRMZM2G343543 // GRMZM2G163328 // GRMZM2G043470 // GRMZM2G093490 // GRMZM2G138770 // GRMZM2G154946 // GRMZM2G100454 // GRMZM2G170982 // GRMZM2G309897 // GRMZM2G013152 // GRMZM2G165422 // GRMZM2G097805 // GRMZM2G093246 // GRMZM2G418223 // GRMZM2G565140 // GRMZM2G159756 // GRMZM5G879570 // GRMZM5G860810
GO:0016491	F	oxidoreductase activity	11	162	3266	39203	0.8	1	// GRMZM2G042506 // GRMZM2G106408 // GRMZM2G025954 // GRMZM2G577677 // GRMZM2G085320 // GRMZM2G380286 // GRMZM2G104843 // GRMZM2G085198 // GRMZM5G843748 // GRMZM2G089895 // GRMZM2G429540
GO:0008270	F	zinc ion binding	13	162	3989	39203	0.85	1	// GRMZM2G069218 // GRMZM2G482046 // GRMZM2G383937 // GRMZM2G027856 // GRMZM2G314707 // GRMZM2G409224 // GRMZM2G009406 // GRMZM2G336761 // GRMZM2G074254 // GRMZM2G054380 // GRMZM2G152056 // GRMZM2G404897 // GRMZM2G169645
GO:0043167	F	ion binding	30	162	6665	39203	0.33	1	// GRMZM2G106408 // GRMZM2G409224 // GRMZM2G074254 // GRMZM2G167767 // GRMZM2G054380 // GRMZM2G089873 // GRMZM5G843748 // GRMZM2G085198 // GRMZM2G069218 // GRMZM2G066614 // GRMZM2G383807 // GRMZM2G029107 // GRMZM2G010348 // GRMZM2G336761 // GRMZM2G054341 // GRMZM2G089895 // GRMZM2G383937 // GRMZM2G027856 // GRMZM2G482046 // GRMZM2G037743 // GRMZM2G079782 // GRMZM2G339699 // GRMZM2G152056 // GRMZM…
GO:0005506	F	iron ion binding	7	162	1187	39203	0.22	1	// GRMZM2G106408 // GRMZM2G010348 // GRMZM2G079782 // GRMZM2G104843 // GRMZM2G085198 // GRMZM5G843748 // GRMZM2G089895
GO:0009055	F	electron carrier activity	5	162	914	39203	0.33	1	// GRMZM2G025954 // GRMZM2G045927 // GRMZM2G079782 // GRMZM2G106408 // GRMZM2G010348
GO:0048037	F	cofactor binding	5	162	1034	39203	0.43	1	// AC234526.1_FG005 // GRMZM2G380286 // GRMZM2G068917 // GRMZM2G037743 // GRMZM2G429540
GO:0046872	F	metal ion binding	30	162	6652	39203	0.33	1	// GRMZM2G106408 // GRMZM2G409224 // GRMZM2G074254 // GRMZM2G167767 // GRMZM2G054380 // GRMZM2G089873 // GRMZM5G843748 // GRMZM2G085198 // GRMZM2G069218 // GRMZM2G066614 // GRMZM2G383807 // GRMZM2G029107 // GRMZM2G010348 // GRMZM2G336761 // GRMZM2G054341 // GRMZM2G089895 // GRMZM2G383937 // GRMZM2G027856 // GRMZM2G482046 // GRMZM2G037743 // GRMZM2G079782 // GRMZM2G339699 // GRMZM2G152056 // GRMZM…
GO:0005515	F	protein binding	31	162	4766	39203	0.0071	1	// GRMZM2G016878 // GRMZM2G081127 // GRMZM2G111713 // GRMZM2G074254 // GRMZM2G398848 // GRMZM2G383937 // GRMZM2G153683 // GRMZM2G054380 // GRMZM2G001577 // GRMZM5G860810 // GRMZM2G126656 // GRMZM2G145758 // AC148152.3_FG001 // AC149829.2_FG004 // GRMZM2G021378 // GRMZM2G482046 // GRMZM2G048403 // GRMZM2G027856 // GRMZM2G077406 // GRMZM2G101545 // GRMZM2G158489 // GRMZM2G138429 // GRMZM2G465999 //…
GO:0001883	F	purine nucleoside binding	22	162	5398	39203	0.56	1	// GRMZM2G163328 // GRMZM2G154946 // GRMZM2G013152 // GRMZM5G860810 // GRMZM2G565140 // GRMZM2G093490 // GRMZM2G138770 // GRMZM2G170982 // GRMZM2G097805 // GRMZM2G159756 // GRMZM2G100454 // GRMZM2G380286 // GRMZM2G418223 // GRMZM2G093246 // GRMZM5G874277 // GRMZM2G465999 // GRMZM2G062638 // GRMZM2G043470 // GRMZM2G309897 // GRMZM2G165422 // GRMZM5G879570 // GRMZM2G429540
GO:0001882	F	nucleoside binding	22	162	5400	39203	0.56	1	// GRMZM2G163328 // GRMZM2G154946 // GRMZM2G013152 // GRMZM5G860810 // GRMZM2G565140 // GRMZM2G093490 // GRMZM2G138770 // GRMZM2G170982 // GRMZM2G097805 // GRMZM2G159756 // GRMZM2G100454 // GRMZM2G380286 // GRMZM2G418223 // GRMZM2G093246 // GRMZM5G874277 // GRMZM2G465999 // GRMZM2G062638 // GRMZM2G043470 // GRMZM2G309897 // GRMZM2G165422 // GRMZM5G879570 // GRMZM2G429540
GO:0016462	F	pyrophosphatase activity	7	162	1907	39203	0.68	1	// GRMZM2G565140 // GRMZM2G343543 // GRMZM2G138770 // GRMZM2G154946 // GRMZM2G170982 // GRMZM2G138355 // GRMZM2G062638
GO:0030528	F	transcription regulator activity	5	162	2233	39203	0.96	1	// GRMZM2G174784 // GRMZM2G458728 // GRMZM2G158140 // GRMZM2G445575 // GRMZM2G154641
GO:0004674	F	protein serine/threonine kinase activity	9	162	2248	39203	0.59	1	// GRMZM2G465999 // GRMZM2G043470 // GRMZM2G093490 // GRMZM2G165422 // GRMZM2G097805 // GRMZM2G093246 // GRMZM2G159756 // GRMZM5G879570 // GRMZM2G418223
GO:0004672	F	protein kinase activity	13	162	2423	39203	0.2	1	// GRMZM2G465999 // GRMZM2G418223 // GRMZM2G163328 // GRMZM2G043470 // GRMZM2G093490 // GRMZM2G100454 // GRMZM2G309897 // GRMZM2G165422 // GRMZM2G097805 // GRMZM2G093246 // GRMZM2G159756 // GRMZM5G879570 // GRMZM5G860810
GO:0032559	F	adenyl ribonucleotide binding	20	162	5137	39203	0.65	1	// GRMZM2G465999 // GRMZM5G874277 // GRMZM2G062638 // GRMZM2G163328 // GRMZM2G043470 // GRMZM2G093490 // GRMZM2G138770 // GRMZM2G154946 // GRMZM2G100454 // GRMZM2G170982 // GRMZM2G309897 // GRMZM2G013152 // GRMZM2G165422 // GRMZM2G097805 // GRMZM2G093246 // GRMZM2G418223 // GRMZM2G565140 // GRMZM2G159756 // GRMZM5G879570 // GRMZM5G860810
GO:0017111	F	nucleoside-triphosphatase activity	6	162	1822	39203	0.77	1	// GRMZM2G565140 // GRMZM2G343543 // GRMZM2G138770 // GRMZM2G154946 // GRMZM2G170982 // GRMZM2G062638
GO:0046914	F	transition metal ion binding	22	162	5507	39203	0.6	1	// GRMZM2G106408 // GRMZM2G074254 // GRMZM2G054380 // GRMZM2G085198 // GRMZM5G843748 // GRMZM2G069218 // GRMZM2G010348 // GRMZM2G336761 // GRMZM2G089895 // GRMZM2G383937 // GRMZM2G027856 // GRMZM2G482046 // GRMZM2G037743 // GRMZM2G079782 // GRMZM2G152056 // GRMZM2G404897 // GRMZM2G045927 // GRMZM2G314707 // GRMZM2G409224 // GRMZM2G009406 // GRMZM2G104843 // GRMZM2G169645
GO:0005886	C	plasma membrane	20	162	149	39203	1.6e-23	2e-21	// GRMZM2G024315 // GRMZM2G465999 // GRMZM2G109405 // GRMZM2G343543 // GRMZM2G066614 // GRMZM2G024615 // GRMZM2G138429 // GRMZM2G029107 // GRMZM2G095655 // GRMZM2G010348 // GRMZM2G054020 // GRMZM2G151521 // GRMZM2G435445 // GRMZM2G021610 // GRMZM2G158489 // GRMZM2G418223 // GRMZM2G097805 // GRMZM2G093246 // GRMZM2G021378 // GRMZM5G879570
GO:0009507	C	chloroplast	14	162	31	39203	3.4e-23	2.1e-21	// GRMZM2G024315 // GRMZM2G006229 // GRMZM2G343543 // GRMZM2G153683 // GRMZM2G025954 // GRMZM2G078118 // GRMZM2G169914 // GRMZM2G036505 // GRMZM5G870446 // GRMZM2G145133 // GRMZM2G373420 // GRMZM2G339699 // GRMZM5G874277 // GRMZM2G094452
GO:0009536	C	plastid	16	162	69	39203	2e-22	8.1e-21	// GRMZM2G024315 // GRMZM2G131448 // GRMZM2G006229 // GRMZM2G343543 // GRMZM2G153683 // GRMZM2G025954 // GRMZM2G078118 // GRMZM2G169914 // GRMZM2G036505 // GRMZM5G870446 // GRMZM2G435445 // GRMZM2G145133 // GRMZM2G373420 // GRMZM2G339699 // GRMZM5G874277 // GRMZM2G094452
GO:0044444	C	cytoplasmic part	48	162	2678	39203	2.2e-18	6.9e-17	// GRMZM2G024315 // GRMZM2G151521 // GRMZM2G132301 // GRMZM2G343543 // GRMZM2G339699 // GRMZM2G107306 // GRMZM2G169914 // GRMZM2G078118 // GRMZM2G010348 // GRMZM2G054020 // GRMZM2G419267 // GRMZM2G153683 // GRMZM2G159926 // GRMZM2G465999 // GRMZM2G094452 // GRMZM2G565140 // GRMZM2G066614 // GRMZM5G843748 // GRMZM2G029107 // GRMZM2G138770 // GRMZM5G870446 // GRMZM2G051683 // GRMZM2G111713 // GRMZM…
GO:0005737	C	cytoplasm	51	162	3593	39203	1.9e-15	4.8e-14	// GRMZM2G024315 // GRMZM2G151521 // GRMZM2G132301 // GRMZM2G343543 // GRMZM2G339699 // GRMZM2G107306 // GRMZM2G169914 // GRMZM2G078118 // GRMZM2G010348 // GRMZM2G054020 // GRMZM2G419267 // GRMZM2G153683 // GRMZM2G159926 // GRMZM2G465999 // GRMZM2G094452 // GRMZM2G565140 // GRMZM2G066614 // GRMZM5G843748 // GRMZM2G029107 // GRMZM2G138770 // GRMZM5G870446 // GRMZM2G051683 // GRMZM2G111713 // GRMZM…
GO:0043231	C	intracellular membrane-bounded organelle	50	162	4093	39203	1.2e-12	2.5e-11	// GRMZM2G024315 // GRMZM2G151521 // GRMZM2G063511 // GRMZM2G081127 // GRMZM2G343543 // GRMZM2G339699 // GRMZM2G029107 // GRMZM2G169914 // GRMZM2G078118 // GRMZM2G010348 // GRMZM2G054020 // GRMZM2G419267 // GRMZM2G153683 // GRMZM2G054380 // GRMZM5G870446 // GRMZM2G383807 // GRMZM2G094452 // GRMZM2G565140 // GRMZM2G066614 // GRMZM2G132301 // GRMZM2G079458 // GRMZM2G138770 // GRMZM2G145758 // GRMZM…
GO:0043227	C	membrane-bounded organelle	50	162	4127	39203	1.6e-12	2.9e-11	// GRMZM2G024315 // GRMZM2G151521 // GRMZM2G063511 // GRMZM2G081127 // GRMZM2G343543 // GRMZM2G339699 // GRMZM2G029107 // GRMZM2G169914 // GRMZM2G078118 // GRMZM2G010348 // GRMZM2G054020 // GRMZM2G419267 // GRMZM2G153683 // GRMZM2G054380 // GRMZM5G870446 // GRMZM2G383807 // GRMZM2G094452 // GRMZM2G565140 // GRMZM2G066614 // GRMZM2G132301 // GRMZM2G079458 // GRMZM2G138770 // GRMZM2G145758 // GRMZM…
GO:0005829	C	cytosol	11	162	160	39203	1.5e-10	2.4e-09	// GRMZM2G465999 // GRMZM2G159926 // GRMZM2G025954 // GRMZM2G070375 // GRMZM2G437912 // GRMZM2G051683 // GRMZM2G435445 // GRMZM2G145133 // GRMZM2G050583 // GRMZM2G404897 // GRMZM5G843748
GO:0005773	C	vacuole	6	162	38	39203	2.7e-08	3.8e-07	// GRMZM2G465999 // GRMZM2G343543 // GRMZM2G093761 // GRMZM2G029107 // GRMZM2G107306 // GRMZM2G138429
GO:0005739	C	mitochondrion	11	162	354	39203	3.8e-07	4.8e-06	// GRMZM2G132301 // GRMZM2G565140 // GRMZM2G343543 // GRMZM2G111713 // GRMZM2G169914 // GRMZM2G040094 // GRMZM2G138770 // GRMZM2G010348 // GRMZM2G138355 // GRMZM2G093246 // GRMZM2G018417
GO:0044424	C	intracellular part	60	162	7930	39203	6.2e-07	7.1e-06	// GRMZM2G024315 // GRMZM2G151521 // GRMZM2G063511 // GRMZM2G081127 // GRMZM2G343543 // GRMZM2G339699 // GRMZM2G029107 // GRMZM2G169914 // GRMZM2G078118 // GRMZM2G010348 // GRMZM2G054020 // GRMZM2G419267 // GRMZM2G153683 // GRMZM2G054380 // GRMZM2G159926 // GRMZM2G383807 // GRMZM2G094452 // GRMZM2G565140 // GRMZM2G066614 // GRMZM2G132301 // GRMZM5G843748 // GRMZM2G079458 // GRMZM2G138770 // GRMZM…
GO:0043229	C	intracellular organelle	50	162	6224	39203	1.6e-06	1.5e-05	// GRMZM2G024315 // GRMZM2G151521 // GRMZM2G063511 // GRMZM2G081127 // GRMZM2G343543 // GRMZM2G339699 // GRMZM2G029107 // GRMZM2G169914 // GRMZM2G078118 // GRMZM2G010348 // GRMZM2G054020 // GRMZM2G419267 // GRMZM2G153683 // GRMZM2G054380 // GRMZM5G870446 // GRMZM2G383807 // GRMZM2G094452 // GRMZM2G565140 // GRMZM2G066614 // GRMZM2G132301 // GRMZM2G079458 // GRMZM2G138770 // GRMZM2G145758 // GRMZM…
GO:0043226	C	organelle	50	162	6224	39203	1.6e-06	1.5e-05	// GRMZM2G024315 // GRMZM2G151521 // GRMZM2G063511 // GRMZM2G081127 // GRMZM2G343543 // GRMZM2G339699 // GRMZM2G029107 // GRMZM2G169914 // GRMZM2G078118 // GRMZM2G010348 // GRMZM2G054020 // GRMZM2G419267 // GRMZM2G153683 // GRMZM2G054380 // GRMZM5G870446 // GRMZM2G383807 // GRMZM2G094452 // GRMZM2G565140 // GRMZM2G066614 // GRMZM2G132301 // GRMZM2G079458 // GRMZM2G138770 // GRMZM2G145758 // GRMZM…
GO:0005794	C	Golgi apparatus	7	162	138	39203	2.5e-06	2.2e-05	// GRMZM2G151521 // GRMZM2G066614 // GRMZM2G063511 // GRMZM2G419267 // GRMZM2G316534 // GRMZM2G034631 // GRMZM2G138429
GO:0044422	C	organelle part	21	162	1764	39203	1.5e-05	0.00012	// GRMZM2G024315 // GRMZM2G006229 // GRMZM2G343543 // GRMZM2G025954 // GRMZM2G111713 // GRMZM2G169914 // GRMZM2G107306 // GRMZM2G010348 // GRMZM2G373420 // GRMZM2G145758 // GRMZM2G054020 // GRMZM2G419267 // GRMZM2G145133 // GRMZM2G078118 // GRMZM2G339699 // GRMZM5G874277 // GRMZM2G565140 // GRMZM2G018417 // GRMZM5G870446 // GRMZM2G138429 // GRMZM2G316534
GO:0044446	C	intracellular organelle part	21	162	1764	39203	1.5e-05	0.00012	// GRMZM2G024315 // GRMZM2G006229 // GRMZM2G343543 // GRMZM2G025954 // GRMZM2G111713 // GRMZM2G169914 // GRMZM2G107306 // GRMZM2G010348 // GRMZM2G373420 // GRMZM2G145758 // GRMZM2G054020 // GRMZM2G419267 // GRMZM2G145133 // GRMZM2G078118 // GRMZM2G339699 // GRMZM5G874277 // GRMZM2G565140 // GRMZM2G018417 // GRMZM5G870446 // GRMZM2G138429 // GRMZM2G316534
GO:0005783	C	endoplasmic reticulum	7	162	230	39203	6.1e-05	0.00045	// GRMZM2G151521 // GRMZM5G808899 // GRMZM2G066614 // GRMZM2G053397 // GRMZM2G138770 // GRMZM2G054020 // GRMZM2G158489
GO:0005622	C	intracellular	61	162	9403	39203	7.5e-05	0.00052	// GRMZM2G024315 // GRMZM2G151521 // GRMZM2G063511 // GRMZM2G081127 // GRMZM2G343543 // GRMZM2G339699 // GRMZM2G029107 // GRMZM2G169914 // GRMZM2G023422 // GRMZM2G078118 // GRMZM2G010348 // GRMZM2G054020 // GRMZM2G419267 // GRMZM2G153683 // GRMZM2G054380 // GRMZM5G870446 // GRMZM2G383807 // GRMZM2G094452 // GRMZM2G159926 // GRMZM2G565140 // GRMZM2G066614 // GRMZM2G132301 // GRMZM5G843748 // GRMZM…
GO:0016020	C	membrane	40	162	5307	39203	0.0001	0.00068	// GRMZM2G024315 // GRMZM2G343543 // GRMZM2G107306 // GRMZM2G169914 // GRMZM2G078118 // GRMZM2G054020 // GRMZM2G066614 // GRMZM2G109405 // GRMZM5G828581 // GRMZM2G029107 // GRMZM2G010348 // GRMZM5G870446 // GRMZM2G042364 // GRMZM2G097805 // GRMZM2G111713 // GRMZM2G347836 // GRMZM2G021378 // GRMZM2G028521 // GRMZM2G151521 // GRMZM2G024615 // GRMZM2G096231 // GRMZM2G095655 // GRMZM2G373420 // GRMZM…
GO:0044464	C	cell part	80	162	13914	39203	0.0002	0.0012	// GRMZM2G024315 // GRMZM2G151521 // GRMZM2G063511 // GRMZM2G081127 // GRMZM2G343543 // GRMZM2G339699 // GRMZM2G029107 // GRMZM2G169914 // GRMZM2G023422 // GRMZM2G078118 // GRMZM2G010348 // GRMZM2G054020 // GRMZM2G109405 // GRMZM2G419267 // GRMZM2G034318 // GRMZM2G153683 // GRMZM5G874277 // GRMZM2G054380 // GRMZM2G037152 // GRMZM5G870446 // GRMZM2G383807 // GRMZM2G418223 // GRMZM2G094452 // GRMZM…
GO:0005623	C	cell	80	162	13914	39203	0.0002	0.0012	// GRMZM2G024315 // GRMZM2G151521 // GRMZM2G063511 // GRMZM2G081127 // GRMZM2G343543 // GRMZM2G339699 // GRMZM2G029107 // GRMZM2G169914 // GRMZM2G023422 // GRMZM2G078118 // GRMZM2G010348 // GRMZM2G054020 // GRMZM2G109405 // GRMZM2G419267 // GRMZM2G034318 // GRMZM2G153683 // GRMZM5G874277 // GRMZM2G054380 // GRMZM2G037152 // GRMZM5G870446 // GRMZM2G383807 // GRMZM2G418223 // GRMZM2G094452 // GRMZM…
GO:0031090	C	organelle membrane	8	162	456	39203	0.00071	0.0041	// GRMZM2G111713 // GRMZM2G107306 // GRMZM2G373420 // GRMZM5G870446 // GRMZM2G078118 // GRMZM2G018417 // GRMZM2G138429 // GRMZM2G316534
GO:0031967	C	organelle envelope	6	162	310	39203	0.002	0.011	// GRMZM2G024315 // GRMZM2G111713 // GRMZM2G169914 // GRMZM2G010348 // GRMZM5G870446 // GRMZM2G018417
GO:0031974	C	membrane-enclosed lumen	5	162	214	39203	0.0022	0.011	// GRMZM2G054020 // GRMZM2G010348 // GRMZM2G565140 // GRMZM2G343543 // GRMZM5G870446
GO:0031975	C	envelope	6	162	359	39203	0.0042	0.021	// GRMZM2G024315 // GRMZM2G111713 // GRMZM2G169914 // GRMZM2G010348 // GRMZM5G870446 // GRMZM2G018417
GO:0044425	C	membrane part	17	162	2684	39203	0.053	0.26	// GRMZM2G151521 // GRMZM2G465999 // GRMZM2G151893 // GRMZM2G063511 // GRMZM2G168257 // GRMZM2G109405 // GRMZM5G828581 // GRMZM2G111713 // GRMZM2G169914 // GRMZM2G010348 // GRMZM2G037152 // GRMZM2G034318 // GRMZM2G316534 // GRMZM2G034631 // GRMZM2G093246 // GRMZM2G138429 // GRMZM2G028521
GO:0016021	C	integral to membrane	12	162	2156	39203	0.18	0.85	// GRMZM2G151521 // GRMZM2G151893 // GRMZM2G063511 // GRMZM2G168257 // GRMZM5G828581 // GRMZM2G169914 // GRMZM2G037152 // GRMZM2G034318 // GRMZM2G316534 // GRMZM2G034631 // GRMZM2G138429 // GRMZM2G028521
GO:0031224	C	intrinsic to membrane	12	162	2183	39203	0.19	0.87	// GRMZM2G151521 // GRMZM2G151893 // GRMZM2G063511 // GRMZM2G168257 // GRMZM5G828581 // GRMZM2G169914 // GRMZM2G037152 // GRMZM2G034318 // GRMZM2G316534 // GRMZM2G034631 // GRMZM2G138429 // GRMZM2G028521
GO:0043232	C	intracellular non-membrane-bounded organelle	6	162	2597	39203	0.96	1	// GRMZM2G565140 // GRMZM2G343543 // GRMZM2G006229 // GRMZM2G145758 // GRMZM2G054020 // GRMZM2G054380
GO:0005634	C	nucleus	16	162	3212	39203	0.25	1	// GRMZM2G465999 // GRMZM2G081127 // GRMZM2G343543 // GRMZM2G079458 // GRMZM2G458728 // GRMZM2G029107 // GRMZM2G020772 // GRMZM2G145758 // GRMZM2G054020 // GRMZM2G084086 // GRMZM2G435445 // GRMZM2G565140 // GRMZM2G054380 // GRMZM5G870446 // GRMZM2G383807 // GRMZM2G174784
GO:0043228	C	non-membrane-bounded organelle	6	162	2597	39203	0.96	1	// GRMZM2G565140 // GRMZM2G343543 // GRMZM2G006229 // GRMZM2G145758 // GRMZM2G054020 // GRMZM2G054380
Functional annotation of DEGs of cluster2
GO_accession	term_type	Term	queryitem	querytotal	bgitem	bgtotal	pvalue	FDR	entries
GO:0009607	P	response to biotic stimulus	13	279	31	39203	3.5e-18	2.6e-15	// GRMZM2G119370 // GRMZM2G055464 // GRMZM2G002115 // GRMZM2G076723 // GRMZM2G129246 // GRMZM2G128466 // GRMZM2G173967 // GRMZM2G098557 // GRMZM2G095302 // GRMZM2G475380 // GRMZM2G117627 // GRMZM2G082974 // GRMZM2G357620
GO:0051707	P	response to other organism	11	279	16	39203	2.1e-17	7.8e-15	// GRMZM2G098557 // GRMZM2G002115 // GRMZM2G076723 // GRMZM2G129246 // GRMZM2G128466 // GRMZM2G173967 // GRMZM2G095302 // GRMZM2G475380 // GRMZM2G117627 // GRMZM2G082974 // GRMZM2G357620
GO:0010035	P	response to inorganic substance	10	279	33	39203	4.1e-13	7.6e-11	// GRMZM2G097641 // GRMZM2G136139 // GRMZM2G170148 // GRMZM2G002115 // GRMZM2G041729 // GRMZM2G124353 // GRMZM2G062342 // GRMZM2G145130 // GRMZM2G050550 // GRMZM2G082974
GO:0032502	P	developmental process	14	279	111	39203	3.4e-13	7.6e-11	// GRMZM2G015005 // GRMZM2G082502 // GRMZM5G832989 // GRMZM2G136139 // GRMZM2G034896 // GRMZM2G041518 // GRMZM2G170896 // GRMZM2G305332 // GRMZM2G126253 // GRMZM2G391794 // GRMZM2G117627 // GRMZM2G438938 // GRMZM2G082974 // GRMZM2G025214
GO:0010033	P	response to organic substance	12	279	72	39203	8.8e-13	1.3e-10	// GRMZM2G037614 // GRMZM2G321239 // GRMZM2G120373 // GRMZM2G170148 // GRMZM2G057067 // GRMZM2G041518 // GRMZM2G027375 // GRMZM2G095302 // GRMZM2G050550 // GRMZM2G438938 // GRMZM2G352159 // GRMZM2G143352
GO:0042221	P	response to chemical stimulus	26	279	626	39203	1.6e-12	2e-10	// GRMZM2G037614 // GRMZM2G391794 // GRMZM2G170148 // GRMZM2G106591 // GRMZM2G057067 // GRMZM2G030809 // GRMZM2G061088 // GRMZM2G079066 // GRMZM2G321239 // GRMZM2G002115 // GRMZM2G041518 // GRMZM2G010052 // GRMZM2G124353 // GRMZM2G050550 // GRMZM2G143352 // GRMZM2G041729 // GRMZM2G095302 // GRMZM2G145130 // GRMZM2G438938 // GRMZM2G352159 // GRMZM2G097641 // GRMZM2G120373 // GRMZM2G136139 // GRMZM…
GO:0007275	P	multicellular organismal development	13	279	107	39203	3.7e-12	3.9e-10	// GRMZM2G015005 // GRMZM2G082502 // GRMZM5G832989 // GRMZM2G136139 // GRMZM2G034896 // GRMZM2G170896 // GRMZM2G305332 // GRMZM2G126253 // GRMZM2G391794 // GRMZM2G117627 // GRMZM2G438938 // GRMZM2G082974 // GRMZM2G025214
GO:0048856	P	anatomical structure development	9	279	42	39203	9.1e-11	8.3e-09	// GRMZM2G015005 // GRMZM2G391794 // GRMZM2G041518 // GRMZM2G170896 // GRMZM2G305332 // GRMZM2G126253 // GRMZM2G136139 // GRMZM2G117627 // GRMZM2G082974
GO:0010038	P	response to metal ion	8	279	27	39203	1.1e-10	9.2e-09	// GRMZM2G097641 // GRMZM2G002115 // GRMZM2G170148 // GRMZM2G041729 // GRMZM2G124353 // GRMZM2G145130 // GRMZM2G050550 // GRMZM2G082974
GO:0051704	P	multi-organism process	14	279	186	39203	2e-10	1.5e-08	// GRMZM2G015005 // GRMZM2G098557 // GRMZM2G002115 // GRMZM2G076723 // GRMZM2G129246 // GRMZM2G309512 // GRMZM2G173967 // GRMZM2G095302 // GRMZM2G128466 // GRMZM2G475380 // GRMZM2G117627 // GRMZM2G082974 // GRMZM2G357620 // GRMZM2G025214
GO:0009719	P	response to endogenous stimulus	10	279	72	39203	3.6e-10	2.2e-08	// GRMZM2G321239 // GRMZM2G120373 // GRMZM2G170148 // GRMZM2G057067 // GRMZM2G041518 // GRMZM2G095302 // GRMZM2G050550 // GRMZM2G438938 // GRMZM2G352159 // GRMZM2G143352
GO:0009725	P	response to hormone stimulus	10	279	72	39203	3.6e-10	2.2e-08	// GRMZM2G321239 // GRMZM2G120373 // GRMZM2G170148 // GRMZM2G057067 // GRMZM2G041518 // GRMZM2G095302 // GRMZM2G050550 // GRMZM2G438938 // GRMZM2G352159 // GRMZM2G143352
GO:0070887	P	cellular response to chemical stimulus	6	279	10	39203	8.9e-10	5e-08	// GRMZM2G321239 // GRMZM2G120373 // GRMZM2G057067 // GRMZM2G095302 // GRMZM2G352159 // GRMZM2G143352
GO:0009617	P	response to bacterium	6	279	16	39203	8e-09	4.2e-07	// GRMZM2G098557 // GRMZM2G129246 // GRMZM2G128466 // GRMZM2G475380 // GRMZM2G082974 // GRMZM2G357620
GO:0042742	P	defense response to bacterium	5	279	12	39203	9.8e-08	4.8e-06	// GRMZM2G128466 // GRMZM2G098557 // GRMZM2G129246 // GRMZM2G357620 // GRMZM2G082974
GO:0048731	P	system development	6	279	40	39203	8.7e-07	4e-05	// GRMZM2G391794 // GRMZM2G305332 // GRMZM2G126253 // GRMZM2G136139 // GRMZM2G117627 // GRMZM2G082974
GO:0050896	P	response to stimulus	48	279	3421	39203	5.3e-06	0.00023	// GRMZM2G037614 // GRMZM2G391794 // GRMZM2G034896 // GRMZM2G170148 // GRMZM2G076723 // GRMZM2G106591 // GRMZM2G057067 // GRMZM2G146437 // GRMZM2G030809 // GRMZM2G061088 // GRMZM2G126253 // GRMZM2G079066 // GRMZM2G119370 // GRMZM2G118637 // GRMZM2G055464 // GRMZM2G001457 // GRMZM2G002115 // GRMZM2G003755 // GRMZM2G041518 // GRMZM2G010052 // GRMZM2G173967 // GRMZM2G124353 // GRMZM2G050550 // GRMZM…
GO:0009311	P	oligosaccharide metabolic process	6	279	81	39203	3.7e-05	0.0015	// GRMZM2G097641 // GRMZM2G136139 // GRMZM2G122231 // GRMZM2G019183 // GRMZM2G118462 // GRMZM2G084515
GO:0022414	P	reproductive process	6	279	85	39203	4.8e-05	0.0018	// GRMZM2G015005 // GRMZM2G391794 // GRMZM2G170896 // GRMZM2G126253 // GRMZM2G309512 // GRMZM2G025214
GO:0009312	P	oligosaccharide biosynthetic process	5	279	53	39203	5.7e-05	0.0021	// GRMZM2G097641 // GRMZM2G118462 // GRMZM2G122231 // GRMZM2G019183 // GRMZM2G084515
GO:0009314	P	response to radiation	5	279	61	39203	0.00011	0.0036	// GRMZM2G037614 // GRMZM2G118637 // GRMZM2G076723 // GRMZM2G001457 // GRMZM2G126253
GO:0009416	P	response to light stimulus	5	279	61	39203	0.00011	0.0036	// GRMZM2G037614 // GRMZM2G118637 // GRMZM2G076723 // GRMZM2G001457 // GRMZM2G126253
GO:0051716	P	cellular response to stimulus	10	279	324	39203	0.00015	0.0047	// GRMZM2G037614 // GRMZM2G321239 // GRMZM2G381709 // GRMZM2G001457 // GRMZM2G057067 // GRMZM2G120373 // GRMZM2G095302 // GRMZM2G078781 // GRMZM2G352159 // GRMZM2G143352
GO:0005984	P	disaccharide metabolic process	5	279	79	39203	0.00033	0.0098	// GRMZM2G097641 // GRMZM2G118462 // GRMZM2G122231 // GRMZM2G019183 // GRMZM2G136139
GO:0016137	P	glycoside metabolic process	5	279	79	39203	0.00033	0.0098	// GRMZM2G097641 // GRMZM2G118462 // GRMZM2G122231 // GRMZM2G019183 // GRMZM2G136139
GO:0006413	P	translational initiation	5	279	85	39203	0.00046	0.013	// GRMZM2G301904 // GRMZM2G369939 // GRMZM2G017966 // GRMZM2G082974 // GRMZM2G025214
GO:0007242	P	intracellular signaling cascade	11	279	455	39203	0.00054	0.015	// GRMZM2G108258 // GRMZM2G176217 // GRMZM2G001457 // GRMZM2G321239 // GRMZM2G057067 // GRMZM2G129246 // GRMZM2G120373 // GRMZM2G030305 // GRMZM2G143352 // GRMZM2G352159 // GRMZM2G095868
GO:0006629	P	lipid metabolic process	17	279	1068	39203	0.002	0.053	// GRMZM2G087150 // GRMZM2G013010 // GRMZM2G027043 // GRMZM2G464176 // GRMZM2G459874 // GRMZM2G106591 // GRMZM2G379773 // GRMZM2G106263 // GRMZM5G812425 // GRMZM2G002921 // GRMZM2G146437 // GRMZM5G835276 // GRMZM2G032095 // GRMZM2G044472 // GRMZM2G117627 // GRMZM2G438938 // GRMZM2G007157
GO:0000003	P	reproduction	6	279	181	39203	0.0022	0.056	// GRMZM2G015005 // GRMZM2G391794 // GRMZM2G170896 // GRMZM2G126253 // GRMZM2G309512 // GRMZM2G025214
GO:0044248	P	cellular catabolic process	14	279	806	39203	0.0023	0.056	// GRMZM2G117627 // GRMZM2G112968 // GRMZM2G181362 // GRMZM2G131785 // GRMZM2G064868 // GRMZM2G007157 // GRMZM2G124353 // GRMZM2G126253 // GRMZM2G065194 // GRMZM2G136139 // GRMZM2G381051 // GRMZM2G438938 // GRMZM5G856071 // GRMZM2G416964
GO:0032787	P	monocarboxylic acid metabolic process	7	279	252	39203	0.0026	0.061	// GRMZM2G580389 // GRMZM2G169481 // GRMZM2G464176 // GRMZM2G106591 // GRMZM2G002921 // GRMZM2G032095 // GRMZM2G117627
GO:0023046	P	signaling process	13	279	783	39203	0.0047	0.1	// GRMZM2G108258 // GRMZM2G135446 // GRMZM2G176217 // GRMZM2G001457 // GRMZM2G321239 // GRMZM2G057067 // GRMZM2G308752 // GRMZM2G129246 // GRMZM2G120373 // GRMZM2G030305 // GRMZM2G143352 // GRMZM2G352159 // GRMZM2G095868
GO:0023060	P	signal transmission	13	279	783	39203	0.0047	0.1	// GRMZM2G108258 // GRMZM2G135446 // GRMZM2G176217 // GRMZM2G001457 // GRMZM2G321239 // GRMZM2G057067 // GRMZM2G308752 // GRMZM2G129246 // GRMZM2G120373 // GRMZM2G030305 // GRMZM2G143352 // GRMZM2G352159 // GRMZM2G095868
GO:0006952	P	defense response	11	279	608	39203	0.0049	0.11	// GRMZM2G119370 // GRMZM2G098557 // GRMZM2G002115 // GRMZM2G078781 // GRMZM2G003755 // GRMZM2G129246 // GRMZM2G128466 // GRMZM2G095302 // GRMZM2G117627 // GRMZM2G082974 // GRMZM2G357620
GO:0016051	P	carbohydrate biosynthetic process	7	279	293	39203	0.0057	0.12	// GRMZM2G097641 // GRMZM2G580389 // GRMZM2G084515 // GRMZM2G122231 // GRMZM2G019183 // GRMZM2G018241 // GRMZM2G118462
GO:0007165	P	signal transduction	12	279	711	39203	0.0057	0.12	// GRMZM2G108258 // GRMZM2G176217 // GRMZM2G001457 // GRMZM2G321239 // GRMZM2G057067 // GRMZM2G308752 // GRMZM2G129246 // GRMZM2G120373 // GRMZM2G030305 // GRMZM2G143352 // GRMZM2G352159 // GRMZM2G095868
GO:0006633	P	fatty acid biosynthetic process	5	279	159	39203	0.0064	0.13	// GRMZM2G464176 // GRMZM2G106591 // GRMZM2G117627 // GRMZM2G032095 // GRMZM2G002921
GO:0044255	P	cellular lipid metabolic process	9	279	474	39203	0.0078	0.15	// GRMZM2G027043 // GRMZM2G464176 // GRMZM2G106591 // GRMZM2G106263 // GRMZM2G002921 // GRMZM2G146437 // GRMZM2G032095 // GRMZM2G117627 // GRMZM2G007157
GO:0006631	P	fatty acid metabolic process	5	279	187	39203	0.012	0.23	// GRMZM2G464176 // GRMZM2G106591 // GRMZM2G117627 // GRMZM2G032095 // GRMZM2G002921
GO:0009056	P	catabolic process	14	279	1005	39203	0.014	0.26	// GRMZM2G117627 // GRMZM2G112968 // GRMZM2G181362 // GRMZM2G131785 // GRMZM2G064868 // GRMZM2G007157 // GRMZM2G124353 // GRMZM2G126253 // GRMZM2G065194 // GRMZM2G136139 // GRMZM2G381051 // GRMZM2G438938 // GRMZM5G856071 // GRMZM2G416964
GO:0034637	P	cellular carbohydrate biosynthetic process	6	279	285	39203	0.018	0.32	// GRMZM2G097641 // GRMZM2G580389 // GRMZM2G122231 // GRMZM2G019183 // GRMZM2G018241 // GRMZM2G118462
GO:0008610	P	lipid biosynthetic process	8	279	461	39203	0.019	0.33	// GRMZM2G027043 // GRMZM2G464176 // GRMZM2G106591 // GRMZM2G106263 // GRMZM2G002921 // GRMZM2G146437 // GRMZM2G032095 // GRMZM2G117627
GO:0043623	P	cellular protein complex assembly	5	279	226	39203	0.025	0.42	// GRMZM2G176131 // GRMZM2G383154 // GRMZM5G856071 // GRMZM2G087435 // GRMZM2G305332
GO:0007154	P	cell communication	5	279	229	39203	0.026	0.43	// GRMZM2G015005 // GRMZM2G037614 // GRMZM2G381709 // GRMZM2G309512 // GRMZM2G095868
GO:0006979	P	response to oxidative stress	6	279	315	39203	0.027	0.44	// GRMZM2G391794 // GRMZM2G061088 // GRMZM2G030809 // GRMZM2G062342 // GRMZM2G079066 // GRMZM2G136139
GO:0009605	P	response to external stimulus	7	279	405	39203	0.028	0.45	// GRMZM2G037614 // GRMZM2G381709 // GRMZM2G001457 // GRMZM2G120373 // GRMZM2G396550 // GRMZM2G117627 // GRMZM2G082974
GO:0044283	P	small molecule biosynthetic process	10	279	708	39203	0.033	0.51	// GRMZM2G034079 // GRMZM2G580389 // GRMZM2G464176 // GRMZM2G106591 // GRMZM2G002921 // GRMZM2G146437 // GRMZM2G365423 // GRMZM2G032095 // GRMZM2G117627 // GRMZM2G078472
GO:0006796	P	phosphate metabolic process	30	279	2994	39203	0.038	0.57	// GRMZM2G391794 // GRMZM2G373435 // GRMZM2G308752 // GRMZM2G165060 // AC197029.3_FG003 // GRMZM2G005619 // GRMZM2G321239 // GRMZM2G001457 // GRMZM2G076212 // GRMZM2G412885 // GRMZM2G114276 // GRMZM2G041518 // GRMZM2G164160 // GRMZM5G820163 // GRMZM2G300258 // GRMZM2G070115 // GRMZM2G451007 // GRMZM2G365423 // GRMZM2G001524 // GRMZM2G095302 // GRMZM2G309512 // GRMZM2G039922 // GRMZM2G097641 // GR…
GO:0006793	P	phosphorus metabolic process	30	279	2995	39203	0.038	0.57	// GRMZM2G391794 // GRMZM2G373435 // GRMZM2G308752 // GRMZM2G165060 // AC197029.3_FG003 // GRMZM2G005619 // GRMZM2G321239 // GRMZM2G001457 // GRMZM2G076212 // GRMZM2G412885 // GRMZM2G114276 // GRMZM2G041518 // GRMZM2G164160 // GRMZM5G820163 // GRMZM2G300258 // GRMZM2G070115 // GRMZM2G451007 // GRMZM2G365423 // GRMZM2G001524 // GRMZM2G095302 // GRMZM2G309512 // GRMZM2G039922 // GRMZM2G097641 // GR…
GO:0065009	P	regulation of molecular function	5	279	258	39203	0.04	0.58	// GRMZM2G414915 // GRMZM2G001457 // GRMZM2G005619 // GRMZM2G321239 // GRMZM2G095868
GO:0016310	P	phosphorylation	27	279	2743	39203	0.057	0.81	// GRMZM2G391794 // GRMZM2G373435 // GRMZM2G308752 // GRMZM2G165060 // AC197029.3_FG003 // GRMZM2G005619 // GRMZM2G321239 // GRMZM2G001457 // GRMZM2G076212 // GRMZM2G412885 // GRMZM2G114276 // GRMZM2G041518 // GRMZM2G164160 // GRMZM5G820163 // GRMZM2G300258 // GRMZM2G070115 // GRMZM2G451007 // GRMZM2G365423 // GRMZM2G001524 // GRMZM2G095302 // GRMZM2G309512 // GRMZM2G039922 // GRMZM2G389303 // GR…
GO:0006464	P	protein modification process	30	279	3113	39203	0.057	0.81	// GRMZM2G391794 // GRMZM2G373435 // GRMZM2G308752 // GRMZM2G165060 // AC197029.3_FG003 // GRMZM2G079066 // GRMZM2G066362 // GRMZM2G321239 // GRMZM2G001457 // GRMZM2G076212 // GRMZM2G412885 // GRMZM2G114276 // GRMZM2G041518 // GRMZM2G309512 // GRMZM2G172523 // GRMZM5G820163 // GRMZM2G152857 // GRMZM2G070115 // GRMZM2G451007 // GRMZM2G095302 // GRMZM2G164160 // GRMZM2G039922 // GRMZM2G025214 // GR…
GO:0016053	P	organic acid biosynthetic process	7	279	492	39203	0.065	0.89	// GRMZM2G464176 // GRMZM2G106591 // GRMZM2G002921 // GRMZM2G078472 // GRMZM2G365423 // GRMZM2G032095 // GRMZM2G117627
GO:0046394	P	carboxylic acid biosynthetic process	7	279	492	39203	0.065	0.89	// GRMZM2G464176 // GRMZM2G106591 // GRMZM2G002921 // GRMZM2G078472 // GRMZM2G365423 // GRMZM2G032095 // GRMZM2G117627
GO:0006950	P	response to stress	29	279	3059	39203	0.072	0.96	// GRMZM2G037614 // GRMZM2G391794 // GRMZM2G034896 // GRMZM2G170148 // GRMZM2G106591 // GRMZM2G078781 // GRMZM2G146437 // GRMZM2G030809 // GRMZM2G079066 // GRMZM2G119370 // GRMZM2G381709 // GRMZM2G002115 // GRMZM2G003755 // GRMZM2G061088 // GRMZM2G050550 // GRMZM2G117627 // GRMZM2G051355 // AC213621.5_FG004 // GRMZM2G098557 // GRMZM2G041729 // GRMZM2G128466 // GRMZM2G095302 // GRMZM2G120373 // GR…
GO:0080090	P	regulation of primary metabolic process	19	279	3595	39203	0.93	1	// GRMZM2G127537 // GRMZM2G135446 // GRMZM2G098557 // GRMZM2G001457 // GRMZM2G169382 // GRMZM2G106591 // GRMZM2G057067 // GRMZM2G003755 // GRMZM2G146380 // GRMZM2G180947 // GRMZM2G005624 // GRMZM2G126957 // GRMZM2G167492 // GRMZM2G120373 // GRMZM2G143352 // GRMZM2G438938 // GRMZM2G082974 // GRMZM2G352159 // GRMZM2G080509
GO:0019222	P	regulation of metabolic process	20	279	3667	39203	0.92	1	// GRMZM2G127537 // GRMZM2G135446 // GRMZM2G098557 // GRMZM2G001457 // GRMZM2G169382 // GRMZM2G106591 // GRMZM2G057067 // GRMZM2G003755 // GRMZM2G146380 // GRMZM2G180947 // GRMZM2G005624 // GRMZM2G126957 // GRMZM2G167492 // GRMZM2G120373 // GRMZM2G005619 // GRMZM2G143352 // GRMZM2G438938 // GRMZM2G082974 // GRMZM2G352159 // GRMZM2G080509
GO:0044281	P	small molecule metabolic process	23	279	2730	39203	0.23	1	// GRMZM2G464176 // GRMZM2G106591 // GRMZM2G146437 // GRMZM5G856071 // GRMZM2G034079 // GRMZM2G027043 // GRMZM2G066618 // GRMZM2G131785 // GRMZM2G124353 // GRMZM2G032095 // GRMZM2G117627 // GRMZM2G002921 // GRMZM2G091845 // GRMZM2G365423 // GRMZM2G001524 // GRMZM2G169481 // GRMZM2G078472 // GRMZM2G580389 // GRMZM2G381051 // GRMZM2G136139 // GRMZM2G181362 // GRMZM2G046117 // GRMZM2G082974
GO:0055085	P	transmembrane transport	7	279	1420	39203	0.88	1	// GRMZM2G321239 // GRMZM2G001457 // GRMZM2G388539 // GRMZM2G078781 // GRMZM2G357620 // GRMZM2G118497 // GRMZM2G119970
GO:0046483	P	heterocycle metabolic process	5	279	797	39203	0.67	1	// GRMZM2G065194 // GRMZM2G131785 // GRMZM2G001524 // GRMZM2G169481 // GRMZM5G856071
GO:0060255	P	regulation of macromolecule metabolic process	18	279	3632	39203	0.96	1	// GRMZM2G127537 // GRMZM2G135446 // GRMZM2G098557 // GRMZM2G001457 // GRMZM2G169382 // GRMZM2G106591 // GRMZM2G057067 // GRMZM2G003755 // GRMZM2G146380 // GRMZM2G180947 // GRMZM2G005624 // GRMZM2G126957 // GRMZM2G167492 // GRMZM2G120373 // GRMZM2G143352 // GRMZM2G082974 // GRMZM2G352159 // GRMZM2G080509
GO:0043436	P	oxoacid metabolic process	13	279	1186	39203	0.085	1	// GRMZM2G580389 // GRMZM2G117627 // GRMZM2G136139 // GRMZM2G464176 // GRMZM2G106591 // GRMZM2G181362 // GRMZM2G002921 // GRMZM2G365423 // GRMZM2G032095 // GRMZM2G124353 // GRMZM2G169481 // GRMZM2G381051 // GRMZM2G078472
GO:0055114	P	oxidation reduction	18	279	2743	39203	0.67	1	// GRMZM2G030529 // GRMZM2G097981 // GRMZM2G034896 // GRMZM2G420407 // GRMZM2G064679 // GRMZM2G040090 // GRMZM2G066618 // GRMZM2G181362 // GRMZM2G129246 // GRMZM2G061088 // GRMZM2G076723 // GRMZM2G065194 // GRMZM2G443445 // GRMZM2G062342 // GRMZM2G124175 // GRMZM2G475380 // GRMZM2G381051 // GRMZM2G051355
GO:0019538	P	protein metabolic process	52	279	7175	39203	0.47	1	// GRMZM2G062911 // GRMZM2G056988 // GRMZM2G082502 // GRMZM2G391794 // GRMZM2G373435 // GRMZM2G308752 // GRMZM2G057067 // GRMZM2G379128 // GRMZM2G165060 // AC197029.3_FG003 // GRMZM2G065194 // GRMZM2G126253 // GRMZM2G079066 // GRMZM2G066362 // GRMZM2G015432 // GRMZM2G416964 // GRMZM2G321239 // GRMZM2G001457 // GRMZM2G076212 // GRMZM2G412885 // GRMZM2G114276 // GRMZM2G041518 // GRMZM2G307088 // GR…
GO:0023052	P	signaling	17	279	1673	39203	0.093	1	// GRMZM2G015005 // GRMZM2G037614 // GRMZM2G135446 // GRMZM2G381709 // GRMZM2G001457 // GRMZM2G108258 // GRMZM2G057067 // GRMZM2G308752 // GRMZM2G129246 // GRMZM2G176217 // GRMZM2G321239 // GRMZM2G120373 // GRMZM2G030305 // GRMZM2G095868 // GRMZM2G309512 // GRMZM2G352159 // GRMZM2G143352
GO:0022607	P	cellular component assembly	6	279	909	39203	0.63	1	// GRMZM2G000261 // GRMZM2G087435 // GRMZM2G176131 // GRMZM2G383154 // GRMZM2G305332 // GRMZM5G856071
GO:0034645	P	cellular macromolecule biosynthetic process	31	279	6057	39203	0.98	1	// GRMZM2G062911 // GRMZM2G169382 // GRMZM2G106591 // GRMZM2G057067 // GRMZM2G066362 // GRMZM2G015432 // GRMZM2G080509 // GRMZM2G001457 // GRMZM2G003755 // GRMZM2G167492 // GRMZM2G126957 // GRMZM2G017966 // GRMZM2G018241 // GRMZM2G167875 // GRMZM2G143352 // GRMZM2G127537 // GRMZM2G135446 // GRMZM2G098557 // GRMZM2G369260 // GRMZM2G146380 // GRMZM2G180947 // GRMZM2G005624 // GRMZM2G445961 // GRMZM…
GO:0006807	P	nitrogen compound metabolic process	42	279	6937	39203	0.89	1	// GRMZM2G051896 // GRMZM2G106591 // GRMZM2G057067 // GRMZM2G117779 // GRMZM2G065194 // GRMZM2G076723 // GRMZM5G856071 // GRMZM2G080509 // GRMZM2G034079 // GRMZM2G055464 // GRMZM2G001457 // GRMZM2G003755 // GRMZM2G131785 // GRMZM2G120373 // GRMZM2G126957 // GRMZM2G167492 // GRMZM2G124353 // GRMZM2G036991 // GRMZM2G381051 // GRMZM2G143352 // GRMZM2G127537 // GRMZM2G135446 // GRMZM2G098557 // GRMZM…
GO:0050789	P	regulation of biological process	34	279	4504	39203	0.39	1	// GRMZM2G169382 // GRMZM2G106591 // GRMZM2G057067 // GRMZM2G009804 // GRMZM2G005619 // GRMZM2G126253 // GRMZM2G080509 // GRMZM2G108258 // GRMZM2G055464 // GRMZM2G001457 // GRMZM2G003755 // GRMZM2G308752 // GRMZM2G126957 // GRMZM2G167492 // GRMZM2G117627 // GRMZM2G357620 // GRMZM2G143352 // GRMZM2G127537 // GRMZM2G135446 // GRMZM2G098557 // GRMZM2G321239 // GRMZM2G146380 // GRMZM2G180947 // GRMZM…
GO:0044267	P	cellular protein metabolic process	45	279	5860	39203	0.31	1	// GRMZM2G062911 // GRMZM2G056988 // GRMZM2G391794 // GRMZM2G373435 // GRMZM2G308752 // GRMZM2G057067 // GRMZM2G379128 // GRMZM2G165060 // AC197029.3_FG003 // GRMZM2G065194 // GRMZM2G126253 // GRMZM2G079066 // GRMZM2G066362 // GRMZM2G015432 // GRMZM2G416964 // GRMZM2G321239 // GRMZM2G001457 // GRMZM2G076212 // GRMZM2G412885 // GRMZM2G114276 // GRMZM2G041518 // GRMZM2G307088 // GRMZM2G017966 // GR…
GO:0044265	P	cellular macromolecule catabolic process	7	279	653	39203	0.19	1	// GRMZM2G064868 // GRMZM2G112968 // GRMZM2G126253 // GRMZM2G065194 // GRMZM2G136139 // GRMZM2G438938 // GRMZM2G416964
GO:0044262	P	cellular carbohydrate metabolic process	8	279	959	39203	0.38	1	// GRMZM2G097641 // GRMZM2G580389 // GRMZM2G136139 // GRMZM2G122231 // GRMZM2G019183 // GRMZM2G018241 // GRMZM2G066362 // GRMZM2G118462
GO:0044260	P	cellular macromolecule metabolic process	73	279	11296	39203	0.85	1	// GRMZM2G062911 // GRMZM2G056988 // GRMZM2G391794 // GRMZM2G167875 // GRMZM2G051896 // GRMZM2G106591 // GRMZM2G057067 // GRMZM2G379128 // GRMZM2G165060 // AC197029.3_FG003 // GRMZM2G065194 // GRMZM2G098557 // GRMZM2G126253 // GRMZM2G117779 // GRMZM2G066362 // GRMZM2G079066 // GRMZM2G015432 // GRMZM2G080509 // GRMZM2G321239 // GRMZM2G055464 // GRMZM2G001457 // GRMZM2G076212 // GRMZM2G412885 // GR…
GO:0016043	P	cellular component organization	12	279	1290	39203	0.21	1	// GRMZM2G001457 // GRMZM2G000261 // GRMZM2G087435 // GRMZM2G082974 // GRMZM2G176131 // GRMZM2G383154 // GRMZM2G041518 // GRMZM2G117779 // GRMZM2G117627 // GRMZM5G856071 // GRMZM2G121649 // GRMZM2G305332
GO:0065003	P	macromolecular complex assembly	6	279	882	39203	0.6	1	// GRMZM2G000261 // GRMZM2G087435 // GRMZM2G176131 // GRMZM2G383154 // GRMZM2G305332 // GRMZM5G856071
GO:0065007	P	biological regulation	41	279	6272	39203	0.75	1	// GRMZM2G169382 // GRMZM2G106591 // GRMZM2G057067 // GRMZM2G009804 // GRMZM2G005619 // GRMZM2G126253 // GRMZM2G117779 // GRMZM2G080509 // GRMZM2G108258 // GRMZM2G055464 // GRMZM2G001457 // GRMZM2G414915 // GRMZM2G003755 // GRMZM2G308752 // GRMZM2G041518 // GRMZM2G126957 // GRMZM2G167492 // GRMZM2G117627 // GRMZM2G357620 // GRMZM2G143352 // GRMZM2G127537 // GRMZM2G135446 // GRMZM2G098557 // GRMZM…
GO:0065008	P	regulation of biological quality	11	279	2139	39203	0.9	1	// GRMZM2G041729 // GRMZM2G381709 // GRMZM2G173978 // GRMZM2G041518 // GRMZM2G009804 // AC213621.5_FG004 // GRMZM2G117779 // GRMZM2G117627 // GRMZM2G125552 // GRMZM2G357620 // GRMZM2G305332
GO:0009308	P	amine metabolic process	6	279	994	39203	0.71	1	// GRMZM2G136139 // GRMZM2G181362 // GRMZM2G078472 // GRMZM2G365423 // GRMZM2G124353 // GRMZM2G381051
GO:0006811	P	ion transport	6	279	1096	39203	0.79	1	// GRMZM2G321239 // GRMZM2G381709 // GRMZM2G001457 // GRMZM2G078781 // GRMZM2G118497 // GRMZM2G357620
GO:0006810	P	transport	17	279	3841	39203	0.99	1	// GRMZM2G108258 // GRMZM2G381709 // GRMZM2G001457 // GRMZM2G002115 // GRMZM2G388539 // GRMZM2G083176 // GRMZM2G078781 // GRMZM2G104494 // GRMZM2G321239 // GRMZM2G173967 // GRMZM2G069005 // GRMZM2G119970 // GRMZM2G129071 // GRMZM2G175321 // GRMZM2G118497 // GRMZM2G357620 // GRMZM5G892338
GO:0009889	P	regulation of biosynthetic process	18	279	3393	39203	0.93	1	// GRMZM2G127537 // GRMZM2G135446 // GRMZM2G098557 // GRMZM2G001457 // GRMZM2G169382 // GRMZM2G106591 // GRMZM2G057067 // GRMZM2G003755 // GRMZM2G146380 // GRMZM2G180947 // GRMZM2G005624 // GRMZM2G126957 // GRMZM2G167492 // GRMZM2G120373 // GRMZM2G143352 // GRMZM2G082974 // GRMZM2G352159 // GRMZM2G080509
GO:0050794	P	regulation of cellular process	31	279	4274	39203	0.48	1	// GRMZM2G169382 // GRMZM2G106591 // GRMZM2G057067 // GRMZM2G009804 // GRMZM2G005619 // GRMZM2G080509 // GRMZM2G108258 // GRMZM2G001457 // GRMZM2G003755 // GRMZM2G308752 // GRMZM2G126957 // GRMZM2G167492 // GRMZM2G117627 // GRMZM2G357620 // GRMZM2G143352 // GRMZM2G127537 // GRMZM2G135446 // GRMZM2G098557 // GRMZM2G321239 // GRMZM2G146380 // GRMZM2G180947 // GRMZM2G005624 // GRMZM2G305332 // GRMZM…
GO:0043412	P	macromolecule modification	30	279	3252	39203	0.088	1	// GRMZM2G391794 // GRMZM2G373435 // GRMZM2G308752 // GRMZM2G165060 // AC197029.3_FG003 // GRMZM2G079066 // GRMZM2G066362 // GRMZM2G321239 // GRMZM2G001457 // GRMZM2G076212 // GRMZM2G412885 // GRMZM2G114276 // GRMZM2G041518 // GRMZM2G309512 // GRMZM2G172523 // GRMZM5G820163 // GRMZM2G152857 // GRMZM2G070115 // GRMZM2G451007 // GRMZM2G095302 // GRMZM2G164160 // GRMZM2G039922 // GRMZM2G025214 // GR…
GO:0008152	P	metabolic process	152	279	20231	39203	0.18	1	// GRMZM2G056988 // GRMZM2G084515 // GRMZM2G051896 // GRMZM2G057067 // GRMZM2G165060 // GRMZM2G146437 // GRMZM2G061088 // GRMZM2G015432 // GRMZM2G080509 // GRMZM2G034079 // GRMZM2G027043 // GRMZM2G066618 // GRMZM2G003755 // GRMZM2G017966 // GRMZM2G126957 // GRMZM2G131785 // GRMZM2G381051 // GRMZM2G062554 // GRMZM2G127537 // GRMZM2G140909 // GRMZM2G135446 // GRMZM2G097981 // GRMZM2G300258 // GRMZM…
GO:0051234	P	establishment of localization	17	279	3841	39203	0.99	1	// GRMZM2G108258 // GRMZM2G381709 // GRMZM2G001457 // GRMZM2G002115 // GRMZM2G388539 // GRMZM2G083176 // GRMZM2G078781 // GRMZM2G104494 // GRMZM2G321239 // GRMZM2G173967 // GRMZM2G069005 // GRMZM2G119970 // GRMZM2G129071 // GRMZM2G175321 // GRMZM2G118497 // GRMZM2G357620 // GRMZM5G892338
GO:0016070	P	RNA metabolic process	25	279	3121	39203	0.3	1	// GRMZM2G051896 // GRMZM2G106591 // GRMZM2G057067 // GRMZM2G080509 // GRMZM2G001457 // GRMZM2G003755 // GRMZM2G126957 // GRMZM2G167492 // GRMZM2G036991 // GRMZM2G143352 // GRMZM2G127537 // GRMZM2G135446 // GRMZM2G098557 // GRMZM2G433801 // GRMZM2G146380 // GRMZM2G180947 // GRMZM2G005624 // GRMZM2G445961 // GRMZM2G120373 // GRMZM2G352159 // GRMZM2G064868 // GRMZM2G369939 // GRMZM2G169382 // GRMZM…
GO:0006355	P	regulation of transcription, DNA-dependent	17	279	2208	39203	0.41	1	// GRMZM2G127537 // GRMZM2G135446 // GRMZM2G098557 // GRMZM2G001457 // GRMZM2G169382 // GRMZM2G106591 // GRMZM2G057067 // GRMZM2G003755 // GRMZM2G146380 // GRMZM2G180947 // GRMZM2G005624 // GRMZM2G126957 // GRMZM2G167492 // GRMZM2G120373 // GRMZM2G143352 // GRMZM2G352159 // GRMZM2G080509
GO:0010556	P	regulation of macromolecule biosynthetic process	18	279	3393	39203	0.93	1	// GRMZM2G127537 // GRMZM2G135446 // GRMZM2G098557 // GRMZM2G001457 // GRMZM2G169382 // GRMZM2G106591 // GRMZM2G057067 // GRMZM2G003755 // GRMZM2G146380 // GRMZM2G180947 // GRMZM2G005624 // GRMZM2G126957 // GRMZM2G167492 // GRMZM2G120373 // GRMZM2G143352 // GRMZM2G082974 // GRMZM2G352159 // GRMZM2G080509
GO:0006350	P	transcription	19	279	3730	39203	0.95	1	// GRMZM2G127537 // GRMZM2G135446 // GRMZM2G098557 // GRMZM2G001457 // GRMZM2G169382 // GRMZM2G106591 // GRMZM2G057067 // GRMZM2G003755 // GRMZM2G146380 // GRMZM2G180947 // GRMZM2G005624 // GRMZM2G126957 // GRMZM2G167492 // GRMZM2G120373 // GRMZM2G029833 // GRMZM2G445961 // GRMZM2G143352 // GRMZM2G352159 // GRMZM2G080509
GO:0006351	P	transcription, DNA-dependent	19	279	2362	39203	0.33	1	// GRMZM2G127537 // GRMZM2G135446 // GRMZM2G098557 // GRMZM2G001457 // GRMZM2G169382 // GRMZM2G106591 // GRMZM2G057067 // GRMZM2G003755 // GRMZM2G146380 // GRMZM2G180947 // GRMZM2G005624 // GRMZM2G126957 // GRMZM2G167492 // GRMZM2G120373 // GRMZM2G029833 // GRMZM2G445961 // GRMZM2G143352 // GRMZM2G352159 // GRMZM2G080509
GO:0006519	P	cellular amino acid and derivative metabolic process	7	279	985	39203	0.55	1	// GRMZM2G136139 // GRMZM2G181362 // GRMZM2G078472 // GRMZM2G365423 // GRMZM2G124353 // GRMZM2G381051 // GRMZM2G082974
GO:0032774	P	RNA biosynthetic process	19	279	2364	39203	0.33	1	// GRMZM2G127537 // GRMZM2G135446 // GRMZM2G098557 // GRMZM2G001457 // GRMZM2G169382 // GRMZM2G106591 // GRMZM2G057067 // GRMZM2G003755 // GRMZM2G146380 // GRMZM2G180947 // GRMZM2G005624 // GRMZM2G126957 // GRMZM2G167492 // GRMZM2G120373 // GRMZM2G029833 // GRMZM2G445961 // GRMZM2G143352 // GRMZM2G352159 // GRMZM2G080509
GO:0070271	P	protein complex biogenesis	6	279	593	39203	0.25	1	// GRMZM2G000261 // GRMZM2G087435 // GRMZM2G176131 // GRMZM2G383154 // GRMZM2G305332 // GRMZM5G856071
GO:0044249	P	cellular biosynthetic process	52	279	7619	39203	0.65	1	// GRMZM2G062911 // GRMZM2G464176 // GRMZM2G169382 // GRMZM2G106591 // GRMZM2G057067 // GRMZM2G106263 // GRMZM2G146437 // GRMZM2G066362 // GRMZM2G076723 // GRMZM2G015432 // GRMZM2G080509 // GRMZM2G034079 // GRMZM2G445961 // GRMZM2G027043 // GRMZM2G001457 // GRMZM2G003755 // GRMZM2G167875 // GRMZM2G017966 // GRMZM2G126957 // GRMZM2G167492 // GRMZM2G018241 // GRMZM2G032095 // GRMZM2G117627 // GRMZM…
GO:0034641	P	cellular nitrogen compound metabolic process	9	279	1150	39203	0.43	1	// GRMZM2G034079 // GRMZM2G136139 // GRMZM2G076723 // GRMZM2G181362 // GRMZM2G078472 // GRMZM2G365423 // GRMZM2G124353 // GRMZM2G065194 // GRMZM2G381051
GO:0006139	P	nucleobase, nucleoside, nucleotide and nucleic acid metabolic process	34	279	5979	39203	0.94	1	// GRMZM2G051896 // GRMZM2G106591 // GRMZM2G057067 // GRMZM2G117779 // GRMZM5G856071 // GRMZM2G080509 // GRMZM2G034079 // GRMZM2G055464 // GRMZM2G001457 // GRMZM2G003755 // GRMZM2G131785 // GRMZM2G120373 // GRMZM2G126957 // GRMZM2G167492 // GRMZM2G036991 // GRMZM2G143352 // GRMZM2G127537 // GRMZM2G135446 // GRMZM2G098557 // GRMZM2G369260 // GRMZM2G433801 // GRMZM2G146380 // GRMZM2G180947 // GRMZM…
GO:0051179	P	localization	17	279	3887	39203	0.99	1	// GRMZM2G108258 // GRMZM2G381709 // GRMZM2G001457 // GRMZM2G002115 // GRMZM2G388539 // GRMZM2G083176 // GRMZM2G078781 // GRMZM2G104494 // GRMZM2G321239 // GRMZM2G173967 // GRMZM2G069005 // GRMZM2G119970 // GRMZM2G129071 // GRMZM2G175321 // GRMZM2G118497 // GRMZM2G357620 // GRMZM5G892338
GO:0006508	P	proteolysis	11	279	1613	39203	0.6	1	// GRMZM2G082502 // GRMZM2G150256 // GRMZM2G307088 // GRMZM2G414915 // GRMZM2G062554 // GRMZM2G126253 // GRMZM2G322593 // GRMZM2G102933 // GRMZM2G438938 // GRMZM2G045706 // GRMZM2G416964
GO:0032501	P	multicellular organismal process	15	279	1983	39203	0.44	1	// GRMZM2G015005 // GRMZM2G082502 // GRMZM5G832989 // GRMZM2G136139 // GRMZM2G034896 // GRMZM2G001457 // GRMZM2G309512 // GRMZM2G170896 // GRMZM2G305332 // GRMZM2G126253 // GRMZM2G391794 // GRMZM2G117627 // GRMZM2G438938 // GRMZM2G082974 // GRMZM2G025214
GO:0044238	P	primary metabolic process	115	279	15885	39203	0.43	1	// GRMZM2G056988 // GRMZM2G084515 // GRMZM2G051896 // GRMZM2G057067 // GRMZM2G165060 // GRMZM2G146437 // GRMZM2G015432 // GRMZM2G080509 // GRMZM2G034079 // GRMZM2G027043 // GRMZM2G003755 // GRMZM2G017966 // GRMZM2G126957 // GRMZM2G131785 // GRMZM2G381051 // GRMZM2G062554 // GRMZM2G127537 // GRMZM2G135446 // GRMZM2G300258 // GRMZM2G451007 // GRMZM2G002921 // GRMZM2G005624 // GRMZM2G365423 // GRMZM…
GO:0043687	P	post-translational protein modification	27	279	2929	39203	0.1	1	// GRMZM2G391794 // GRMZM2G373435 // GRMZM2G308752 // GRMZM2G165060 // AC197029.3_FG003 // GRMZM2G079066 // GRMZM2G321239 // GRMZM2G001457 // GRMZM2G076212 // GRMZM2G412885 // GRMZM2G114276 // GRMZM2G041518 // GRMZM2G164160 // GRMZM5G820163 // GRMZM2G152857 // GRMZM2G070115 // GRMZM2G451007 // GRMZM2G095302 // GRMZM2G309512 // GRMZM2G039922 // GRMZM2G025214 // GRMZM2G416491 // GRMZM2G007283 // GR…
GO:0009987	P	cellular process	126	279	18476	39203	0.76	1	// GRMZM2G056988 // GRMZM2G051896 // GRMZM2G057067 // GRMZM2G165060 // GRMZM2G146437 // GRMZM2G015432 // GRMZM2G416964 // GRMZM2G015005 // GRMZM2G027043 // GRMZM2G003755 // GRMZM2G017966 // GRMZM2G126957 // GRMZM2G131785 // GRMZM2G381051 // GRMZM2G124353 // GRMZM2G127537 // GRMZM2G135446 // GRMZM2G300258 // GRMZM2G451007 // GRMZM2G002921 // GRMZM2G005624 // GRMZM2G365423 // GRMZM5G832989 // GRMZM…
GO:0055086	P	nucleobase, nucleoside and nucleotide metabolic process	5	279	619	39203	0.45	1	// GRMZM2G034079 // GRMZM2G091845 // GRMZM2G131785 // GRMZM2G001524 // GRMZM5G856071
GO:0006082	P	organic acid metabolic process	13	279	1188	39203	0.086	1	// GRMZM2G580389 // GRMZM2G117627 // GRMZM2G136139 // GRMZM2G464176 // GRMZM2G106591 // GRMZM2G181362 // GRMZM2G002921 // GRMZM2G365423 // GRMZM2G032095 // GRMZM2G124353 // GRMZM2G169481 // GRMZM2G381051 // GRMZM2G078472
GO:0051252	P	regulation of RNA metabolic process	17	279	2211	39203	0.41	1	// GRMZM2G127537 // GRMZM2G135446 // GRMZM2G098557 // GRMZM2G001457 // GRMZM2G169382 // GRMZM2G106591 // GRMZM2G057067 // GRMZM2G003755 // GRMZM2G146380 // GRMZM2G180947 // GRMZM2G005624 // GRMZM2G126957 // GRMZM2G167492 // GRMZM2G120373 // GRMZM2G143352 // GRMZM2G352159 // GRMZM2G080509
GO:0043170	P	macromolecule metabolic process	80	279	12696	39203	0.92	1	// GRMZM2G062911 // GRMZM2G056988 // GRMZM2G082502 // GRMZM2G391794 // GRMZM2G167875 // GRMZM2G051896 // GRMZM2G106591 // GRMZM2G057067 // GRMZM2G379128 // GRMZM2G165060 // AC197029.3_FG003 // GRMZM2G065194 // GRMZM2G098557 // GRMZM2G126253 // GRMZM2G117779 // GRMZM2G066362 // GRMZM2G079066 // GRMZM2G015432 // GRMZM2G080509 // GRMZM2G062554 // GRMZM2G321239 // GRMZM2G055464 // GRMZM2G001457 // GR…
GO:0045449	P	regulation of transcription	17	279	3352	39203	0.95	1	// GRMZM2G127537 // GRMZM2G135446 // GRMZM2G098557 // GRMZM2G001457 // GRMZM2G169382 // GRMZM2G106591 // GRMZM2G057067 // GRMZM2G003755 // GRMZM2G146380 // GRMZM2G180947 // GRMZM2G005624 // GRMZM2G126957 // GRMZM2G167492 // GRMZM2G120373 // GRMZM2G143352 // GRMZM2G352159 // GRMZM2G080509
GO:0043933	P	macromolecular complex subunit organization	7	279	929	39203	0.49	1	// GRMZM2G000261 // GRMZM2G087435 // GRMZM2G082974 // GRMZM2G176131 // GRMZM2G383154 // GRMZM2G305332 // GRMZM5G856071
GO:0031326	P	regulation of cellular biosynthetic process	18	279	3393	39203	0.93	1	// GRMZM2G127537 // GRMZM2G135446 // GRMZM2G098557 // GRMZM2G001457 // GRMZM2G169382 // GRMZM2G106591 // GRMZM2G057067 // GRMZM2G003755 // GRMZM2G146380 // GRMZM2G180947 // GRMZM2G005624 // GRMZM2G126957 // GRMZM2G167492 // GRMZM2G120373 // GRMZM2G143352 // GRMZM2G082974 // GRMZM2G352159 // GRMZM2G080509
GO:0031323	P	regulation of cellular metabolic process	19	279	3439	39203	0.9	1	// GRMZM2G127537 // GRMZM2G135446 // GRMZM2G098557 // GRMZM2G001457 // GRMZM2G169382 // GRMZM2G106591 // GRMZM2G057067 // GRMZM2G003755 // GRMZM2G146380 // GRMZM2G180947 // GRMZM2G005624 // GRMZM2G126957 // GRMZM2G167492 // GRMZM2G120373 // GRMZM2G005619 // GRMZM2G143352 // GRMZM2G082974 // GRMZM2G352159 // GRMZM2G080509
GO:0019752	P	carboxylic acid metabolic process	13	279	1186	39203	0.085	1	// GRMZM2G580389 // GRMZM2G117627 // GRMZM2G136139 // GRMZM2G464176 // GRMZM2G106591 // GRMZM2G181362 // GRMZM2G002921 // GRMZM2G365423 // GRMZM2G032095 // GRMZM2G124353 // GRMZM2G169481 // GRMZM2G381051 // GRMZM2G078472
GO:0042592	P	homeostatic process	6	279	2047	39203	1	1	// GRMZM2G041729 // GRMZM2G381709 // GRMZM2G009804 // GRMZM2G357620 // GRMZM2G117779 // GRMZM2G173978
GO:0034621	P	cellular macromolecular complex subunit organization	6	279	600	39203	0.26	1	// GRMZM2G087435 // GRMZM2G082974 // GRMZM2G176131 // GRMZM2G383154 // GRMZM2G305332 // GRMZM5G856071
GO:0034622	P	cellular macromolecular complex assembly	5	279	553	39203	0.36	1	// GRMZM2G176131 // GRMZM2G383154 // GRMZM5G856071 // GRMZM2G087435 // GRMZM2G305332
GO:0006520	P	cellular amino acid metabolic process	6	279	849	39203	0.56	1	// GRMZM2G136139 // GRMZM2G181362 // GRMZM2G078472 // GRMZM2G365423 // GRMZM2G124353 // GRMZM2G381051
GO:0010467	P	gene expression	33	279	6042	39203	0.96	1	// GRMZM2G062911 // GRMZM2G051896 // GRMZM2G106591 // GRMZM2G057067 // GRMZM2G015432 // GRMZM2G080509 // GRMZM2G001457 // GRMZM2G003755 // GRMZM2G167492 // GRMZM2G307088 // GRMZM2G126957 // GRMZM2G017966 // GRMZM2G036991 // GRMZM2G167875 // GRMZM2G143352 // GRMZM2G127537 // GRMZM2G135446 // GRMZM2G098557 // GRMZM2G433801 // GRMZM2G146380 // GRMZM2G180947 // GRMZM2G005624 // GRMZM2G445961 // GRMZM…
GO:0010468	P	regulation of gene expression	18	279	3419	39203	0.93	1	// GRMZM2G127537 // GRMZM2G135446 // GRMZM2G098557 // GRMZM2G001457 // GRMZM2G169382 // GRMZM2G106591 // GRMZM2G057067 // GRMZM2G003755 // GRMZM2G146380 // GRMZM2G180947 // GRMZM2G005624 // GRMZM2G126957 // GRMZM2G167492 // GRMZM2G120373 // GRMZM2G143352 // GRMZM2G082974 // GRMZM2G352159 // GRMZM2G080509
GO:0006468	P	protein amino acid phosphorylation	21	279	2387	39203	0.19	1	// GRMZM2G321239 // GRMZM2G007283 // GRMZM2G391794 // GRMZM2G076212 // GRMZM2G030305 // GRMZM2G373435 // GRMZM2G412885 // GRMZM2G308752 // GRMZM2G070115 // GRMZM2G114276 // GRMZM2G451007 // GRMZM2G165060 // AC197029.3_FG003 // GRMZM2G095302 // GRMZM2G041518 // GRMZM2G309512 // GRMZM2G001457 // GRMZM5G820163 // GRMZM2G164160 // GRMZM2G039922 // GRMZM2G088361
GO:0019219	P	regulation of nucleobase, nucleoside, nucleotide and nucleic acid metabolic process	17	279	3370	39203	0.95	1	// GRMZM2G127537 // GRMZM2G135446 // GRMZM2G098557 // GRMZM2G001457 // GRMZM2G169382 // GRMZM2G106591 // GRMZM2G057067 // GRMZM2G003755 // GRMZM2G146380 // GRMZM2G180947 // GRMZM2G005624 // GRMZM2G126957 // GRMZM2G167492 // GRMZM2G120373 // GRMZM2G143352 // GRMZM2G352159 // GRMZM2G080509
GO:0006461	P	protein complex assembly	6	279	593	39203	0.25	1	// GRMZM2G000261 // GRMZM2G087435 // GRMZM2G176131 // GRMZM2G383154 // GRMZM2G305332 // GRMZM5G856071
GO:0009058	P	biosynthetic process	53	279	7998	39203	0.74	1	// GRMZM2G062911 // GRMZM2G084515 // GRMZM2G464176 // GRMZM2G169382 // GRMZM2G106591 // GRMZM2G057067 // GRMZM2G106263 // GRMZM2G146437 // GRMZM2G066362 // GRMZM2G076723 // GRMZM2G015432 // GRMZM2G080509 // GRMZM2G034079 // GRMZM2G445961 // GRMZM2G027043 // GRMZM2G001457 // GRMZM2G003755 // GRMZM2G167875 // GRMZM2G017966 // GRMZM2G126957 // GRMZM2G167492 // GRMZM2G018241 // GRMZM2G032095 // GRMZM…
GO:0009059	P	macromolecule biosynthetic process	31	279	6064	39203	0.98	1	// GRMZM2G062911 // GRMZM2G169382 // GRMZM2G106591 // GRMZM2G057067 // GRMZM2G066362 // GRMZM2G015432 // GRMZM2G080509 // GRMZM2G001457 // GRMZM2G003755 // GRMZM2G167492 // GRMZM2G126957 // GRMZM2G017966 // GRMZM2G018241 // GRMZM2G167875 // GRMZM2G143352 // GRMZM2G127537 // GRMZM2G135446 // GRMZM2G098557 // GRMZM2G369260 // GRMZM2G146380 // GRMZM2G180947 // GRMZM2G005624 // GRMZM2G445961 // GRMZM…
GO:0009117	P	nucleotide metabolic process	5	279	567	39203	0.38	1	// GRMZM2G034079 // GRMZM2G091845 // GRMZM2G131785 // GRMZM2G001524 // GRMZM5G856071
GO:0051171	P	regulation of nitrogen compound metabolic process	17	279	3370	39203	0.95	1	// GRMZM2G127537 // GRMZM2G135446 // GRMZM2G098557 // GRMZM2G001457 // GRMZM2G169382 // GRMZM2G106591 // GRMZM2G057067 // GRMZM2G003755 // GRMZM2G146380 // GRMZM2G180947 // GRMZM2G005624 // GRMZM2G126957 // GRMZM2G167492 // GRMZM2G120373 // GRMZM2G143352 // GRMZM2G352159 // GRMZM2G080509
GO:0009057	P	macromolecule catabolic process	7	279	776	39203	0.32	1	// GRMZM2G064868 // GRMZM2G112968 // GRMZM2G126253 // GRMZM2G065194 // GRMZM2G136139 // GRMZM2G438938 // GRMZM2G416964
GO:0006996	P	organelle organization	5	279	657	39203	0.5	1	// GRMZM2G117627 // GRMZM2G001457 // GRMZM2G305332 // GRMZM2G121649 // GRMZM2G117779
GO:0009628	P	response to abiotic stimulus	17	279	1856	39203	0.18	1	// GRMZM2G037614 // GRMZM2G118637 // GRMZM2G120373 // GRMZM2G001457 // GRMZM2G034896 // GRMZM2G170148 // GRMZM2G076723 // GRMZM2G106591 // GRMZM2G051355 // GRMZM2G146437 // GRMZM2G128466 // AC213621.5_FG004 // GRMZM2G126253 // GRMZM2G050550 // GRMZM2G102933 // GRMZM2G041729 // GRMZM2G357620
GO:0006753	P	nucleoside phosphate metabolic process	5	279	567	39203	0.38	1	// GRMZM2G034079 // GRMZM2G091845 // GRMZM2G131785 // GRMZM2G001524 // GRMZM5G856071
GO:0005975	P	carbohydrate metabolic process	13	279	1828	39203	0.54	1	// GRMZM2G097641 // GRMZM2G580389 // GRMZM2G164676 // GRMZM2G136139 // GRMZM2G300258 // GRMZM2G122231 // GRMZM2G019183 // GRMZM2G321717 // GRMZM2G018241 // GRMZM2G066362 // GRMZM2G118462 // GRMZM2G163544 // GRMZM2G084515
GO:0042180	P	cellular ketone metabolic process	13	279	1198	39203	0.09	1	// GRMZM2G580389 // GRMZM2G117627 // GRMZM2G136139 // GRMZM2G464176 // GRMZM2G106591 // GRMZM2G181362 // GRMZM2G002921 // GRMZM2G365423 // GRMZM2G032095 // GRMZM2G124353 // GRMZM2G169481 // GRMZM2G381051 // GRMZM2G078472
GO:0044106	P	cellular amine metabolic process	6	279	898	39203	0.62	1	// GRMZM2G136139 // GRMZM2G181362 // GRMZM2G078472 // GRMZM2G365423 // GRMZM2G124353 // GRMZM2G381051
GO:0044237	P	cellular metabolic process	107	279	14490	39203	0.34	1	// GRMZM2G056988 // GRMZM2G051896 // GRMZM2G057067 // GRMZM2G165060 // GRMZM2G146437 // GRMZM2G015432 // GRMZM2G080509 // GRMZM2G034079 // GRMZM2G027043 // GRMZM2G003755 // GRMZM2G017966 // GRMZM2G126957 // GRMZM2G131785 // GRMZM2G381051 // GRMZM2G127537 // GRMZM2G135446 // GRMZM2G300258 // GRMZM2G451007 // GRMZM2G002921 // GRMZM2G005624 // GRMZM2G365423 // GRMZM2G095302 // GRMZM2G112968 // GRMZM…
GO:0044085	P	cellular component biogenesis	7	279	1037	39203	0.61	1	// GRMZM5G832989 // GRMZM2G000261 // GRMZM2G087435 // GRMZM2G176131 // GRMZM2G383154 // GRMZM2G305332 // GRMZM5G856071
GO:0006412	P	translation	10	279	1871	39203	0.86	1	// GRMZM2G062911 // GRMZM2G379128 // GRMZM2G301904 // GRMZM2G057067 // GRMZM2G369939 // GRMZM2G017966 // GRMZM2G015432 // GRMZM2G167875 // GRMZM2G082974 // GRMZM2G025214
GO:0005515	F	protein binding	71	279	4766	39203	1.2e-09	3.7e-07	// GRMZM2G013936 // GRMZM2G155285 // GRMZM2G377079 // GRMZM2G108258 // GRMZM2G005619 // GRMZM2G056988 // GRMZM2G021796 // GRMZM2G057067 // GRMZM2G027052 // GRMZM2G030529 // GRMZM2G046861 // GRMZM2G365677 // GRMZM2G152436 // GRMZM2G149031 // GRMZM5G867030 // GRMZM2G004908 // GRMZM2G126253 // GRMZM2G416484 // GRMZM2G391794 // GRMZM2G153454 // GRMZM2G121649 // GRMZM2G080509 // GRMZM2G015005 // GRMZM…
GO:0003743	F	translation initiation factor activity	5	279	91	39203	0.00062	0.097	// GRMZM2G301904 // GRMZM2G369939 // GRMZM2G017966 // GRMZM2G082974 // GRMZM2G025214
GO:0016788	F	hydrolase activity, acting on ester bonds	20	279	1355	39203	0.002	0.21	// GRMZM2G087150 // GRMZM2G013010 // GRMZM2G416491 // GRMZM2G064868 // GRMZM2G112968 // GRMZM2G464176 // GRMZM2G459874 // GRMZM2G134903 // GRMZM2G019183 // GRMZM2G379773 // GRMZM5G812425 // GRMZM2G120373 // GRMZM2G119546 // GRMZM2G097641 // GRMZM5G835276 // GRMZM5G886044 // GRMZM2G315848 // GRMZM2G036991 // GRMZM2G117627 // GRMZM2G007157
GO:0016740	F	transferase activity	54	279	5727	39203	0.018	0.97	// GRMZM2G391794 // GRMZM2G381025 // GRMZM2G051896 // GRMZM2G308752 // GRMZM2G083711 // GRMZM2G106263 // GRMZM2G091845 // GRMZM2G165060 // GRMZM2G146437 // GRMZM2G066362 // GRMZM5G809361 // GRMZM2G168888 // GRMZM2G034079 // GRMZM2G098890 // AC197029.3_FG003 // GRMZM2G027043 // GRMZM2G001457 // GRMZM2G076212 // GRMZM2G412885 // GRMZM2G100344 // GRMZM2G114276 // GRMZM2G041518 // GRMZM2G309512 // GR…
GO:0008135	F	translation factor activity, nucleic acid binding	5	279	201	39203	0.016	0.97	// GRMZM2G301904 // GRMZM2G369939 // GRMZM2G017966 // GRMZM2G082974 // GRMZM2G025214
GO:0016758	F	transferase activity, transferring hexosyl groups	9	279	542	39203	0.017	0.97	// GRMZM2G098890 // GRMZM2G084515 // GRMZM2G381025 // AC199541.4_FG004 // AC199541.4_FG001 // GRMZM2G019183 // GRMZM2G018241 // GRMZM2G066362 // GRMZM5G809361
GO:0043169	F	cation binding	32	279	6664	39203	1	1	// GRMZM2G041269 // GRMZM2G021796 // GRMZM2G315848 // GRMZM2G129150 // GRMZM2G377079 // GRMZM2G321239 // GRMZM2G013936 // GRMZM2G402309 // GRMZM2G061088 // GRMZM2G010052 // GRMZM2G086628 // GRMZM2G018241 // GRMZM2G159041 // GRMZM2G080509 // GRMZM2G357620 // GRMZM2G124353 // AC191534.3_FG003 // GRMZM2G443445 // GRMZM2G053916 // GRMZM2G041729 // GRMZM2G076723 // GRMZM2G034896 // GRMZM2G438938 // GR…
GO:0016746	F	transferase activity, transferring acyl groups	5	279	437	39203	0.2	1	// GRMZM2G106263 // GRMZM2G044472 // GRMZM2G032095 // GRMZM2G055141 // GRMZM2G007157
GO:0042578	F	phosphoric ester hydrolase activity	6	279	446	39203	0.1	1	// GRMZM2G097641 // GRMZM2G416491 // GRMZM2G120373 // GRMZM2G119546 // GRMZM2G019183 // GRMZM2G315848
GO:0016818	F	hydrolase activity, acting on acid anhydrides, in phosphorus-containing anhydrides	12	279	1958	39203	0.74	1	// GRMZM2G445961 // GRMZM2G113250 // GRMZM2G000614 // GRMZM2G055464 // GRMZM2G012453 // GRMZM2G388539 // GRMZM2G332687 // GRMZM2G314171 // GRMZM2G152561 // GRMZM2G131785 // GRMZM5G856071 // GRMZM2G357620
GO:0030554	F	adenyl nucleotide binding	43	279	5398	39203	0.24	1	// GRMZM2G012453 // GRMZM2G373435 // GRMZM2G308752 // GRMZM2G332687 // GRMZM2G165060 // AC197029.3_FG003 // GRMZM2G391794 // GRMZM2G053916 // GRMZM2G321239 // GRMZM2G000614 // GRMZM2G055464 // GRMZM2G001457 // GRMZM2G076212 // GRMZM2G388539 // GRMZM2G412885 // GRMZM2G066618 // GRMZM2G003755 // GRMZM2G114276 // GRMZM5G878615 // GRMZM2G041518 // GRMZM2G309512 // GRMZM2G076723 // GRMZM2G131785 // GR…
GO:0016757	F	transferase activity, transferring glycosyl groups	10	279	747	39203	0.044	1	// GRMZM2G034079 // GRMZM2G098890 // GRMZM2G084515 // GRMZM2G381025 // AC199541.4_FG004 // AC199541.4_FG001 // GRMZM2G019183 // GRMZM2G018241 // GRMZM2G066362 // GRMZM5G809361
GO:0016874	F	ligase activity	9	279	762	39203	0.098	1	// GRMZM2G381709 // GRMZM2G169481 // GRMZM2G027375 // GRMZM2G078472 // GRMZM2G152857 // GRMZM2G074759 // GRMZM2G172523 // GRMZM2G438938 // GRMZM2G025214
GO:0016817	F	hydrolase activity, acting on acid anhydrides	13	279	1980	39203	0.66	1	// GRMZM2G445961 // GRMZM2G113250 // GRMZM2G000614 // GRMZM2G055464 // GRMZM2G012453 // GRMZM2G388539 // GRMZM2G332687 // GRMZM2G314171 // GRMZM2G152561 // GRMZM2G131785 // GRMZM2G407913 // GRMZM5G856071 // GRMZM2G357620
GO:0016881	F	acid-amino acid ligase activity	7	279	390	39203	0.024	1	// GRMZM2G381709 // GRMZM2G169481 // GRMZM2G027375 // GRMZM2G152857 // GRMZM2G172523 // GRMZM2G438938 // GRMZM2G025214
GO:0016887	F	ATPase activity	9	279	785	39203	0.11	1	// GRMZM2G445961 // GRMZM2G000614 // GRMZM2G055464 // GRMZM2G012453 // GRMZM2G388539 // GRMZM2G314171 // GRMZM2G152561 // GRMZM2G131785 // GRMZM2G357620
GO:0003677	F	DNA binding	18	279	5003	39203	1	1	// GRMZM2G127537 // GRMZM2G030529 // GRMZM2G055464 // GRMZM2G170148 // GRMZM2G169382 // GRMZM2G106591 // GRMZM2G051793 // GRMZM2G146380 // GRMZM2G180947 // GRMZM2G005624 // GRMZM2G126957 // GRMZM2G167492 // GRMZM2G098557 // GRMZM2G029833 // GRMZM2G050550 // GRMZM2G377369 // GRMZM2G352159 // GRMZM2G080509
GO:0042623	F	ATPase activity, coupled	6	279	579	39203	0.23	1	// GRMZM2G314171 // GRMZM2G055464 // GRMZM2G012453 // GRMZM2G388539 // GRMZM2G152561 // GRMZM2G357620
GO:0043167	F	ion binding	32	279	6665	39203	1	1	// GRMZM2G041269 // GRMZM2G021796 // GRMZM2G315848 // GRMZM2G129150 // GRMZM2G377079 // GRMZM2G321239 // GRMZM2G013936 // GRMZM2G402309 // GRMZM2G061088 // GRMZM2G010052 // GRMZM2G086628 // GRMZM2G018241 // GRMZM2G159041 // GRMZM2G080509 // GRMZM2G357620 // GRMZM2G124353 // AC191534.3_FG003 // GRMZM2G443445 // GRMZM2G053916 // GRMZM2G041729 // GRMZM2G076723 // GRMZM2G034896 // GRMZM2G438938 // GR…
GO:0017076	F	purine nucleotide binding	49	279	6079	39203	0.19	1	// GRMZM2G113250 // GRMZM2G012453 // GRMZM2G373435 // GRMZM2G308752 // GRMZM2G332687 // GRMZM2G165060 // AC197029.3_FG003 // GRMZM2G391794 // GRMZM5G856071 // GRMZM2G053916 // GRMZM2G108258 // GRMZM2G000614 // GRMZM2G055464 // GRMZM2G001457 // GRMZM2G076212 // GRMZM2G388539 // GRMZM2G152561 // GRMZM2G412885 // GRMZM2G066618 // GRMZM2G003755 // GRMZM2G114276 // GRMZM5G878615 // GRMZM2G041518 // GR…
GO:0005524	F	ATP binding	39	279	5133	39203	0.36	1	// GRMZM2G012453 // GRMZM2G373435 // GRMZM2G308752 // GRMZM2G332687 // GRMZM2G165060 // AC197029.3_FG003 // GRMZM2G391794 // GRMZM2G321239 // GRMZM2G000614 // GRMZM2G055464 // GRMZM2G001457 // GRMZM2G076212 // GRMZM2G388539 // GRMZM2G412885 // GRMZM2G114276 // GRMZM5G878615 // GRMZM2G041518 // GRMZM2G309512 // GRMZM2G131785 // GRMZM2G381051 // GRMZM5G820163 // GRMZM2G357620 // GRMZM2G300258 // GR…
GO:0005525	F	GTP binding	5	279	768	39203	0.64	1	// GRMZM2G108258 // GRMZM2G407913 // GRMZM5G856071 // GRMZM2G176217 // GRMZM2G113250
GO:0016787	F	hydrolase activity	51	279	6078	39203	0.12	1	// GRMZM2G013010 // GRMZM2G082502 // GRMZM2G164676 // GRMZM2G012453 // GRMZM2G464176 // GRMZM2G332687 // GRMZM2G119546 // GRMZM2G315848 // GRMZM5G856071 // GRMZM2G000614 // GRMZM2G055464 // GRMZM2G388539 // GRMZM2G459874 // GRMZM2G026095 // GRMZM2G351482 // GRMZM2G307088 // GRMZM2G414915 // GRMZM2G131785 // GRMZM5G835276 // GRMZM2G062554 // GRMZM2G036991 // GRMZM2G163544 // GRMZM2G117627 // GRMZM…
GO:0016301	F	kinase activity	28	279	3006	39203	0.089	1	// GRMZM2G391794 // GRMZM2G373435 // GRMZM2G308752 // GRMZM2G165060 // GRMZM2G094666 // GRMZM2G321239 // GRMZM2G001457 // GRMZM2G076212 // GRMZM2G412885 // GRMZM2G114276 // GRMZM2G041518 // GRMZM2G164160 // GRMZM5G820163 // GRMZM2G300258 // GRMZM2G070115 // GRMZM2G451007 // GRMZM2G091845 // GRMZM2G365423 // GRMZM2G001524 // GRMZM2G095302 // GRMZM2G309512 // GRMZM2G039922 // AC197029.3_FG003 // GR…
GO:0043565	F	sequence-specific DNA binding	5	279	985	39203	0.83	1	// GRMZM2G005624 // GRMZM2G106591 // GRMZM2G127537 // GRMZM2G180947 // GRMZM2G080509
GO:0003824	F	catalytic activity	142	279	17617	39203	0.027	1	// GRMZM2G084515 // GRMZM2G051896 // GRMZM2G332687 // GRMZM2G165060 // GRMZM2G094666 // GRMZM2G065194 // GRMZM2G061088 // GRMZM2G034079 // GRMZM2G000614 // GRMZM2G027043 // GRMZM2G066618 // GRMZM2G051355 // GRMZM2G373435 // GRMZM2G131785 // GRMZM2G070312 // GRMZM2G381051 // GRMZM2G062554 // GRMZM2G096343 // GRMZM2G140909 // GRMZM2G097981 // GRMZM2G300258 // GRMZM2G580389 // GRMZM2G451007 // GRMZM…
GO:0022892	F	substrate-specific transporter activity	8	279	1632	39203	0.9	1	// GRMZM2G396550 // GRMZM2G078781 // GRMZM2G173967 // GRMZM2G046117 // GRMZM2G119970 // GRMZM2G175321 // GRMZM2G118497 // GRMZM2G357620
GO:0016879	F	ligase activity, forming carbon-nitrogen bonds	8	279	514	39203	0.033	1	// GRMZM2G381709 // GRMZM2G169481 // GRMZM2G027375 // GRMZM2G078472 // GRMZM2G152857 // GRMZM2G172523 // GRMZM2G438938 // GRMZM2G025214
GO:0016772	F	transferase activity, transferring phosphorus-containing groups	32	279	3661	39203	0.13	1	// GRMZM2G391794 // GRMZM2G051896 // GRMZM2G308752 // GRMZM2G165060 // GRMZM2G094666 // GRMZM2G321239 // GRMZM2G027043 // GRMZM2G001457 // GRMZM2G076212 // GRMZM2G412885 // GRMZM2G114276 // GRMZM2G041518 // GRMZM2G309512 // GRMZM2G373435 // GRMZM2G070312 // GRMZM5G820163 // GRMZM2G300258 // GRMZM2G070115 // GRMZM2G451007 // GRMZM2G091845 // GRMZM2G365423 // GRMZM2G001524 // GRMZM2G095302 // GRMZM…
GO:0015075	F	ion transmembrane transporter activity	5	279	1258	39203	0.95	1	// GRMZM2G078781 // GRMZM2G396550 // GRMZM2G046117 // GRMZM2G118497 // GRMZM2G357620
GO:0032555	F	purine ribonucleotide binding	45	279	5800	39203	0.29	1	// GRMZM2G113250 // GRMZM2G012453 // GRMZM2G373435 // GRMZM2G308752 // GRMZM2G332687 // GRMZM2G165060 // AC197029.3_FG003 // GRMZM2G391794 // GRMZM5G856071 // GRMZM2G108258 // GRMZM2G000614 // GRMZM2G055464 // GRMZM2G001457 // GRMZM2G076212 // GRMZM2G388539 // GRMZM2G412885 // GRMZM2G003755 // GRMZM2G114276 // GRMZM5G878615 // GRMZM2G041518 // GRMZM2G309512 // GRMZM2G131785 // GRMZM2G381051 // GR…
GO:0046983	F	protein dimerization activity	5	279	745	39203	0.61	1	// GRMZM2G057067 // GRMZM2G153454 // GRMZM2G352159 // GRMZM2G180947 // GRMZM2G143352
GO:0032553	F	ribonucleotide binding	45	279	5800	39203	0.29	1	// GRMZM2G113250 // GRMZM2G012453 // GRMZM2G373435 // GRMZM2G308752 // GRMZM2G332687 // GRMZM2G165060 // AC197029.3_FG003 // GRMZM2G391794 // GRMZM5G856071 // GRMZM2G108258 // GRMZM2G000614 // GRMZM2G055464 // GRMZM2G001457 // GRMZM2G076212 // GRMZM2G388539 // GRMZM2G412885 // GRMZM2G003755 // GRMZM2G114276 // GRMZM5G878615 // GRMZM2G041518 // GRMZM2G309512 // GRMZM2G131785 // GRMZM2G381051 // GR…
GO:0016791	F	phosphatase activity	6	279	347	39203	0.04	1	// GRMZM2G097641 // GRMZM2G416491 // GRMZM2G120373 // GRMZM2G119546 // GRMZM2G019183 // GRMZM2G315848
GO:0008233	F	peptidase activity	9	279	1529	39203	0.76	1	// GRMZM2G096343 // GRMZM2G082502 // GRMZM2G150256 // GRMZM2G307088 // GRMZM2G414915 // GRMZM2G062554 // GRMZM2G322593 // GRMZM2G102933 // GRMZM2G045706
GO:0000166	F	nucleotide binding	57	279	6408	39203	0.042	1	// GRMZM2G113250 // GRMZM2G012453 // GRMZM2G373435 // GRMZM2G308752 // GRMZM2G332687 // GRMZM2G165060 // AC197029.3_FG003 // GRMZM2G443445 // GRMZM2G065194 // GRMZM2G391794 // GRMZM5G856071 // GRMZM2G053916 // GRMZM2G108258 // GRMZM2G000614 // GRMZM2G055464 // GRMZM2G001457 // GRMZM2G076212 // GRMZM2G388539 // GRMZM2G152561 // GRMZM2G412885 // GRMZM2G066618 // GRMZM2G003755 // GRMZM2G114276 // GR…
GO:0016491	F	oxidoreductase activity	20	279	3266	39203	0.79	1	// GRMZM2G030529 // GRMZM2G097981 // GRMZM2G034896 // GRMZM2G420407 // GRMZM2G064679 // GRMZM2G040090 // GRMZM2G066618 // GRMZM2G181362 // GRMZM2G129246 // GRMZM2G061088 // GRMZM2G010052 // GRMZM2G009804 // GRMZM2G076723 // GRMZM2G065194 // GRMZM2G443445 // GRMZM2G062342 // GRMZM2G124175 // GRMZM2G475380 // GRMZM2G381051 // GRMZM2G051355
GO:0032561	F	guanyl ribonucleotide binding	5	279	768	39203	0.64	1	// GRMZM2G108258 // GRMZM2G407913 // GRMZM5G856071 // GRMZM2G176217 // GRMZM2G113250
GO:0005506	F	iron ion binding	5	279	1187	39203	0.93	1	// GRMZM2G076723 // GRMZM2G061088 // GRMZM2G071745 // GRMZM2G062342 // GRMZM2G010052
GO:0009055	F	electron carrier activity	6	279	914	39203	0.63	1	// GRMZM2G076723 // GRMZM2G101872 // GRMZM2G010052 // GRMZM2G009804 // GRMZM2G086628 // GRMZM2G053916
GO:0022891	F	substrate-specific transmembrane transporter activity	8	279	1472	39203	0.82	1	// GRMZM2G396550 // GRMZM2G078781 // GRMZM2G173967 // GRMZM2G046117 // GRMZM2G119970 // GRMZM2G175321 // GRMZM2G118497 // GRMZM2G357620
GO:0005215	F	transporter activity	11	279	2411	39203	0.96	1	// GRMZM2G396550 // GRMZM2G388539 // GRMZM2G083176 // GRMZM2G078781 // GRMZM2G173967 // GRMZM2G046117 // GRMZM2G119970 // GRMZM2G175321 // GRMZM2G118497 // GRMZM2G357620 // GRMZM5G892338
GO:0048037	F	cofactor binding	8	279	1034	39203	0.46	1	// GRMZM2G443445 // GRMZM2G040090 // GRMZM2G066618 // GRMZM2G129246 // GRMZM2G076723 // GRMZM2G124353 // GRMZM2G381051 // GRMZM2G053916
GO:0046872	F	metal ion binding	32	279	6652	39203	1	1	// GRMZM2G041269 // GRMZM2G021796 // GRMZM2G315848 // GRMZM2G129150 // GRMZM2G377079 // GRMZM2G321239 // GRMZM2G013936 // GRMZM2G402309 // GRMZM2G061088 // GRMZM2G010052 // GRMZM2G086628 // GRMZM2G018241 // GRMZM2G159041 // GRMZM2G080509 // GRMZM2G357620 // GRMZM2G124353 // AC191534.3_FG003 // GRMZM2G443445 // GRMZM2G053916 // GRMZM2G041729 // GRMZM2G076723 // GRMZM2G034896 // GRMZM2G438938 // GR…
GO:0004518	F	nuclease activity	5	279	314	39203	0.077	1	// GRMZM5G886044 // GRMZM2G134903 // GRMZM2G064868 // GRMZM2G112968 // GRMZM2G036991
GO:0016773	F	phosphotransferase activity, alcohol group as acceptor	25	279	2858	39203	0.17	1	// GRMZM2G391794 // GRMZM2G373435 // GRMZM2G308752 // GRMZM2G165060 // AC197029.3_FG003 // GRMZM2G321239 // GRMZM2G001457 // GRMZM2G076212 // GRMZM2G412885 // GRMZM2G114276 // GRMZM2G041518 // GRMZM2G164160 // GRMZM5G820163 // GRMZM2G300258 // GRMZM2G070115 // GRMZM2G451007 // GRMZM2G091845 // GRMZM2G095302 // GRMZM2G309512 // GRMZM2G039922 // GRMZM2G094666 // GRMZM2G007283 // GRMZM2G179523 // GR…
GO:0003723	F	RNA binding	6	279	1088	39203	0.79	1	// GRMZM2G062911 // GRMZM2G120373 // GRMZM2G012453 // GRMZM2G051896 // GRMZM2G129615 // GRMZM2G082974
GO:0008270	F	zinc ion binding	15	279	3989	39203	1	1	// GRMZM2G377079 // AC191534.3_FG003 // GRMZM2G443445 // GRMZM2G041269 // GRMZM2G021796 // GRMZM2G124353 // GRMZM2G445961 // GRMZM2G064868 // GRMZM2G018241 // GRMZM2G159041 // GRMZM2G013936 // GRMZM2G001024 // GRMZM2G080509 // GRMZM2G438938 // GRMZM2G129150
GO:0005488	F	binding	167	279	24279	39203	0.78	1	// GRMZM2G155285 // GRMZM2G056988 // GRMZM2G373435 // GRMZM2G057067 // GRMZM2G165060 // GRMZM2G004908 // GRMZM2G129071 // GRMZM2G020594 // GRMZM2G080509 // GRMZM2G015005 // GRMZM2G118637 // GRMZM2G000614 // GRMZM2G300500 // GRMZM2G014004 // GRMZM2G003755 // GRMZM2G167492 // GRMZM2G444845 // GRMZM2G051896 // GRMZM2G131785 // GRMZM2G352159 // GRMZM2G381051 // GRMZM2G332687 // GRMZM2G127537 // GRMZM…
GO:0004175	F	endopeptidase activity	5	279	932	39203	0.79	1	// GRMZM2G096343 // GRMZM2G414915 // GRMZM2G102933 // GRMZM2G062554 // GRMZM2G322593
GO:0003676	F	nucleic acid binding	38	279	8298	39203	1	1	// GRMZM2G062911 // GRMZM2G012453 // GRMZM2G170148 // GRMZM2G051896 // GRMZM2G106591 // GRMZM2G117779 // GRMZM2G080509 // GRMZM2G055464 // GRMZM2G369939 // GRMZM2G017966 // GRMZM2G126957 // GRMZM2G167492 // GRMZM2G050550 // GRMZM2G036991 // GRMZM2G152561 // GRMZM2G127537 // GRMZM2G030529 // GRMZM2G098557 // GRMZM2G433801 // GRMZM2G146380 // GRMZM2G180947 // GRMZM2G577405 // GRMZM2G005624 // GRMZM…
GO:0001883	F	purine nucleoside binding	43	279	5398	39203	0.24	1	// GRMZM2G012453 // GRMZM2G373435 // GRMZM2G308752 // GRMZM2G332687 // GRMZM2G165060 // AC197029.3_FG003 // GRMZM2G391794 // GRMZM2G053916 // GRMZM2G321239 // GRMZM2G000614 // GRMZM2G055464 // GRMZM2G001457 // GRMZM2G076212 // GRMZM2G388539 // GRMZM2G412885 // GRMZM2G066618 // GRMZM2G003755 // GRMZM2G114276 // GRMZM5G878615 // GRMZM2G041518 // GRMZM2G309512 // GRMZM2G076723 // GRMZM2G131785 // GR…
GO:0001882	F	nucleoside binding	43	279	5400	39203	0.24	1	// GRMZM2G012453 // GRMZM2G373435 // GRMZM2G308752 // GRMZM2G332687 // GRMZM2G165060 // AC197029.3_FG003 // GRMZM2G391794 // GRMZM2G053916 // GRMZM2G321239 // GRMZM2G000614 // GRMZM2G055464 // GRMZM2G001457 // GRMZM2G076212 // GRMZM2G388539 // GRMZM2G412885 // GRMZM2G066618 // GRMZM2G003755 // GRMZM2G114276 // GRMZM5G878615 // GRMZM2G041518 // GRMZM2G309512 // GRMZM2G076723 // GRMZM2G131785 // GR…
GO:0050662	F	coenzyme binding	6	279	734	39203	0.42	1	// GRMZM2G040090 // GRMZM2G066618 // GRMZM2G129246 // GRMZM2G076723 // GRMZM2G381051 // GRMZM2G053916
GO:0019001	F	guanyl nucleotide binding	5	279	784	39203	0.66	1	// GRMZM2G108258 // GRMZM2G407913 // GRMZM5G856071 // GRMZM2G176217 // GRMZM2G113250
GO:0022857	F	transmembrane transporter activity	9	279	1672	39203	0.84	1	// GRMZM2G396550 // GRMZM2G388539 // GRMZM2G078781 // GRMZM2G173967 // GRMZM2G046117 // GRMZM2G119970 // GRMZM2G175321 // GRMZM2G118497 // GRMZM2G357620
GO:0030528	F	transcription regulator activity	7	279	2233	39203	1	1	// GRMZM2G127537 // GRMZM2G135446 // GRMZM2G169382 // GRMZM2G106591 // GRMZM2G005624 // GRMZM2G126957 // GRMZM2G080509
GO:0004674	F	protein serine/threonine kinase activity	20	279	2248	39203	0.18	1	// GRMZM2G321239 // GRMZM2G391794 // GRMZM2G076212 // GRMZM2G030305 // GRMZM2G373435 // GRMZM2G412885 // GRMZM2G308752 // GRMZM2G007283 // GRMZM2G114276 // GRMZM2G451007 // GRMZM2G165060 // AC197029.3_FG003 // GRMZM2G095302 // GRMZM2G041518 // GRMZM2G309512 // GRMZM2G001457 // GRMZM5G820163 // GRMZM2G164160 // GRMZM2G039922 // GRMZM2G088361
GO:0070011	F	peptidase activity, acting on L-amino acid peptides	8	279	1493	39203	0.84	1	// GRMZM2G096343 // GRMZM2G082502 // GRMZM2G150256 // GRMZM2G414915 // GRMZM2G062554 // GRMZM2G322593 // GRMZM2G102933 // GRMZM2G045706
GO:0004672	F	protein kinase activity	21	279	2423	39203	0.21	1	// GRMZM2G321239 // GRMZM2G007283 // GRMZM2G391794 // GRMZM2G076212 // GRMZM2G030305 // GRMZM2G373435 // GRMZM2G412885 // GRMZM2G308752 // GRMZM2G070115 // GRMZM2G114276 // GRMZM2G451007 // GRMZM2G165060 // AC197029.3_FG003 // GRMZM2G095302 // GRMZM2G041518 // GRMZM2G309512 // GRMZM2G001457 // GRMZM5G820163 // GRMZM2G164160 // GRMZM2G039922 // GRMZM2G088361
GO:0032559	F	adenyl ribonucleotide binding	40	279	5137	39203	0.3	1	// GRMZM2G012453 // GRMZM2G373435 // GRMZM2G308752 // GRMZM2G332687 // GRMZM2G165060 // AC197029.3_FG003 // GRMZM2G391794 // GRMZM2G321239 // GRMZM2G000614 // GRMZM2G055464 // GRMZM2G001457 // GRMZM2G076212 // GRMZM2G388539 // GRMZM2G412885 // GRMZM2G003755 // GRMZM2G114276 // GRMZM5G878615 // GRMZM2G041518 // GRMZM2G309512 // GRMZM2G131785 // GRMZM2G381051 // GRMZM5G820163 // GRMZM2G357620 // GR…
GO:0008324	F	cation transmembrane transporter activity	5	279	996	39203	0.84	1	// GRMZM2G078781 // GRMZM2G396550 // GRMZM2G046117 // GRMZM2G118497 // GRMZM2G357620
GO:0017111	F	nucleoside-triphosphatase activity	12	279	1822	39203	0.65	1	// GRMZM2G445961 // GRMZM2G113250 // GRMZM2G000614 // GRMZM2G055464 // GRMZM2G012453 // GRMZM2G388539 // GRMZM2G332687 // GRMZM2G314171 // GRMZM2G152561 // GRMZM2G131785 // GRMZM5G856071 // GRMZM2G357620
GO:0003700	F	transcription factor activity	6	279	1390	39203	0.93	1	// GRMZM2G127537 // GRMZM2G169382 // GRMZM2G106591 // GRMZM2G005624 // GRMZM2G126957 // GRMZM2G080509
GO:0016462	F	pyrophosphatase activity	12	279	1907	39203	0.71	1	// GRMZM2G445961 // GRMZM2G113250 // GRMZM2G000614 // GRMZM2G055464 // GRMZM2G012453 // GRMZM2G388539 // GRMZM2G332687 // GRMZM2G314171 // GRMZM2G152561 // GRMZM2G131785 // GRMZM5G856071 // GRMZM2G357620
GO:0046914	F	transition metal ion binding	23	279	5507	39203	1	1	// GRMZM2G041269 // GRMZM2G021796 // GRMZM2G129150 // GRMZM2G377079 // GRMZM2G013936 // GRMZM2G061088 // GRMZM2G010052 // GRMZM2G086628 // GRMZM2G124353 // GRMZM2G159041 // GRMZM2G080509 // GRMZM2G018241 // AC191534.3_FG003 // GRMZM2G443445 // GRMZM2G053916 // GRMZM2G076723 // GRMZM2G438938 // GRMZM2G064868 // GRMZM2G071745 // GRMZM2G101872 // GRMZM2G445961 // GRMZM2G062342 // GRMZM2G001024
GO:0005886	C	plasma membrane	25	279	149	39203	2.4e-25	4e-23	// GRMZM2G082502 // GRMZM2G391794 // GRMZM2G076723 // GRMZM2G119546 // GRMZM2G012453 // GRMZM2G167875 // GRMZM2G108258 // GRMZM2G001457 // AC213621.5_FG004 // GRMZM2G096343 // GRMZM2G098557 // GRMZM2G143445 // GRMZM2G321239 // GRMZM2G140998 // GRMZM2G433801 // GRMZM2G128466 // GRMZM2G176217 // GRMZM2G097641 // GRMZM5G832989 // GRMZM2G136139 // GRMZM2G007283 // GRMZM2G357620 // GRMZM2G156206 // GR…
GO:0009507	C	chloroplast	15	279	31	39203	1.6e-21	1.3e-19	// GRMZM2G027043 // GRMZM2G071745 // GRMZM2G002115 // GRMZM2G388539 // GRMZM2G087435 // GRMZM2G146437 // GRMZM2G383154 // GRMZM2G128466 // GRMZM2G357620 // GRMZM2G172523 // GRMZM2G065194 // GRMZM2G129071 // GRMZM2G117627 // GRMZM2G170812 // GRMZM2G410393
GO:0009536	C	plastid	16	279	69	39203	1.3e-18	7.1e-17	// GRMZM2G027043 // GRMZM2G071745 // GRMZM2G002115 // GRMZM2G388539 // GRMZM2G128466 // GRMZM2G087435 // GRMZM2G146437 // GRMZM2G383154 // GRMZM2G121649 // GRMZM2G357620 // GRMZM2G172523 // GRMZM2G065194 // GRMZM2G129071 // GRMZM2G117627 // GRMZM2G170812 // GRMZM2G410393
GO:0005829	C	cytosol	17	279	160	39203	1.3e-14	4.2e-13	// GRMZM2G097641 // GRMZM2G321239 // GRMZM2G136139 // GRMZM2G076723 // GRMZM2G181362 // GRMZM2G010052 // GRMZM5G886044 // GRMZM2G301904 // GRMZM2G102933 // GRMZM2G095302 // GRMZM2G167875 // GRMZM2G126253 // GRMZM2G124175 // GRMZM2G012453 // GRMZM2G007157 // GRMZM2G051355 // GRMZM2G025214
GO:0044444	C	cytoplasmic part	59	279	2678	39203	1.1e-14	4.2e-13	// GRMZM2G062911 // GRMZM2G082502 // GRMZM2G012453 // GRMZM2G076723 // GRMZM2G379128 // GRMZM2G087435 // GRMZM2G146437 // GRMZM2G065194 // GRMZM2G126253 // GRMZM2G066362 // GRMZM2G129071 // GRMZM2G015432 // GRMZM2G010052 // GRMZM2G121649 // GRMZM2G053916 // GRMZM2G118637 // GRMZM2G027043 // GRMZM2G001457 // GRMZM2G002115 // GRMZM2G388539 // GRMZM2G066618 // GRMZM2G167875 // GRMZM2G444845 // GRMZM…
GO:0043231	C	intracellular membrane-bounded organelle	72	279	4093	39203	4.4e-13	1.2e-11	// GRMZM2G127537 // GRMZM2G082502 // GRMZM2G012453 // GRMZM2G051896 // GRMZM2G106591 // GRMZM2G057067 // GRMZM2G087435 // GRMZM2G369260 // GRMZM2G146437 // GRMZM2G119546 // GRMZM2G065194 // GRMZM2G005619 // GRMZM2G117779 // GRMZM2G066362 // GRMZM2G129071 // GRMZM2G010052 // GRMZM2G121649 // GRMZM2G053916 // GRMZM2G015005 // GRMZM2G118637 // GRMZM2G027043 // GRMZM2G001457 // GRMZM2G002115 // GRMZM…
GO:0043227	C	membrane-bounded organelle	72	279	4127	39203	6.6e-13	1.6e-11	// GRMZM2G127537 // GRMZM2G082502 // GRMZM2G012453 // GRMZM2G051896 // GRMZM2G106591 // GRMZM2G057067 // GRMZM2G087435 // GRMZM2G369260 // GRMZM2G146437 // GRMZM2G119546 // GRMZM2G065194 // GRMZM2G005619 // GRMZM2G117779 // GRMZM2G066362 // GRMZM2G129071 // GRMZM2G010052 // GRMZM2G121649 // GRMZM2G053916 // GRMZM2G015005 // GRMZM2G118637 // GRMZM2G027043 // GRMZM2G001457 // GRMZM2G002115 // GRMZM…
GO:0005737	C	cytoplasm	64	279	3593	39203	7.7e-12	1.6e-10	// GRMZM2G062911 // GRMZM2G082502 // GRMZM2G012453 // GRMZM2G076723 // GRMZM2G379128 // GRMZM2G087435 // GRMZM2G146437 // GRMZM2G119546 // GRMZM2G065194 // GRMZM2G126253 // GRMZM2G066362 // GRMZM2G129071 // GRMZM2G015432 // GRMZM2G010052 // GRMZM2G121649 // GRMZM2G053916 // GRMZM2G118637 // GRMZM2G027043 // GRMZM2G001457 // GRMZM2G002115 // GRMZM2G388539 // GRMZM2G066618 // GRMZM2G167875 // GRMZM…
GO:0005773	C	vacuole	8	279	38	39203	1.2e-09	2.1e-08	// GRMZM2G097641 // GRMZM2G118637 // GRMZM2G082502 // GRMZM2G001457 // GRMZM2G076723 // GRMZM2G124353 // GRMZM2G357620 // GRMZM2G167875
GO:0044437	C	vacuolar part	5	279	8	39203	2.1e-08	3.2e-07	// GRMZM2G097641 // GRMZM2G082502 // GRMZM2G124353 // GRMZM2G357620 // GRMZM2G167875
GO:0005774	C	vacuolar membrane	5	279	8	39203	2.1e-08	3.2e-07	// GRMZM2G097641 // GRMZM2G082502 // GRMZM2G124353 // GRMZM2G357620 // GRMZM2G167875
GO:0043229	C	intracellular organelle	78	279	6224	39203	2.6e-07	3.3e-06	// GRMZM2G062911 // GRMZM2G127537 // GRMZM2G082502 // GRMZM2G012453 // GRMZM2G051896 // GRMZM2G106591 // GRMZM2G057067 // GRMZM2G379128 // GRMZM2G087435 // GRMZM2G369260 // GRMZM2G146437 // GRMZM2G119546 // GRMZM2G065194 // GRMZM2G005619 // GRMZM2G117779 // GRMZM2G066362 // GRMZM2G129071 // GRMZM2G015432 // GRMZM2G010052 // GRMZM2G121649 // GRMZM2G053916 // GRMZM2G015005 // GRMZM2G118637 // GRMZM…
GO:0043226	C	organelle	78	279	6224	39203	2.6e-07	3.3e-06	// GRMZM2G062911 // GRMZM2G127537 // GRMZM2G082502 // GRMZM2G012453 // GRMZM2G051896 // GRMZM2G106591 // GRMZM2G057067 // GRMZM2G379128 // GRMZM2G087435 // GRMZM2G369260 // GRMZM2G146437 // GRMZM2G119546 // GRMZM2G065194 // GRMZM2G005619 // GRMZM2G117779 // GRMZM2G066362 // GRMZM2G129071 // GRMZM2G015432 // GRMZM2G010052 // GRMZM2G121649 // GRMZM2G053916 // GRMZM2G015005 // GRMZM2G118637 // GRMZM…
GO:0044424	C	intracellular part	91	279	7930	39203	9.1e-07	1.1e-05	// GRMZM2G084515 // GRMZM2G051896 // GRMZM2G057067 // GRMZM2G146437 // GRMZM2G129071 // GRMZM2G015432 // GRMZM2G015005 // GRMZM2G118637 // GRMZM2G027043 // GRMZM2G066618 // GRMZM2G003755 // GRMZM2G444845 // GRMZM2G126957 // GRMZM2G021095 // GRMZM2G170812 // GRMZM2G381051 // GRMZM2G332687 // GRMZM2G127537 // GRMZM2G138782 // GRMZM2G005624 // GRMZM2G128466 // GRMZM2G095302 // GRMZM2G025214 // GRMZM…
GO:0005911	C	cell-cell junction	5	279	24	39203	1.8e-06	1.9e-05	// GRMZM2G097641 // GRMZM2G012453 // GRMZM2G143445 // GRMZM2G433801 // GRMZM2G102933
GO:0030054	C	cell junction	5	279	35	39203	9.1e-06	9.5e-05	// GRMZM2G097641 // GRMZM2G012453 // GRMZM2G143445 // GRMZM2G433801 // GRMZM2G102933
GO:0044459	C	plasma membrane part	7	279	130	39203	5.7e-05	0.00056	// GRMZM2G097641 // GRMZM2G012453 // GRMZM2G433801 // GRMZM2G143445 // GRMZM2G102933 // GRMZM2G001457 // AC213621.5_FG004
GO:0005622	C	intracellular	96	279	9403	39203	6.1e-05	0.00056	// GRMZM2G084515 // GRMZM2G051896 // GRMZM2G057067 // GRMZM2G146437 // GRMZM2G129071 // GRMZM2G015432 // GRMZM2G015005 // GRMZM2G118637 // GRMZM2G027043 // GRMZM2G066618 // GRMZM2G003755 // GRMZM2G444845 // GRMZM2G126957 // GRMZM2G021095 // GRMZM2G170812 // GRMZM2G381051 // GRMZM2G332687 // GRMZM2G127537 // GRMZM2G138782 // GRMZM2G005624 // GRMZM2G128466 // GRMZM2G095302 // GRMZM2G025214 // GRMZM…
GO:0044422	C	organelle part	28	279	1764	39203	8.1e-05	0.00067	// GRMZM2G381051 // GRMZM2G082502 // GRMZM2G084515 // GRMZM2G332687 // GRMZM2G087435 // GRMZM2G117779 // GRMZM2G129071 // GRMZM2G121649 // GRMZM2G167875 // GRMZM2G015005 // GRMZM2G108258 // GRMZM2G027043 // GRMZM2G388539 // GRMZM2G307088 // GRMZM2G126957 // GRMZM2G071347 // GRMZM2G124353 // GRMZM2G117627 // GRMZM2G357620 // GRMZM2G138782 // GRMZM2G433801 // GRMZM2G371695 // GRMZM2G128466 // GRMZM…
GO:0044446	C	intracellular organelle part	28	279	1764	39203	8.1e-05	0.00067	// GRMZM2G381051 // GRMZM2G082502 // GRMZM2G084515 // GRMZM2G332687 // GRMZM2G087435 // GRMZM2G117779 // GRMZM2G129071 // GRMZM2G121649 // GRMZM2G167875 // GRMZM2G015005 // GRMZM2G108258 // GRMZM2G027043 // GRMZM2G388539 // GRMZM2G307088 // GRMZM2G126957 // GRMZM2G071347 // GRMZM2G124353 // GRMZM2G117627 // GRMZM2G357620 // GRMZM2G138782 // GRMZM2G433801 // GRMZM2G371695 // GRMZM2G128466 // GRMZM…
GO:0005794	C	Golgi apparatus	6	279	138	39203	0.00058	0.0044	// GRMZM2G108258 // GRMZM2G084515 // GRMZM2G371695 // GRMZM2G370510 // GRMZM2G139691 // GRMZM2G357620
GO:0016020	C	membrane	58	279	5307	39203	0.00058	0.0044	// GRMZM2G082502 // GRMZM2G087117 // GRMZM2G012453 // GRMZM2G034896 // GRMZM2G076723 // GRMZM2G078781 // GRMZM2G119546 // GRMZM2G098557 // GRMZM2G041714 // GRMZM2G066362 // GRMZM2G391794 // GRMZM2G459172 // GRMZM2G118497 // GRMZM2G119970 // GRMZM2G167875 // GRMZM2G108258 // GRMZM2G000614 // GRMZM2G027043 // GRMZM2G001457 // GRMZM2G388539 // GRMZM2G083176 // GRMZM2G124353 // GRMZM2G307088 // GRMZM…
GO:0005739	C	mitochondrion	9	279	354	39203	0.0012	0.0087	// GRMZM2G138782 // GRMZM2G012453 // GRMZM2G444845 // GRMZM2G122231 // GRMZM2G021095 // GRMZM2G062342 // GRMZM2G381051 // GRMZM2G121649 // GRMZM2G053916
GO:0044464	C	cell part	124	279	13914	39203	0.0013	0.0087	// GRMZM2G084515 // GRMZM2G051896 // GRMZM2G057067 // GRMZM2G146437 // GRMZM2G129071 // GRMZM2G015432 // GRMZM2G459172 // GRMZM2G015005 // GRMZM2G118637 // GRMZM2G000614 // GRMZM2G027043 // GRMZM2G066618 // GRMZM2G003755 // GRMZM2G444845 // GRMZM2G126957 // GRMZM2G021095 // GRMZM2G170812 // GRMZM2G381051 // GRMZM2G332687 // GRMZM5G892338 // GRMZM2G096343 // GRMZM2G138782 // GRMZM2G143445 // GRMZM…
GO:0005623	C	cell	124	279	13914	39203	0.0013	0.0087	// GRMZM2G084515 // GRMZM2G051896 // GRMZM2G057067 // GRMZM2G146437 // GRMZM2G129071 // GRMZM2G015432 // GRMZM2G459172 // GRMZM2G015005 // GRMZM2G118637 // GRMZM2G000614 // GRMZM2G027043 // GRMZM2G066618 // GRMZM2G003755 // GRMZM2G444845 // GRMZM2G126957 // GRMZM2G021095 // GRMZM2G170812 // GRMZM2G381051 // GRMZM2G332687 // GRMZM5G892338 // GRMZM2G096343 // GRMZM2G138782 // GRMZM2G143445 // GRMZM…
GO:0031090	C	organelle membrane	9	279	456	39203	0.0062	0.039	// GRMZM2G097641 // GRMZM2G108258 // GRMZM2G138782 // GRMZM2G071745 // GRMZM2G082502 // GRMZM2G307088 // GRMZM2G124353 // GRMZM2G357620 // GRMZM2G167875
GO:0044425	C	membrane part	29	279	2684	39203	0.017	0.11	// GRMZM2G012453 // GRMZM2G034896 // GRMZM2G078781 // GRMZM2G041714 // GRMZM2G066362 // GRMZM2G084515 // GRMZM2G118497 // GRMZM2G027043 // GRMZM2G001457 // GRMZM2G388539 // GRMZM2G083176 // GRMZM2G307088 // GRMZM2G173967 // GRMZM2G062555 // GRMZM2G018241 // GRMZM2G175321 // AC213621.5_FG004 // GRMZM5G892338 // GRMZM2G096343 // GRMZM2G138782 // GRMZM2G143445 // GRMZM2G433801 // GRMZM2G097641 // GR…
GO:0005783	C	endoplasmic reticulum	5	279	230	39203	0.026	0.15	// GRMZM2G146437 // GRMZM2G066362 // GRMZM2G066618 // GRMZM2G125552 // GRMZM2G307088
GO:0031967	C	organelle envelope	6	279	310	39203	0.025	0.15	// GRMZM2G138782 // GRMZM2G027043 // GRMZM2G071745 // GRMZM2G388539 // GRMZM2G129071 // GRMZM2G170812
GO:0044428	C	nuclear part	5	279	233	39203	0.028	0.15	// GRMZM2G015005 // GRMZM2G126957 // GRMZM2G071347 // GRMZM2G433801 // GRMZM2G117779
GO:0031224	C	intrinsic to membrane	23	279	2183	39203	0.041	0.22	// GRMZM2G084515 // GRMZM2G034896 // GRMZM2G078781 // GRMZM2G041714 // GRMZM2G066362 // GRMZM2G118497 // GRMZM2G027043 // GRMZM2G388539 // GRMZM2G083176 // GRMZM2G307088 // GRMZM2G173967 // GRMZM2G062555 // GRMZM2G018241 // GRMZM2G175321 // AC213621.5_FG004 // GRMZM5G892338 // GRMZM2G096343 // GRMZM2G138782 // GRMZM2G087117 // GRMZM2G135044 // GRMZM2G357620 // GRMZM2G322593 // GRMZM2G407913
GO:0031975	C	envelope	6	279	359	39203	0.046	0.24	// GRMZM2G138782 // GRMZM2G027043 // GRMZM2G071745 // GRMZM2G388539 // GRMZM2G129071 // GRMZM2G170812
GO:0005634	C	nucleus	31	279	3212	39203	0.053	0.27	// GRMZM2G051896 // GRMZM2G106591 // GRMZM2G057067 // GRMZM2G119546 // GRMZM2G005619 // GRMZM2G117779 // GRMZM2G015005 // GRMZM2G003755 // GRMZM2G010052 // GRMZM2G126957 // GRMZM2G071347 // GRMZM2G050550 // GRMZM5G886785 // GRMZM2G143352 // GRMZM2G127537 // GRMZM2G098557 // GRMZM2G369260 // GRMZM2G433801 // GRMZM2G180947 // GRMZM2G005624 // GRMZM2G352159 // GRMZM2G025214 // GRMZM2G097641 // GRMZM…
GO:0016021	C	integral to membrane	22	279	2156	39203	0.06	0.29	// GRMZM2G084515 // GRMZM2G034896 // GRMZM2G078781 // GRMZM2G041714 // GRMZM2G066362 // GRMZM2G118497 // GRMZM2G027043 // GRMZM2G388539 // GRMZM2G083176 // GRMZM2G307088 // GRMZM2G173967 // GRMZM2G062555 // GRMZM2G018241 // GRMZM2G175321 // GRMZM2G357620 // GRMZM5G892338 // GRMZM2G096343 // GRMZM2G138782 // GRMZM2G087117 // GRMZM2G135044 // GRMZM2G322593 // GRMZM2G407913
GO:0030529	C	ribonucleoprotein complex	5	279	1484	39203	0.98	1	// GRMZM2G062911 // GRMZM2G015432 // GRMZM2G433801 // GRMZM2G379128 // GRMZM2G167875
GO:0043234	C	protein complex	13	279	1824	39203	0.54	1	// GRMZM5G832989 // GRMZM2G301904 // GRMZM2G332687 // GRMZM2G071347 // GRMZM2G307088 // GRMZM2G176131 // GRMZM2G126957 // GRMZM2G027375 // GRMZM2G305332 // GRMZM2G126253 // GRMZM2G152857 // GRMZM5G856071 // GRMZM2G025214
GO:0043232	C	intracellular non-membrane-bounded organelle	11	279	2597	39203	0.98	1	// GRMZM2G015005 // GRMZM2G062911 // GRMZM5G832989 // GRMZM2G379128 // GRMZM2G332687 // GRMZM2G071347 // GRMZM2G305332 // GRMZM2G117779 // GRMZM2G015432 // GRMZM2G121649 // GRMZM2G167875
GO:0032991	C	macromolecular complex	18	279	3586	39203	0.96	1	// GRMZM2G062911 // GRMZM2G152857 // GRMZM5G832989 // GRMZM2G379128 // GRMZM2G301904 // GRMZM2G332687 // GRMZM2G433801 // GRMZM2G071347 // GRMZM2G307088 // GRMZM2G176131 // GRMZM2G126957 // GRMZM2G027375 // GRMZM2G305332 // GRMZM2G126253 // GRMZM2G015432 // GRMZM2G167875 // GRMZM5G856071 // GRMZM2G025214
GO:0043228	C	non-membrane-bounded organelle	11	279	2597	39203	0.98	1	// GRMZM2G015005 // GRMZM2G062911 // GRMZM5G832989 // GRMZM2G379128 // GRMZM2G332687 // GRMZM2G071347 // GRMZM2G305332 // GRMZM2G117779 // GRMZM2G015432 // GRMZM2G121649 // GRMZM2G167875
Functional annotation of DEGs of cluster3
GO_accession	term_type	Term	queryitem	querytotal	bgitem	bgtotal	pvalue	FDR	entries
GO:0032502	P	developmental process	34	360	111	39203	5.2e-38	5.9e-35	// GRMZM2G046885 // AC203754.4_FG008 // GRMZM2G040477 // GRMZM2G014069 // GRMZM2G013324 // GRMZM2G023289 // GRMZM2G434173 // GRMZM2G441768 // GRMZM2G065928 // GRMZM2G118205 // GRMZM2G469551 // GRMZM2G168762 // GRMZM2G074818 // GRMZM2G025190 // GRMZM5G852185 // GRMZM2G044440 // GRMZM2G076128 // GRMZM2G074898 // GRMZM2G176707 // AC197146.3_FG001 // GRMZM2G156356 // GRMZM2G013563 // GRMZM2G059151 //…
GO:0007275	P	multicellular organismal development	33	360	107	39203	5.3e-37	3e-34	// GRMZM2G046885 // AC203754.4_FG008 // GRMZM2G040477 // GRMZM2G014069 // GRMZM2G013324 // GRMZM2G023289 // GRMZM2G434173 // GRMZM2G441768 // GRMZM2G065928 // GRMZM2G118205 // GRMZM2G469551 // GRMZM2G168762 // GRMZM2G074818 // GRMZM2G025190 // GRMZM5G852185 // GRMZM2G044440 // GRMZM2G076128 // GRMZM2G074898 // AC197146.3_FG001 // GRMZM2G156356 // GRMZM2G013563 // GRMZM2G059151 // GRMZM2G002220 //…
GO:0042221	P	response to chemical stimulus	51	360	626	39203	3.4e-31	1.3e-28	// GRMZM2G046885 // GRMZM2G361693 // AC203754.4_FG008 // GRMZM2G110509 // GRMZM2G040477 // GRMZM2G091155 // GRMZM2G023289 // GRMZM2G068715 // GRMZM2G063850 // GRMZM2G462140 // GRMZM2G405581 // GRMZM5G866082 // GRMZM2G010328 // GRMZM2G025190 // GRMZM2G340251 // GRMZM2G074158 // GRMZM2G448883 // GRMZM2G153823 // GRMZM2G034157 // GRMZM5G821551 // GRMZM2G176903 // GRMZM2G025855 // GRMZM2G164696 // GR…
GO:0048856	P	anatomical structure development	19	360	42	39203	2.2e-24	6.2e-22	// GRMZM2G046885 // GRMZM2G469551 // GRMZM2G163081 // AC203754.4_FG008 // GRMZM2G074898 // GRMZM2G040477 // GRMZM2G025592 // GRMZM2G025190 // GRMZM5G852185 // GRMZM2G013324 // GRMZM2G076128 // GRMZM2G059151 // GRMZM2G001289 // GRMZM2G441768 // GRMZM2G018251 // GRMZM5G815894 // GRMZM2G065928 // GRMZM2G001918 // GRMZM2G013563
GO:0009314	P	response to radiation	15	360	61	39203	3.1e-16	7.1e-14	// GRMZM2G034647 // GRMZM2G080314 // GRMZM2G162688 // GRMZM2G083253 // GRMZM2G063850 // GRMZM2G034157 // GRMZM2G027309 // GRMZM2G086934 // GRMZM2G025190 // GRMZM2G121543 // GRMZM2G335657 // GRMZM2G002220 // GRMZM2G167438 // GRMZM2G428391 // GRMZM2G065928
GO:0051707	P	response to other organism	10	360	16	39203	1.6e-14	3e-12	// GRMZM2G340251 // GRMZM2G015989 // GRMZM2G081474 // GRMZM2G445905 // GRMZM2G022837 // GRMZM2G156356 // GRMZM2G145396 // GRMZM2G428391 // GRMZM2G065928 // GRMZM2G010328
GO:0006412	P	translation	55	360	1871	39203	5.9e-14	9.7e-12	// GRMZM2G303374 // GRMZM2G126821 // GRMZM2G112050 // GRMZM2G110509 // GRMZM2G058407 // AC190609.3_FG002 // GRMZM2G058138 // AC225147.4_FG002 // GRMZM2G083253 // GRMZM2G148744 // GRMZM2G018770 // GRMZM2G051848 // GRMZM2G094123 // GRMZM2G178341 // GRMZM2G007695 // GRMZM2G073150 // GRMZM5G887054 // GRMZM2G129015 // GRMZM5G821551 // GRMZM5G852185 // GRMZM2G177720 // GRMZM2G025855 // GRMZM2G176820 //…
GO:0006996	P	organelle organization	31	360	657	39203	3.9e-13	5.5e-11	// GRMZM2G063592 // GRMZM2G383623 // GRMZM2G121186 // GRMZM2G081474 // GRMZM2G434173 // GRMZM2G448458 // GRMZM5G897926 // GRMZM2G128665 // GRMZM2G355773 // GRMZM2G096184 // GRMZM2G441768 // GRMZM2G136143 // GRMZM2G118205 // GRMZM2G003306 // GRMZM5G888263 // GRMZM2G106133 // GRMZM2G156848 // GRMZM2G176707 // GRMZM2G078143 // GRMZM2G080274 // AC217965.2_FG012 // GRMZM2G141432 // GRMZM2G022820 // GR…
GO:0048869	P	cellular developmental process	8	360	8	39203	5.3e-13	6.7e-11	// GRMZM2G046885 // GRMZM2G469551 // GRMZM2G415007 // GRMZM5G852185 // GRMZM2G013324 // GRMZM2G001289 // GRMZM2G176707 // GRMZM2G078143
GO:0048731	P	system development	11	360	40	39203	1e-12	1.2e-10	// GRMZM2G046885 // GRMZM2G469551 // GRMZM2G163081 // AC203754.4_FG008 // GRMZM2G040477 // GRMZM2G025190 // GRMZM5G852185 // GRMZM2G013324 // GRMZM2G001289 // GRMZM2G018251 // GRMZM5G815894
GO:0009607	P	response to biotic stimulus	10	360	31	39203	3e-12	3.1e-10	// GRMZM2G340251 // GRMZM2G015989 // GRMZM2G081474 // GRMZM2G445905 // GRMZM2G022837 // GRMZM2G156356 // GRMZM2G145396 // GRMZM2G428391 // GRMZM2G065928 // GRMZM2G010328
GO:0050896	P	response to stimulus	74	360	3421	39203	5.6e-12	5.3e-10	// GRMZM2G046885 // GRMZM2G383623 // GRMZM2G025190 // GRMZM2G143651 // GRMZM2G021816 // GRMZM2G110509 // GRMZM2G040477 // GRMZM2G091155 // GRMZM2G023289 // GRMZM2G068715 // GRMZM2G027309 // GRMZM2G063850 // GRMZM2G080380 // GRMZM2G462140 // GRMZM2G405581 // GRMZM5G866082 // GRMZM2G065928 // GRMZM2G010328 // GRMZM2G034647 // GRMZM2G118205 // GRMZM2G162688 // GRMZM2G074158 // GRMZM2G448883 // GRMZM…
GO:0007049	P	cell cycle	11	360	55	39203	2.1e-11	1.8e-09	// GRMZM2G383623 // GRMZM2G034647 // GRMZM2G025592 // GRMZM5G852185 // GRMZM2G091543 // GRMZM2G027309 // GRMZM2G096184 // GRMZM2G471186 // GRMZM2G441768 // GRMZM2G026346 // GRMZM2G059037
GO:0009416	P	response to light stimulus	11	360	61	39203	5.6e-11	4.6e-09	// GRMZM2G162688 // GRMZM2G083253 // GRMZM2G034157 // GRMZM2G086934 // GRMZM2G025190 // GRMZM2G063850 // GRMZM2G335657 // GRMZM2G002220 // GRMZM2G167438 // GRMZM2G428391 // GRMZM2G065928
GO:0000302	P	response to reactive oxygen species	6	360	6	39203	4.8e-10	3.7e-08	// GRMZM2G162688 // GRMZM2G034157 // GRMZM2G335242 // GRMZM2G145396 // GRMZM2G063850 // GRMZM2G428391
GO:0046700	P	heterocycle catabolic process	8	360	27	39203	8.3e-10	5.9e-08	// AC199782.5_FG001 // GRMZM2G157157 // GRMZM2G164696 // GRMZM2G124758 // GRMZM2G111462 // GRMZM2G110509 // GRMZM2G153541 // GRMZM2G021331
GO:0045087	P	innate immune response	6	360	7	39203	8.9e-10	5.9e-08	// GRMZM2G042683 // GRMZM2G015989 // GRMZM2G081474 // GRMZM2G068715 // GRMZM2G022837 // GRMZM2G010328
GO:0022402	P	cell cycle process	9	360	44	39203	1.2e-09	7.6e-08	// GRMZM2G383623 // GRMZM2G025592 // GRMZM5G852185 // GRMZM2G091543 // GRMZM2G027309 // GRMZM2G096184 // GRMZM2G471186 // GRMZM2G441768 // GRMZM2G059037
GO:0016043	P	cellular component organization	37	360	1290	39203	2.1e-09	1.3e-07	// GRMZM2G063592 // GRMZM2G383623 // GRMZM2G121186 // GRMZM2G164696 // GRMZM2G434173 // GRMZM2G448458 // GRMZM2G076544 // GRMZM2G013324 // GRMZM2G128665 // GRMZM2G355773 // GRMZM2G096184 // GRMZM2G441768 // GRMZM2G143392 // GRMZM2G136143 // GRMZM2G118205 // GRMZM2G003306 // GRMZM5G852185 // GRMZM5G809292 // GRMZM2G059037 // GRMZM5G888263 // GRMZM2G106133 // GRMZM2G081474 // GRMZM2G176707 // GRMZM…
GO:0010033	P	response to organic substance	9	360	72	39203	5.7e-08	3.2e-06	// GRMZM2G046885 // GRMZM2G042683 // GRMZM2G448883 // GRMZM2G477325 // GRMZM2G025190 // GRMZM2G068715 // GRMZM2G074898 // GRMZM2G010328 // GRMZM2G138800
GO:0022414	P	reproductive process	9	360	85	39203	2.1e-07	1.1e-05	// GRMZM2G046885 // GRMZM2G074898 // GRMZM2G025592 // GRMZM2G076128 // GRMZM2G059151 // GRMZM2G001289 // GRMZM2G441768 // GRMZM2G065928 // GRMZM2G013563
GO:0051704	P	multi-organism process	12	360	186	39203	3.2e-07	1.7e-05	// GRMZM2G340251 // GRMZM2G015989 // GRMZM2G081474 // GRMZM2G445905 // GRMZM2G025592 // GRMZM2G065928 // GRMZM2G145396 // GRMZM2G176707 // GRMZM2G022837 // GRMZM2G428391 // GRMZM2G156356 // GRMZM2G010328
GO:0009725	P	response to hormone stimulus	8	360	72	39203	7.1e-07	3.4e-05	// GRMZM2G046885 // GRMZM2G042683 // GRMZM2G448883 // GRMZM2G477325 // GRMZM2G025190 // GRMZM2G068715 // GRMZM2G074898 // GRMZM2G138800
GO:0009719	P	response to endogenous stimulus	8	360	72	39203	7.1e-07	3.4e-05	// GRMZM2G046885 // GRMZM2G042683 // GRMZM2G448883 // GRMZM2G477325 // GRMZM2G025190 // GRMZM2G068715 // GRMZM2G074898 // GRMZM2G138800
GO:0046039	P	GTP metabolic process	6	360	33	39203	1.4e-06	6.3e-05	// GRMZM2G157157 // GRMZM2G164696 // GRMZM2G124758 // GRMZM2G134797 // GRMZM2G110509 // GRMZM2G153541
GO:0044267	P	cellular protein metabolic process	88	360	5860	39203	1.8e-06	8e-05	// GRMZM2G063592 // GRMZM2G303374 // GRMZM2G058138 // AC225147.4_FG002 // GRMZM2G034877 // GRMZM2G081857 // GRMZM2G041125 // GRMZM2G018770 // GRMZM5G852185 // GRMZM2G054221 // GRMZM2G025855 // GRMZM2G150058 // GRMZM2G009894 // GRMZM2G445905 // GRMZM2G069762 // GRMZM2G153541 // GRMZM2G134756 // GRMZM2G428391 // GRMZM2G163081 // GRMZM2G025592 // GRMZM2G032564 // GRMZM2G125300 // GRMZM2G024354 // AC…
GO:0044249	P	cellular biosynthetic process	107	360	7619	39203	2.2e-06	9.1e-05	// GRMZM2G303374 // GRMZM2G058138 // AC225147.4_FG002 // GRMZM2G138060 // GRMZM2G022837 // GRMZM2G018770 // GRMZM5G852185 // GRMZM2G044440 // GRMZM2G025855 // GRMZM2G460864 // GRMZM2G150058 // GRMZM2G009894 // GRMZM2G072911 // GRMZM2G445905 // GRMZM2G069762 // GRMZM2G018398 // GRMZM2G153541 // GRMZM2G134756 // GRMZM2G038487 // GRMZM2G163081 // GRMZM2G025592 // GRMZM2G032564 // GRMZM2G125300 // GR…
GO:0006605	P	protein targeting	8	360	89	39203	3.1e-06	0.00013	// GRMZM2G046885 // GRMZM2G076539 // GRMZM2G058407 // GRMZM5G888263 // GRMZM2G001918 // GRMZM2G156848 // GRMZM2G002220 // GRMZM2G145500
GO:0044237	P	cellular metabolic process	175	360	14490	39203	4.6e-06	0.00018	// GRMZM2G063592 // GRMZM2G303374 // GRMZM2G059151 // GRMZM2G413647 // GRMZM2G361693 // GRMZM2G164696 // GRMZM2G058138 // AC225147.4_FG002 // GRMZM2G138060 // GRMZM2G111462 // GRMZM2G081857 // GRMZM2G041125 // GRMZM2G065928 // GRMZM2G018770 // GRMZM5G852185 // GRMZM2G054221 // GRMZM2G025855 // GRMZM2G460864 // GRMZM2G026346 // GRMZM2G150058 // GRMZM2G009894 // GRMZM2G072911 // GRMZM2G445905 // GR…
GO:0009628	P	response to abiotic stimulus	38	360	1856	39203	5e-06	0.00019	// GRMZM2G046885 // GRMZM2G361693 // GRMZM2G143651 // AC203754.4_FG008 // GRMZM2G164696 // GRMZM2G068715 // GRMZM2G063850 // GRMZM2G083253 // GRMZM2G065928 // GRMZM2G034647 // GRMZM2G118205 // GRMZM2G074158 // GRMZM2G034157 // GRMZM2G027309 // GRMZM2G025190 // GRMZM2G025855 // GRMZM2G121543 // GRMZM2G335657 // GRMZM2G156356 // GRMZM2G080314 // GRMZM2G162688 // GRMZM2G063340 // GRMZM2G086934 // GR…
GO:0009987	P	cellular process	212	360	18476	39203	5.5e-06	0.0002	// GRMZM2G063592 // GRMZM2G303374 // GRMZM2G700683 // GRMZM2G059151 // GRMZM2G413647 // GRMZM2G361693 // GRMZM2G164696 // GRMZM2G092704 // GRMZM2G451366 // AC225147.4_FG002 // GRMZM2G138060 // GRMZM2G111462 // GRMZM2G134756 // GRMZM2G081857 // GRMZM2G041125 // GRMZM2G136143 // GRMZM2G065928 // GRMZM2G157722 // GRMZM2G018770 // GRMZM2G113078 // GRMZM2G177720 // GRMZM5G888263 // GRMZM2G054221 // GR…
GO:0009414	P	response to water deprivation	5	360	26	39203	8.5e-06	0.0003	// GRMZM2G477325 // GRMZM2G002220 // AC203754.4_FG008 // GRMZM2G074158 // GRMZM2G002165
GO:0048519	P	negative regulation of biological process	6	360	49	39203	1.1e-05	0.00037	// GRMZM2G046885 // GRMZM2G038964 // GRMZM2G058407 // GRMZM2G025592 // GRMZM2G022837 // GRMZM2G138800
GO:0000003	P	reproduction	10	360	181	39203	1.1e-05	0.00038	// GRMZM2G046885 // GRMZM2G118205 // GRMZM2G074898 // GRMZM2G025592 // GRMZM2G076128 // GRMZM2G059151 // GRMZM2G001289 // GRMZM2G441768 // GRMZM2G065928 // GRMZM2G013563
GO:0009058	P	biosynthetic process	108	360	7998	39203	1.2e-05	0.00038	// GRMZM2G303374 // GRMZM2G058138 // AC225147.4_FG002 // GRMZM2G138060 // GRMZM2G022837 // GRMZM2G018770 // GRMZM5G852185 // GRMZM2G044440 // GRMZM2G025855 // GRMZM2G460864 // GRMZM2G150058 // GRMZM2G009894 // GRMZM2G072911 // GRMZM2G445905 // GRMZM2G069762 // GRMZM2G018398 // GRMZM2G153541 // GRMZM2G134756 // GRMZM2G038487 // GRMZM2G163081 // GRMZM2G025592 // GRMZM2G032564 // GRMZM2G125300 // GR…
GO:0019538	P	protein metabolic process	98	360	7175	39203	2.2e-05	0.00071	// GRMZM2G063592 // GRMZM2G303374 // GRMZM2G451366 // AC225147.4_FG002 // GRMZM2G034877 // GRMZM2G081857 // GRMZM2G041125 // GRMZM2G018770 // GRMZM5G852185 // GRMZM2G054221 // GRMZM2G025855 // GRMZM2G150058 // GRMZM2G009894 // GRMZM2G445905 // GRMZM2G069762 // GRMZM2G153541 // GRMZM2G134756 // GRMZM2G428391 // GRMZM2G163081 // GRMZM2G058138 // GRMZM2G025592 // GRMZM2G032564 // GRMZM2G125300 // GR…
GO:0000279	P	M phase	5	360	33	39203	2.4e-05	0.00073	// GRMZM2G096184 // GRMZM2G059037 // GRMZM2G091543 // GRMZM2G027309 // GRMZM2G441768
GO:0022403	P	cell cycle phase	5	360	34	39203	2.7e-05	0.00081	// GRMZM2G096184 // GRMZM2G059037 // GRMZM2G091543 // GRMZM2G027309 // GRMZM2G441768
GO:0044281	P	small molecule metabolic process	47	360	2730	39203	3.1e-05	0.00092	// GRMZM2G361693 // GRMZM2G126002 // GRMZM2G157157 // GRMZM2G413647 // AC203754.4_FG008 // GRMZM2G164696 // GRMZM2G161868 // GRMZM2G014069 // GRMZM2G013324 // GRMZM2G023289 // GRMZM2G111462 // GRMZM2G104546 // GRMZM2G080380 // GRMZM2G082581 // GRMZM2G091481 // GRMZM2G065928 // GRMZM2G010328 // GRMZM2G025190 // GRMZM2G118205 // GRMZM2G038964 // GRMZM2G021331 // GRMZM2G022837 // GRMZM5G821551 // GR…
GO:0009415	P	response to water	5	360	38	39203	4.4e-05	0.0013	// GRMZM2G477325 // GRMZM2G002220 // AC203754.4_FG008 // GRMZM2G074158 // GRMZM2G002165
GO:0048523	P	negative regulation of cellular process	5	360	42	39203	6.8e-05	0.0019	// GRMZM2G046885 // GRMZM2G038964 // GRMZM2G058407 // GRMZM2G025592 // GRMZM2G138800
GO:0051276	P	chromosome organization	14	360	446	39203	9.7e-05	0.0026	// GRMZM2G383623 // GRMZM2G121186 // GRMZM2G003306 // GRMZM2G080274 // GRMZM2G081474 // GRMZM2G448458 // GRMZM2G118205 // GRMZM2G025592 // GRMZM2G141432 // GRMZM2G106133 // GRMZM2G176707 // GRMZM2G096184 // GRMZM2G059037 // GRMZM2G355773
GO:0017038	P	protein import	5	360	49	39203	0.00013	0.0035	// GRMZM2G046885 // GRMZM2G002220 // GRMZM2G001918 // GRMZM2G145500 // GRMZM2G156848
GO:0044283	P	small molecule biosynthetic process	18	360	708	39203	0.00014	0.0037	// GRMZM2G038964 // GRMZM2G126002 // GRMZM2G161868 // AC203754.4_FG008 // GRMZM2G072911 // GRMZM2G179797 // GRMZM2G068665 // GRMZM2G014069 // GRMZM2G044440 // GRMZM2G109472 // GRMZM2G104546 // GRMZM2G080380 // GRMZM2G071846 // GRMZM2G167438 // GRMZM2G010328 // GRMZM2G022837 // GRMZM2G537291 // GRMZM2G076885
GO:0034645	P	cellular macromolecule biosynthetic process	82	360	6057	39203	0.00018	0.0045	// GRMZM2G046885 // GRMZM2G303374 // GRMZM2G126821 // GRMZM2G028216 // GRMZM2G112050 // GRMZM2G110509 // GRMZM2G058407 // GRMZM5G897926 // AC190609.3_FG002 // GRMZM2G058138 // AC225147.4_FG002 // GRMZM2G138060 // GRMZM2G110582 // GRMZM2G143392 // GRMZM2G083253 // GRMZM2G148744 // GRMZM2G018770 // GRMZM2G051848 // GRMZM2G118205 // GRMZM2G018485 // GRMZM2G469551 // GRMZM2G007695 // GRMZM2G073150 //…
GO:0008152	P	metabolic process	220	360	20231	39203	0.00019	0.0046	// GRMZM2G063592 // GRMZM2G303374 // GRMZM2G700683 // GRMZM2G059151 // GRMZM2G413647 // GRMZM2G361693 // GRMZM2G164696 // GRMZM2G122280 // GRMZM2G124091 // GRMZM2G451366 // AC225147.4_FG002 // GRMZM2G138060 // GRMZM2G068465 // GRMZM2G081857 // GRMZM2G041125 // GRMZM2G065928 // GRMZM2G018770 // GRMZM2G405581 // GRMZM2G074158 // GRMZM2G181259 // GRMZM2G113815 // GRMZM5G852185 // GRMZM2G054221 // GR…
GO:0009059	P	macromolecule biosynthetic process	82	360	6064	39203	0.00018	0.0046	// GRMZM2G046885 // GRMZM2G303374 // GRMZM2G126821 // GRMZM2G028216 // GRMZM2G112050 // GRMZM2G110509 // GRMZM2G058407 // GRMZM5G897926 // AC190609.3_FG002 // GRMZM2G058138 // AC225147.4_FG002 // GRMZM2G138060 // GRMZM2G110582 // GRMZM2G143392 // GRMZM2G083253 // GRMZM2G148744 // GRMZM2G018770 // GRMZM2G051848 // GRMZM2G118205 // GRMZM2G018485 // GRMZM2G469551 // GRMZM2G007695 // GRMZM2G073150 //…
GO:0071103	P	DNA conformation change	13	360	428	39203	0.00023	0.0055	// GRMZM2G383623 // GRMZM2G121186 // GRMZM2G003306 // GRMZM2G080274 // GRMZM2G448458 // GRMZM2G095865 // GRMZM2G141432 // GRMZM2G106133 // GRMZM2G176707 // GRMZM2G096184 // GRMZM2G059037 // GRMZM2G100067 // GRMZM2G355773
GO:0006323	P	DNA packaging	11	360	323	39203	0.00027	0.0064	// GRMZM2G383623 // GRMZM2G121186 // GRMZM2G003306 // GRMZM2G080274 // GRMZM2G448458 // GRMZM2G141432 // GRMZM2G106133 // GRMZM2G176707 // GRMZM2G096184 // GRMZM2G059037 // GRMZM2G355773
GO:0006950	P	response to stress	47	360	3059	39203	0.00042	0.0097	// GRMZM2G046885 // GRMZM2G383623 // GRMZM2G700683 // GRMZM2G143651 // GRMZM2G021816 // GRMZM2G164696 // GRMZM2G068715 // GRMZM2G027309 // GRMZM2G063850 // GRMZM2G080380 // GRMZM2G083253 // GRMZM2G065928 // GRMZM2G010328 // GRMZM2G118205 // GRMZM2G162688 // GRMZM2G074158 // GRMZM2G448883 // GRMZM2G021331 // AC203754.4_FG008 // GRMZM2G034157 // AC190933.3_FG004 // GRMZM2G022837 // GRMZM2G405581 //…
GO:0010467	P	gene expression	80	360	6042	39203	0.00044	0.0097	// GRMZM2G046885 // GRMZM2G303374 // GRMZM2G126821 // GRMZM2G028216 // GRMZM2G112050 // GRMZM2G110509 // GRMZM2G058407 // GRMZM5G897926 // AC190609.3_FG002 // GRMZM2G451366 // AC225147.4_FG002 // GRMZM2G019106 // GRMZM5G815894 // GRMZM2G058138 // GRMZM2G110582 // GRMZM2G143392 // GRMZM2G083253 // GRMZM2G148744 // GRMZM2G018770 // GRMZM2G051848 // GRMZM2G118205 // GRMZM2G018485 // GRMZM2G469551 //…
GO:0009259	P	ribonucleotide metabolic process	12	360	405	39203	0.0005	0.011	// AC199782.5_FG001 // GRMZM2G157157 // GRMZM2G156068 // GRMZM2G164696 // GRMZM2G124758 // GRMZM2G021331 // GRMZM2G080380 // GRMZM2G109472 // GRMZM2G111462 // GRMZM2G110509 // GRMZM2G153541 // GRMZM2G134797
GO:0044248	P	cellular catabolic process	18	360	806	39203	0.00063	0.014	// GRMZM2G110509 // GRMZM2G361693 // GRMZM2G064023 // GRMZM2G059151 // GRMZM2G413647 // GRMZM2G445100 // GRMZM2G441768 // GRMZM2G164696 // GRMZM2G124758 // GRMZM5G856653 // GRMZM2G021331 // GRMZM2G102714 // GRMZM2G111462 // GRMZM2G082581 // GRMZM2G153541 // AC199782.5_FG001 // GRMZM2G156356 // GRMZM2G157157
GO:0016053	P	organic acid biosynthetic process	13	360	492	39203	0.00083	0.017	// GRMZM2G161868 // GRMZM2G038964 // GRMZM2G179797 // GRMZM2G126002 // GRMZM2G014069 // AC203754.4_FG008 // GRMZM2G104546 // GRMZM2G068665 // GRMZM2G167438 // GRMZM2G010328 // GRMZM2G022837 // GRMZM2G537291 // GRMZM2G076885
GO:0046394	P	carboxylic acid biosynthetic process	13	360	492	39203	0.00083	0.017	// GRMZM2G161868 // GRMZM2G038964 // GRMZM2G179797 // GRMZM2G126002 // GRMZM2G014069 // AC203754.4_FG008 // GRMZM2G104546 // GRMZM2G068665 // GRMZM2G167438 // GRMZM2G010328 // GRMZM2G022837 // GRMZM2G537291 // GRMZM2G076885
GO:0044238	P	primary metabolic process	176	360	15885	39203	0.00084	0.017	// GRMZM2G063592 // GRMZM2G303374 // GRMZM2G059151 // GRMZM2G413647 // GRMZM2G361693 // GRMZM2G164696 // GRMZM2G451366 // AC225147.4_FG002 // GRMZM2G138060 // GRMZM2G111462 // GRMZM2G081857 // GRMZM2G041125 // GRMZM2G065928 // GRMZM2G018770 // GRMZM2G074158 // GRMZM2G181259 // GRMZM2G113815 // GRMZM5G852185 // GRMZM2G054221 // GRMZM2G025855 // GRMZM2G460864 // GRMZM2G150058 // GRMZM2G009894 // GR…
GO:0006979	P	response to oxidative stress	10	360	315	39203	0.00087	0.017	// GRMZM2G162688 // AC203754.4_FG008 // GRMZM2G021331 // GRMZM2G083253 // GRMZM2G034157 // GRMZM2G335242 // GRMZM2G405581 // GRMZM2G145396 // GRMZM2G063850 // GRMZM2G428391
GO:0032501	P	multicellular organismal process	33	360	1983	39203	0.00089	0.018	// GRMZM2G046885 // AC203754.4_FG008 // GRMZM2G040477 // GRMZM2G014069 // GRMZM2G013324 // GRMZM2G023289 // GRMZM2G434173 // GRMZM2G441768 // GRMZM2G065928 // GRMZM2G118205 // GRMZM2G469551 // GRMZM2G168762 // GRMZM2G074818 // GRMZM2G025190 // GRMZM5G852185 // GRMZM2G044440 // GRMZM2G076128 // GRMZM2G074898 // AC197146.3_FG001 // GRMZM2G156356 // GRMZM2G013563 // GRMZM2G059151 // GRMZM2G002220 //…
GO:0006325	P	chromatin organization	12	360	436	39203	0.00093	0.018	// GRMZM2G121186 // GRMZM2G003306 // GRMZM2G080274 // GRMZM2G081474 // GRMZM2G448458 // GRMZM2G118205 // GRMZM2G025592 // GRMZM2G141432 // GRMZM2G106133 // GRMZM2G176707 // GRMZM2G059037 // GRMZM2G355773
GO:0051716	P	cellular response to stimulus	10	360	324	39203	0.0011	0.02	// GRMZM2G383623 // GRMZM2G415007 // GRMZM2G158662 // GRMZM2G700683 // GRMZM2G027309 // GRMZM2G074898 // GRMZM2G121543 // GRMZM2G080380 // GRMZM2G176707 // GRMZM2G010328
GO:0009066	P	aspartate family amino acid metabolic process	5	360	89	39203	0.0017	0.032	// GRMZM2G104546 // GRMZM2G044440 // GRMZM2G179797 // GRMZM2G010328 // GRMZM2G076885
GO:0043436	P	oxoacid metabolic process	22	360	1186	39203	0.0018	0.032	// AC203754.4_FG008 // GRMZM2G161868 // GRMZM2G014069 // GRMZM2G104546 // GRMZM2G080380 // GRMZM2G082581 // GRMZM2G022837 // GRMZM2G010328 // GRMZM2G094123 // GRMZM2G038964 // GRMZM2G065928 // GRMZM5G821551 // GRMZM2G044440 // GRMZM2G078143 // GRMZM2G167438 // GRMZM2G179797 // GRMZM2G068665 // GRMZM2G134756 // GRMZM2G126002 // GRMZM2G537291 // GRMZM2G076885 // GRMZM2G020500
GO:0019752	P	carboxylic acid metabolic process	22	360	1186	39203	0.0018	0.032	// AC203754.4_FG008 // GRMZM2G161868 // GRMZM2G014069 // GRMZM2G104546 // GRMZM2G080380 // GRMZM2G082581 // GRMZM2G022837 // GRMZM2G010328 // GRMZM2G094123 // GRMZM2G038964 // GRMZM2G065928 // GRMZM5G821551 // GRMZM2G044440 // GRMZM2G078143 // GRMZM2G167438 // GRMZM2G179797 // GRMZM2G068665 // GRMZM2G134756 // GRMZM2G126002 // GRMZM2G537291 // GRMZM2G076885 // GRMZM2G020500
GO:0006082	P	organic acid metabolic process	22	360	1188	39203	0.0018	0.033	// AC203754.4_FG008 // GRMZM2G161868 // GRMZM2G014069 // GRMZM2G104546 // GRMZM2G080380 // GRMZM2G082581 // GRMZM2G022837 // GRMZM2G010328 // GRMZM2G094123 // GRMZM2G038964 // GRMZM2G065928 // GRMZM5G821551 // GRMZM2G044440 // GRMZM2G078143 // GRMZM2G167438 // GRMZM2G179797 // GRMZM2G068665 // GRMZM2G134756 // GRMZM2G126002 // GRMZM2G537291 // GRMZM2G076885 // GRMZM2G020500
GO:0009199	P	ribonucleoside triphosphate metabolic process	10	360	354	39203	0.002	0.034	// AC199782.5_FG001 // GRMZM2G157157 // GRMZM2G164696 // GRMZM2G124758 // GRMZM2G156068 // GRMZM2G134797 // GRMZM2G111462 // GRMZM2G110509 // GRMZM2G153541 // GRMZM2G021331
GO:0009205	P	purine ribonucleoside triphosphate metabolic process	10	360	354	39203	0.002	0.034	// AC199782.5_FG001 // GRMZM2G157157 // GRMZM2G164696 // GRMZM2G124758 // GRMZM2G156068 // GRMZM2G134797 // GRMZM2G111462 // GRMZM2G110509 // GRMZM2G153541 // GRMZM2G021331
GO:0009144	P	purine nucleoside triphosphate metabolic process	10	360	354	39203	0.002	0.034	// AC199782.5_FG001 // GRMZM2G157157 // GRMZM2G164696 // GRMZM2G124758 // GRMZM2G156068 // GRMZM2G134797 // GRMZM2G111462 // GRMZM2G110509 // GRMZM2G153541 // GRMZM2G021331
GO:0042180	P	cellular ketone metabolic process	22	360	1198	39203	0.002	0.034	// AC203754.4_FG008 // GRMZM2G161868 // GRMZM2G014069 // GRMZM2G104546 // GRMZM2G080380 // GRMZM2G082581 // GRMZM2G022837 // GRMZM2G010328 // GRMZM2G094123 // GRMZM2G038964 // GRMZM2G065928 // GRMZM5G821551 // GRMZM2G044440 // GRMZM2G078143 // GRMZM2G167438 // GRMZM2G179797 // GRMZM2G068665 // GRMZM2G134756 // GRMZM2G126002 // GRMZM2G537291 // GRMZM2G076885 // GRMZM2G020500
GO:0009141	P	nucleoside triphosphate metabolic process	10	360	356	39203	0.0021	0.035	// AC199782.5_FG001 // GRMZM2G157157 // GRMZM2G164696 // GRMZM2G124758 // GRMZM2G156068 // GRMZM2G134797 // GRMZM2G111462 // GRMZM2G110509 // GRMZM2G153541 // GRMZM2G021331
GO:0044271	P	cellular nitrogen compound biosynthetic process	13	360	549	39203	0.0021	0.035	// GRMZM2G038487 // AC203754.4_FG008 // GRMZM2G161868 // GRMZM2G179797 // GRMZM2G068665 // GRMZM2G014069 // GRMZM2G109472 // GRMZM2G104546 // GRMZM2G080380 // GRMZM2G071846 // GRMZM2G010328 // GRMZM2G537291 // GRMZM2G076885
GO:0055086	P	nucleobase, nucleoside and nucleotide metabolic process	14	360	619	39203	0.0022	0.035	// AC199782.5_FG001 // GRMZM2G157157 // GRMZM2G413647 // GRMZM2G156068 // GRMZM2G164696 // GRMZM2G124758 // GRMZM2G021331 // GRMZM2G080380 // GRMZM2G109472 // GRMZM2G111462 // GRMZM2G110509 // GRMZM2G153541 // GRMZM2G134797 // GRMZM2G071846
GO:0034622	P	cellular macromolecular complex assembly	13	360	553	39203	0.0023	0.036	// GRMZM2G121186 // GRMZM2G003306 // GRMZM2G080274 // GRMZM2G164696 // GRMZM5G809292 // GRMZM2G126821 // GRMZM2G448458 // GRMZM2G076544 // GRMZM2G355773 // GRMZM2G106133 // GRMZM2G176707 // GRMZM2G141432 // GRMZM2G002165
GO:0032259	P	methylation	5	360	100	39203	0.0028	0.043	// GRMZM2G068179 // GRMZM2G118205 // GRMZM2G078143 // GRMZM2G547542 // GRMZM2G025592
GO:0006753	P	nucleoside phosphate metabolic process	13	360	567	39203	0.0028	0.043	// AC199782.5_FG001 // GRMZM2G157157 // GRMZM2G413647 // GRMZM2G156068 // GRMZM2G164696 // GRMZM2G124758 // GRMZM2G021331 // GRMZM2G080380 // GRMZM2G109472 // GRMZM2G111462 // GRMZM2G110509 // GRMZM2G153541 // GRMZM2G134797
GO:0009117	P	nucleotide metabolic process	13	360	567	39203	0.0028	0.043	// AC199782.5_FG001 // GRMZM2G157157 // GRMZM2G413647 // GRMZM2G156068 // GRMZM2G164696 // GRMZM2G124758 // GRMZM2G021331 // GRMZM2G080380 // GRMZM2G109472 // GRMZM2G111462 // GRMZM2G110509 // GRMZM2G153541 // GRMZM2G134797
GO:0009056	P	catabolic process	19	360	1005	39203	0.0029	0.044	// GRMZM2G063592 // GRMZM2G361693 // GRMZM2G064023 // GRMZM2G059151 // GRMZM2G413647 // GRMZM2G445100 // GRMZM2G441768 // GRMZM2G164696 // GRMZM2G124758 // GRMZM5G856653 // AC199782.5_FG001 // GRMZM2G021331 // GRMZM2G102714 // GRMZM2G111462 // GRMZM2G110509 // GRMZM2G153541 // GRMZM2G082581 // GRMZM2G156356 // GRMZM2G157157
GO:0046483	P	heterocycle metabolic process	16	360	797	39203	0.0035	0.052	// GRMZM2G038487 // AC199782.5_FG001 // GRMZM2G157157 // GRMZM2G156068 // GRMZM2G164696 // GRMZM2G124758 // AC203754.4_FG008 // GRMZM2G068665 // GRMZM2G021331 // GRMZM2G080380 // GRMZM2G109472 // GRMZM2G111462 // GRMZM2G110509 // GRMZM2G153541 // GRMZM2G134797 // GRMZM2G071846
GO:0006414	P	translational elongation	5	360	106	39203	0.0035	0.052	// GRMZM2G153541 // GRMZM2G110509 // GRMZM5G810061 // GRMZM2G058407 // GRMZM2G059580
GO:0008652	P	cellular amino acid biosynthetic process	9	360	324	39203	0.0037	0.053	// GRMZM2G161868 // AC203754.4_FG008 // GRMZM2G179797 // GRMZM2G014069 // GRMZM2G068665 // GRMZM2G104546 // GRMZM2G010328 // GRMZM2G537291 // GRMZM2G076885
GO:0009150	P	purine ribonucleotide metabolic process	10	360	391	39203	0.004	0.057	// AC199782.5_FG001 // GRMZM2G157157 // GRMZM2G164696 // GRMZM2G124758 // GRMZM2G156068 // GRMZM2G134797 // GRMZM2G111462 // GRMZM2G110509 // GRMZM2G153541 // GRMZM2G021331
GO:0034621	P	cellular macromolecular complex subunit organization	13	360	600	39203	0.0044	0.063	// GRMZM2G121186 // GRMZM2G003306 // GRMZM2G080274 // GRMZM2G164696 // GRMZM5G809292 // GRMZM2G126821 // GRMZM2G448458 // GRMZM2G076544 // GRMZM2G355773 // GRMZM2G106133 // GRMZM2G176707 // GRMZM2G141432 // GRMZM2G002165
GO:0006163	P	purine nucleotide metabolic process	10	360	404	39203	0.005	0.069	// AC199782.5_FG001 // GRMZM2G157157 // GRMZM2G164696 // GRMZM2G124758 // GRMZM2G156068 // GRMZM2G134797 // GRMZM2G111462 // GRMZM2G110509 // GRMZM2G153541 // GRMZM2G021331
GO:0009309	P	amine biosynthetic process	9	360	348	39203	0.0058	0.079	// GRMZM2G161868 // AC203754.4_FG008 // GRMZM2G179797 // GRMZM2G014069 // GRMZM2G068665 // GRMZM2G104546 // GRMZM2G010328 // GRMZM2G537291 // GRMZM2G076885
GO:0006730	P	one-carbon metabolic process	5	360	124	39203	0.0067	0.091	// GRMZM2G068179 // GRMZM2G118205 // GRMZM2G078143 // GRMZM2G547542 // GRMZM2G025592
GO:0044085	P	cellular component biogenesis	18	360	1037	39203	0.0086	0.12	// GRMZM2G126821 // GRMZM2G121186 // GRMZM2G003306 // GRMZM2G140799 // GRMZM2G080274 // GRMZM2G164696 // GRMZM5G809292 // AC217300.3_FG005 // GRMZM2G445905 // GRMZM2G076544 // GRMZM2G448458 // GRMZM2G355773 // GRMZM2G106133 // GRMZM2G471186 // GRMZM2G176707 // GRMZM2G143392 // GRMZM2G141432 // GRMZM2G002165
GO:0044260	P	cellular macromolecule metabolic process	125	360	11296	39203	0.0089	0.12	// GRMZM2G063592 // GRMZM2G303374 // GRMZM2G168149 // GRMZM2G413647 // GRMZM2G361693 // GRMZM2G058138 // AC225147.4_FG002 // GRMZM2G138060 // GRMZM2G034877 // GRMZM2G081857 // GRMZM2G041125 // GRMZM2G018770 // GRMZM5G852185 // GRMZM2G054221 // GRMZM2G025855 // GRMZM2G121543 // GRMZM2G150058 // GRMZM2G042492 // GRMZM2G009894 // GRMZM2G072911 // GRMZM2G445905 // GRMZM2G069762 // GRMZM2G018398 // GR…
GO:0033554	P	cellular response to stress	8	360	314	39203	0.0098	0.13	// GRMZM2G383623 // GRMZM2G415007 // GRMZM2G158662 // GRMZM2G700683 // GRMZM2G027309 // GRMZM2G121543 // GRMZM2G080380 // GRMZM2G176707
GO:0065004	P	protein-DNA complex assembly	8	360	322	39203	0.011	0.14	// GRMZM2G121186 // GRMZM2G003306 // GRMZM2G080274 // GRMZM2G448458 // GRMZM2G141432 // GRMZM2G106133 // GRMZM2G176707 // GRMZM2G355773
GO:0034728	P	nucleosome organization	8	360	322	39203	0.011	0.14	// GRMZM2G121186 // GRMZM2G003306 // GRMZM2G080274 // GRMZM2G448458 // GRMZM2G141432 // GRMZM2G106133 // GRMZM2G176707 // GRMZM2G355773
GO:0031497	P	chromatin assembly	8	360	322	39203	0.011	0.14	// GRMZM2G121186 // GRMZM2G003306 // GRMZM2G080274 // GRMZM2G448458 // GRMZM2G141432 // GRMZM2G106133 // GRMZM2G176707 // GRMZM2G355773
GO:0006334	P	nucleosome assembly	8	360	322	39203	0.011	0.14	// GRMZM2G121186 // GRMZM2G003306 // GRMZM2G080274 // GRMZM2G448458 // GRMZM2G141432 // GRMZM2G106133 // GRMZM2G176707 // GRMZM2G355773
GO:0034641	P	cellular nitrogen compound metabolic process	19	360	1150	39203	0.011	0.14	// GRMZM2G094123 // GRMZM2G038487 // GRMZM2G413647 // AC203754.4_FG008 // GRMZM2G161868 // GRMZM2G179797 // GRMZM2G068665 // GRMZM2G071846 // GRMZM5G821551 // GRMZM2G014069 // GRMZM2G044440 // GRMZM2G109472 // GRMZM2G104546 // GRMZM2G080380 // GRMZM2G134756 // GRMZM2G078143 // GRMZM2G010328 // GRMZM2G537291 // GRMZM2G076885
GO:0015979	P	photosynthesis	5	360	149	39203	0.014	0.17	// GRMZM2G063592 // GRMZM2G348873 // GRMZM5G809292 // GRMZM2G059151 // GRMZM2G002165
GO:0006520	P	cellular amino acid metabolic process	15	360	849	39203	0.014	0.17	// GRMZM2G094123 // GRMZM2G161868 // AC203754.4_FG008 // GRMZM2G179797 // GRMZM5G821551 // GRMZM2G014069 // GRMZM2G044440 // GRMZM2G068665 // GRMZM2G104546 // GRMZM2G080380 // GRMZM2G134756 // GRMZM2G078143 // GRMZM2G010328 // GRMZM2G537291 // GRMZM2G076885
GO:0006457	P	protein folding	11	360	555	39203	0.015	0.19	// GRMZM2G153815 // GRMZM2G015989 // GRMZM2G044684 // GRMZM2G434173 // GRMZM2G034157 // GRMZM2G035948 // GRMZM2G076544 // GRMZM2G335242 // GRMZM2G079668 // GRMZM2G002220 // GRMZM2G091481
GO:0043170	P	macromolecule metabolic process	136	360	12696	39203	0.018	0.21	// GRMZM2G063592 // GRMZM2G303374 // GRMZM2G059151 // GRMZM2G413647 // GRMZM2G361693 // GRMZM2G451366 // AC225147.4_FG002 // GRMZM2G138060 // GRMZM2G034877 // GRMZM2G081857 // GRMZM2G041125 // GRMZM2G018770 // GRMZM5G852185 // GRMZM2G054221 // GRMZM2G025855 // GRMZM2G121543 // GRMZM2G150058 // GRMZM2G009894 // GRMZM2G072911 // GRMZM2G445905 // GRMZM2G069762 // GRMZM2G018398 // GRMZM2G153541 // GR…
GO:0044106	P	cellular amine metabolic process	15	360	898	39203	0.021	0.25	// GRMZM2G094123 // GRMZM2G161868 // AC203754.4_FG008 // GRMZM2G179797 // GRMZM5G821551 // GRMZM2G014069 // GRMZM2G044440 // GRMZM2G068665 // GRMZM2G104546 // GRMZM2G080380 // GRMZM2G134756 // GRMZM2G078143 // GRMZM2G010328 // GRMZM2G537291 // GRMZM2G076885
GO:0006519	P	cellular amino acid and derivative metabolic process	16	360	985	39203	0.022	0.26	// GRMZM2G025190 // GRMZM2G094123 // GRMZM2G161868 // AC203754.4_FG008 // GRMZM2G179797 // GRMZM5G821551 // GRMZM2G014069 // GRMZM2G044440 // GRMZM2G068665 // GRMZM2G104546 // GRMZM2G080380 // GRMZM2G134756 // GRMZM2G078143 // GRMZM2G010328 // GRMZM2G537291 // GRMZM2G076885
GO:0022607	P	cellular component assembly	15	360	909	39203	0.023	0.27	// GRMZM2G121186 // GRMZM2G003306 // GRMZM2G080274 // GRMZM2G164696 // GRMZM5G809292 // GRMZM2G126821 // GRMZM2G448458 // GRMZM2G076544 // GRMZM2G355773 // GRMZM2G106133 // GRMZM2G471186 // GRMZM2G176707 // GRMZM2G143392 // GRMZM2G141432 // GRMZM2G002165
GO:0006333	P	chromatin assembly or disassembly	8	360	372	39203	0.024	0.27	// GRMZM2G121186 // GRMZM2G003306 // GRMZM2G080274 // GRMZM2G448458 // GRMZM2G141432 // GRMZM2G106133 // GRMZM2G176707 // GRMZM2G355773
GO:0006091	P	generation of precursor metabolites and energy	12	360	705	39203	0.033	0.37	// GRMZM2G063592 // GRMZM2G361693 // GRMZM2G064023 // GRMZM2G348873 // GRMZM2G021331 // GRMZM5G809292 // GRMZM2G156068 // GRMZM2G165483 // GRMZM2G059151 // GRMZM5G856653 // GRMZM2G082581 // GRMZM2G002165
GO:0019725	P	cellular homeostasis	6	360	255	39203	0.033	0.37	// GRMZM2G073774 // AC226221.2_FG011 // GRMZM2G335657 // GRMZM2G462140 // GRMZM2G091481 // GRMZM2G145500
GO:0044042	P	glucan metabolic process	5	360	191	39203	0.034	0.38	// GRMZM2G013324 // GRMZM2G060837 // GRMZM2G445905 // GRMZM2G156356 // GRMZM2G138060
GO:0044262	P	cellular carbohydrate metabolic process	15	360	959	39203	0.035	0.38	// GRMZM2G361693 // GRMZM2G064023 // GRMZM2G138060 // GRMZM2G413647 // GRMZM2G072911 // GRMZM5G856653 // GRMZM2G445905 // GRMZM2G070708 // GRMZM2G023289 // GRMZM2G013324 // GRMZM2G060837 // GRMZM2G174396 // GRMZM2G059151 // GRMZM2G460864 // GRMZM2G156356
GO:0065003	P	macromolecular complex assembly	14	360	882	39203	0.036	0.4	// GRMZM2G121186 // GRMZM2G003306 // GRMZM2G080274 // GRMZM2G164696 // GRMZM5G809292 // GRMZM2G126821 // GRMZM2G448458 // GRMZM2G076544 // GRMZM2G355773 // GRMZM2G106133 // GRMZM2G176707 // GRMZM2G143392 // GRMZM2G141432 // GRMZM2G002165
GO:0009308	P	amine metabolic process	15	360	994	39203	0.045	0.48	// GRMZM2G094123 // GRMZM2G161868 // AC203754.4_FG008 // GRMZM2G179797 // GRMZM5G821551 // GRMZM2G014069 // GRMZM2G044440 // GRMZM2G068665 // GRMZM2G104546 // GRMZM2G080380 // GRMZM2G134756 // GRMZM2G078143 // GRMZM2G010328 // GRMZM2G537291 // GRMZM2G076885
GO:0033036	P	macromolecule localization	15	360	997	39203	0.046	0.49	// GRMZM2G046885 // GRMZM2G124918 // GRMZM2G157157 // GRMZM2G060870 // GRMZM2G124758 // GRMZM2G076539 // GRMZM2G058407 // GRMZM2G101274 // GRMZM2G064311 // GRMZM5G888263 // GRMZM2G001918 // GRMZM2G156848 // GRMZM2G002220 // GRMZM2G059037 // GRMZM2G145500
GO:0043933	P	macromolecular complex subunit organization	14	360	929	39203	0.052	0.55	// GRMZM2G121186 // GRMZM2G003306 // GRMZM2G080274 // GRMZM2G164696 // GRMZM5G809292 // GRMZM2G126821 // GRMZM2G448458 // GRMZM2G076544 // GRMZM2G355773 // GRMZM2G106133 // GRMZM2G176707 // GRMZM2G143392 // GRMZM2G141432 // GRMZM2G002165
GO:0045454	P	cell redox homeostasis	5	360	225	39203	0.06	0.63	// GRMZM2G335657 // GRMZM2G462140 // AC226221.2_FG011 // GRMZM2G091481 // GRMZM2G073774
GO:0007154	P	cell communication	5	360	229	39203	0.064	0.66	// GRMZM2G080380 // GRMZM2G451366 // GRMZM2G109472 // GRMZM2G156356 // GRMZM2G700683
GO:0008104	P	protein localization	13	360	890	39203	0.072	0.72	// GRMZM2G046885 // GRMZM2G124918 // GRMZM2G157157 // GRMZM2G101274 // GRMZM2G124758 // GRMZM2G076539 // GRMZM2G058407 // GRMZM5G888263 // GRMZM2G001918 // GRMZM2G156848 // GRMZM2G002220 // GRMZM2G059037 // GRMZM2G145500
GO:0055114	P	oxidation reduction	33	360	2743	39203	0.071	0.72	// GRMZM2G078500 // GRMZM2G413647 // AC203754.4_FG008 // GRMZM2G143883 // GRMZM2G161868 // GRMZM2G003796 // GRMZM2G122280 // GRMZM2G165483 // GRMZM2G068465 // GRMZM2G104546 // GRMZM2G082581 // GRMZM2G462140 // GRMZM2G065928 // AC193500.3_FG003 // GRMZM2G038964 // GRMZM2G123652 // GRMZM2G405581 // GRMZM2G479423 // GRMZM2G143373 // GRMZM2G013357 // GRMZM2G361693 // GRMZM2G335657 // GRMZM2G068665 //…
GO:0006732	P	coenzyme metabolic process	5	360	237	39203	0.071	0.72	// GRMZM2G025190 // GRMZM2G082581 // GRMZM2G064023 // GRMZM2G022837 // GRMZM2G413647
GO:0006886	P	intracellular protein transport	9	360	554	39203	0.074	0.74	// GRMZM2G046885 // GRMZM2G157157 // GRMZM2G076539 // GRMZM2G058407 // GRMZM5G888263 // GRMZM2G001918 // GRMZM2G156848 // GRMZM2G002220 // GRMZM2G145500
GO:0070727	P	cellular macromolecule localization	9	360	562	39203	0.079	0.77	// GRMZM2G046885 // GRMZM2G157157 // GRMZM2G076539 // GRMZM2G058407 // GRMZM5G888263 // GRMZM2G001918 // GRMZM2G156848 // GRMZM2G002220 // GRMZM2G145500
GO:0044264	P	cellular polysaccharide metabolic process	5	360	243	39203	0.077	0.77	// GRMZM2G072911 // GRMZM2G060837 // GRMZM2G445905 // GRMZM2G156356 // GRMZM2G138060
GO:0034613	P	cellular protein localization	9	360	562	39203	0.079	0.77	// GRMZM2G046885 // GRMZM2G157157 // GRMZM2G076539 // GRMZM2G058407 // GRMZM5G888263 // GRMZM2G001918 // GRMZM2G156848 // GRMZM2G002220 // GRMZM2G145500
GO:0051641	P	cellular localization	12	360	817	39203	0.079	0.77	// GRMZM2G046885 // GRMZM2G157157 // GRMZM2G078933 // GRMZM2G477325 // GRMZM2G076539 // GRMZM2G058407 // GRMZM5G888263 // GRMZM2G001918 // GRMZM2G156848 // GRMZM2G002220 // GRMZM2G059037 // GRMZM2G145500
GO:0032787	P	monocarboxylic acid metabolic process	5	360	252	39203	0.087	0.83	// GRMZM2G167438 // GRMZM2G020500 // GRMZM2G065928 // GRMZM2G022837 // GRMZM2G038964
GO:0005976	P	polysaccharide metabolic process	6	360	328	39203	0.086	0.83	// GRMZM2G138060 // GRMZM2G072911 // GRMZM2G445905 // GRMZM2G013324 // GRMZM2G060837 // GRMZM2G156356
GO:0046907	P	intracellular transport	10	360	661	39203	0.089	0.84	// GRMZM2G046885 // GRMZM2G157157 // GRMZM2G078933 // GRMZM2G076539 // GRMZM2G058407 // GRMZM5G888263 // GRMZM2G001918 // GRMZM2G156848 // GRMZM2G002220 // GRMZM2G145500
GO:0050790	P	regulation of catalytic activity	5	360	255	39203	0.09	0.84	// GRMZM2G034647 // GRMZM2G312061 // GRMZM2G109472 // GRMZM2G026346 // GRMZM2G021816
GO:0065009	P	regulation of molecular function	5	360	258	39203	0.093	0.87	// GRMZM2G034647 // GRMZM2G312061 // GRMZM2G109472 // GRMZM2G026346 // GRMZM2G021816
GO:0045184	P	establishment of protein localization	12	360	864	39203	0.11	0.97	// GRMZM2G046885 // GRMZM2G124918 // GRMZM2G157157 // GRMZM2G101274 // GRMZM2G124758 // GRMZM2G076539 // GRMZM2G058407 // GRMZM5G888263 // GRMZM2G001918 // GRMZM2G156848 // GRMZM2G002220 // GRMZM2G145500
GO:0015031	P	protein transport	12	360	864	39203	0.11	0.97	// GRMZM2G046885 // GRMZM2G124918 // GRMZM2G157157 // GRMZM2G101274 // GRMZM2G124758 // GRMZM2G076539 // GRMZM2G058407 // GRMZM5G888263 // GRMZM2G001918 // GRMZM2G156848 // GRMZM2G002220 // GRMZM2G145500
GO:0080090	P	regulation of primary metabolic process	23	360	3595	39203	0.98	1	// GRMZM2G046885 // GRMZM2G081474 // GRMZM2G058407 // GRMZM5G897926 // GRMZM2G128665 // GRMZM2G025592 // GRMZM2G110582 // GRMZM2G143392 // GRMZM2G118205 // GRMZM2G018485 // GRMZM2G469551 // GRMZM2G027309 // GRMZM2G113078 // GRMZM2G317160 // GRMZM2G121543 // GRMZM2G106133 // GRMZM2G043600 // GRMZM2G018398 // GRMZM2G019106 // GRMZM2G029979 // GRMZM2G001289 // GRMZM2G138800 // GRMZM2G157722
GO:0019222	P	regulation of metabolic process	25	360	3667	39203	0.96	1	// GRMZM2G046885 // GRMZM2G081474 // GRMZM2G058407 // GRMZM5G897926 // GRMZM2G128665 // GRMZM2G019106 // GRMZM2G110582 // GRMZM2G143392 // GRMZM2G034647 // GRMZM2G118205 // GRMZM2G018485 // GRMZM2G469551 // GRMZM2G027309 // GRMZM2G113078 // GRMZM2G106133 // GRMZM2G121543 // GRMZM2G026346 // GRMZM2G317160 // GRMZM2G043600 // GRMZM2G018398 // GRMZM2G025592 // GRMZM2G029979 // GRMZM2G001289 // GRMZM…
GO:0009165	P	nucleotide biosynthetic process	5	360	456	39203	0.41	1	// GRMZM2G080380 // GRMZM2G156068 // GRMZM2G109472 // GRMZM2G134797 // GRMZM2G021331
GO:0007165	P	signal transduction	6	360	711	39203	0.64	1	// GRMZM2G124758 // GRMZM2G027309 // GRMZM2G451366 // GRMZM2G109472 // GRMZM2G074898 // GRMZM2G010328
GO:0044275	P	cellular carbohydrate catabolic process	5	360	332	39203	0.19	1	// GRMZM2G361693 // GRMZM2G059151 // GRMZM2G156356 // GRMZM2G413647 // GRMZM5G856653
GO:0055085	P	transmembrane transport	8	360	1420	39203	0.95	1	// GRMZM2G123973 // GRMZM2G021331 // GRMZM2G143400 // GRMZM2G156068 // GRMZM2G111462 // GRMZM2G131431 // GRMZM2G145500 // GRMZM2G104942
GO:0016310	P	phosphorylation	21	360	2743	39203	0.83	1	// GRMZM2G034647 // GRMZM2G164413 // GRMZM2G059151 // GRMZM2G392477 // GRMZM2G021331 // GRMZM2G110582 // GRMZM2G179268 // GRMZM2G418289 // GRMZM2G112229 // GRMZM2G432722 // GRMZM2G156068 // GRMZM2G165483 // GRMZM2G054221 // GRMZM2G134797 // GRMZM2G034877 // GRMZM2G104546 // GRMZM2G081857 // GRMZM2G146315 // GRMZM2G041125 // GRMZM2G026346 // AC217300.3_FG004
GO:0060255	P	regulation of macromolecule metabolic process	23	360	3632	39203	0.98	1	// GRMZM2G046885 // GRMZM2G081474 // GRMZM2G058407 // GRMZM5G897926 // GRMZM2G128665 // GRMZM2G025592 // GRMZM2G110582 // GRMZM2G143392 // GRMZM2G118205 // GRMZM2G018485 // GRMZM2G469551 // GRMZM2G027309 // GRMZM2G113078 // GRMZM2G317160 // GRMZM2G121543 // GRMZM2G106133 // GRMZM2G043600 // GRMZM2G018398 // GRMZM2G019106 // GRMZM2G029979 // GRMZM2G001289 // GRMZM2G138800 // GRMZM2G157722
GO:0065008	P	regulation of biological quality	9	360	2139	39203	1	1	// GRMZM2G034647 // GRMZM2G073774 // GRMZM2G013324 // AC226221.2_FG011 // GRMZM2G335657 // GRMZM2G462140 // GRMZM2G059037 // GRMZM2G091481 // GRMZM2G145500
GO:0016052	P	carbohydrate catabolic process	5	360	408	39203	0.32	1	// GRMZM2G361693 // GRMZM2G059151 // GRMZM2G156356 // GRMZM2G413647 // GRMZM5G856653
GO:0016051	P	carbohydrate biosynthetic process	5	360	293	39203	0.14	1	// GRMZM2G072911 // GRMZM2G138060 // GRMZM2G445905 // GRMZM2G174396 // GRMZM2G460864
GO:0002376	P	immune system process	6	360	363	39203	0.12	1	// GRMZM2G042683 // GRMZM2G015989 // GRMZM2G081474 // GRMZM2G068715 // GRMZM2G022837 // GRMZM2G010328
GO:0023052	P	signaling	9	360	1673	39203	0.97	1	// GRMZM2G700683 // GRMZM2G124758 // GRMZM2G027309 // GRMZM2G451366 // GRMZM2G109472 // GRMZM2G074898 // GRMZM2G080380 // GRMZM2G156356 // GRMZM2G010328
GO:0006807	P	nitrogen compound metabolic process	65	360	6937	39203	0.45	1	// GRMZM2G046885 // GRMZM2G383623 // GRMZM2G157157 // GRMZM2G413647 // AC203754.4_FG008 // GRMZM2G110509 // GRMZM2G161868 // GRMZM5G897926 // GRMZM2G014069 // GRMZM2G128665 // GRMZM2G019106 // GRMZM2G111462 // GRMZM2G104546 // GRMZM2G080380 // GRMZM2G110582 // GRMZM2G143392 // GRMZM2G010328 // GRMZM2G118205 // GRMZM2G018485 // GRMZM2G469551 // GRMZM2G021331 // GRMZM2G700683 // GRMZM2G081474 // GR…
GO:0050789	P	regulation of biological process	37	360	4504	39203	0.79	1	// GRMZM2G046885 // GRMZM2G081474 // GRMZM2G058407 // GRMZM2G110582 // GRMZM5G897926 // GRMZM2G451366 // GRMZM2G128665 // GRMZM2G019106 // GRMZM2G462140 // GRMZM2G143392 // GRMZM2G091481 // GRMZM2G022837 // GRMZM2G010328 // GRMZM2G034647 // GRMZM2G118205 // GRMZM2G018485 // GRMZM2G469551 // GRMZM2G038964 // GRMZM2G027309 // GRMZM2G113078 // AC226221.2_FG011 // GRMZM2G109472 // GRMZM2G106133 // GR…
GO:0051186	P	cofactor metabolic process	6	360	461	39203	0.25	1	// GRMZM2G038487 // GRMZM2G064023 // GRMZM2G413647 // GRMZM2G025190 // GRMZM2G082581 // GRMZM2G022837
GO:0065007	P	biological regulation	42	360	6272	39203	0.99	1	// GRMZM2G046885 // GRMZM2G021816 // GRMZM2G081474 // GRMZM2G058407 // GRMZM2G110582 // GRMZM5G897926 // GRMZM2G451366 // GRMZM2G128665 // GRMZM2G019106 // GRMZM2G462140 // GRMZM2G143392 // GRMZM2G091481 // GRMZM2G022837 // GRMZM2G010328 // GRMZM2G034647 // GRMZM2G118205 // GRMZM2G018485 // GRMZM2G469551 // GRMZM2G038964 // GRMZM2G027309 // GRMZM2G113078 // GRMZM2G312061 // AC226221.2_FG011 // GR…
GO:0006629	P	lipid metabolic process	8	360	1068	39203	0.77	1	// GRMZM2G038964 // GRMZM2G173472 // GRMZM2G020500 // GRMZM2G013324 // GRMZM2G034697 // GRMZM2G159890 // GRMZM2G167438 // GRMZM2G065928
GO:0006812	P	cation transport	6	360	924	39203	0.85	1	// GRMZM2G047457 // GRMZM2G092581 // GRMZM2G021331 // GRMZM2G156068 // GRMZM2G131431 // GRMZM2G145500
GO:0006811	P	ion transport	6	360	1096	39203	0.94	1	// GRMZM2G047457 // GRMZM2G092581 // GRMZM2G021331 // GRMZM2G156068 // GRMZM2G131431 // GRMZM2G145500
GO:0006810	P	transport	30	360	3841	39203	0.85	1	// GRMZM2G046885 // GRMZM2G123973 // GRMZM2G157157 // GRMZM2G101274 // GRMZM2G092704 // GRMZM2G058407 // GRMZM2G111462 // GRMZM2G124918 // GRMZM5G865298 // GRMZM2G131431 // GRMZM2G175038 // GRMZM2G021331 // GRMZM5G888263 // GRMZM2G092581 // GRMZM2G156848 // GRMZM2G156356 // GRMZM2G145500 // GRMZM2G060870 // GRMZM2G124758 // GRMZM2G076539 // GRMZM2G143400 // GRMZM2G156068 // GRMZM2G002220 // GRMZM…
GO:0009889	P	regulation of biosynthetic process	23	360	3393	39203	0.95	1	// GRMZM2G046885 // GRMZM2G081474 // GRMZM2G058407 // GRMZM5G897926 // GRMZM2G128665 // GRMZM2G025592 // GRMZM2G110582 // GRMZM2G143392 // GRMZM2G118205 // GRMZM2G018485 // GRMZM2G469551 // GRMZM2G027309 // GRMZM2G113078 // GRMZM2G317160 // GRMZM2G121543 // GRMZM2G106133 // GRMZM2G043600 // GRMZM2G018398 // GRMZM2G019106 // GRMZM2G029979 // GRMZM2G001289 // GRMZM2G138800 // GRMZM2G157722
GO:0006952	P	defense response	8	360	608	39203	0.2	1	// GRMZM2G042683 // GRMZM2G015989 // GRMZM2G081474 // GRMZM2G445905 // GRMZM2G022837 // GRMZM2G068715 // GRMZM2G065928 // GRMZM2G010328
GO:0009260	P	ribonucleotide biosynthetic process	5	360	395	39203	0.3	1	// GRMZM2G080380 // GRMZM2G156068 // GRMZM2G109472 // GRMZM2G134797 // GRMZM2G021331
GO:0043412	P	macromolecule modification	19	360	3252	39203	0.99	1	// GRMZM2G118205 // GRMZM2G162949 // GRMZM2G392477 // GRMZM2G432722 // GRMZM2G081474 // GRMZM2G070708 // GRMZM2G418289 // GRMZM2G025592 // GRMZM2G076544 // GRMZM2G179268 // GRMZM2G054221 // GRMZM2G112229 // GRMZM2G034877 // GRMZM2G146315 // GRMZM2G081857 // GRMZM2G041125 // GRMZM2G428391 // GRMZM2G073310 // AC217300.3_FG004
GO:0009266	P	response to temperature stimulus	20	360	1765	39203	0.2	1	// GRMZM2G046885 // GRMZM2G118205 // GRMZM2G002220 // GRMZM2G042683 // GRMZM2G415007 // GRMZM2G074158 // GRMZM2G340251 // GRMZM2G477325 // GRMZM2G083253 // GRMZM2G068665 // GRMZM2G034157 // GRMZM2G335242 // GRMZM2G025855 // GRMZM2G063850 // GRMZM2G162688 // GRMZM2G068715 // GRMZM2G167438 // GRMZM2G015989 // GRMZM2G428391 // GRMZM2G002165
GO:0050794	P	regulation of cellular process	36	360	4274	39203	0.73	1	// GRMZM2G046885 // GRMZM2G081474 // GRMZM2G058407 // GRMZM5G897926 // GRMZM2G451366 // GRMZM2G128665 // GRMZM2G019106 // GRMZM2G462140 // GRMZM2G143392 // GRMZM2G091481 // GRMZM2G110582 // GRMZM2G010328 // GRMZM2G034647 // GRMZM2G118205 // GRMZM2G018485 // GRMZM2G469551 // GRMZM2G038964 // GRMZM2G027309 // GRMZM2G113078 // AC226221.2_FG011 // GRMZM2G109472 // GRMZM2G106133 // GRMZM2G121543 // GR…
GO:0006355	P	regulation of transcription, DNA-dependent	21	360	2208	39203	0.47	1	// GRMZM2G046885 // GRMZM2G118205 // GRMZM2G018485 // GRMZM2G043600 // GRMZM2G469551 // GRMZM2G081474 // GRMZM2G019106 // GRMZM2G001289 // GRMZM2G317160 // GRMZM2G157722 // GRMZM2G025592 // GRMZM2G027309 // GRMZM2G113078 // GRMZM2G018398 // GRMZM2G029979 // GRMZM2G106133 // GRMZM5G897926 // GRMZM2G121543 // GRMZM2G110582 // GRMZM2G143392 // GRMZM2G138800
GO:0010556	P	regulation of macromolecule biosynthetic process	23	360	3393	39203	0.95	1	// GRMZM2G046885 // GRMZM2G081474 // GRMZM2G058407 // GRMZM5G897926 // GRMZM2G128665 // GRMZM2G025592 // GRMZM2G110582 // GRMZM2G143392 // GRMZM2G118205 // GRMZM2G018485 // GRMZM2G469551 // GRMZM2G027309 // GRMZM2G113078 // GRMZM2G317160 // GRMZM2G121543 // GRMZM2G106133 // GRMZM2G043600 // GRMZM2G018398 // GRMZM2G019106 // GRMZM2G029979 // GRMZM2G001289 // GRMZM2G138800 // GRMZM2G157722
GO:0006350	P	transcription	21	360	3730	39203	1	1	// GRMZM2G046885 // GRMZM2G118205 // GRMZM2G018485 // GRMZM2G043600 // GRMZM2G469551 // GRMZM2G081474 // GRMZM2G019106 // GRMZM2G001289 // GRMZM2G317160 // GRMZM2G157722 // GRMZM2G025592 // GRMZM2G027309 // GRMZM2G113078 // GRMZM2G018398 // GRMZM2G029979 // GRMZM2G106133 // GRMZM5G897926 // GRMZM2G121543 // GRMZM2G110582 // GRMZM2G143392 // GRMZM2G138800
GO:0006351	P	transcription, DNA-dependent	21	360	2362	39203	0.59	1	// GRMZM2G046885 // GRMZM2G118205 // GRMZM2G018485 // GRMZM2G043600 // GRMZM2G469551 // GRMZM2G081474 // GRMZM2G019106 // GRMZM2G001289 // GRMZM2G317160 // GRMZM2G157722 // GRMZM2G025592 // GRMZM2G027309 // GRMZM2G113078 // GRMZM2G018398 // GRMZM2G029979 // GRMZM2G106133 // GRMZM5G897926 // GRMZM2G121543 // GRMZM2G110582 // GRMZM2G143392 // GRMZM2G138800
GO:0032774	P	RNA biosynthetic process	21	360	2364	39203	0.59	1	// GRMZM2G046885 // GRMZM2G118205 // GRMZM2G018485 // GRMZM2G043600 // GRMZM2G469551 // GRMZM2G081474 // GRMZM2G019106 // GRMZM2G001289 // GRMZM2G317160 // GRMZM2G157722 // GRMZM2G025592 // GRMZM2G027309 // GRMZM2G113078 // GRMZM2G018398 // GRMZM2G029979 // GRMZM2G106133 // GRMZM5G897926 // GRMZM2G121543 // GRMZM2G110582 // GRMZM2G143392 // GRMZM2G138800
GO:0070271	P	protein complex biogenesis	5	360	593	39203	0.64	1	// GRMZM2G164696 // GRMZM5G809292 // GRMZM2G002165 // GRMZM2G143392 // GRMZM2G076544
GO:0006955	P	immune response	6	360	360	39203	0.12	1	// GRMZM2G042683 // GRMZM2G015989 // GRMZM2G081474 // GRMZM2G068715 // GRMZM2G022837 // GRMZM2G010328
GO:0006139	P	nucleobase, nucleoside, nucleotide and nucleic acid metabolic process	52	360	5979	39203	0.69	1	// GRMZM2G046885 // GRMZM2G383623 // GRMZM2G157157 // GRMZM2G413647 // GRMZM2G110509 // GRMZM5G897926 // GRMZM2G128665 // GRMZM2G019106 // GRMZM2G111462 // GRMZM2G080380 // GRMZM2G110582 // GRMZM2G143392 // GRMZM2G118205 // GRMZM2G018485 // GRMZM2G469551 // GRMZM2G021331 // GRMZM2G081474 // GRMZM2G027309 // GRMZM5G821551 // GRMZM2G113078 // GRMZM2G109472 // GRMZM2G106133 // GRMZM2G164696 // GRMZM…
GO:0051234	P	establishment of localization	30	360	3841	39203	0.85	1	// GRMZM2G046885 // GRMZM2G123973 // GRMZM2G157157 // GRMZM2G101274 // GRMZM2G092704 // GRMZM2G058407 // GRMZM2G111462 // GRMZM2G124918 // GRMZM5G865298 // GRMZM2G131431 // GRMZM2G175038 // GRMZM2G021331 // GRMZM5G888263 // GRMZM2G092581 // GRMZM2G156848 // GRMZM2G156356 // GRMZM2G145500 // GRMZM2G060870 // GRMZM2G124758 // GRMZM2G076539 // GRMZM2G143400 // GRMZM2G156068 // GRMZM2G002220 // GRMZM…
GO:0051179	P	localization	31	360	3887	39203	0.82	1	// GRMZM2G046885 // GRMZM2G123973 // GRMZM2G157157 // GRMZM2G101274 // GRMZM2G092704 // GRMZM2G058407 // GRMZM2G111462 // GRMZM2G124918 // GRMZM5G865298 // GRMZM2G131431 // GRMZM2G175038 // GRMZM2G021331 // GRMZM5G888263 // GRMZM2G092581 // GRMZM2G156848 // GRMZM2G156356 // GRMZM2G145500 // GRMZM2G060870 // GRMZM2G124758 // GRMZM2G076539 // GRMZM2G143400 // GRMZM2G156068 // GRMZM2G002220 // GRMZM…
GO:0019318	P	hexose metabolic process	6	360	457	39203	0.25	1	// GRMZM2G361693 // GRMZM2G413647 // GRMZM2G072911 // GRMZM2G023289 // GRMZM2G059151 // GRMZM5G856653
GO:0006508	P	proteolysis	13	360	1613	39203	0.72	1	// GRMZM2G063592 // GRMZM2G111756 // AC233895.1_FG001 // GRMZM2G157156 // GRMZM2G445100 // GRMZM2G348873 // GRMZM2G133919 // GRMZM2G084525 // GRMZM2G025154 // GRMZM2G124684 // GRMZM2G441768 // GRMZM2G001755 // GRMZM2G702159
GO:0016070	P	RNA metabolic process	28	360	3121	39203	0.58	1	// GRMZM2G046885 // GRMZM2G081474 // GRMZM5G897926 // GRMZM2G128665 // GRMZM2G019106 // GRMZM2G110582 // GRMZM2G143392 // GRMZM2G118205 // GRMZM2G018485 // GRMZM2G469551 // GRMZM2G027309 // GRMZM5G821551 // GRMZM2G113078 // GRMZM2G106133 // GRMZM2G121543 // GRMZM2G317160 // GRMZM2G043600 // GRMZM2G094123 // GRMZM2G102714 // GRMZM2G018398 // AC217965.2_FG012 // GRMZM2G134756 // GRMZM2G025592 // GR…
GO:0043687	P	post-translational protein modification	18	360	2929	39203	0.98	1	// GRMZM2G118205 // GRMZM2G162949 // GRMZM2G392477 // GRMZM2G432722 // GRMZM2G081474 // GRMZM2G418289 // GRMZM2G025592 // GRMZM2G076544 // GRMZM2G179268 // GRMZM2G054221 // GRMZM2G112229 // GRMZM2G034877 // GRMZM2G146315 // GRMZM2G081857 // GRMZM2G041125 // GRMZM2G428391 // GRMZM2G073310 // AC217300.3_FG004
GO:0006725	P	cellular aromatic compound metabolic process	5	360	410	39203	0.33	1	// GRMZM2G080380 // GRMZM2G078500 // GRMZM2G109472 // GRMZM2G022837 // GRMZM2G071846
GO:0006974	P	response to DNA damage stimulus	5	360	305	39203	0.15	1	// GRMZM2G383623 // GRMZM2G176707 // GRMZM2G158662 // GRMZM2G027309 // GRMZM2G121543
GO:0034637	P	cellular carbohydrate biosynthetic process	5	360	285	39203	0.13	1	// GRMZM2G072911 // GRMZM2G138060 // GRMZM2G445905 // GRMZM2G174396 // GRMZM2G460864
GO:0023046	P	signaling process	6	360	783	39203	0.73	1	// GRMZM2G124758 // GRMZM2G027309 // GRMZM2G451366 // GRMZM2G109472 // GRMZM2G074898 // GRMZM2G010328
GO:0009409	P	response to cold	9	360	1758	39203	0.98	1	// GRMZM2G046885 // GRMZM2G118205 // GRMZM2G042683 // GRMZM2G015989 // GRMZM2G477325 // GRMZM2G068715 // GRMZM2G025855 // GRMZM2G167438 // GRMZM2G083253
GO:0044255	P	cellular lipid metabolic process	6	360	474	39203	0.27	1	// GRMZM2G038964 // GRMZM2G020500 // GRMZM2G034697 // GRMZM2G159890 // GRMZM2G167438 // GRMZM2G065928
GO:0007242	P	intracellular signaling cascade	5	360	455	39203	0.41	1	// GRMZM2G124758 // GRMZM2G074898 // GRMZM2G109472 // GRMZM2G027309 // GRMZM2G010328
GO:0005996	P	monosaccharide metabolic process	6	360	497	39203	0.31	1	// GRMZM2G361693 // GRMZM2G413647 // GRMZM2G072911 // GRMZM2G023289 // GRMZM2G059151 // GRMZM5G856653
GO:0051252	P	regulation of RNA metabolic process	21	360	2211	39203	0.47	1	// GRMZM2G046885 // GRMZM2G118205 // GRMZM2G018485 // GRMZM2G043600 // GRMZM2G469551 // GRMZM2G081474 // GRMZM2G019106 // GRMZM2G001289 // GRMZM2G317160 // GRMZM2G157722 // GRMZM2G025592 // GRMZM2G027309 // GRMZM2G113078 // GRMZM2G018398 // GRMZM2G029979 // GRMZM2G106133 // GRMZM5G897926 // GRMZM2G121543 // GRMZM2G110582 // GRMZM2G143392 // GRMZM2G138800
GO:0006006	P	glucose metabolic process	5	360	418	39203	0.34	1	// GRMZM2G361693 // GRMZM2G023289 // GRMZM2G059151 // GRMZM2G413647 // GRMZM5G856653
GO:0031326	P	regulation of cellular biosynthetic process	23	360	3393	39203	0.95	1	// GRMZM2G046885 // GRMZM2G081474 // GRMZM2G058407 // GRMZM5G897926 // GRMZM2G128665 // GRMZM2G025592 // GRMZM2G110582 // GRMZM2G143392 // GRMZM2G118205 // GRMZM2G018485 // GRMZM2G469551 // GRMZM2G027309 // GRMZM2G113078 // GRMZM2G317160 // GRMZM2G121543 // GRMZM2G106133 // GRMZM2G043600 // GRMZM2G018398 // GRMZM2G019106 // GRMZM2G029979 // GRMZM2G001289 // GRMZM2G138800 // GRMZM2G157722
GO:0031323	P	regulation of cellular metabolic process	25	360	3439	39203	0.91	1	// GRMZM2G046885 // GRMZM2G081474 // GRMZM2G058407 // GRMZM5G897926 // GRMZM2G128665 // GRMZM2G019106 // GRMZM2G110582 // GRMZM2G143392 // GRMZM2G034647 // GRMZM2G118205 // GRMZM2G018485 // GRMZM2G469551 // GRMZM2G027309 // GRMZM2G113078 // GRMZM2G106133 // GRMZM2G121543 // GRMZM2G026346 // GRMZM2G317160 // GRMZM2G043600 // GRMZM2G018398 // GRMZM2G025592 // GRMZM2G029979 // GRMZM2G001289 // GRMZM…
GO:0042592	P	homeostatic process	6	360	2047	39203	1	1	// GRMZM2G073774 // AC226221.2_FG011 // GRMZM2G335657 // GRMZM2G462140 // GRMZM2G091481 // GRMZM2G145500
GO:0045449	P	regulation of transcription	21	360	3352	39203	0.98	1	// GRMZM2G046885 // GRMZM2G118205 // GRMZM2G018485 // GRMZM2G043600 // GRMZM2G469551 // GRMZM2G081474 // GRMZM2G019106 // GRMZM2G001289 // GRMZM2G317160 // GRMZM2G157722 // GRMZM2G025592 // GRMZM2G027309 // GRMZM2G113078 // GRMZM2G018398 // GRMZM2G029979 // GRMZM2G106133 // GRMZM5G897926 // GRMZM2G121543 // GRMZM2G110582 // GRMZM2G143392 // GRMZM2G138800
GO:0044265	P	cellular macromolecule catabolic process	8	360	653	39203	0.26	1	// GRMZM2G361693 // GRMZM2G413647 // GRMZM2G445100 // GRMZM2G102714 // GRMZM2G059151 // GRMZM5G856653 // GRMZM2G441768 // GRMZM2G156356
GO:0010468	P	regulation of gene expression	23	360	3419	39203	0.96	1	// GRMZM2G046885 // GRMZM2G081474 // GRMZM2G058407 // GRMZM5G897926 // GRMZM2G128665 // GRMZM2G025592 // GRMZM2G110582 // GRMZM2G143392 // GRMZM2G118205 // GRMZM2G018485 // GRMZM2G469551 // GRMZM2G027309 // GRMZM2G113078 // GRMZM2G317160 // GRMZM2G121543 // GRMZM2G106133 // GRMZM2G043600 // GRMZM2G018398 // GRMZM2G019106 // GRMZM2G029979 // GRMZM2G001289 // GRMZM2G138800 // GRMZM2G157722
GO:0006468	P	protein amino acid phosphorylation	11	360	2387	39203	1	1	// GRMZM2G392477 // GRMZM2G418289 // GRMZM2G112229 // GRMZM2G146315 // GRMZM2G179268 // GRMZM2G054221 // GRMZM2G034877 // GRMZM2G081857 // GRMZM2G041125 // GRMZM2G432722 // AC217300.3_FG004
GO:0019219	P	regulation of nucleobase, nucleoside, nucleotide and nucleic acid metabolic process	21	360	3370	39203	0.98	1	// GRMZM2G046885 // GRMZM2G118205 // GRMZM2G018485 // GRMZM2G043600 // GRMZM2G469551 // GRMZM2G081474 // GRMZM2G019106 // GRMZM2G001289 // GRMZM2G317160 // GRMZM2G157722 // GRMZM2G025592 // GRMZM2G027309 // GRMZM2G113078 // GRMZM2G018398 // GRMZM2G029979 // GRMZM2G106133 // GRMZM5G897926 // GRMZM2G121543 // GRMZM2G110582 // GRMZM2G143392 // GRMZM2G138800
GO:0006461	P	protein complex assembly	5	360	593	39203	0.64	1	// GRMZM2G164696 // GRMZM5G809292 // GRMZM2G002165 // GRMZM2G143392 // GRMZM2G076544
GO:0006464	P	protein modification process	19	360	3113	39203	0.98	1	// GRMZM2G118205 // GRMZM2G162949 // GRMZM2G392477 // GRMZM2G432722 // GRMZM2G081474 // GRMZM2G070708 // GRMZM2G418289 // GRMZM2G025592 // GRMZM2G076544 // GRMZM2G179268 // GRMZM2G054221 // GRMZM2G112229 // GRMZM2G034877 // GRMZM2G146315 // GRMZM2G081857 // GRMZM2G041125 // GRMZM2G428391 // GRMZM2G073310 // AC217300.3_FG004
GO:0023060	P	signal transmission	6	360	783	39203	0.73	1	// GRMZM2G124758 // GRMZM2G027309 // GRMZM2G451366 // GRMZM2G109472 // GRMZM2G074898 // GRMZM2G010328
GO:0051171	P	regulation of nitrogen compound metabolic process	21	360	3370	39203	0.98	1	// GRMZM2G046885 // GRMZM2G118205 // GRMZM2G018485 // GRMZM2G043600 // GRMZM2G469551 // GRMZM2G081474 // GRMZM2G019106 // GRMZM2G001289 // GRMZM2G317160 // GRMZM2G157722 // GRMZM2G025592 // GRMZM2G027309 // GRMZM2G113078 // GRMZM2G018398 // GRMZM2G029979 // GRMZM2G106133 // GRMZM5G897926 // GRMZM2G121543 // GRMZM2G110582 // GRMZM2G143392 // GRMZM2G138800
GO:0051649	P	establishment of localization in cell	11	360	791	39203	0.12	1	// GRMZM2G046885 // GRMZM2G157157 // GRMZM2G078933 // GRMZM2G477325 // GRMZM2G076539 // GRMZM2G058407 // GRMZM5G888263 // GRMZM2G001918 // GRMZM2G156848 // GRMZM2G002220 // GRMZM2G145500
GO:0009057	P	macromolecule catabolic process	9	360	776	39203	0.29	1	// GRMZM2G063592 // GRMZM2G361693 // GRMZM2G413647 // GRMZM2G445100 // GRMZM2G102714 // GRMZM2G059151 // GRMZM5G856653 // GRMZM2G441768 // GRMZM2G156356
GO:0005975	P	carbohydrate metabolic process	20	360	1828	39203	0.24	1	// GRMZM2G361693 // GRMZM2G113420 // GRMZM2G064023 // GRMZM2G413647 // GRMZM2G074158 // GRMZM2G181259 // GRMZM2G072911 // GRMZM5G856653 // GRMZM2G445905 // GRMZM2G013324 // GRMZM2G113815 // GRMZM2G070708 // GRMZM2G023289 // GRMZM2G034598 // GRMZM2G060837 // GRMZM2G174396 // GRMZM2G059151 // GRMZM2G460864 // GRMZM2G156356 // GRMZM2G138060
GO:0006066	P	alcohol metabolic process	7	360	729	39203	0.51	1	// GRMZM2G361693 // GRMZM2G413647 // GRMZM2G072911 // GRMZM2G013324 // GRMZM2G023289 // GRMZM2G059151 // GRMZM5G856653
GO:0006796	P	phosphate metabolic process	21	360	2994	39203	0.92	1	// GRMZM2G034647 // GRMZM2G164413 // GRMZM2G059151 // GRMZM2G392477 // GRMZM2G021331 // GRMZM2G110582 // GRMZM2G179268 // GRMZM2G418289 // GRMZM2G112229 // GRMZM2G432722 // GRMZM2G156068 // GRMZM2G165483 // GRMZM2G054221 // GRMZM2G134797 // GRMZM2G034877 // GRMZM2G104546 // GRMZM2G081857 // GRMZM2G146315 // GRMZM2G041125 // GRMZM2G026346 // AC217300.3_FG004
GO:0006793	P	phosphorus metabolic process	21	360	2995	39203	0.92	1	// GRMZM2G034647 // GRMZM2G164413 // GRMZM2G059151 // GRMZM2G392477 // GRMZM2G021331 // GRMZM2G110582 // GRMZM2G179268 // GRMZM2G418289 // GRMZM2G112229 // GRMZM2G432722 // GRMZM2G156068 // GRMZM2G165483 // GRMZM2G054221 // GRMZM2G134797 // GRMZM2G034877 // GRMZM2G104546 // GRMZM2G081857 // GRMZM2G146315 // GRMZM2G041125 // GRMZM2G026346 // AC217300.3_FG004
GO:0006259	P	DNA metabolic process	11	360	828	39203	0.15	1	// GRMZM2G383623 // GRMZM2G080314 // GRMZM2G102714 // GRMZM2G158662 // GRMZM2G086934 // GRMZM2G025592 // GRMZM2G095865 // GRMZM2G076128 // GRMZM2G121543 // GRMZM2G176707 // AC197146.3_FG001
GO:0003735	F	structural constituent of ribosome	43	360	1378	39203	6.9e-12	2.9e-09	// GRMZM2G303374 // GRMZM2G126821 // GRMZM2G112050 // AC190609.3_FG002 // AC225147.4_FG002 // GRMZM2G083253 // GRMZM2G148744 // GRMZM2G018770 // GRMZM2G051848 // GRMZM2G028216 // GRMZM2G178341 // GRMZM2G007695 // GRMZM2G073150 // GRMZM5G887054 // GRMZM2G129015 // GRMZM5G852185 // GRMZM2G177720 // GRMZM2G025855 // GRMZM2G176820 // GRMZM2G042492 // GRMZM2G123495 // GRMZM2G150058 // GRMZM2G170262 //…
GO:0050897	F	cobalt ion binding	6	360	6	39203	4.8e-10	1e-07	// GRMZM2G361693 // GRMZM2G021331 // GRMZM2G168762 // GRMZM2G156068 // GRMZM2G335657 // GRMZM2G462140
GO:0005198	F	structural molecule activity	45	360	2019	39203	6.1e-08	8.8e-06	// GRMZM2G303374 // GRMZM2G126821 // GRMZM2G112050 // GRMZM2G164696 // AC190609.3_FG002 // AC225147.4_FG002 // GRMZM2G083253 // GRMZM2G148744 // GRMZM2G018770 // GRMZM2G051848 // GRMZM2G028216 // GRMZM2G178341 // GRMZM2G007695 // GRMZM2G073150 // GRMZM5G887054 // GRMZM2G129015 // GRMZM5G852185 // GRMZM2G177720 // GRMZM2G025855 // GRMZM2G176820 // GRMZM2G042492 // GRMZM2G123495 // GRMZM2G150058 //…
GO:0042803	F	protein homodimerization activity	5	360	13	39203	4.7e-07	5e-05	// GRMZM2G046885 // GRMZM2G044684 // GRMZM2G035948 // GRMZM2G145500 // GRMZM2G157157
GO:0016705	F	oxidoreductase activity, acting on paired donors, with incorporation or reduction of molecular oxygen	9	360	180	39203	6.4e-05	0.0055	// GRMZM2G013357 // AC193500.3_FG003 // GRMZM2G038487 // GRMZM2G003796 // GRMZM2G020500 // GRMZM2G122280 // GRMZM2G068465 // GRMZM2G143202 // GRMZM2G065928
GO:0005507	F	copper ion binding	9	360	194	39203	0.00011	0.0079	// GRMZM2G059580 // GRMZM2G044684 // GRMZM2G168762 // GRMZM2G035948 // GRMZM2G014069 // GRMZM2G021331 // GRMZM2G335657 // GRMZM2G462140 // GRMZM2G010328
GO:0042802	F	identical protein binding	6	360	79	39203	0.00013	0.0079	// GRMZM2G046885 // GRMZM2G157157 // GRMZM2G044684 // GRMZM2G035948 // GRMZM2G176707 // GRMZM2G145500
GO:0005515	F	protein binding	66	360	4766	39203	0.00049	0.026	// GRMZM2G063592 // GRMZM2G046885 // GRMZM2G157156 // GRMZM2G157157 // GRMZM2G021816 // GRMZM2G348873 // GRMZM2G448458 // GRMZM2G040477 // GRMZM2G091155 // GRMZM2G140443 // GRMZM2G355773 // GRMZM2G063850 // GRMZM2G081857 // GRMZM2G441768 // GRMZM2G110582 // GRMZM2G012821 // GRMZM2G170612 // GRMZM2G113089 // GRMZM2G118825 // GRMZM2G308203 // GRMZM2G034647 // GRMZM2G118205 // GRMZM2G003306 // GRMZM…
GO:0008135	F	translation factor activity, nucleic acid binding	7	360	201	39203	0.0031	0.13	// GRMZM2G059580 // GRMZM5G810061 // GRMZM2G110509 // GRMZM2G445905 // GRMZM2G058138 // GRMZM2G139614 // GRMZM2G153541
GO:0003723	F	RNA binding	20	360	1088	39203	0.0031	0.13	// GRMZM2G140799 // GRMZM2G156673 // GRMZM2G042683 // GRMZM2G178341 // GRMZM2G163081 // GRMZM2G044004 // GRMZM2G021331 // GRMZM2G076539 // GRMZM2G445905 // GRMZM2G058407 // GRMZM2G058138 // AC217965.2_FG012 // GRMZM2G025855 // GRMZM2G360907 // GRMZM2G168149 // GRMZM2G149520 // GRMZM2G068715 // GRMZM5G815894 // GRMZM2G021149 // GRMZM2G047513
GO:0016667	F	oxidoreductase activity, acting on sulfur group of donors	5	360	132	39203	0.0085	0.33	// GRMZM2G335657 // GRMZM2G462140 // AC226221.2_FG011 // GRMZM2G091481 // GRMZM2G073774
GO:0046983	F	protein dimerization activity	14	360	745	39203	0.01	0.37	// GRMZM2G046885 // GRMZM2G003306 // GRMZM2G157157 // GRMZM2G076885 // GRMZM2G044684 // GRMZM2G448458 // GRMZM2G035948 // GRMZM2G141432 // GRMZM2G355773 // GRMZM2G172297 // GRMZM2G110582 // GRMZM2G170612 // GRMZM2G350312 // GRMZM2G145500
GO:0000166	F	nucleotide binding	75	360	6408	39203	0.015	0.5	// GRMZM2G383623 // GRMZM5G810061 // GRMZM2G034877 // GRMZM2G413647 // GRMZM2G392477 // GRMZM2G110509 // GRMZM2G143883 // GRMZM2G104546 // GRMZM2G057328 // GRMZM2G091155 // GRMZM2G143651 // GRMZM2G073774 // GRMZM2G179268 // GRMZM2G083813 // GRMZM2G068715 // GRMZM2G111462 // GRMZM2G134756 // GRMZM2G081857 // GRMZM2G082581 // GRMZM2G041125 // GRMZM5G866082 // GRMZM2G462140 // GRMZM2G157157 // GRMZM…
GO:0048037	F	cofactor binding	16	360	1034	39203	0.032	0.99	// AC193500.3_FG003 // GRMZM2G074158 // GRMZM2G413647 // GRMZM2G076885 // GRMZM2G143883 // GRMZM2G179797 // GRMZM2G057328 // GRMZM2G073774 // GRMZM2G104546 // GRMZM2G335657 // GRMZM2G082581 // GRMZM2G462140 // GRMZM2G010328 // GRMZM2G360589 // GRMZM2G078143 // GRMZM2G138800
GO:0004252	F	serine-type endopeptidase activity	5	360	293	39203	0.14	1	// GRMZM2G063592 // GRMZM2G111756 // GRMZM2G348873 // GRMZM2G157156 // GRMZM2G001755
GO:0004497	F	monooxygenase activity	6	360	553	39203	0.4	1	// AC193500.3_FG003 // GRMZM2G038487 // GRMZM2G020500 // GRMZM2G112530 // GRMZM2G068465 // GRMZM2G065928
GO:0043169	F	cation binding	45	360	6664	39203	0.99	1	// GRMZM2G078500 // GRMZM2G092581 // GRMZM2G042080 // GRMZM2G003796 // GRMZM2G122280 // GRMZM2G014069 // GRMZM2G023289 // GRMZM2G068465 // GRMZM2G166192 // GRMZM2G082581 // GRMZM2G462140 // GRMZM2G065928 // GRMZM2G010328 // GRMZM2G162949 // GRMZM2G138060 // GRMZM2G038964 // GRMZM2G021331 // GRMZM2G700683 // GRMZM2G168762 // GRMZM2G405581 // GRMZM2G109472 // GRMZM2G156848 // GRMZM2G335657 // GRMZM…
GO:0008236	F	serine-type peptidase activity	6	360	511	39203	0.33	1	// GRMZM2G063592 // GRMZM2G111756 // GRMZM2G157156 // GRMZM2G348873 // GRMZM2G025154 // GRMZM2G001755
GO:0016741	F	transferase activity, transferring one-carbon groups	6	360	495	39203	0.31	1	// GRMZM2G068179 // GRMZM2G547542 // GRMZM2G025592 // GRMZM2G034697 // GRMZM2G080380 // GRMZM2G078143
GO:0016746	F	transferase activity, transferring acyl groups	7	360	437	39203	0.11	1	// GRMZM2G064023 // GRMZM5G866758 // GRMZM2G000670 // GRMZM2G029543 // GRMZM2G159890 // GRMZM2G167438 // GRMZM2G537291
GO:0016747	F	transferase activity, transferring acyl groups other than amino-acyl groups	5	360	357	39203	0.24	1	// GRMZM2G029543 // GRMZM2G159890 // GRMZM2G000670 // GRMZM2G167438 // GRMZM5G866758
GO:0017171	F	serine hydrolase activity	6	360	511	39203	0.33	1	// GRMZM2G063592 // GRMZM2G111756 // GRMZM2G157156 // GRMZM2G348873 // GRMZM2G025154 // GRMZM2G001755
GO:0003924	F	GTPase activity	6	360	351	39203	0.11	1	// GRMZM5G810061 // GRMZM2G157157 // GRMZM2G164696 // GRMZM2G124758 // GRMZM2G110509 // GRMZM2G153541
GO:0016614	F	oxidoreductase activity, acting on CH-OH group of donors	8	360	441	39203	0.055	1	// GRMZM2G413647 // GRMZM2G072911 // GRMZM2G143883 // GRMZM2G161868 // GRMZM2G116872 // GRMZM2G104546 // GRMZM2G082581 // GRMZM2G360589
GO:0008324	F	cation transmembrane transporter activity	5	360	996	39203	0.95	1	// GRMZM2G156068 // GRMZM2G165483 // GRMZM2G131431 // GRMZM2G145500 // GRMZM2G021331
GO:0016818	F	hydrolase activity, acting on acid anhydrides, in phosphorus-containing anhydrides	14	360	1958	39203	0.86	1	// GRMZM2G110509 // AC199782.5_FG001 // GRMZM2G157157 // GRMZM2G149520 // GRMZM2G164696 // GRMZM2G124758 // GRMZM2G471186 // GRMZM2G077361 // GRMZM2G111462 // GRMZM2G121543 // GRMZM2G153541 // GRMZM2G021331 // GRMZM2G100067 // GRMZM5G810061
GO:0016616	F	oxidoreductase activity, acting on the CH-OH group of donors, NAD or NADP as acceptor	7	360	394	39203	0.075	1	// GRMZM2G413647 // GRMZM2G072911 // GRMZM2G161868 // GRMZM2G116872 // GRMZM2G104546 // GRMZM2G082581 // GRMZM2G360589
GO:0030554	F	adenyl nucleotide binding	49	360	5398	39203	0.56	1	// GRMZM2G383623 // GRMZM2G034877 // GRMZM2G392477 // GRMZM2G143883 // GRMZM2G434173 // GRMZM2G091155 // GRMZM2G111462 // GRMZM2G104546 // GRMZM2G081857 // GRMZM2G041125 // GRMZM5G866082 // GRMZM2G462140 // GRMZM2G094123 // GRMZM2G340251 // GRMZM2G153823 // GRMZM2G700683 // GRMZM5G821551 // GRMZM2G054221 // GRMZM2G121543 // GRMZM2G335657 // GRMZM2G100067 // GRMZM2G044684 // GRMZM5G856653 // AC199…
GO:0005524	F	ATP binding	44	360	5133	39203	0.71	1	// GRMZM2G383623 // GRMZM2G111462 // GRMZM2G392477 // GRMZM2G434173 // GRMZM2G112229 // GRMZM2G034877 // GRMZM2G104546 // GRMZM2G081857 // GRMZM2G041125 // GRMZM5G866082 // GRMZM2G462140 // GRMZM2G340251 // GRMZM2G153823 // GRMZM2G700683 // GRMZM5G821551 // GRMZM2G054221 // GRMZM2G121543 // GRMZM2G335657 // GRMZM2G100067 // GRMZM2G021331 // GRMZM5G856653 // AC199782.5_FG001 // GRMZM2G149520 // GR…
GO:0022890	F	inorganic cation transmembrane transporter activity	5	360	431	39203	0.36	1	// GRMZM2G156068 // GRMZM2G165483 // GRMZM2G131431 // GRMZM2G145500 // GRMZM2G021331
GO:0003676	F	nucleic acid binding	62	360	8298	39203	0.97	1	// GRMZM2G046885 // GRMZM2G110509 // GRMZM2G420713 // AC217264.3_FG005 // GRMZM2G058407 // GRMZM2G083813 // GRMZM2G058138 // GRMZM2G068715 // GRMZM2G355773 // GRMZM2G145041 // GRMZM2G110582 // GRMZM2G143392 // GRMZM2G018485 // GRMZM2G469551 // GRMZM2G021331 // GRMZM2G095865 // GRMZM2G027309 // GRMZM2G113078 // GRMZM2G025855 // GRMZM2G106133 // GRMZM2G121543 // GRMZM2G100067 // GRMZM2G369799 // GR…
GO:0003677	F	DNA binding	29	360	5003	39203	1	1	// GRMZM2G046885 // GRMZM2G448458 // GRMZM2G355773 // GRMZM2G145041 // GRMZM2G110582 // GRMZM2G143392 // GRMZM2G018485 // GRMZM2G469551 // GRMZM2G027309 // GRMZM2G113078 // GRMZM2G106133 // GRMZM2G121543 // GRMZM2G100067 // GRMZM2G369799 // GRMZM2G317160 // GRMZM2G043600 // GRMZM2G080274 // AC217264.3_FG005 // GRMZM2G019106 // GRMZM2G086934 // GRMZM2G018398 // GRMZM2G003306 // GRMZM2G141432 // GR…
GO:0008168	F	methyltransferase activity	5	360	471	39203	0.44	1	// GRMZM2G068179 // GRMZM2G547542 // GRMZM2G078143 // GRMZM2G025592 // GRMZM2G034697
GO:0020037	F	heme binding	7	360	876	39203	0.69	1	// GRMZM2G013357 // GRMZM2G003796 // GRMZM2G020500 // GRMZM2G405581 // GRMZM2G068465 // GRMZM2G143202 // GRMZM2G065928
GO:0017076	F	purine nucleotide binding	55	360	6079	39203	0.57	1	// GRMZM2G383623 // GRMZM2G034877 // GRMZM2G392477 // GRMZM2G110509 // GRMZM2G143883 // GRMZM2G104546 // GRMZM2G091155 // GRMZM2G153541 // GRMZM2G111462 // GRMZM2G134756 // GRMZM2G081857 // GRMZM2G041125 // GRMZM5G866082 // GRMZM2G462140 // GRMZM2G157157 // GRMZM2G340251 // GRMZM2G153823 // GRMZM2G700683 // GRMZM5G821551 // GRMZM2G054221 // GRMZM2G434173 // GRMZM2G164696 // GRMZM2G335657 // GRMZM…
GO:0030234	F	enzyme regulator activity	5	360	552	39203	0.57	1	// GRMZM2G044684 // GRMZM2G312061 // GRMZM2G109472 // GRMZM2G035948 // GRMZM2G021816
GO:0005525	F	GTP binding	6	360	768	39203	0.71	1	// GRMZM5G810061 // GRMZM2G157157 // GRMZM2G164696 // GRMZM2G124758 // GRMZM2G110509 // GRMZM2G153541
GO:0016787	F	hydrolase activity	42	360	6078	39203	0.98	1	// GRMZM2G063592 // GRMZM2G157156 // GRMZM2G157157 // GRMZM2G348873 // GRMZM2G164696 // GRMZM2G111756 // GRMZM2G124091 // GRMZM2G013324 // GRMZM2G111462 // GRMZM2G110509 // AC233895.1_FG001 // GRMZM2G138060 // GRMZM2G181259 // GRMZM2G021331 // GRMZM2G081474 // GRMZM2G123305 // GRMZM2G113815 // GRMZM2G133919 // GRMZM2G173472 // GRMZM2G343080 // GRMZM2G100067 // GRMZM2G445100 // GRMZM2G113420 // GR…
GO:0046914	F	transition metal ion binding	35	360	5507	39203	0.99	1	// GRMZM2G078500 // GRMZM2G361693 // GRMZM2G003796 // GRMZM2G122280 // GRMZM2G014069 // GRMZM2G068465 // GRMZM2G166192 // GRMZM2G462140 // GRMZM2G065928 // GRMZM2G010328 // GRMZM2G162949 // GRMZM2G038964 // GRMZM2G021331 // GRMZM2G168762 // GRMZM2G405581 // GRMZM2G109472 // GRMZM2G335657 // GRMZM2G005205 // GRMZM2G013357 // GRMZM2G080314 // GRMZM2G059580 // GRMZM2G044684 // GRMZM2G445905 // GRMZM…
GO:0016788	F	hydrolase activity, acting on ester bonds	8	360	1355	39203	0.93	1	// GRMZM2G173472 // GRMZM2G158789 // GRMZM2G123305 // GRMZM2G102714 // GRMZM2G013324 // GRMZM2G343080 // GRMZM5G802566 // GRMZM2G338631
GO:0009055	F	electron carrier activity	8	360	914	39203	0.6	1	// GRMZM2G013357 // GRMZM2G003796 // GRMZM2G020500 // AC226221.2_FG011 // GRMZM2G068465 // GRMZM2G143202 // GRMZM2G091481 // GRMZM2G065928
GO:0022892	F	substrate-specific transporter activity	9	360	1632	39203	0.96	1	// GRMZM2G157157 // GRMZM2G060870 // GRMZM2G021331 // GRMZM2G064311 // GRMZM2G156068 // GRMZM2G165483 // GRMZM2G131431 // GRMZM2G156356 // GRMZM2G145500
GO:0003824	F	catalytic activity	144	360	17617	39203	0.97	1	// GRMZM2G063592 // GRMZM2G361693 // GRMZM2G700683 // GRMZM2G413647 // GRMZM2G164696 // GRMZM2G122280 // GRMZM2G124091 // GRMZM2G023289 // GRMZM2G111462 // GRMZM2G081857 // GRMZM2G041125 // GRMZM2G065928 // GRMZM2G405581 // GRMZM2G074158 // GRMZM2G181259 // GRMZM5G875864 // GRMZM2G113815 // GRMZM2G054221 // GRMZM2G460864 // GRMZM2G071087 // GRMZM2G013357 // GRMZM2G072911 // GRMZM2G445905 // GRMZM…
GO:0016772	F	transferase activity, transferring phosphorus-containing groups	21	360	3661	39203	0.99	1	// GRMZM5G856653 // GRMZM2G164413 // GRMZM2G059151 // GRMZM2G392477 // GRMZM2G110582 // GRMZM2G051842 // GRMZM2G098370 // GRMZM2G418289 // GRMZM2G112229 // GRMZM2G146315 // GRMZM2G179268 // GRMZM2G054221 // AC203754.4_FG008 // GRMZM2G034877 // GRMZM2G104546 // GRMZM2G081857 // GRMZM2G134797 // GRMZM2G041125 // GRMZM2G143392 // GRMZM2G432722 // AC217300.3_FG004
GO:0016301	F	kinase activity	18	360	3006	39203	0.98	1	// GRMZM5G856653 // GRMZM2G164413 // GRMZM2G059151 // AC203754.4_FG008 // GRMZM2G110582 // GRMZM2G392477 // GRMZM2G418289 // GRMZM2G112229 // GRMZM2G146315 // GRMZM2G179268 // GRMZM2G054221 // GRMZM2G134797 // GRMZM2G034877 // GRMZM2G104546 // GRMZM2G081857 // GRMZM2G041125 // GRMZM2G432722 // AC217300.3_FG004
GO:0015075	F	ion transmembrane transporter activity	5	360	1258	39203	0.99	1	// GRMZM2G156068 // GRMZM2G165483 // GRMZM2G131431 // GRMZM2G145500 // GRMZM2G021331
GO:0032555	F	purine ribonucleotide binding	50	360	5800	39203	0.71	1	// GRMZM2G383623 // GRMZM2G034877 // GRMZM2G392477 // GRMZM2G110509 // GRMZM2G104546 // GRMZM2G091155 // GRMZM2G153541 // GRMZM2G111462 // GRMZM2G134756 // GRMZM2G081857 // GRMZM2G041125 // GRMZM5G866082 // GRMZM2G462140 // GRMZM2G157157 // GRMZM2G340251 // GRMZM2G153823 // GRMZM2G700683 // GRMZM5G821551 // GRMZM2G054221 // GRMZM2G434173 // GRMZM2G164696 // GRMZM2G335657 // GRMZM2G100067 // GRMZM…
GO:0016757	F	transferase activity, transferring glycosyl groups	10	360	747	39203	0.16	1	// GRMZM2G074158 // GRMZM5G875864 // GRMZM2G445905 // GRMZM2G061419 // GRMZM5G834303 // GRMZM2G447347 // GRMZM2G060837 // GRMZM2G109472 // GRMZM2G071846 // GRMZM2G070708
GO:0032553	F	ribonucleotide binding	50	360	5800	39203	0.71	1	// GRMZM2G383623 // GRMZM2G034877 // GRMZM2G392477 // GRMZM2G110509 // GRMZM2G104546 // GRMZM2G091155 // GRMZM2G153541 // GRMZM2G111462 // GRMZM2G134756 // GRMZM2G081857 // GRMZM2G041125 // GRMZM5G866082 // GRMZM2G462140 // GRMZM2G157157 // GRMZM2G340251 // GRMZM2G153823 // GRMZM2G700683 // GRMZM5G821551 // GRMZM2G054221 // GRMZM2G434173 // GRMZM2G164696 // GRMZM2G335657 // GRMZM2G100067 // GRMZM…
GO:0016798	F	hydrolase activity, acting on glycosyl bonds	6	360	821	39203	0.77	1	// GRMZM2G113420 // GRMZM2G138060 // GRMZM2G181259 // GRMZM2G113815 // GRMZM2G034598 // GRMZM2G060837
GO:0016817	F	hydrolase activity, acting on acid anhydrides	14	360	1980	39203	0.87	1	// GRMZM2G110509 // AC199782.5_FG001 // GRMZM2G157157 // GRMZM2G149520 // GRMZM2G164696 // GRMZM2G124758 // GRMZM2G471186 // GRMZM2G077361 // GRMZM2G111462 // GRMZM2G121543 // GRMZM2G153541 // GRMZM2G021331 // GRMZM2G100067 // GRMZM5G810061
GO:0008233	F	peptidase activity	12	360	1529	39203	0.75	1	// GRMZM2G063592 // GRMZM2G111756 // AC233895.1_FG001 // GRMZM2G157156 // GRMZM2G445100 // GRMZM2G348873 // GRMZM2G133919 // GRMZM2G084525 // GRMZM2G025154 // GRMZM2G124684 // GRMZM2G001755 // GRMZM2G702159
GO:0043167	F	ion binding	45	360	6665	39203	0.99	1	// GRMZM2G078500 // GRMZM2G092581 // GRMZM2G042080 // GRMZM2G003796 // GRMZM2G122280 // GRMZM2G014069 // GRMZM2G023289 // GRMZM2G068465 // GRMZM2G166192 // GRMZM2G082581 // GRMZM2G462140 // GRMZM2G065928 // GRMZM2G010328 // GRMZM2G162949 // GRMZM2G138060 // GRMZM2G038964 // GRMZM2G021331 // GRMZM2G700683 // GRMZM2G168762 // GRMZM2G405581 // GRMZM2G109472 // GRMZM2G156848 // GRMZM2G335657 // GRMZM…
GO:0016491	F	oxidoreductase activity	38	360	3266	39203	0.081	1	// GRMZM2G078500 // GRMZM2G413647 // AC203754.4_FG008 // GRMZM2G143883 // GRMZM2G161868 // GRMZM2G003796 // GRMZM2G122280 // GRMZM2G165483 // GRMZM2G068465 // GRMZM2G104546 // GRMZM2G082581 // GRMZM2G462140 // GRMZM2G091481 // GRMZM2G065928 // AC193500.3_FG003 // GRMZM2G038964 // GRMZM2G123652 // GRMZM2G405581 // AC226221.2_FG011 // GRMZM2G479423 // GRMZM2G143373 // GRMZM2G013357 // GRMZM2G361693…
GO:0030528	F	transcription regulator activity	11	360	2233	39203	0.99	1	// GRMZM2G046885 // GRMZM2G043600 // GRMZM2G469551 // GRMZM2G019106 // GRMZM2G113078 // GRMZM2G018398 // GRMZM2G029979 // GRMZM2G317160 // GRMZM2G001289 // GRMZM2G143392 // GRMZM2G157722
GO:0016874	F	ligase activity	6	360	762	39203	0.7	1	// GRMZM2G094123 // GRMZM2G162949 // GRMZM2G433968 // GRMZM5G821551 // GRMZM2G134756 // GRMZM2G073310
GO:0008270	F	zinc ion binding	20	360	3989	39203	1	1	// GRMZM2G078500 // GRMZM2G153815 // GRMZM2G080314 // GRMZM2G064023 // GRMZM2G361693 // GRMZM2G044004 // GRMZM2G331154 // GRMZM2G166192 // GRMZM2G445905 // GRMZM2G168762 // GRMZM2G044858 // GRMZM2G156068 // GRMZM2G109472 // GRMZM2G124091 // GRMZM2G021331 // GRMZM2G335657 // GRMZM2G145374 // GRMZM2G462140 // GRMZM2G162949 // GRMZM2G005205
GO:0016740	F	transferase activity	46	360	5727	39203	0.85	1	// GRMZM2G392477 // GRMZM2G098370 // GRMZM2G112229 // GRMZM2G000670 // GRMZM2G080380 // GRMZM2G034877 // GRMZM2G104546 // GRMZM2G081857 // GRMZM2G041125 // GRMZM2G143392 // GRMZM2G110582 // GRMZM2G010328 // GRMZM2G074158 // GRMZM2G051842 // GRMZM5G875864 // GRMZM2G025190 // GRMZM2G054221 // AC203754.4_FG008 // GRMZM5G856653 // GRMZM2G109472 // GRMZM2G078143 // GRMZM2G070708 // GRMZM2G164413 // GR…
GO:0032561	F	guanyl ribonucleotide binding	6	360	768	39203	0.71	1	// GRMZM5G810061 // GRMZM2G157157 // GRMZM2G164696 // GRMZM2G124758 // GRMZM2G110509 // GRMZM2G153541
GO:0005506	F	iron ion binding	11	360	1187	39203	0.53	1	// GRMZM2G013357 // GRMZM2G078500 // GRMZM2G038487 // GRMZM2G038964 // GRMZM2G003796 // GRMZM2G020500 // GRMZM2G122280 // GRMZM2G405581 // GRMZM2G068465 // GRMZM2G143202 // GRMZM2G065928
GO:0005215	F	transporter activity	15	360	2411	39203	0.96	1	// GRMZM2G175038 // GRMZM2G060870 // GRMZM2G157157 // GRMZM2G123973 // GRMZM2G021331 // GRMZM2G143400 // GRMZM2G064311 // GRMZM2G156068 // GRMZM2G165483 // GRMZM2G111462 // GRMZM5G865298 // GRMZM2G131431 // GRMZM2G156356 // GRMZM2G145500 // GRMZM2G104942
GO:0016758	F	transferase activity, transferring hexosyl groups	5	360	542	39203	0.56	1	// GRMZM5G834303 // GRMZM2G060837 // GRMZM2G445905 // GRMZM2G070708 // GRMZM2G074158
GO:0046906	F	tetrapyrrole binding	7	360	880	39203	0.7	1	// GRMZM2G013357 // GRMZM2G003796 // GRMZM2G020500 // GRMZM2G405581 // GRMZM2G068465 // GRMZM2G143202 // GRMZM2G065928
GO:0046872	F	metal ion binding	44	360	6652	39203	0.99	1	// GRMZM2G078500 // GRMZM2G092581 // GRMZM2G042080 // GRMZM2G003796 // GRMZM2G122280 // GRMZM2G014069 // GRMZM2G023289 // GRMZM2G068465 // GRMZM2G166192 // GRMZM2G082581 // GRMZM2G462140 // GRMZM2G065928 // GRMZM2G010328 // GRMZM2G162949 // GRMZM2G038964 // GRMZM2G021331 // GRMZM2G700683 // GRMZM2G168762 // GRMZM2G405581 // GRMZM2G109472 // GRMZM2G156848 // GRMZM2G335657 // GRMZM2G084525 // GRMZM…
GO:0016853	F	isomerase activity	8	360	567	39203	0.16	1	// GRMZM2G026182 // GRMZM2G072911 // GRMZM2G435244 // GRMZM2G076544 // GRMZM2G095865 // GRMZM2G023289 // GRMZM2G091481 // GRMZM2G022837
GO:0043565	F	sequence-specific DNA binding	7	360	985	39203	0.8	1	// GRMZM2G046885 // GRMZM2G043600 // GRMZM2G469551 // GRMZM2G019106 // GRMZM2G029979 // GRMZM2G001289 // GRMZM2G157722
GO:0016773	F	phosphotransferase activity, alcohol group as acceptor	14	360	2858	39203	1	1	// GRMZM2G059151 // GRMZM2G392477 // GRMZM2G051842 // GRMZM2G418289 // GRMZM2G112229 // GRMZM2G146315 // GRMZM2G179268 // GRMZM2G054221 // GRMZM2G034877 // GRMZM5G856653 // GRMZM2G081857 // GRMZM2G041125 // GRMZM2G432722 // AC217300.3_FG004
GO:0005488	F	binding	199	360	24279	39203	1	1	// GRMZM2G063592 // GRMZM2G361693 // GRMZM2G059151 // GRMZM2G413647 // GRMZM2G021816 // GRMZM2G164696 // GRMZM2G122280 // GRMZM2G168762 // GRMZM2G124091 // GRMZM2G058138 // GRMZM2G023289 // GRMZM2G138060 // GRMZM2G068465 // GRMZM2G063850 // GRMZM2G081857 // GRMZM2G041125 // GRMZM2G012821 // GRMZM2G065928 // GRMZM2G118825 // GRMZM2G405581 // GRMZM2G074158 // GRMZM2G031329 // GRMZM2G054221 // GRMZM…
GO:0004175	F	endopeptidase activity	10	360	932	39203	0.36	1	// GRMZM2G063592 // GRMZM2G445100 // GRMZM2G157156 // GRMZM2G348873 // GRMZM2G133919 // GRMZM2G084525 // GRMZM2G111756 // GRMZM2G124684 // GRMZM2G001755 // GRMZM2G702159
GO:0016887	F	ATPase activity	7	360	785	39203	0.58	1	// AC199782.5_FG001 // GRMZM2G021331 // GRMZM2G077361 // GRMZM2G111462 // GRMZM2G121543 // GRMZM2G149520 // GRMZM2G100067
GO:0004553	F	hydrolase activity, hydrolyzing O-glycosyl compounds	6	360	767	39203	0.71	1	// GRMZM2G113420 // GRMZM2G138060 // GRMZM2G181259 // GRMZM2G113815 // GRMZM2G034598 // GRMZM2G060837
GO:0001883	F	purine nucleoside binding	49	360	5398	39203	0.56	1	// GRMZM2G383623 // GRMZM2G034877 // GRMZM2G392477 // GRMZM2G143883 // GRMZM2G434173 // GRMZM2G091155 // GRMZM2G111462 // GRMZM2G104546 // GRMZM2G081857 // GRMZM2G041125 // GRMZM5G866082 // GRMZM2G462140 // GRMZM2G094123 // GRMZM2G340251 // GRMZM2G153823 // GRMZM2G700683 // GRMZM5G821551 // GRMZM2G054221 // GRMZM2G121543 // GRMZM2G335657 // GRMZM2G100067 // GRMZM2G044684 // GRMZM5G856653 // AC199…
GO:0001882	F	nucleoside binding	49	360	5400	39203	0.56	1	// GRMZM2G383623 // GRMZM2G034877 // GRMZM2G392477 // GRMZM2G143883 // GRMZM2G434173 // GRMZM2G091155 // GRMZM2G111462 // GRMZM2G104546 // GRMZM2G081857 // GRMZM2G041125 // GRMZM5G866082 // GRMZM2G462140 // GRMZM2G094123 // GRMZM2G340251 // GRMZM2G153823 // GRMZM2G700683 // GRMZM5G821551 // GRMZM2G054221 // GRMZM2G121543 // GRMZM2G335657 // GRMZM2G100067 // GRMZM2G044684 // GRMZM5G856653 // AC199…
GO:0050662	F	coenzyme binding	11	360	734	39203	0.081	1	// AC193500.3_FG003 // GRMZM2G057328 // GRMZM2G413647 // GRMZM2G076885 // GRMZM2G143883 // GRMZM2G073774 // GRMZM2G104546 // GRMZM2G335657 // GRMZM2G082581 // GRMZM2G462140 // GRMZM2G138800
GO:0050660	F	FAD binding	5	360	265	39203	0.1	1	// GRMZM2G335657 // GRMZM2G143883 // AC193500.3_FG003 // GRMZM2G462140 // GRMZM2G073774
GO:0016462	F	pyrophosphatase activity	14	360	1907	39203	0.84	1	// GRMZM2G110509 // AC199782.5_FG001 // GRMZM2G157157 // GRMZM2G149520 // GRMZM2G164696 // GRMZM2G124758 // GRMZM2G471186 // GRMZM2G077361 // GRMZM2G111462 // GRMZM2G121543 // GRMZM2G153541 // GRMZM2G021331 // GRMZM2G100067 // GRMZM5G810061
GO:0022857	F	transmembrane transporter activity	10	360	1672	39203	0.94	1	// GRMZM2G157157 // GRMZM2G123973 // GRMZM2G021331 // GRMZM2G143400 // GRMZM2G156068 // GRMZM2G165483 // GRMZM2G111462 // GRMZM2G131431 // GRMZM2G156356 // GRMZM2G145500
GO:0004674	F	protein serine/threonine kinase activity	7	360	2248	39203	1	1	// GRMZM2G392477 // GRMZM2G418289 // GRMZM2G146315 // GRMZM2G034877 // GRMZM2G179268 // GRMZM2G041125 // GRMZM2G432722
GO:0070011	F	peptidase activity, acting on L-amino acid peptides	12	360	1493	39203	0.72	1	// GRMZM2G063592 // GRMZM2G111756 // AC233895.1_FG001 // GRMZM2G157156 // GRMZM2G445100 // GRMZM2G348873 // GRMZM2G133919 // GRMZM2G084525 // GRMZM2G025154 // GRMZM2G124684 // GRMZM2G001755 // GRMZM2G702159
GO:0004672	F	protein kinase activity	11	360	2423	39203	1	1	// GRMZM2G392477 // GRMZM2G418289 // GRMZM2G112229 // GRMZM2G146315 // GRMZM2G179268 // GRMZM2G054221 // GRMZM2G034877 // GRMZM2G081857 // GRMZM2G041125 // GRMZM2G432722 // AC217300.3_FG004
GO:0032559	F	adenyl ribonucleotide binding	44	360	5137	39203	0.71	1	// GRMZM2G383623 // GRMZM2G111462 // GRMZM2G392477 // GRMZM2G434173 // GRMZM2G112229 // GRMZM2G034877 // GRMZM2G104546 // GRMZM2G081857 // GRMZM2G041125 // GRMZM5G866082 // GRMZM2G462140 // GRMZM2G340251 // GRMZM2G153823 // GRMZM2G700683 // GRMZM5G821551 // GRMZM2G054221 // GRMZM2G121543 // GRMZM2G335657 // GRMZM2G100067 // GRMZM2G021331 // GRMZM5G856653 // AC199782.5_FG001 // GRMZM2G149520 // GR…
GO:0017111	F	nucleoside-triphosphatase activity	14	360	1822	39203	0.79	1	// GRMZM2G110509 // AC199782.5_FG001 // GRMZM2G157157 // GRMZM2G149520 // GRMZM2G164696 // GRMZM2G124758 // GRMZM2G471186 // GRMZM2G077361 // GRMZM2G111462 // GRMZM2G121543 // GRMZM2G153541 // GRMZM2G021331 // GRMZM2G100067 // GRMZM5G810061
GO:0019001	F	guanyl nucleotide binding	6	360	784	39203	0.73	1	// GRMZM5G810061 // GRMZM2G157157 // GRMZM2G164696 // GRMZM2G124758 // GRMZM2G110509 // GRMZM2G153541
GO:0022891	F	substrate-specific transmembrane transporter activity	7	360	1472	39203	0.98	1	// GRMZM2G157157 // GRMZM2G021331 // GRMZM2G156068 // GRMZM2G165483 // GRMZM2G131431 // GRMZM2G156356 // GRMZM2G145500
GO:0003700	F	transcription factor activity	11	360	1390	39203	0.73	1	// GRMZM2G046885 // GRMZM2G043600 // GRMZM2G469551 // GRMZM2G019106 // GRMZM2G113078 // GRMZM2G018398 // GRMZM2G029979 // GRMZM2G317160 // GRMZM2G001289 // GRMZM2G143392 // GRMZM2G157722
GO:0044444	C	cytoplasmic part	177	360	2678	39203	1.2e-103	3.7e-101	// GRMZM2G063592 // GRMZM2G303374 // GRMZM2G059151 // GRMZM2G021816 // GRMZM2G164696 // GRMZM2G153541 // GRMZM2G451366 // AC225147.4_FG002 // GRMZM2G138060 // GRMZM2G068465 // GRMZM2G063850 // GRMZM2G022837 // GRMZM2G074898 // GRMZM2G018770 // GRMZM2G011479 // GRMZM2G074158 // GRMZM2G181259 // GRMZM2G010743 // GRMZM2G113815 // GRMZM5G888263 // GRMZM2G460860 // GRMZM2G025855 // GRMZM2G145500 // GR…
GO:0005737	C	cytoplasm	189	360	3593	39203	1.4e-95	2.2e-93	// GRMZM2G063592 // GRMZM2G303374 // GRMZM2G381267 // GRMZM2G059151 // GRMZM2G021816 // GRMZM2G164696 // GRMZM2G168762 // GRMZM2G153541 // GRMZM2G451366 // AC225147.4_FG002 // GRMZM2G138060 // GRMZM2G068465 // GRMZM2G063850 // GRMZM2G022837 // GRMZM2G074898 // GRMZM2G018770 // GRMZM2G011479 // GRMZM2G074158 // GRMZM2G181259 // GRMZM2G010743 // GRMZM2G113815 // GRMZM5G888263 // GRMZM2G460860 // GR…
GO:0043231	C	intracellular membrane-bounded organelle	194	360	4093	39203	4.8e-91	5e-89	// GRMZM2G063592 // GRMZM2G361693 // GRMZM2G381267 // GRMZM2G028216 // GRMZM2G164696 // GRMZM2G153541 // GRMZM2G451366 // AC225147.4_FG002 // GRMZM2G138060 // GRMZM2G068465 // GRMZM2G063850 // GRMZM2G022837 // GRMZM2G074898 // GRMZM2G011479 // GRMZM2G074158 // GRMZM2G181259 // GRMZM2G010743 // GRMZM2G113815 // GRMZM5G888263 // GRMZM2G460860 // GRMZM2G025855 // GRMZM2G121543 // GRMZM2G026346 // GR…
GO:0043227	C	membrane-bounded organelle	194	360	4127	39203	2e-90	1.5e-88	// GRMZM2G063592 // GRMZM2G361693 // GRMZM2G381267 // GRMZM2G028216 // GRMZM2G164696 // GRMZM2G153541 // GRMZM2G451366 // AC225147.4_FG002 // GRMZM2G138060 // GRMZM2G068465 // GRMZM2G063850 // GRMZM2G022837 // GRMZM2G074898 // GRMZM2G011479 // GRMZM2G074158 // GRMZM2G181259 // GRMZM2G010743 // GRMZM2G113815 // GRMZM5G888263 // GRMZM2G460860 // GRMZM2G025855 // GRMZM2G121543 // GRMZM2G026346 // GR…
GO:0044422	C	organelle part	133	360	1764	39203	5.1e-81	2.7e-79	// GRMZM2G063592 // GRMZM2G164696 // AC225147.4_FG002 // GRMZM2G138060 // GRMZM2G074158 // GRMZM5G888263 // GRMZM2G460860 // GRMZM2G025855 // GRMZM2G145500 // GRMZM2G013563 // GRMZM2G009894 // GRMZM2G156068 // GRMZM2G159890 // GRMZM2G153541 // GRMZM2G096184 // GRMZM5G897926 // GRMZM2G428391 // GRMZM2G038487 // GRMZM2G163081 // GRMZM2G032564 // GRMZM2G125300 // GRMZM2G029543 // GRMZM2G143202 // GR…
GO:0044446	C	intracellular organelle part	133	360	1764	39203	5.1e-81	2.7e-79	// GRMZM2G063592 // GRMZM2G164696 // AC225147.4_FG002 // GRMZM2G138060 // GRMZM2G074158 // GRMZM5G888263 // GRMZM2G460860 // GRMZM2G025855 // GRMZM2G145500 // GRMZM2G013563 // GRMZM2G009894 // GRMZM2G156068 // GRMZM2G159890 // GRMZM2G153541 // GRMZM2G096184 // GRMZM5G897926 // GRMZM2G428391 // GRMZM2G038487 // GRMZM2G163081 // GRMZM2G032564 // GRMZM2G125300 // GRMZM2G029543 // GRMZM2G143202 // GR…
GO:0005886	C	plasma membrane	64	360	149	39203	4.5e-79	2e-77	// GRMZM2G126821 // GRMZM2G124918 // GRMZM2G125513 // GRMZM2G110509 // GRMZM2G091155 // GRMZM2G451366 // GRMZM2G023289 // GRMZM2G068465 // GRMZM2G063850 // GRMZM2G021331 // GRMZM2G013324 // GRMZM5G866082 // GRMZM2G148744 // GRMZM2G064031 // AC233895.1_FG001 // GRMZM2G178341 // GRMZM2G007695 // GRMZM2G073150 // GRMZM5G887054 // GRMZM2G153823 // GRMZM2G074898 // GRMZM2G101274 // GRMZM2G060870 // GR…
GO:0043229	C	intracellular organelle	209	360	6224	39203	3.9e-73	1.4e-71	// GRMZM2G063592 // GRMZM2G303374 // GRMZM2G381267 // GRMZM2G361693 // GRMZM2G164696 // GRMZM2G153541 // GRMZM2G451366 // AC225147.4_FG002 // GRMZM2G138060 // GRMZM2G068465 // GRMZM2G063850 // GRMZM2G022837 // GRMZM2G074898 // GRMZM2G018770 // GRMZM2G011479 // GRMZM2G074158 // GRMZM2G181259 // GRMZM2G010743 // GRMZM2G113815 // GRMZM5G888263 // GRMZM2G460860 // GRMZM2G025855 // GRMZM2G121543 // GR…
GO:0043226	C	organelle	209	360	6224	39203	3.9e-73	1.4e-71	// GRMZM2G063592 // GRMZM2G303374 // GRMZM2G381267 // GRMZM2G361693 // GRMZM2G164696 // GRMZM2G153541 // GRMZM2G451366 // AC225147.4_FG002 // GRMZM2G138060 // GRMZM2G068465 // GRMZM2G063850 // GRMZM2G022837 // GRMZM2G074898 // GRMZM2G018770 // GRMZM2G011479 // GRMZM2G074158 // GRMZM2G181259 // GRMZM2G010743 // GRMZM2G113815 // GRMZM5G888263 // GRMZM2G460860 // GRMZM2G025855 // GRMZM2G121543 // GR…
GO:0044424	C	intracellular part	230	360	7930	39203	2.6e-71	8.2e-70	// GRMZM2G063592 // GRMZM2G303374 // GRMZM2G381267 // GRMZM2G059151 // GRMZM2G021816 // GRMZM2G164696 // GRMZM2G168762 // GRMZM2G153541 // GRMZM2G451366 // AC225147.4_FG002 // GRMZM2G138060 // GRMZM2G068465 // GRMZM2G063850 // GRMZM2G022837 // GRMZM2G074898 // GRMZM2G018770 // GRMZM2G011479 // GRMZM2G074158 // GRMZM2G181259 // GRMZM2G010743 // GRMZM2G113815 // GRMZM5G888263 // GRMZM2G460860 // GR…
GO:0005829	C	cytosol	54	360	160	39203	5.6e-62	1.6e-60	// GRMZM2G361693 // GRMZM2G126821 // GRMZM2G059151 // GRMZM2G112795 // GRMZM2G021816 // GRMZM2G091155 // AC190609.3_FG002 // AC225147.4_FG002 // GRMZM2G063850 // GRMZM2G080380 // GRMZM5G866082 // GRMZM2G148744 // GRMZM2G340251 // GRMZM2G178341 // GRMZM2G007695 // GRMZM2G073150 // GRMZM5G887054 // GRMZM2G153823 // GRMZM2G083253 // GRMZM2G129015 // GRMZM5G852185 // GRMZM2G176903 // GRMZM2G044440 //…
GO:0005622	C	intracellular	231	360	9403	39203	5.9e-58	1.5e-56	// GRMZM2G063592 // GRMZM2G303374 // GRMZM2G381267 // GRMZM2G059151 // GRMZM2G021816 // GRMZM2G164696 // GRMZM2G168762 // GRMZM2G153541 // GRMZM2G451366 // AC225147.4_FG002 // GRMZM2G138060 // GRMZM2G068465 // GRMZM2G063850 // GRMZM2G022837 // GRMZM2G074898 // GRMZM2G018770 // GRMZM2G011479 // GRMZM2G074158 // GRMZM2G181259 // GRMZM2G010743 // GRMZM2G113815 // GRMZM5G888263 // GRMZM2G460860 // GR…
GO:0070013	C	intracellular organelle lumen	48	360	189	39203	4.5e-50	1e-48	// GRMZM2G348873 // GRMZM2G110509 // GRMZM2G040477 // GRMZM2G076544 // AC225147.4_FG002 // GRMZM2G015989 // GRMZM2G091481 // GRMZM2G139328 // GRMZM2G148744 // AC233895.1_FG001 // GRMZM2G003306 // GRMZM2G178341 // GRMZM2G007695 // GRMZM2G073150 // GRMZM5G887054 // GRMZM2G021331 // GRMZM2G168762 // GRMZM2G074818 // GRMZM5G852185 // GRMZM2G164696 // GRMZM2G150058 // GRMZM2G013563 // AC233872.1_FG003…
GO:0043233	C	organelle lumen	48	360	189	39203	4.5e-50	1e-48	// GRMZM2G348873 // GRMZM2G110509 // GRMZM2G040477 // GRMZM2G076544 // AC225147.4_FG002 // GRMZM2G015989 // GRMZM2G091481 // GRMZM2G139328 // GRMZM2G148744 // AC233895.1_FG001 // GRMZM2G003306 // GRMZM2G178341 // GRMZM2G007695 // GRMZM2G073150 // GRMZM5G887054 // GRMZM2G021331 // GRMZM2G168762 // GRMZM2G074818 // GRMZM5G852185 // GRMZM2G164696 // GRMZM2G150058 // GRMZM2G013563 // AC233872.1_FG003…
GO:0031974	C	membrane-enclosed lumen	49	360	214	39203	3.3e-49	6.9e-48	// GRMZM2G348873 // GRMZM2G110509 // GRMZM2G040477 // GRMZM2G076544 // AC225147.4_FG002 // GRMZM2G015989 // GRMZM2G091481 // GRMZM2G139328 // GRMZM2G148744 // AC233895.1_FG001 // GRMZM2G003306 // GRMZM2G178341 // GRMZM2G007695 // GRMZM2G073150 // GRMZM5G887054 // GRMZM2G021331 // GRMZM2G168762 // GRMZM2G074818 // GRMZM5G852185 // GRMZM2G164696 // GRMZM2G150058 // GRMZM2G013563 // AC233872.1_FG003…
GO:0005773	C	vacuole	33	360	38	39203	1.4e-48	2.7e-47	// GRMZM2G164696 // GRMZM2G451366 // GRMZM5G815894 // GRMZM5G866082 // GRMZM2G148744 // GRMZM2G340251 // GRMZM2G178341 // GRMZM2G007695 // GRMZM2G181259 // GRMZM2G153823 // GRMZM2G113815 // GRMZM2G010743 // GRMZM2G110509 // GRMZM2G054405 // GRMZM2G059580 // GRMZM2G324314 // GRMZM2G124758 // GRMZM2G034598 // GRMZM2G134797 // GRMZM2G153541 // GRMZM2G002220 // GRMZM2G428391 // GRMZM2G001918 // GRMZM…
GO:0044428	C	nuclear part	48	360	233	39203	2.7e-46	4.9e-45	// GRMZM2G164696 // GRMZM2G040477 // GRMZM2G091155 // AC225147.4_FG002 // GRMZM2G015989 // GRMZM5G866082 // GRMZM2G139328 // GRMZM2G148744 // AC233895.1_FG001 // GRMZM2G003306 // GRMZM2G178341 // GRMZM2G007695 // GRMZM2G073150 // GRMZM5G887054 // GRMZM2G153823 // GRMZM2G168762 // GRMZM2G074818 // GRMZM5G852185 // GRMZM2G110509 // GRMZM2G150058 // GRMZM2G013563 // GRMZM2G009894 // GRMZM2G324314 //…
GO:0031981	C	nuclear lumen	42	360	150	39203	2.2e-45	3.8e-44	// GRMZM2G164696 // GRMZM2G040477 // AC225147.4_FG002 // GRMZM2G015989 // GRMZM2G083253 // GRMZM2G139328 // GRMZM2G148744 // AC233895.1_FG001 // GRMZM2G003306 // GRMZM2G178341 // GRMZM2G007695 // GRMZM2G073150 // GRMZM5G887054 // GRMZM2G021331 // GRMZM2G168762 // GRMZM2G074818 // GRMZM5G852185 // GRMZM2G110509 // GRMZM2G150058 // GRMZM2G013563 // GRMZM2G009894 // GRMZM2G324314 // GRMZM2G074898 //…
GO:0044464	C	cell part	254	360	13914	39203	3e-41	4.7e-40	// GRMZM2G063592 // GRMZM2G303374 // GRMZM2G381267 // GRMZM2G059151 // GRMZM2G021816 // GRMZM2G164696 // GRMZM2G092704 // GRMZM2G168762 // GRMZM2G153541 // GRMZM2G451366 // AC225147.4_FG002 // GRMZM2G138060 // GRMZM2G068465 // GRMZM2G063850 // GRMZM2G022837 // GRMZM2G074898 // GRMZM2G018770 // GRMZM2G011479 // GRMZM2G074158 // GRMZM2G181259 // GRMZM2G010743 // GRMZM2G113815 // GRMZM5G888263 // GR…
GO:0005623	C	cell	254	360	13914	39203	3e-41	4.7e-40	// GRMZM2G063592 // GRMZM2G303374 // GRMZM2G381267 // GRMZM2G059151 // GRMZM2G021816 // GRMZM2G164696 // GRMZM2G092704 // GRMZM2G168762 // GRMZM2G153541 // GRMZM2G451366 // AC225147.4_FG002 // GRMZM2G138060 // GRMZM2G068465 // GRMZM2G063850 // GRMZM2G022837 // GRMZM2G074898 // GRMZM2G018770 // GRMZM2G011479 // GRMZM2G074158 // GRMZM2G181259 // GRMZM2G010743 // GRMZM2G113815 // GRMZM5G888263 // GR…
GO:0031967	C	organelle envelope	43	360	310	39203	4.6e-35	6.9e-34	// GRMZM2G063592 // GRMZM2G085153 // GRMZM2G091155 // GRMZM2G071288 // GRMZM2G165483 // GRMZM2G068715 // GRMZM2G434173 // GRMZM2G146965 // GRMZM2G462140 // GRMZM2G015989 // GRMZM5G866082 // GRMZM2G157157 // GRMZM2G028216 // GRMZM2G153823 // GRMZM2G168762 // GRMZM5G888263 // GRMZM2G010743 // GRMZM2G460860 // GRMZM2G001918 // GRMZM2G156848 // GRMZM2G335657 // GRMZM2G163468 // GRMZM2G156356 // GRMZM…
GO:0031975	C	envelope	43	360	359	39203	1.2e-32	1.7e-31	// GRMZM2G063592 // GRMZM2G085153 // GRMZM2G091155 // GRMZM2G071288 // GRMZM2G165483 // GRMZM2G068715 // GRMZM2G434173 // GRMZM2G146965 // GRMZM2G462140 // GRMZM2G015989 // GRMZM5G866082 // GRMZM2G157157 // GRMZM2G028216 // GRMZM2G153823 // GRMZM2G168762 // GRMZM5G888263 // GRMZM2G010743 // GRMZM2G460860 // GRMZM2G001918 // GRMZM2G156848 // GRMZM2G335657 // GRMZM2G163468 // GRMZM2G156356 // GRMZM…
GO:0005618	C	cell wall	32	360	172	39203	7e-30	9.6e-29	// GRMZM2G168149 // GRMZM2G164696 // GRMZM2G091155 // GRMZM2G013324 // GRMZM5G866082 // GRMZM2G085153 // GRMZM2G340251 // GRMZM2G053652 // GRMZM2G178341 // GRMZM2G007695 // GRMZM2G109677 // GRMZM2G448883 // GRMZM2G153823 // GRMZM2G113815 // GRMZM5G852185 // GRMZM2G177720 // GRMZM2G059580 // GRMZM2G324314 // GRMZM2G083253 // GRMZM2G025154 // GRMZM2G034598 // GRMZM2G060837 // GRMZM2G068665 // GRMZM…
GO:0005911	C	cell-cell junction	20	360	24	39203	1.3e-29	1.7e-28	// GRMZM2G059580 // GRMZM2G110233 // GRMZM2G340251 // GRMZM2G156673 // GRMZM2G178341 // GRMZM2G007695 // GRMZM2G109677 // GRMZM5G887054 // GRMZM2G153823 // GRMZM2G083253 // GRMZM2G126821 // GRMZM2G094123 // GRMZM2G053652 // GRMZM2G013324 // GRMZM2G145258 // GRMZM2G072911 // GRMZM2G096184 // GRMZM5G866082 // GRMZM2G432722 // GRMZM2G148744
GO:0030054	C	cell junction	20	360	35	39203	3.4e-27	4.2e-26	// GRMZM2G059580 // GRMZM2G110233 // GRMZM2G340251 // GRMZM2G156673 // GRMZM2G178341 // GRMZM2G007695 // GRMZM2G109677 // GRMZM5G887054 // GRMZM2G153823 // GRMZM2G083253 // GRMZM2G126821 // GRMZM2G094123 // GRMZM2G053652 // GRMZM2G013324 // GRMZM2G145258 // GRMZM2G072911 // GRMZM2G096184 // GRMZM5G866082 // GRMZM2G432722 // GRMZM2G148744
GO:0030312	C	external encapsulating structure	32	360	219	39203	6e-27	7.3e-26	// GRMZM2G168149 // GRMZM2G164696 // GRMZM2G091155 // GRMZM2G013324 // GRMZM5G866082 // GRMZM2G085153 // GRMZM2G340251 // GRMZM2G053652 // GRMZM2G178341 // GRMZM2G007695 // GRMZM2G109677 // GRMZM2G448883 // GRMZM2G153823 // GRMZM2G113815 // GRMZM5G852185 // GRMZM2G177720 // GRMZM2G059580 // GRMZM2G324314 // GRMZM2G083253 // GRMZM2G025154 // GRMZM2G034598 // GRMZM2G060837 // GRMZM2G068665 // GRMZM…
GO:0033279	C	ribosomal subunit	29	360	171	39203	3.7e-26	4.3e-25	// GRMZM2G126821 // AC190609.3_FG002 // AC225147.4_FG002 // GRMZM2G083253 // GRMZM2G148744 // GRMZM2G178341 // GRMZM2G007695 // GRMZM2G109677 // GRMZM5G887054 // GRMZM2G129015 // GRMZM5G852185 // GRMZM2G025855 // GRMZM2G074898 // GRMZM2G150058 // GRMZM2G009894 // GRMZM2G324314 // GRMZM2G063340 // GRMZM2G166963 // GRMZM2G053652 // GRMZM2G168149 // GRMZM2G156673 // GRMZM2G163081 // GRMZM2G073150 //…
GO:0044445	C	cytosolic part	28	360	160	39203	1.2e-25	1.4e-24	// GRMZM2G168149 // AC190609.3_FG002 // AC225147.4_FG002 // GRMZM2G083253 // GRMZM2G148744 // GRMZM2G178341 // GRMZM2G007695 // GRMZM2G109677 // GRMZM5G887054 // GRMZM2G129015 // GRMZM5G852185 // GRMZM2G074898 // GRMZM2G150058 // GRMZM2G009894 // GRMZM2G324314 // GRMZM2G063340 // GRMZM2G166963 // GRMZM2G053652 // GRMZM2G059151 // GRMZM2G163081 // GRMZM2G073150 // GRMZM2G027728 // GRMZM2G032564 //…
GO:0031090	C	organelle membrane	38	360	456	39203	9.9e-24	1.1e-22	// GRMZM2G063592 // GRMZM2G157157 // GRMZM2G348873 // GRMZM2G076544 // GRMZM2G165483 // GRMZM2G068715 // GRMZM2G146965 // GRMZM2G462140 // GRMZM2G148744 // GRMZM2G340251 // GRMZM2G178341 // GRMZM2G007695 // GRMZM2G109677 // GRMZM2G021331 // GRMZM5G809292 // GRMZM2G168762 // GRMZM5G888263 // GRMZM2G010743 // GRMZM2G025855 // GRMZM2G335657 // GRMZM2G163468 // GRMZM2G015033 // GRMZM2G156356 // GRMZM…
GO:0005739	C	mitochondrion	33	360	354	39203	4e-22	4.2e-21	// GRMZM2G361693 // GRMZM2G143651 // GRMZM2G110509 // GRMZM2G091155 // GRMZM2G165483 // GRMZM2G434173 // GRMZM2G146965 // GRMZM2G082581 // GRMZM2G462140 // GRMZM5G866082 // GRMZM2G153823 // GRMZM2G168762 // GRMZM5G821551 // GRMZM2G010743 // GRMZM2G156848 // GRMZM2G335657 // GRMZM2G163468 // GRMZM2G149414 // AC233872.1_FG003 // GRMZM2G044684 // GRMZM2G156068 // GRMZM2G153541 // GRMZM2G002220 // GR…
GO:0016020	C	membrane	121	360	5307	39203	4.9e-22	4.9e-21	// GRMZM2G063592 // GRMZM2G168149 // GRMZM2G164696 // GRMZM2G092704 // GRMZM2G451366 // GRMZM2G023289 // GRMZM2G111462 // GRMZM2G063850 // GRMZM5G888263 // GRMZM2G044440 // GRMZM2G025855 // GRMZM2G145500 // GRMZM2G072911 // GRMZM2G445905 // GRMZM5G866758 // GRMZM2G156068 // GRMZM2G153541 // GRMZM2G096184 // GRMZM2G428391 // GRMZM2G038487 // GRMZM2G163081 // GRMZM2G032564 // GRMZM2G083788 // GRMZM…
GO:0030529	C	ribonucleoprotein complex	58	360	1484	39203	4.5e-20	4.4e-19	// GRMZM2G303374 // GRMZM2G126821 // GRMZM2G112050 // GRMZM2G058407 // AC190609.3_FG002 // AC225147.4_FG002 // GRMZM2G068715 // GRMZM2G434173 // GRMZM2G015989 // GRMZM2G083253 // GRMZM2G148744 // GRMZM2G018770 // GRMZM2G051848 // GRMZM2G340251 // GRMZM2G178341 // GRMZM2G007695 // GRMZM2G073150 // GRMZM5G887054 // GRMZM2G129015 // GRMZM5G852185 // GRMZM2G177720 // GRMZM2G025855 // GRMZM2G176820 //…
GO:0005634	C	nucleus	87	360	3212	39203	7.4e-20	7.1e-19	// GRMZM2G361693 // GRMZM2G381267 // GRMZM2G164696 // GRMZM2G058138 // AC225147.4_FG002 // GRMZM2G063850 // GRMZM5G852185 // GRMZM2G025855 // GRMZM2G121543 // GRMZM2G026346 // GRMZM2G150058 // GRMZM2G013563 // GRMZM2G009894 // GRMZM2G018398 // GRMZM2G153541 // GRMZM2G163081 // GRMZM2G001289 // GRMZM2G025592 // GRMZM2G032564 // GRMZM2G023289 // GRMZM2G024354 // GRMZM2G158789 // GRMZM2G091155 // GR…
GO:0043232	C	intracellular non-membrane-bounded organelle	77	360	2597	39203	1.1e-19	1e-18	// GRMZM2G383623 // GRMZM2G303374 // GRMZM2G168762 // GRMZM2G126821 // GRMZM2G043212 // GRMZM2G112050 // GRMZM2G164696 // GRMZM2G434173 // GRMZM2G448458 // GRMZM2G040477 // GRMZM5G897926 // GRMZM2G080274 // GRMZM2G103843 // AC225147.4_FG002 // GRMZM2G355773 // GRMZM2G110509 // GRMZM2G015989 // GRMZM2G083253 // GRMZM2G148744 // GRMZM2G018770 // GRMZM2G051848 // AC233895.1_FG001 // GRMZM2G003306 //…
GO:0043228	C	non-membrane-bounded organelle	77	360	2597	39203	1.1e-19	1e-18	// GRMZM2G383623 // GRMZM2G303374 // GRMZM2G168762 // GRMZM2G126821 // GRMZM2G043212 // GRMZM2G112050 // GRMZM2G164696 // GRMZM2G434173 // GRMZM2G448458 // GRMZM2G040477 // GRMZM5G897926 // GRMZM2G080274 // GRMZM2G103843 // AC225147.4_FG002 // GRMZM2G355773 // GRMZM2G110509 // GRMZM2G015989 // GRMZM2G083253 // GRMZM2G148744 // GRMZM2G018770 // GRMZM2G051848 // AC233895.1_FG001 // GRMZM2G003306 //…
GO:0044459	C	plasma membrane part	21	360	130	39203	6.9e-19	6e-18	// GRMZM2G059580 // GRMZM2G110233 // GRMZM2G113420 // GRMZM2G156673 // GRMZM2G178341 // GRMZM2G007695 // GRMZM2G109677 // GRMZM5G887054 // GRMZM2G153823 // GRMZM2G083253 // GRMZM2G126821 // GRMZM2G340251 // GRMZM2G094123 // GRMZM2G053652 // GRMZM2G013324 // GRMZM2G145258 // GRMZM2G072911 // GRMZM2G096184 // GRMZM5G866082 // GRMZM2G432722 // GRMZM2G148744
GO:0032991	C	macromolecular complex	90	360	3586	39203	1.8e-18	1.5e-17	// GRMZM2G303374 // GRMZM2G168149 // GRMZM2G164696 // GRMZM2G058138 // AC225147.4_FG002 // GRMZM2G138060 // GRMZM2G018770 // GRMZM5G852185 // GRMZM2G042492 // GRMZM2G150058 // GRMZM2G013563 // GRMZM2G009894 // GRMZM2G040477 // GRMZM2G156068 // GRMZM2G096184 // GRMZM2G163081 // GRMZM2G032564 // GRMZM2G125300 // GRMZM2G024354 // AC217300.3_FG005 // GRMZM2G059580 // GRMZM2G170262 // GRMZM2G112050 //…
GO:0015934	C	large ribosomal subunit	17	360	72	39203	5.8e-18	4.8e-17	// GRMZM2G007695 // GRMZM2G163081 // GRMZM2G009894 // GRMZM2G324314 // GRMZM2G109677 // GRMZM2G166963 // GRMZM2G027728 // AC190609.3_FG002 // GRMZM5G887054 // GRMZM2G074898 // GRMZM2G032564 // GRMZM2G126594 // GRMZM5G815894 // GRMZM2G083253 // GRMZM2G024354 // GRMZM2G150058 // GRMZM2G148744
GO:0009579	C	thylakoid	19	360	122	39203	6e-17	4.8e-16	// GRMZM2G063592 // GRMZM2G068715 // GRMZM2G038487 // GRMZM2G042683 // GRMZM2G043212 // GRMZM2G027640 // GRMZM2G123652 // GRMZM2G044684 // GRMZM5G809292 // GRMZM2G153444 // GRMZM2G076544 // GRMZM2G348873 // GRMZM2G001755 // GRMZM2G025855 // GRMZM2G434173 // GRMZM2G082581 // GRMZM2G015033 // GRMZM2G010196 // GRMZM2G002165
GO:0005840	C	ribosome	49	360	1390	39203	2.4e-15	1.9e-14	// GRMZM2G303374 // GRMZM2G126821 // GRMZM2G112050 // GRMZM2G040477 // AC190609.3_FG002 // AC225147.4_FG002 // GRMZM2G434173 // GRMZM2G015989 // GRMZM2G083253 // GRMZM2G148744 // GRMZM2G018770 // GRMZM2G051848 // GRMZM2G340251 // GRMZM2G178341 // GRMZM2G007695 // GRMZM2G073150 // GRMZM5G887054 // GRMZM2G129015 // GRMZM5G852185 // GRMZM2G177720 // GRMZM2G025855 // GRMZM2G176820 // GRMZM2G042492 //…
GO:0042651	C	thylakoid membrane	12	360	34	39203	7.9e-15	6.1e-14	// GRMZM2G063592 // GRMZM2G068715 // GRMZM2G038487 // GRMZM2G042683 // GRMZM2G027640 // GRMZM2G348873 // GRMZM5G809292 // GRMZM2G076544 // GRMZM2G025855 // GRMZM2G153444 // GRMZM2G015033 // GRMZM2G002165
GO:0044436	C	thylakoid part	12	360	67	39203	8e-12	6e-11	// GRMZM2G063592 // GRMZM2G068715 // GRMZM2G038487 // GRMZM2G042683 // GRMZM2G027640 // GRMZM2G348873 // GRMZM5G809292 // GRMZM2G076544 // GRMZM2G025855 // GRMZM2G153444 // GRMZM2G015033 // GRMZM2G002165
GO:0015935	C	small ribosomal subunit	12	360	100	39203	5.2e-10	3.8e-09	// GRMZM2G129015 // GRMZM2G156673 // GRMZM2G178341 // GRMZM2G073150 // GRMZM2G063340 // GRMZM2G053652 // GRMZM5G852185 // GRMZM2G125300 // AC225147.4_FG002 // GRMZM2G025855 // GRMZM2G168149 // GRMZM2G126821
GO:0044455	C	mitochondrial membrane part	9	360	40	39203	5.8e-10	4.1e-09	// GRMZM2G149414 // GRMZM2G143651 // GRMZM2G021331 // GRMZM2G168762 // GRMZM2G156068 // GRMZM2G335657 // GRMZM2G163468 // GRMZM2G462140 // GRMZM2G146965
GO:0034357	C	photosynthetic membrane	12	360	112	39203	1.7e-09	1.2e-08	// GRMZM2G063592 // GRMZM2G068715 // GRMZM2G038487 // GRMZM2G042683 // GRMZM2G027640 // GRMZM2G348873 // GRMZM5G809292 // GRMZM2G076544 // GRMZM2G025855 // GRMZM2G153444 // GRMZM2G015033 // GRMZM2G002165
GO:0048046	C	apoplast	12	360	126	39203	5.9e-09	4e-08	// GRMZM2G340251 // GRMZM2G015989 // GRMZM2G153823 // GRMZM2G434173 // GRMZM2G023289 // GRMZM2G060837 // GRMZM2G134797 // GRMZM2G072911 // GRMZM2G335657 // GRMZM2G462140 // GRMZM2G428391 // GRMZM2G133919
GO:0019866	C	organelle inner membrane	14	360	212	39203	2.5e-08	1.7e-07	// GRMZM2G149414 // GRMZM2G038487 // GRMZM2G143651 // GRMZM2G021331 // GRMZM2G168762 // GRMZM2G156068 // GRMZM2G165483 // GRMZM2G146965 // GRMZM2G335657 // GRMZM2G163468 // GRMZM2G462140 // GRMZM2G166383 // GRMZM2G156356 // GRMZM2G145500
GO:0009505	C	plant-type cell wall	5	360	11	39203	2.4e-07	1.6e-06	// GRMZM2G448883 // GRMZM2G034598 // GRMZM2G085153 // GRMZM2G113815 // GRMZM2G013324
GO:0044429	C	mitochondrial part	13	360	309	39203	9.6e-06	6.1e-05	// GRMZM2G149414 // AC233872.1_FG003 // GRMZM2G044684 // GRMZM2G168762 // GRMZM2G156068 // GRMZM2G165483 // GRMZM2G021331 // GRMZM2G156848 // GRMZM2G335657 // GRMZM2G163468 // GRMZM2G462140 // GRMZM2G146965 // GRMZM2G143651
GO:0044425	C	membrane part	48	360	2684	39203	9.9e-06	6.2e-05	// GRMZM2G059580 // GRMZM2G124918 // GRMZM2G143651 // GRMZM2G071288 // GRMZM2G165483 // GRMZM2G111462 // GRMZM2G146965 // GRMZM2G462140 // GRMZM5G866082 // GRMZM2G148744 // GRMZM2G175038 // GRMZM2G340251 // GRMZM2G178341 // GRMZM2G007695 // GRMZM2G109677 // GRMZM5G887054 // GRMZM2G153823 // GRMZM2G083253 // GRMZM2G168762 // GRMZM2G013324 // GRMZM5G888263 // GRMZM2G010743 // GRMZM2G070708 // GRMZM…
GO:0005635	C	nuclear envelope	5	360	27	39203	1e-05	6.2e-05	// GRMZM2G153823 // GRMZM2G057853 // GRMZM5G866082 // GRMZM2G091155 // GRMZM2G078641
GO:0005783	C	endoplasmic reticulum	11	360	230	39203	1.5e-05	9.1e-05	// GRMZM2G415007 // GRMZM2G143883 // GRMZM2G075844 // GRMZM5G852185 // GRMZM2G451366 // GRMZM2G068465 // GRMZM2G026649 // GRMZM2G018251 // GRMZM2G091481 // GRMZM2G167438 // GRMZM2G702159
GO:0005743	C	mitochondrial inner membrane	10	360	210	39203	3.8e-05	0.00022	// GRMZM2G149414 // GRMZM2G143651 // GRMZM2G021331 // GRMZM2G168762 // GRMZM2G156068 // GRMZM2G165483 // GRMZM2G335657 // GRMZM2G163468 // GRMZM2G462140 // GRMZM2G146965
GO:0005740	C	mitochondrial envelope	11	360	280	39203	8.3e-05	0.00048	// GRMZM2G149414 // GRMZM2G143651 // GRMZM2G021331 // GRMZM2G168762 // GRMZM2G156068 // GRMZM2G165483 // GRMZM2G156848 // GRMZM2G335657 // GRMZM2G163468 // GRMZM2G462140 // GRMZM2G146965
GO:0031966	C	mitochondrial membrane	10	360	241	39203	0.00011	0.00065	// GRMZM2G149414 // GRMZM2G143651 // GRMZM2G021331 // GRMZM2G168762 // GRMZM2G156068 // GRMZM2G165483 // GRMZM2G335657 // GRMZM2G163468 // GRMZM2G462140 // GRMZM2G146965
GO:0005794	C	Golgi apparatus	7	360	138	39203	0.00038	0.0022	// GRMZM2G340251 // GRMZM2G448883 // GRMZM2G153823 // GRMZM2G091155 // GRMZM2G428391 // GRMZM2G070708 // GRMZM5G866082
GO:0005576	C	extracellular region	13	360	583	39203	0.0035	0.019	// GRMZM2G340251 // GRMZM2G015989 // GRMZM2G153823 // GRMZM2G434173 // GRMZM2G113815 // GRMZM2G023289 // GRMZM2G060837 // GRMZM2G134797 // GRMZM2G072911 // GRMZM2G335657 // GRMZM2G462140 // GRMZM2G428391 // GRMZM2G133919
GO:0005694	C	chromosome	13	360	661	39203	0.0095	0.051	// GRMZM2G383623 // GRMZM2G003306 // GRMZM2G080274 // GRMZM2G448458 // GRMZM2G059037 // GRMZM2G074818 // GRMZM2G095865 // GRMZM2G141432 // GRMZM2G106133 // GRMZM2G121543 // GRMZM2G096184 // GRMZM5G897926 // GRMZM2G355773
GO:0043234	C	protein complex	26	360	1824	39203	0.02	0.1	// GRMZM2G059580 // GRMZM2G143651 // GRMZM2G700683 // GRMZM2G164696 // GRMZM2G058138 // GRMZM2G146965 // GRMZM2G441768 // GRMZM2G462140 // GRMZM2G131431 // GRMZM2G139328 // GRMZM2G138060 // GRMZM2G021331 // GRMZM2G168762 // GRMZM2G335657 // GRMZM2G163468 // GRMZM2G013563 // GRMZM2G149414 // GRMZM2G445100 // GRMZM2G156068 // GRMZM2G059151 // GRMZM2G096184 // GRMZM2G001755 // GRMZM2G095865 // GRMZM…
GO:0012505	C	endomembrane system	5	360	194	39203	0.036	0.19	// GRMZM2G153823 // GRMZM2G057853 // GRMZM5G866082 // GRMZM2G091155 // GRMZM2G078641
GO:0000786	C	nucleosome	6	360	320	39203	0.079	0.4	// GRMZM2G003306 // GRMZM2G080274 // GRMZM2G448458 // GRMZM2G141432 // GRMZM2G106133 // GRMZM2G355773
GO:0032993	C	protein-DNA complex	6	360	320	39203	0.079	0.4	// GRMZM2G003306 // GRMZM2G080274 // GRMZM2G448458 // GRMZM2G141432 // GRMZM2G106133 // GRMZM2G355773
GO:0044427	C	chromosomal part	7	360	542	39203	0.24	1	// GRMZM2G003306 // GRMZM2G080274 // GRMZM2G448458 // GRMZM2G141432 // GRMZM2G106133 // GRMZM2G096184 // GRMZM2G355773
GO:0031224	C	intrinsic to membrane	18	360	2183	39203	0.71	1	// GRMZM2G175038 // GRMZM2G113420 // GRMZM2G124918 // GRMZM2G072415 // GRMZM2G071288 // GRMZM2G477325 // GRMZM2G414569 // GRMZM2G445905 // GRMZM2G010743 // GRMZM5G888263 // GRMZM2G451366 // GRMZM2G112530 // GRMZM2G111462 // GRMZM2G013324 // GRMZM2G166383 // GRMZM2G070708 // GRMZM2G001918 // GRMZM2G104942
GO:0016021	C	integral to membrane	16	360	2156	39203	0.84	1	// GRMZM2G175038 // GRMZM2G124918 // GRMZM2G072415 // GRMZM2G071288 // GRMZM2G477325 // GRMZM2G414569 // GRMZM2G445905 // GRMZM2G010743 // GRMZM5G888263 // GRMZM2G451366 // GRMZM2G112530 // GRMZM2G111462 // GRMZM2G166383 // GRMZM2G070708 // GRMZM2G001918 // GRMZM2G104942
GO:0000785	C	chromatin	6	360	526	39203	0.36	1	// GRMZM2G003306 // GRMZM2G080274 // GRMZM2G448458 // GRMZM2G141432 // GRMZM2G106133 // GRMZM2G355773
Functional annotation of DEGs of cluster4
GO_accession	term_type	Term	queryitem	querytotal	bgitem	bgtotal	pvalue	FDR	entries
GO:0010033	P	response to organic substance	27	350	72	39203	1.1e-32	9.6e-30	// GRMZM2G301663 // GRMZM2G102605 // GRMZM2G104769 // GRMZM2G308615 // GRMZM2G119150 // GRMZM2G059453 // GRMZM2G148130 // GRMZM2G033644 // GRMZM2G077356 // GRMZM2G007907 // GRMZM2G409726 // GRMZM2G052344 // GRMZM2G055243 // GRMZM2G321041 // GRMZM2G059544 // GRMZM2G133398 // GRMZM2G159034 // GRMZM2G441325 // GRMZM2G147430 // GRMZM2G703928 // GRMZM2G180720 // AC210013.4_FG014 // GRMZM2G410567 // GR…
GO:0042221	P	response to chemical stimulus	47	350	626	39203	6.9e-28	3.2e-25	// GRMZM2G301663 // GRMZM2G102605 // GRMZM2G048455 // GRMZM2G136522 // GRMZM2G026391 // GRMZM2G085577 // GRMZM2G104769 // GRMZM2G052812 // GRMZM2G308615 // GRMZM2G148130 // GRMZM2G119150 // GRMZM2G059453 // GRMZM2G053991 // GRMZM2G123204 // GRMZM2G033644 // GRMZM2G137930 // GRMZM2G077356 // GRMZM2G122479 // GRMZM2G069708 // GRMZM2G102838 // GRMZM2G007907 // GRMZM2G409726 // GRMZM2G124963 // GRMZM…
GO:0007275	P	multicellular organismal development	26	350	107	39203	2.1e-27	6.4e-25	// GRMZM2G040843 // GRMZM2G026391 // GRMZM2G119150 // GRMZM2G059453 // GRMZM2G148130 // GRMZM2G070092 // GRMZM2G042198 // GRMZM2G319798 // GRMZM2G077356 // GRMZM2G050997 // GRMZM2G151955 // GRMZM2G113244 // GRMZM2G002807 // GRMZM5G869779 // GRMZM2G058491 // GRMZM2G057086 // GRMZM2G133398 // GRMZM2G159034 // GRMZM2G021777 // GRMZM2G703928 // GRMZM2G180720 // GRMZM2G167560 // GRMZM2G177084 // GRMZM…
GO:0032502	P	developmental process	26	350	111	39203	4.7e-27	1.1e-24	// GRMZM2G040843 // GRMZM2G026391 // GRMZM2G119150 // GRMZM2G059453 // GRMZM2G148130 // GRMZM2G070092 // GRMZM2G042198 // GRMZM2G319798 // GRMZM2G077356 // GRMZM2G050997 // GRMZM2G151955 // GRMZM2G113244 // GRMZM2G002807 // GRMZM5G869779 // GRMZM2G058491 // GRMZM2G057086 // GRMZM2G133398 // GRMZM2G159034 // GRMZM2G021777 // GRMZM2G703928 // GRMZM2G180720 // GRMZM2G167560 // GRMZM2G177084 // GRMZM…
GO:0048856	P	anatomical structure development	20	350	42	39203	3.3e-26	6.1e-24	// GRMZM2G057086 // GRMZM2G151955 // GRMZM2G113244 // GRMZM2G021777 // GRMZM2G040843 // GRMZM2G703928 // GRMZM2G002807 // GRMZM2G148130 // GRMZM2G119150 // GRMZM2G059453 // GRMZM2G026391 // GRMZM2G167560 // GRMZM2G070092 // GRMZM5G869779 // GRMZM2G145444 // GRMZM2G319798 // GRMZM2G036169 // GRMZM2G077356 // GRMZM2G042198 // GRMZM2G050997
GO:0010035	P	response to inorganic substance	18	350	33	39203	1.5e-24	2.3e-22	// GRMZM2G181568 // GRMZM2G102838 // GRMZM2G007907 // GRMZM2G136522 // GRMZM2G124963 // GRMZM2G027627 // GRMZM2G026391 // GRMZM2G144083 // GRMZM2G053991 // GRMZM2G154218 // GRMZM2G123204 // GRMZM2G145444 // GRMZM2G052812 // GRMZM2G137930 // GRMZM2G085577 // GRMZM2G122479 // GRMZM2G048455 // GRMZM2G085019
GO:0009725	P	response to hormone stimulus	21	350	72	39203	8.7e-24	1e-21	// GRMZM2G059544 // GRMZM2G148130 // GRMZM2G133398 // GRMZM2G159034 // GRMZM2G007907 // GRMZM2G102605 // AC210013.4_FG014 // GRMZM2G147430 // GRMZM2G703928 // GRMZM2G059453 // GRMZM2G301663 // GRMZM2G104769 // GRMZM2G410567 // GRMZM2G145444 // GRMZM2G169089 // GRMZM2G055243 // GRMZM2G308615 // GRMZM2G077356 // GRMZM2G014914 // GRMZM2G139892 // GRMZM2G441325
GO:0009719	P	response to endogenous stimulus	21	350	72	39203	8.7e-24	1e-21	// GRMZM2G059544 // GRMZM2G148130 // GRMZM2G133398 // GRMZM2G159034 // GRMZM2G007907 // GRMZM2G102605 // AC210013.4_FG014 // GRMZM2G147430 // GRMZM2G703928 // GRMZM2G059453 // GRMZM2G301663 // GRMZM2G104769 // GRMZM2G410567 // GRMZM2G145444 // GRMZM2G169089 // GRMZM2G055243 // GRMZM2G308615 // GRMZM2G077356 // GRMZM2G014914 // GRMZM2G139892 // GRMZM2G441325
GO:0010038	P	response to metal ion	15	350	27	39203	9.4e-21	9.6e-19	// GRMZM2G181568 // GRMZM2G102838 // GRMZM2G154218 // GRMZM2G124963 // GRMZM2G027627 // GRMZM2G026391 // GRMZM2G144083 // GRMZM2G053991 // GRMZM2G123204 // GRMZM2G145444 // GRMZM2G052812 // GRMZM2G137930 // GRMZM2G085577 // GRMZM2G122479 // GRMZM2G085019
GO:0048731	P	system development	12	350	40	39203	2.9e-14	2.6e-12	// GRMZM2G151955 // GRMZM2G040843 // GRMZM2G002807 // GRMZM2G119150 // GRMZM2G059453 // GRMZM2G148130 // GRMZM2G070092 // GRMZM5G869779 // GRMZM2G145444 // GRMZM2G319798 // GRMZM2G077356 // GRMZM2G050997
GO:0022414	P	reproductive process	14	350	85	39203	2.7e-13	2.2e-11	// GRMZM2G058491 // GRMZM2G057086 // GRMZM2G113244 // GRMZM2G021777 // GRMZM2G040843 // GRMZM2G148130 // GRMZM2G703928 // GRMZM2G026391 // GRMZM2G167560 // GRMZM2G070092 // GRMZM2G036169 // GRMZM2G042198 // GRMZM2G419290 // GRMZM2G319798
GO:0051707	P	response to other organism	9	350	16	39203	5.4e-13	4.1e-11	// GRMZM2G365160 // GRMZM2G067299 // GRMZM2G119150 // GRMZM2G180720 // GRMZM2G026391 // GRMZM2G181568 // GRMZM2G070092 // GRMZM2G145444 // GRMZM5G852502
GO:0009607	P	response to biotic stimulus	10	350	31	39203	2.3e-12	1.6e-10	// GRMZM2G089259 // GRMZM2G365160 // GRMZM2G067299 // GRMZM2G119150 // GRMZM2G180720 // GRMZM2G026391 // GRMZM2G181568 // GRMZM2G070092 // GRMZM2G145444 // GRMZM5G852502
GO:0050896	P	response to stimulus	70	350	3421	39203	7.2e-11	4.7e-09	// GRMZM2G301663 // GRMZM2G089259 // GRMZM2G365160 // GRMZM2G102605 // GRMZM2G148060 // GRMZM2G048455 // GRMZM2G132009 // GRMZM2G703928 // GRMZM2G148130 // GRMZM2G026391 // GRMZM2G085577 // GRMZM2G012021 // GRMZM2G104769 // GRMZM2G052812 // GRMZM2G308615 // GRMZM2G080001 // GRMZM5G830932 // GRMZM2G167560 // GRMZM2G012966 // GRMZM2G125969 // GRMZM2G136522 // GRMZM2G133359 // GRMZM2G119150 // GRMZM…
GO:0000003	P	reproduction	15	350	181	39203	3e-10	1.8e-08	// GRMZM2G058491 // GRMZM2G057086 // GRMZM2G113244 // GRMZM2G021777 // GRMZM2G040843 // GRMZM2G002807 // GRMZM2G148130 // GRMZM2G703928 // GRMZM2G026391 // GRMZM2G167560 // GRMZM2G070092 // GRMZM2G036169 // GRMZM2G042198 // GRMZM2G419290 // GRMZM2G319798
GO:0009414	P	response to water deprivation	8	350	26	39203	5.2e-10	3e-08	// GRMZM2G102605 // GRMZM2G051792 // GRMZM2G059453 // GRMZM2G085577 // GRMZM2G145444 // GRMZM2G308615 // GRMZM2G077356 // GRMZM2G014914
GO:0009314	P	response to radiation	10	350	61	39203	7.4e-10	3.8e-08	// GRMZM2G167560 // GRMZM2G007907 // GRMZM2G113244 // GRMZM2G133359 // GRMZM2G052344 // GRMZM5G833563 // GRMZM2G042198 // GRMZM2G033644 // GRMZM2G077356 // GRMZM5G830932
GO:0009416	P	response to light stimulus	10	350	61	39203	7.4e-10	3.8e-08	// GRMZM2G167560 // GRMZM2G007907 // GRMZM2G113244 // GRMZM2G133359 // GRMZM2G052344 // GRMZM5G833563 // GRMZM2G042198 // GRMZM2G033644 // GRMZM2G077356 // GRMZM5G830932
GO:0044255	P	cellular lipid metabolic process	22	350	474	39203	8.8e-10	4.2e-08	// GRMZM2G026793 // GRMZM2G113476 // GRMZM2G393337 // GRMZM2G136465 // GRMZM5G817559 // GRMZM5G852502 // GRMZM2G027673 // GRMZM2G012966 // GRMZM2G033526 // GRMZM2G070092 // GRMZM2G102878 // GRMZM2G175453 // GRMZM2G124671 // GRMZM2G092595 // GRMZM2G002807 // GRMZM2G033644 // AC194970.5_FG001 // GRMZM2G057086 // GRMZM2G051792 // GRMZM2G143955 // GRMZM2G007489 // GRMZM2G169089
GO:0051716	P	cellular response to stimulus	18	350	324	39203	2.2e-09	1e-07	// GRMZM2G059544 // AC210013.4_FG014 // GRMZM2G133398 // GRMZM2G159034 // GRMZM2G102605 // GRMZM2G148060 // GRMZM2G136522 // GRMZM2G703928 // GRMZM2G119150 // GRMZM2G059453 // GRMZM5G833563 // GRMZM2G136219 // GRMZM2G055243 // GRMZM2G033644 // GRMZM2G113244 // GRMZM2G308615 // GRMZM2G077356 // GRMZM5G830932
GO:0009415	P	response to water	8	350	38	39203	6.8e-09	3e-07	// GRMZM2G102605 // GRMZM2G051792 // GRMZM2G059453 // GRMZM2G085577 // GRMZM2G145444 // GRMZM2G308615 // GRMZM2G077356 // GRMZM2G014914
GO:0048519	P	negative regulation of biological process	8	350	49	39203	3.9e-08	1.6e-06	// GRMZM2G148130 // GRMZM2G301663 // GRMZM2G058402 // GRMZM2G059453 // GRMZM2G167560 // GRMZM2G136465 // GRMZM2G042198 // GRMZM2G308615
GO:0019748	P	secondary metabolic process	9	350	94	39203	3.6e-07	1.4e-05	// GRMZM2G113476 // GRMZM2G012966 // GRMZM2G051792 // GRMZM2G049588 // GRMZM2G393337 // GRMZM2G326116 // GRMZM2G136465 // AC194970.5_FG001 // GRMZM2G362413
GO:0008610	P	lipid biosynthetic process	18	350	461	39203	3.6e-07	1.4e-05	// GRMZM2G027673 // GRMZM2G057086 // GRMZM2G051792 // GRMZM2G012966 // GRMZM2G113476 // GRMZM2G007489 // GRMZM2G143955 // GRMZM2G393337 // GRMZM2G033526 // GRMZM2G070092 // GRMZM2G102878 // GRMZM2G136465 // GRMZM2G033644 // GRMZM2G169089 // GRMZM5G817559 // AC194970.5_FG001 // GRMZM2G175453 // GRMZM5G852502
GO:0032787	P	monocarboxylic acid metabolic process	13	350	252	39203	8.4e-07	3.1e-05	// GRMZM2G027673 // GRMZM2G057086 // GRMZM2G026793 // GRMZM2G051792 // GRMZM2G161566 // GRMZM2G007489 // GRMZM2G143955 // GRMZM2G033526 // GRMZM2G070092 // GRMZM5G869779 // GRMZM2G102878 // GRMZM2G033644 // GRMZM5G852502
GO:0009617	P	response to bacterium	5	350	16	39203	9.6e-07	3.2e-05	// GRMZM2G067299 // GRMZM2G365160 // GRMZM5G852502 // GRMZM2G119150 // GRMZM2G145444
GO:0006721	P	terpenoid metabolic process	5	350	16	39203	9.6e-07	3.2e-05	// AC194970.5_FG001 // GRMZM2G113476 // GRMZM2G012966 // GRMZM2G136465 // GRMZM2G393337
GO:0051704	P	multi-organism process	11	350	186	39203	1.7e-06	5.5e-05	// GRMZM2G057086 // GRMZM2G365160 // GRMZM2G067299 // GRMZM2G119150 // GRMZM2G180720 // GRMZM2G026391 // GRMZM2G181568 // GRMZM2G070092 // GRMZM2G145444 // GRMZM2G419290 // GRMZM5G852502
GO:0006631	P	fatty acid metabolic process	11	350	187	39203	1.8e-06	5.6e-05	// GRMZM2G027673 // GRMZM2G057086 // GRMZM2G051792 // GRMZM2G026793 // GRMZM2G007489 // GRMZM2G143955 // GRMZM2G033526 // GRMZM2G070092 // GRMZM2G102878 // GRMZM2G033644 // GRMZM5G852502
GO:0044283	P	small molecule biosynthetic process	20	350	708	39203	9.7e-06	0.0003	// GRMZM2G027673 // GRMZM2G057086 // GRMZM2G365160 // GRMZM2G133359 // GRMZM2G067299 // GRMZM2G161566 // GRMZM2G051792 // GRMZM2G119150 // GRMZM2G049588 // GRMZM2G143955 // GRMZM2G033526 // GRMZM2G070092 // GRMZM2G326116 // GRMZM5G869779 // GRMZM2G102878 // GRMZM2G123544 // GRMZM2G033644 // GRMZM2G007489 // GRMZM2G361593 // GRMZM2G336908
GO:0006629	P	lipid metabolic process	25	350	1068	39203	1.8e-05	0.00053	// GRMZM2G026793 // GRMZM2G113476 // GRMZM2G393337 // GRMZM2G136465 // GRMZM5G817559 // GRMZM5G852502 // GRMZM2G027673 // GRMZM2G070825 // GRMZM2G012966 // GRMZM2G033566 // GRMZM2G033526 // GRMZM2G070092 // GRMZM2G033644 // GRMZM2G085641 // GRMZM2G175453 // GRMZM2G124671 // GRMZM2G092595 // GRMZM2G002807 // GRMZM2G102878 // AC194970.5_FG001 // GRMZM2G057086 // GRMZM2G051792 // GRMZM2G143955 // GR…
GO:0006633	P	fatty acid biosynthetic process	9	350	159	39203	2.1e-05	0.00059	// GRMZM2G027673 // GRMZM2G057086 // GRMZM2G051792 // GRMZM2G007489 // GRMZM2G143955 // GRMZM2G033526 // GRMZM2G070092 // GRMZM2G102878 // GRMZM2G033644
GO:0007242	P	intracellular signaling cascade	15	350	455	39203	2.3e-05	0.00065	// GRMZM2G059544 // GRMZM2G133398 // GRMZM2G159034 // GRMZM2G100505 // GRMZM2G113244 // GRMZM2G703928 // GRMZM2G131334 // GRMZM2G119150 // GRMZM2G059453 // AC210013.4_FG014 // GRMZM2G301663 // GRMZM2G308615 // GRMZM2G077356 // GRMZM2G048455 // GRMZM2G015159
GO:0006720	P	isoprenoid metabolic process	6	350	80	39203	0.00012	0.0031	// GRMZM2G113476 // GRMZM2G012966 // GRMZM2G051792 // GRMZM2G393337 // GRMZM2G136465 // AC194970.5_FG001
GO:0008299	P	isoprenoid biosynthetic process	6	350	80	39203	0.00012	0.0031	// GRMZM2G113476 // GRMZM2G012966 // GRMZM2G051792 // GRMZM2G393337 // GRMZM2G136465 // AC194970.5_FG001
GO:0044281	P	small molecule metabolic process	43	350	2730	39203	0.00025	0.0065	// GRMZM2G107665 // GRMZM2G026793 // GRMZM2G365160 // GRMZM2G133359 // GRMZM2G058402 // GRMZM2G161566 // GRMZM2G393337 // AC206266.3_FG001 // GRMZM2G021605 // GRMZM2G172230 // GRMZM2G136465 // GRMZM5G817559 // GRMZM2G361593 // GRMZM2G027673 // GRMZM2G031954 // GRMZM2G031613 // GRMZM2G119150 // GRMZM2G033526 // GRMZM2G070092 // GRMZM2G326116 // GRMZM2G123204 // GRMZM2G123544 // GRMZM2G033644 // GR…
GO:0007154	P	cell communication	9	350	229	39203	0.0003	0.0073	// GRMZM2G159034 // GRMZM2G102605 // GRMZM2G148060 // GRMZM2G030850 // GRMZM2G703928 // GRMZM2G059453 // GRMZM2G033644 // GRMZM2G419290 // GRMZM2G308615
GO:0006732	P	coenzyme metabolic process	9	350	237	39203	0.00038	0.0089	// GRMZM2G135816 // GRMZM2G113476 // GRMZM2G049588 // GRMZM2G393337 // GRMZM2G127911 // GRMZM2G136465 // GRMZM2G033644 // GRMZM5G869779 // GRMZM2G362413
GO:0000041	P	transition metal ion transport	5	350	64	39203	0.00037	0.0089	// GRMZM2G143512 // GRMZM2G057820 // GRMZM2G110862 // GRMZM2G148060 // GRMZM2G144083
GO:0019438	P	aromatic compound biosynthetic process	6	350	104	39203	0.00046	0.01	// GRMZM2G365160 // GRMZM2G051792 // GRMZM2G161566 // GRMZM2G135816 // GRMZM2G326116 // GRMZM5G869779
GO:0009108	P	coenzyme biosynthetic process	6	350	107	39203	0.00053	0.012	// GRMZM2G113476 // GRMZM2G135816 // GRMZM2G049588 // GRMZM5G869779 // GRMZM2G033644 // GRMZM2G127911
GO:0016053	P	organic acid biosynthetic process	13	350	492	39203	0.00064	0.014	// GRMZM2G027673 // GRMZM2G057086 // GRMZM2G365160 // GRMZM2G133359 // GRMZM2G161566 // GRMZM2G051792 // GRMZM2G119150 // GRMZM2G007489 // GRMZM2G143955 // GRMZM2G033526 // GRMZM2G070092 // GRMZM2G102878 // GRMZM2G033644
GO:0046394	P	carboxylic acid biosynthetic process	13	350	492	39203	0.00064	0.014	// GRMZM2G027673 // GRMZM2G057086 // GRMZM2G365160 // GRMZM2G133359 // GRMZM2G161566 // GRMZM2G051792 // GRMZM2G119150 // GRMZM2G007489 // GRMZM2G143955 // GRMZM2G033526 // GRMZM2G070092 // GRMZM2G102878 // GRMZM2G033644
GO:0007165	P	signal transduction	16	350	711	39203	0.00087	0.018	// GRMZM2G059544 // GRMZM2G133398 // GRMZM2G159034 // GRMZM2G100505 // GRMZM2G113244 // GRMZM2G703928 // GRMZM2G131334 // GRMZM2G119150 // GRMZM2G059453 // AC210013.4_FG014 // GRMZM2G170120 // GRMZM2G301663 // GRMZM2G308615 // GRMZM2G077356 // GRMZM2G048455 // GRMZM2G015159
GO:0023046	P	signaling process	17	350	783	39203	0.00088	0.018	// GRMZM2G059544 // GRMZM2G133398 // GRMZM2G159034 // GRMZM2G100505 // GRMZM2G113244 // GRMZM2G703928 // GRMZM2G131334 // GRMZM2G119150 // GRMZM2G059453 // GRMZM2G479110 // AC210013.4_FG014 // GRMZM2G170120 // GRMZM2G301663 // GRMZM2G308615 // GRMZM2G077356 // GRMZM2G048455 // GRMZM2G015159
GO:0023060	P	signal transmission	17	350	783	39203	0.00088	0.018	// GRMZM2G059544 // GRMZM2G133398 // GRMZM2G159034 // GRMZM2G100505 // GRMZM2G113244 // GRMZM2G703928 // GRMZM2G131334 // GRMZM2G119150 // GRMZM2G059453 // GRMZM2G479110 // AC210013.4_FG014 // GRMZM2G170120 // GRMZM2G301663 // GRMZM2G308615 // GRMZM2G077356 // GRMZM2G048455 // GRMZM2G015159
GO:0051186	P	cofactor metabolic process	12	350	461	39203	0.0012	0.023	// GRMZM2G107665 // GRMZM2G323024 // GRMZM2G136522 // GRMZM2G135816 // GRMZM2G113476 // GRMZM2G049588 // GRMZM2G393337 // GRMZM2G127911 // GRMZM2G136465 // GRMZM2G033644 // GRMZM5G869779 // GRMZM2G362413
GO:0044248	P	cellular catabolic process	16	350	806	39203	0.003	0.057	// GRMZM2G173756 // GRMZM2G033526 // GRMZM2G031954 // GRMZM2G113244 // GRMZM2G040843 // GRMZM2G031613 // GRMZM2G124963 // GRMZM5G814314 // GRMZM2G107665 // AC206266.3_FG001 // GRMZM2G136522 // GRMZM2G172230 // GRMZM2G154218 // GRMZM2G027627 // GRMZM2G021605 // GRMZM2G002807
GO:0051188	P	cofactor biosynthetic process	9	350	324	39203	0.0031	0.058	// GRMZM2G107665 // GRMZM2G136522 // GRMZM2G113476 // GRMZM2G049588 // GRMZM2G135816 // GRMZM2G127911 // GRMZM2G323024 // GRMZM5G869779 // GRMZM2G033644
GO:0043436	P	oxoacid metabolic process	20	350	1186	39203	0.0058	0.099	// GRMZM2G027673 // GRMZM2G057086 // GRMZM2G026793 // GRMZM2G365160 // GRMZM2G133359 // GRMZM2G161566 // GRMZM2G124963 // GRMZM2G051792 // GRMZM2G119150 // GRMZM2G007489 // GRMZM2G143955 // GRMZM2G033526 // GRMZM2G070092 // GRMZM5G869779 // GRMZM2G102878 // GRMZM2G107665 // GRMZM2G033644 // GRMZM5G852502 // GRMZM2G122479 // GRMZM2G085019
GO:0009628	P	response to abiotic stimulus	28	350	1856	39203	0.0055	0.099	// GRMZM2G102605 // GRMZM2G133359 // GRMZM2G132009 // GRMZM2G085577 // GRMZM2G012021 // GRMZM2G104769 // GRMZM2G308615 // GRMZM5G830932 // GRMZM5G833563 // GRMZM2G059453 // GRMZM2G411159 // GRMZM2G033644 // GRMZM2G013461 // GRMZM2G077356 // GRMZM2G007907 // GRMZM2G113244 // GRMZM2G052344 // GRMZM2G027627 // GRMZM2G080001 // AC210013.4_FG014 // GRMZM2G051792 // GRMZM2G126062 // GRMZM2G167560 // GR…
GO:0006082	P	organic acid metabolic process	20	350	1188	39203	0.0059	0.099	// GRMZM2G027673 // GRMZM2G057086 // GRMZM2G026793 // GRMZM2G365160 // GRMZM2G133359 // GRMZM2G161566 // GRMZM2G124963 // GRMZM2G051792 // GRMZM2G119150 // GRMZM2G007489 // GRMZM2G143955 // GRMZM2G033526 // GRMZM2G070092 // GRMZM5G869779 // GRMZM2G102878 // GRMZM2G107665 // GRMZM2G033644 // GRMZM5G852502 // GRMZM2G122479 // GRMZM2G085019
GO:0019752	P	carboxylic acid metabolic process	20	350	1186	39203	0.0058	0.099	// GRMZM2G027673 // GRMZM2G057086 // GRMZM2G026793 // GRMZM2G365160 // GRMZM2G133359 // GRMZM2G161566 // GRMZM2G124963 // GRMZM2G051792 // GRMZM2G119150 // GRMZM2G007489 // GRMZM2G143955 // GRMZM2G033526 // GRMZM2G070092 // GRMZM5G869779 // GRMZM2G102878 // GRMZM2G107665 // GRMZM2G033644 // GRMZM5G852502 // GRMZM2G122479 // GRMZM2G085019
GO:0009117	P	nucleotide metabolic process	12	350	567	39203	0.0059	0.099	// GRMZM2G031954 // GRMZM2G058402 // GRMZM2G086714 // GRMZM2G049588 // GRMZM2G393337 // AC206266.3_FG001 // GRMZM2G154218 // GRMZM2G172230 // GRMZM2G127911 // GRMZM2G123204 // GRMZM2G136465 // GRMZM2G362413
GO:0006753	P	nucleoside phosphate metabolic process	12	350	567	39203	0.0059	0.099	// GRMZM2G031954 // GRMZM2G058402 // GRMZM2G086714 // GRMZM2G049588 // GRMZM2G393337 // AC206266.3_FG001 // GRMZM2G154218 // GRMZM2G172230 // GRMZM2G127911 // GRMZM2G123204 // GRMZM2G136465 // GRMZM2G362413
GO:0042180	P	cellular ketone metabolic process	20	350	1198	39203	0.0065	0.11	// GRMZM2G027673 // GRMZM2G057086 // GRMZM2G026793 // GRMZM2G365160 // GRMZM2G133359 // GRMZM2G161566 // GRMZM2G124963 // GRMZM2G051792 // GRMZM2G119150 // GRMZM2G007489 // GRMZM2G143955 // GRMZM2G033526 // GRMZM2G070092 // GRMZM5G869779 // GRMZM2G102878 // GRMZM2G107665 // GRMZM2G033644 // GRMZM5G852502 // GRMZM2G122479 // GRMZM2G085019
GO:0043648	P	dicarboxylic acid metabolic process	5	350	140	39203	0.0096	0.15	// GRMZM2G365160 // GRMZM2G122479 // GRMZM2G119150 // GRMZM2G161566 // GRMZM2G085019
GO:0009056	P	catabolic process	17	350	1005	39203	0.01	0.16	// GRMZM2G173756 // GRMZM2G033526 // GRMZM2G031954 // GRMZM2G113244 // GRMZM2G040843 // GRMZM2G031613 // GRMZM2G124963 // GRMZM5G814314 // GRMZM2G107665 // AC206266.3_FG001 // GRMZM2G136522 // GRMZM2G172230 // GRMZM2G154218 // GRMZM2G027627 // GRMZM2G102923 // GRMZM2G021605 // GRMZM2G002807
GO:0055086	P	nucleobase, nucleoside and nucleotide metabolic process	12	350	619	39203	0.011	0.17	// GRMZM2G031954 // GRMZM2G058402 // GRMZM2G086714 // GRMZM2G049588 // GRMZM2G393337 // AC206266.3_FG001 // GRMZM2G154218 // GRMZM2G172230 // GRMZM2G127911 // GRMZM2G123204 // GRMZM2G136465 // GRMZM2G362413
GO:0032501	P	multicellular organismal process	28	350	1983	39203	0.013	0.19	// GRMZM2G040843 // GRMZM2G026391 // GRMZM2G119150 // GRMZM2G059453 // GRMZM2G148130 // GRMZM2G070092 // GRMZM2G042198 // GRMZM2G319798 // GRMZM2G077356 // GRMZM2G050997 // GRMZM2G007907 // GRMZM2G151955 // GRMZM2G113244 // GRMZM2G002807 // GRMZM5G869779 // GRMZM2G419290 // GRMZM2G058491 // GRMZM2G057086 // GRMZM2G133398 // GRMZM2G159034 // GRMZM2G021777 // GRMZM2G703928 // GRMZM2G180720 // GRMZM…
GO:0050789	P	regulation of biological process	54	350	4504	39203	0.016	0.24	// GRMZM2G451031 // GRMZM2G301663 // GRMZM2G100505 // GRMZM2G133359 // GRMZM2G058402 // GRMZM2G124566 // GRMZM2G025685 // GRMZM2G136465 // GRMZM2G040349 // GRMZM2G308615 // GRMZM5G878070 // GRMZM5G830932 // AC210013.4_FG014 // GRMZM2G050912 // GRMZM2G328742 // GRMZM2G125969 // AC210616.4_FG005 // GRMZM2G136522 // GRMZM2G119150 // GRMZM2G059453 // AC214168.3_FG001 // GRMZM2G148130 // GRMZM2G151407…
GO:0006355	P	regulation of transcription, DNA-dependent	30	350	2208	39203	0.016	0.24	// GRMZM2G451031 // GRMZM2G124566 // GRMZM2G025685 // GRMZM2G040349 // GRMZM5G830932 // GRMZM2G050912 // GRMZM2G328742 // GRMZM2G125969 // AC210616.4_FG005 // GRMZM2G105387 // GRMZM2G151407 // GRMZM2G163427 // GRMZM2G396169 // GRMZM2G068967 // GRMZM2G113244 // GRMZM2G168079 // GRMZM2G479110 // GRMZM5G829103 // GRMZM2G366130 // GRMZM2G068330 // GRMZM2G055243 // GRMZM2G059544 // GRMZM2G133398 // GR…
GO:0051252	P	regulation of RNA metabolic process	30	350	2211	39203	0.016	0.24	// GRMZM2G451031 // GRMZM2G124566 // GRMZM2G025685 // GRMZM2G040349 // GRMZM5G830932 // GRMZM2G050912 // GRMZM2G328742 // GRMZM2G125969 // AC210616.4_FG005 // GRMZM2G105387 // GRMZM2G151407 // GRMZM2G163427 // GRMZM2G396169 // GRMZM2G068967 // GRMZM2G113244 // GRMZM2G168079 // GRMZM2G479110 // GRMZM5G829103 // GRMZM2G366130 // GRMZM2G068330 // GRMZM2G055243 // GRMZM2G059544 // GRMZM2G133398 // GR…
GO:0006996	P	organelle organization	12	350	657	39203	0.017	0.24	// GRMZM2G133398 // GRMZM2G102838 // GRMZM2G007907 // GRMZM2G021777 // GRMZM2G002807 // GRMZM2G176358 // GRMZM2G077531 // GRMZM2G059453 // GRMZM2G180720 // GRMZM2G480171 // GRMZM2G110063 // GRMZM2G139892
GO:0006351	P	transcription, DNA-dependent	31	350	2362	39203	0.022	0.31	// GRMZM2G451031 // GRMZM2G124566 // GRMZM2G025685 // GRMZM2G040349 // GRMZM5G830932 // GRMZM2G050912 // GRMZM2G328742 // GRMZM2G125969 // AC210616.4_FG005 // GRMZM2G105387 // GRMZM2G151407 // GRMZM2G163427 // GRMZM2G396169 // GRMZM2G068967 // GRMZM2G113244 // GRMZM2G052344 // GRMZM2G168079 // GRMZM2G479110 // GRMZM5G829103 // GRMZM2G366130 // GRMZM2G068330 // GRMZM2G055243 // GRMZM2G059544 // GR…
GO:0032774	P	RNA biosynthetic process	31	350	2364	39203	0.023	0.31	// GRMZM2G451031 // GRMZM2G124566 // GRMZM2G025685 // GRMZM2G040349 // GRMZM5G830932 // GRMZM2G050912 // GRMZM2G328742 // GRMZM2G125969 // AC210616.4_FG005 // GRMZM2G105387 // GRMZM2G151407 // GRMZM2G163427 // GRMZM2G396169 // GRMZM2G068967 // GRMZM2G113244 // GRMZM2G052344 // GRMZM2G168079 // GRMZM2G479110 // GRMZM5G829103 // GRMZM2G366130 // GRMZM2G068330 // GRMZM2G055243 // GRMZM2G059544 // GR…
GO:0006950	P	response to stress	38	350	3059	39203	0.026	0.35	// GRMZM2G365160 // GRMZM2G102605 // GRMZM2G148060 // GRMZM2G031033 // GRMZM2G132009 // GRMZM2G085577 // GRMZM2G012021 // GRMZM2G104769 // GRMZM2G308615 // GRMZM2G080001 // AC210013.4_FG014 // GRMZM2G012966 // GRMZM2G125969 // GRMZM2G119150 // GRMZM2G059453 // GRMZM2G136522 // GRMZM2G411159 // GRMZM2G033644 // GRMZM2G077356 // GRMZM2G069708 // GRMZM2G007907 // GRMZM2G114057 // GRMZM2G124963 // GR…
GO:0006073	P	cellular glucan metabolic process	5	350	191	39203	0.031	0.41	// GRMZM2G040843 // GRMZM2G008263 // GRMZM2G136522 // GRMZM2G319798 // GRMZM2G091191
GO:0044042	P	glucan metabolic process	5	350	191	39203	0.031	0.41	// GRMZM2G040843 // GRMZM2G008263 // GRMZM2G136522 // GRMZM2G319798 // GRMZM2G091191
GO:0016043	P	cellular component organization	18	350	1290	39203	0.044	0.58	// GRMZM2G133398 // GRMZM2G102838 // GRMZM2G007907 // GRMZM2G021777 // GRMZM2G056799 // GRMZM2G002807 // GRMZM2G176358 // GRMZM2G077531 // GRMZM2G180720 // GRMZM2G059453 // GRMZM2G318681 // GRMZM2G110063 // GRMZM2G172230 // GRMZM2G480171 // GRMZM2G122479 // GRMZM2G139892 // GRMZM2G085019 // GRMZM5G830932
GO:0034637	P	cellular carbohydrate biosynthetic process	6	350	285	39203	0.046	0.59	// GRMZM2G008263 // GRMZM2G067299 // GRMZM2G527891 // GRMZM2G136522 // GRMZM2G123544 // GRMZM2G361593
GO:0023052	P	signaling	22	350	1673	39203	0.048	0.62	// GRMZM2G301663 // GRMZM2G100505 // GRMZM2G102605 // GRMZM2G148060 // GRMZM2G479110 // GRMZM2G308615 // GRMZM2G119150 // GRMZM2G059453 // GRMZM2G033644 // GRMZM2G077356 // GRMZM2G113244 // GRMZM2G131334 // GRMZM2G419290 // GRMZM2G015159 // GRMZM2G059544 // GRMZM2G133398 // GRMZM2G159034 // GRMZM2G030850 // GRMZM2G703928 // AC210013.4_FG014 // GRMZM2G170120 // GRMZM2G048455
GO:0016051	P	carbohydrate biosynthetic process	6	350	293	39203	0.051	0.64	// GRMZM2G008263 // GRMZM2G067299 // GRMZM2G527891 // GRMZM2G136522 // GRMZM2G123544 // GRMZM2G361593
GO:0044262	P	cellular carbohydrate metabolic process	14	350	959	39203	0.053	0.66	// GRMZM2G008263 // GRMZM2G091191 // GRMZM2G040843 // GRMZM2G031613 // GRMZM2G002807 // GRMZM2G527891 // GRMZM2G033526 // GRMZM2G067299 // GRMZM2G123544 // GRMZM2G027627 // GRMZM2G319798 // GRMZM2G361593 // GRMZM2G021605 // GRMZM2G136522
GO:0050794	P	regulation of cellular process	48	350	4274	39203	0.059	0.72	// GRMZM2G451031 // GRMZM2G301663 // GRMZM2G100505 // GRMZM2G133359 // GRMZM2G058402 // GRMZM2G124566 // GRMZM2G025685 // GRMZM2G136465 // GRMZM2G040349 // GRMZM2G308615 // GRMZM5G830932 // GRMZM2G050912 // GRMZM2G328742 // GRMZM2G125969 // AC210616.4_FG005 // GRMZM2G136522 // GRMZM2G119150 // GRMZM2G059453 // AC214168.3_FG001 // GRMZM2G151407 // GRMZM2G163427 // GRMZM2G396169 // GRMZM2G068967 //…
GO:0044271	P	cellular nitrogen compound biosynthetic process	9	350	549	39203	0.062	0.75	// GRMZM2G365160 // GRMZM2G133359 // GRMZM2G136522 // GRMZM2G119150 // GRMZM2G161566 // GRMZM2G135816 // GRMZM5G869779 // GRMZM2G323024 // GRMZM2G336908
GO:0033554	P	cellular response to stress	6	350	314	39203	0.066	0.79	// GRMZM2G102605 // GRMZM2G148060 // GRMZM2G136522 // GRMZM5G833563 // GRMZM2G136219 // GRMZM2G033644
GO:0006066	P	alcohol metabolic process	11	350	729	39203	0.067	0.79	// GRMZM2G123544 // GRMZM2G067299 // GRMZM2G031613 // GRMZM2G002807 // GRMZM2G393337 // GRMZM2G033526 // GRMZM2G021605 // GRMZM2G136465 // GRMZM2G027627 // GRMZM5G817559 // GRMZM2G361593
GO:0044264	P	cellular polysaccharide metabolic process	5	350	243	39203	0.07	0.82	// GRMZM2G040843 // GRMZM2G008263 // GRMZM2G136522 // GRMZM2G319798 // GRMZM2G091191
GO:0043687	P	post-translational protein modification	34	350	2929	39203	0.073	0.83	// GRMZM2G113512 // GRMZM2G139223 // GRMZM2G098747 // GRMZM2G065612 // GRMZM2G374309 // GRMZM2G104769 // GRMZM2G085885 // GRMZM2G308615 // GRMZM5G878070 // GRMZM2G303768 // AC210013.4_FG014 // GRMZM2G012966 // GRMZM2G304745 // GRMZM2G059453 // GRMZM2G131334 // GRMZM2G140082 // GRMZM2G151955 // GRMZM2G328781 // GRMZM2G032694 // GRMZM2G456473 // GRMZM2G419290 // GRMZM2G080001 // GRMZM2G159034 // GR…
GO:0044282	P	small molecule catabolic process	7	350	405	39203	0.075	0.84	// GRMZM2G107665 // GRMZM2G031613 // GRMZM2G124963 // GRMZM2G033526 // GRMZM2G021605 // GRMZM2G027627 // GRMZM2G002807
GO:0009605	P	response to external stimulus	7	350	405	39203	0.075	0.84	// GRMZM2G007907 // GRMZM2G102605 // GRMZM2G148060 // GRMZM2G033644 // GRMZM2G113244 // GRMZM2G365160 // GRMZM2G077356
GO:0006725	P	cellular aromatic compound metabolic process	7	350	410	39203	0.079	0.87	// GRMZM2G365160 // GRMZM2G051792 // GRMZM2G161566 // GRMZM2G135816 // GRMZM2G326116 // GRMZM5G869779 // GRMZM2G050997
GO:0044275	P	cellular carbohydrate catabolic process	6	350	332	39203	0.081	0.89	// GRMZM2G040843 // GRMZM2G021605 // GRMZM2G002807 // GRMZM2G027627 // GRMZM2G033526 // GRMZM2G031613
GO:0055085	P	transmembrane transport	18	350	1420	39203	0.09	0.95	// GRMZM2G032218 // GRMZM2G181568 // GRMZM2G148060 // GRMZM2G062024 // GRMZM2G017388 // GRMZM2G078292 // GRMZM2G089086 // GRMZM2G034061 // GRMZM2G057820 // GRMZM2G011347 // GRMZM2G026391 // AC206266.3_FG001 // GRMZM2G366065 // GRMZM2G053927 // GRMZM2G072850 // GRMZM2G434910 // GRMZM2G093323 // GRMZM2G110862
GO:0006796	P	phosphate metabolic process	34	350	2994	39203	0.091	0.95	// GRMZM2G113512 // GRMZM2G139223 // GRMZM2G098747 // GRMZM2G304745 // GRMZM2G374309 // GRMZM5G852776 // GRMZM2G308615 // GRMZM5G878070 // GRMZM2G303768 // AC210013.4_FG014 // GRMZM2G012966 // GRMZM2G161566 // GRMZM2G059453 // GRMZM2G033526 // GRMZM2G361593 // GRMZM2G137930 // GRMZM2G131334 // GRMZM2G140082 // GRMZM2G151955 // GRMZM2G328781 // GRMZM2G032694 // GRMZM2G419290 // GRMZM2G080001 // GR…
GO:0006096	P	glycolysis	5	350	262	39203	0.09	0.95	// GRMZM2G033526 // GRMZM2G031613 // GRMZM2G002807 // GRMZM2G021605 // GRMZM2G027627
GO:0006793	P	phosphorus metabolic process	34	350	2995	39203	0.091	0.95	// GRMZM2G113512 // GRMZM2G139223 // GRMZM2G098747 // GRMZM2G304745 // GRMZM2G374309 // GRMZM5G852776 // GRMZM2G308615 // GRMZM5G878070 // GRMZM2G303768 // AC210013.4_FG014 // GRMZM2G012966 // GRMZM2G161566 // GRMZM2G059453 // GRMZM2G033526 // GRMZM2G361593 // GRMZM2G137930 // GRMZM2G131334 // GRMZM2G140082 // GRMZM2G151955 // GRMZM2G328781 // GRMZM2G032694 // GRMZM2G419290 // GRMZM2G080001 // GR…
GO:0080090	P	regulation of primary metabolic process	32	350	3595	39203	0.53	1	// GRMZM2G451031 // GRMZM2G058402 // GRMZM2G124566 // GRMZM2G025685 // GRMZM2G040349 // GRMZM5G830932 // GRMZM2G050912 // GRMZM2G328742 // GRMZM2G125969 // AC210616.4_FG005 // GRMZM2G136522 // GRMZM2G105387 // GRMZM2G151407 // GRMZM2G163427 // GRMZM2G396169 // GRMZM2G068967 // GRMZM2G113244 // GRMZM2G168079 // GRMZM2G479110 // GRMZM5G829103 // GRMZM2G366130 // GRMZM2G068330 // GRMZM2G055243 // GR…
GO:0019222	P	regulation of metabolic process	37	350	3667	39203	0.24	1	// GRMZM2G451031 // GRMZM2G133359 // GRMZM2G058402 // GRMZM2G124566 // GRMZM2G025685 // GRMZM2G136465 // GRMZM2G040349 // GRMZM5G878070 // GRMZM5G830932 // GRMZM2G050912 // GRMZM2G328742 // GRMZM2G125969 // AC210616.4_FG005 // GRMZM2G136522 // GRMZM2G105387 // AC214168.3_FG001 // GRMZM2G151407 // GRMZM2G163427 // GRMZM2G396169 // GRMZM2G068967 // GRMZM2G113244 // GRMZM2G168079 // GRMZM2G479110 //…
GO:0016310	P	phosphorylation	29	350	2743	39203	0.2	1	// GRMZM2G113512 // GRMZM2G139223 // GRMZM2G098747 // GRMZM2G304745 // GRMZM2G374309 // GRMZM5G852776 // GRMZM2G361593 // GRMZM5G878070 // GRMZM2G303768 // AC210013.4_FG014 // GRMZM2G012966 // GRMZM2G161566 // GRMZM2G033526 // GRMZM2G131334 // GRMZM2G140082 // GRMZM2G151955 // GRMZM2G328781 // GRMZM2G032694 // GRMZM2G419290 // GRMZM2G080001 // GRMZM2G159034 // GRMZM2G030673 // GRMZM2G326472 // GR…
GO:0046483	P	heterocycle metabolic process	10	350	797	39203	0.18	1	// GRMZM2G031954 // GRMZM2G136522 // GRMZM2G135816 // AC206266.3_FG001 // GRMZM2G154218 // GRMZM2G172230 // GRMZM5G869779 // GRMZM2G123204 // GRMZM2G323024 // GRMZM2G050997
GO:0044265	P	cellular macromolecule catabolic process	9	350	653	39203	0.14	1	// GRMZM2G173756 // GRMZM2G113244 // GRMZM2G040843 // GRMZM2G031613 // GRMZM2G002807 // GRMZM5G814314 // GRMZM2G033526 // GRMZM2G021605 // GRMZM2G027627
GO:0060255	P	regulation of macromolecule metabolic process	34	350	3632	39203	0.41	1	// GRMZM2G451031 // GRMZM2G136522 // GRMZM2G124566 // GRMZM2G025685 // GRMZM2G136465 // GRMZM2G040349 // GRMZM5G878070 // GRMZM5G830932 // GRMZM2G050912 // GRMZM2G328742 // GRMZM2G125969 // AC210616.4_FG005 // GRMZM2G105387 // AC214168.3_FG001 // GRMZM2G151407 // GRMZM2G163427 // GRMZM2G396169 // GRMZM2G068967 // GRMZM2G113244 // GRMZM2G168079 // GRMZM2G479110 // GRMZM5G829103 // GRMZM2G366130 //…
GO:0055114	P	oxidation reduction	28	350	2743	39203	0.26	1	// AF466202.2_FG007 // GRMZM2G026793 // GRMZM2G117369 // GRMZM2G027627 // GRMZM2G393337 // GRMZM2G136465 // GRMZM2G703582 // GRMZM2G027673 // GRMZM2G085845 // GRMZM2G136522 // GRMZM2G470442 // GRMZM2G341460 // GRMZM2G070092 // AC148152.3_FG005 // GRMZM2G087323 // GRMZM2G050997 // GRMZM2G035268 // GRMZM2G066784 // GRMZM2G368411 // GRMZM2G169943 // GRMZM5G852502 // GRMZM2G053458 // GRMZM2G057086 //…
GO:0019538	P	protein metabolic process	49	350	7175	39203	0.99	1	// GRMZM2G113512 // GRMZM2G139223 // GRMZM2G142918 // GRMZM2G098747 // GRMZM2G048455 // GRMZM2G065612 // GRMZM2G374309 // GRMZM2G172230 // GRMZM2G104769 // GRMZM2G085885 // GRMZM2G308615 // AC209810.3_FG002 // GRMZM5G878070 // GRMZM2G080001 // AC210013.4_FG014 // GRMZM2G012966 // GRMZM2G120079 // GRMZM2G031613 // GRMZM2G304745 // GRMZM2G059453 // GRMZM2G474883 // GRMZM2G020146 // GRMZM2G077356 //…
GO:0016052	P	carbohydrate catabolic process	6	350	408	39203	0.16	1	// GRMZM2G040843 // GRMZM2G021605 // GRMZM2G002807 // GRMZM2G027627 // GRMZM2G033526 // GRMZM2G031613
GO:0006163	P	purine nucleotide metabolic process	5	350	404	39203	0.3	1	// AC206266.3_FG001 // GRMZM2G154218 // GRMZM2G172230 // GRMZM2G123204 // GRMZM2G031954
GO:0019320	P	hexose catabolic process	5	350	318	39203	0.16	1	// GRMZM2G033526 // GRMZM2G031613 // GRMZM2G002807 // GRMZM2G021605 // GRMZM2G027627
GO:0022607	P	cellular component assembly	7	350	909	39203	0.7	1	// GRMZM2G102838 // GRMZM2G007907 // GRMZM2G176358 // GRMZM2G172230 // GRMZM2G122479 // GRMZM2G085019 // GRMZM5G830932
GO:0034645	P	cellular macromolecule biosynthetic process	37	350	6057	39203	1	1	// GRMZM2G451031 // GRMZM2G136522 // GRMZM2G534116 // GRMZM2G025685 // GRMZM2G040349 // GRMZM5G830932 // GRMZM2G050912 // GRMZM2G328742 // GRMZM2G125969 // AC210616.4_FG005 // GRMZM2G105387 // GRMZM2G151407 // GRMZM2G163427 // GRMZM2G396169 // GRMZM2G068967 // GRMZM2G008263 // GRMZM2G124566 // GRMZM2G113244 // GRMZM2G052344 // GRMZM2G168079 // GRMZM2G479110 // GRMZM5G829103 // GRMZM2G366130 // GR…
GO:0006807	P	nitrogen compound metabolic process	60	350	6937	39203	0.63	1	// GRMZM2G107665 // GRMZM2G451031 // GRMZM2G365160 // GRMZM2G133359 // GRMZM2G058402 // GRMZM2G161566 // GRMZM2G124566 // GRMZM2G025685 // GRMZM2G393337 // AC206266.3_FG001 // GRMZM2G172230 // GRMZM2G136465 // GRMZM2G040349 // GRMZM5G830932 // GRMZM2G050912 // GRMZM2G328742 // GRMZM2G125969 // GRMZM2G118104 // AC210616.4_FG005 // GRMZM2G136522 // GRMZM2G119150 // GRMZM2G135816 // GRMZM2G151407 //…
GO:0044267	P	cellular protein metabolic process	40	350	5860	39203	0.98	1	// GRMZM2G113512 // GRMZM2G139223 // GRMZM2G098747 // GRMZM2G065612 // GRMZM2G374309 // GRMZM2G104769 // GRMZM2G085885 // GRMZM2G308615 // GRMZM5G878070 // GRMZM2G303768 // AC210013.4_FG014 // GRMZM2G012966 // GRMZM2G304745 // GRMZM2G059453 // GRMZM2G077356 // GRMZM2G131334 // GRMZM2G173756 // GRMZM2G140082 // GRMZM2G151955 // GRMZM2G113244 // GRMZM2G135816 // GRMZM2G328781 // GRMZM2G032694 // GR…
GO:0044260	P	cellular macromolecule metabolic process	84	350	11296	39203	0.98	1	// GRMZM2G113512 // GRMZM2G451031 // GRMZM2G139223 // GRMZM2G098747 // GRMZM2G048455 // GRMZM2G040843 // GRMZM2G065612 // GRMZM2G124566 // GRMZM2G108309 // GRMZM2G025685 // GRMZM2G374309 // GRMZM2G021605 // GRMZM2G104769 // GRMZM2G085885 // GRMZM2G040349 // GRMZM2G308615 // GRMZM5G878070 // GRMZM2G080001 // GRMZM5G830932 // GRMZM5G833563 // GRMZM2G050912 // GRMZM2G328742 // GRMZM2G125969 // GRMZM…
GO:0065003	P	macromolecular complex assembly	7	350	882	39203	0.67	1	// GRMZM2G102838 // GRMZM2G007907 // GRMZM2G176358 // GRMZM2G172230 // GRMZM2G122479 // GRMZM2G085019 // GRMZM5G830932
GO:0065007	P	biological regulation	63	350	6272	39203	0.17	1	// GRMZM2G451031 // GRMZM2G301663 // GRMZM2G100505 // GRMZM2G148060 // GRMZM2G133359 // GRMZM2G058402 // GRMZM2G124566 // GRMZM2G025685 // GRMZM2G170120 // GRMZM2G136465 // GRMZM2G057820 // GRMZM2G040349 // GRMZM2G308615 // GRMZM5G878070 // GRMZM5G830932 // AC210013.4_FG014 // GRMZM2G050912 // GRMZM2G328742 // GRMZM2G125969 // AC210616.4_FG005 // GRMZM2G136522 // GRMZM2G119150 // GRMZM2G059453 //…
GO:0006812	P	cation transport	9	350	924	39203	0.44	1	// GRMZM2G031528 // GRMZM2G148060 // GRMZM2G143512 // GRMZM2G089086 // GRMZM2G088669 // GRMZM2G144083 // GRMZM2G110862 // GRMZM2G057820 // GRMZM2G104041
GO:0065008	P	regulation of biological quality	9	350	2139	39203	1	1	// GRMZM2G148060 // GRMZM2G067299 // GRMZM2G136522 // GRMZM5G869779 // GRMZM2G455642 // GRMZM2G057820 // GRMZM2G050997 // GRMZM5G878070 // GRMZM2G110862
GO:0009150	P	purine ribonucleotide metabolic process	5	350	391	39203	0.27	1	// AC206266.3_FG001 // GRMZM2G154218 // GRMZM2G172230 // GRMZM2G123204 // GRMZM2G031954
GO:0006461	P	protein complex assembly	6	350	593	39203	0.44	1	// GRMZM2G102838 // GRMZM2G007907 // GRMZM2G172230 // GRMZM2G122479 // GRMZM2G085019 // GRMZM5G830932
GO:0009308	P	amine metabolic process	7	350	994	39203	0.78	1	// GRMZM2G107665 // GRMZM2G365160 // GRMZM2G133359 // GRMZM2G119150 // GRMZM2G124963 // GRMZM2G161566 // GRMZM2G050997
GO:0019318	P	hexose metabolic process	5	350	457	39203	0.39	1	// GRMZM2G033526 // GRMZM2G031613 // GRMZM2G002807 // GRMZM2G021605 // GRMZM2G027627
GO:0006811	P	ion transport	10	350	1096	39203	0.52	1	// GRMZM2G031528 // GRMZM2G148060 // GRMZM2G143512 // GRMZM2G089086 // GRMZM2G088669 // GRMZM2G144083 // GRMZM2G110862 // GRMZM2G053927 // GRMZM2G057820 // GRMZM2G104041
GO:0006810	P	transport	37	350	3841	39203	0.34	1	// GRMZM2G148060 // GRMZM2G143512 // GRMZM2G026391 // AC206266.3_FG001 // AC217358.3_FG011 // GRMZM2G088669 // GRMZM2G057820 // GRMZM2G434910 // GRMZM2G110063 // GRMZM2G031528 // GRMZM2G011347 // GRMZM2G089086 // AC185466.3_FG001 // GRMZM2G110862 // GRMZM2G078292 // GRMZM2G072850 // GRMZM2G359038 // GRMZM2G050997 // GRMZM2G150434 // GRMZM2G094781 // GRMZM2G062024 // GRMZM2G017388 // GRMZM2G181568…
GO:0009889	P	regulation of biosynthetic process	31	350	3393	39203	0.47	1	// GRMZM2G451031 // GRMZM2G136522 // GRMZM2G124566 // GRMZM2G025685 // GRMZM2G040349 // GRMZM5G830932 // GRMZM2G050912 // GRMZM2G328742 // GRMZM2G125969 // AC210616.4_FG005 // GRMZM2G105387 // GRMZM2G151407 // GRMZM2G163427 // GRMZM2G396169 // GRMZM2G068967 // GRMZM2G113244 // GRMZM2G168079 // GRMZM2G479110 // GRMZM5G829103 // GRMZM2G366130 // GRMZM2G068330 // GRMZM2G055243 // GRMZM2G059544 // GR…
GO:0006952	P	defense response	6	350	608	39203	0.46	1	// GRMZM2G089259 // GRMZM2G067299 // GRMZM2G119150 // GRMZM2G181568 // GRMZM2G145444 // GRMZM5G852502
GO:0043412	P	macromolecule modification	34	350	3252	39203	0.19	1	// GRMZM2G113512 // GRMZM2G139223 // GRMZM2G098747 // GRMZM2G065612 // GRMZM2G374309 // GRMZM2G104769 // GRMZM2G085885 // GRMZM2G308615 // GRMZM5G878070 // GRMZM2G303768 // AC210013.4_FG014 // GRMZM2G012966 // GRMZM2G304745 // GRMZM2G059453 // GRMZM2G131334 // GRMZM2G140082 // GRMZM2G151955 // GRMZM2G328781 // GRMZM2G032694 // GRMZM2G456473 // GRMZM2G419290 // GRMZM2G080001 // GRMZM2G159034 // GR…
GO:0008152	P	metabolic process	183	350	20231	39203	0.42	1	// GRMZM2G139223 // GRMZM2G142918 // GRMZM2G040843 // GRMZM2G113476 // GRMZM2G527891 // GRMZM2G173668 // GRMZM2G085577 // GRMZM2G088018 // GRMZM2G703582 // GRMZM2G361593 // AC194970.5_FG001 // GRMZM5G830932 // GRMZM5G832229 // GRMZM2G304745 // GRMZM2G070092 // GRMZM2G020146 // GRMZM2G123204 // GRMZM2G051474 // GRMZM2G026793 // GRMZM2G085641 // GRMZM2G135816 // GRMZM2G008263 // GRMZM2G534116 // GR…
GO:0009266	P	response to temperature stimulus	8	350	1765	39203	0.99	1	// GRMZM2G102605 // GRMZM2G059453 // GRMZM2G012021 // GRMZM2G104769 // GRMZM2G411159 // GRMZM2G169089 // GRMZM2G308615 // GRMZM2G080001
GO:0051234	P	establishment of localization	37	350	3841	39203	0.34	1	// GRMZM2G148060 // GRMZM2G143512 // GRMZM2G026391 // AC206266.3_FG001 // AC217358.3_FG011 // GRMZM2G088669 // GRMZM2G057820 // GRMZM2G434910 // GRMZM2G110063 // GRMZM2G031528 // GRMZM2G011347 // GRMZM2G089086 // AC185466.3_FG001 // GRMZM2G110862 // GRMZM2G078292 // GRMZM2G072850 // GRMZM2G359038 // GRMZM2G050997 // GRMZM2G150434 // GRMZM2G094781 // GRMZM2G062024 // GRMZM2G017388 // GRMZM2G181568…
GO:0006006	P	glucose metabolic process	5	350	418	39203	0.32	1	// GRMZM2G033526 // GRMZM2G031613 // GRMZM2G002807 // GRMZM2G021605 // GRMZM2G027627
GO:0016070	P	RNA metabolic process	32	350	3121	39203	0.23	1	// GRMZM2G451031 // GRMZM2G124566 // GRMZM2G025685 // GRMZM2G040349 // GRMZM5G830932 // GRMZM2G050912 // GRMZM2G328742 // GRMZM2G125969 // GRMZM2G118104 // AC210616.4_FG005 // GRMZM2G105387 // GRMZM2G151407 // GRMZM2G163427 // GRMZM2G396169 // GRMZM2G068967 // GRMZM2G113244 // GRMZM2G052344 // GRMZM2G168079 // GRMZM2G479110 // GRMZM5G829103 // GRMZM2G366130 // GRMZM2G068330 // GRMZM2G055243 // GR…
GO:0010556	P	regulation of macromolecule biosynthetic process	31	350	3393	39203	0.47	1	// GRMZM2G451031 // GRMZM2G136522 // GRMZM2G124566 // GRMZM2G025685 // GRMZM2G040349 // GRMZM5G830932 // GRMZM2G050912 // GRMZM2G328742 // GRMZM2G125969 // AC210616.4_FG005 // GRMZM2G105387 // GRMZM2G151407 // GRMZM2G163427 // GRMZM2G396169 // GRMZM2G068967 // GRMZM2G113244 // GRMZM2G168079 // GRMZM2G479110 // GRMZM5G829103 // GRMZM2G366130 // GRMZM2G068330 // GRMZM2G055243 // GRMZM2G059544 // GR…
GO:0006350	P	transcription	31	350	3730	39203	0.69	1	// GRMZM2G451031 // GRMZM2G124566 // GRMZM2G025685 // GRMZM2G040349 // GRMZM5G830932 // GRMZM2G050912 // GRMZM2G328742 // GRMZM2G125969 // AC210616.4_FG005 // GRMZM2G105387 // GRMZM2G151407 // GRMZM2G163427 // GRMZM2G396169 // GRMZM2G068967 // GRMZM2G113244 // GRMZM2G052344 // GRMZM2G168079 // GRMZM2G479110 // GRMZM5G829103 // GRMZM2G366130 // GRMZM2G068330 // GRMZM2G055243 // GRMZM2G059544 // GR…
GO:0006519	P	cellular amino acid and derivative metabolic process	9	350	985	39203	0.52	1	// GRMZM2G107665 // GRMZM2G365160 // GRMZM2G133359 // GRMZM2G161566 // GRMZM2G124963 // GRMZM2G051792 // GRMZM2G119150 // GRMZM2G326116 // GRMZM5G869779
GO:0070271	P	protein complex biogenesis	6	350	593	39203	0.44	1	// GRMZM2G102838 // GRMZM2G007907 // GRMZM2G172230 // GRMZM2G122479 // GRMZM2G085019 // GRMZM5G830932
GO:0044249	P	cellular biosynthetic process	72	350	7619	39203	0.32	1	// GRMZM2G107665 // GRMZM2G451031 // GRMZM2G365160 // GRMZM2G133359 // GRMZM2G136522 // GRMZM2G161566 // GRMZM2G113476 // GRMZM2G527891 // GRMZM2G393337 // GRMZM2G136465 // GRMZM2G040349 // GRMZM5G817559 // GRMZM2G361593 // GRMZM2G025685 // GRMZM5G830932 // GRMZM2G027673 // GRMZM2G050912 // GRMZM2G328742 // GRMZM2G070092 // AC210616.4_FG005 // GRMZM2G007489 // GRMZM2G119150 // GRMZM2G135816 // GR…
GO:0034641	P	cellular nitrogen compound metabolic process	13	350	1150	39203	0.23	1	// GRMZM2G107665 // GRMZM2G365160 // GRMZM2G133359 // GRMZM2G136522 // GRMZM2G119150 // GRMZM2G124963 // GRMZM2G161566 // GRMZM2G049588 // GRMZM2G135816 // GRMZM5G869779 // GRMZM2G362413 // GRMZM2G323024 // GRMZM2G336908
GO:0009259	P	ribonucleotide metabolic process	5	350	405	39203	0.3	1	// AC206266.3_FG001 // GRMZM2G154218 // GRMZM2G172230 // GRMZM2G123204 // GRMZM2G031954
GO:0006139	P	nucleobase, nucleoside, nucleotide and nucleic acid metabolic process	48	350	5979	39203	0.81	1	// GRMZM2G451031 // GRMZM2G058402 // GRMZM2G124566 // GRMZM2G025685 // GRMZM2G393337 // AC206266.3_FG001 // GRMZM2G172230 // GRMZM2G136465 // GRMZM2G040349 // GRMZM5G830932 // GRMZM2G050912 // GRMZM2G328742 // GRMZM2G125969 // GRMZM2G118104 // AC210616.4_FG005 // GRMZM2G105387 // GRMZM2G151407 // GRMZM2G123204 // GRMZM2G163427 // GRMZM2G396169 // GRMZM2G068967 // GRMZM2G362413 // GRMZM2G534116 //…
GO:0051179	P	localization	37	350	3887	39203	0.37	1	// GRMZM2G148060 // GRMZM2G143512 // GRMZM2G026391 // AC206266.3_FG001 // AC217358.3_FG011 // GRMZM2G088669 // GRMZM2G057820 // GRMZM2G434910 // GRMZM2G110063 // GRMZM2G031528 // GRMZM2G011347 // GRMZM2G089086 // AC185466.3_FG001 // GRMZM2G110862 // GRMZM2G078292 // GRMZM2G072850 // GRMZM2G359038 // GRMZM2G050997 // GRMZM2G150434 // GRMZM2G094781 // GRMZM2G062024 // GRMZM2G017388 // GRMZM2G181568…
GO:0046365	P	monosaccharide catabolic process	5	350	318	39203	0.16	1	// GRMZM2G033526 // GRMZM2G031613 // GRMZM2G002807 // GRMZM2G021605 // GRMZM2G027627
GO:0006508	P	proteolysis	10	350	1613	39203	0.91	1	// GRMZM2G173756 // GRMZM2G007907 // GRMZM2G113244 // GRMZM2G120079 // GRMZM2G031613 // GRMZM5G814314 // GRMZM2G474883 // GRMZM2G020146 // GRMZM2G142918 // AC209810.3_FG002
GO:0009987	P	cellular process	169	350	18476	39203	0.35	1	// GRMZM2G139223 // GRMZM2G040843 // GRMZM2G113476 // GRMZM2G527891 // GRMZM2G135816 // GRMZM2G361593 // AC194970.5_FG001 // GRMZM5G830932 // GRMZM5G832229 // GRMZM2G089086 // GRMZM2G119150 // GRMZM2G070092 // GRMZM2G326116 // GRMZM2G123204 // GRMZM2G078292 // GRMZM2G026793 // GRMZM2G077356 // GRMZM2G008263 // GRMZM2G534116 // GRMZM2G151955 // GRMZM2G031613 // GRMZM2G328781 // GRMZM2G102878 // GR…
GO:0030001	P	metal ion transport	9	350	616	39203	0.11	1	// GRMZM2G031528 // GRMZM2G148060 // GRMZM2G143512 // GRMZM2G089086 // GRMZM2G088669 // GRMZM2G144083 // GRMZM2G110862 // GRMZM2G057820 // GRMZM2G104041
GO:0009409	P	response to cold	7	350	1758	39203	1	1	// GRMZM2G102605 // GRMZM2G059453 // GRMZM2G012021 // GRMZM2G411159 // GRMZM2G169089 // GRMZM2G308615 // GRMZM2G080001
GO:0005996	P	monosaccharide metabolic process	5	350	497	39203	0.46	1	// GRMZM2G033526 // GRMZM2G031613 // GRMZM2G002807 // GRMZM2G021605 // GRMZM2G027627
GO:0043170	P	macromolecule metabolic process	94	350	12696	39203	0.99	1	// GRMZM2G139223 // GRMZM2G142918 // GRMZM2G040843 // GRMZM2G534116 // GRMZM2G135816 // GRMZM2G303768 // GRMZM5G830932 // GRMZM2G304745 // GRMZM2G020146 // GRMZM2G077356 // GRMZM2G008263 // GRMZM2G151955 // GRMZM2G328781 // GRMZM2G366130 // GRMZM2G324703 // GRMZM2G027627 // GRMZM2G419290 // GRMZM2G080001 // GRMZM2G163427 // GRMZM2G105387 // GRMZM2G030673 // GRMZM2G057386 // GRMZM5G814314 // GRMZM…
GO:0006007	P	glucose catabolic process	5	350	318	39203	0.16	1	// GRMZM2G033526 // GRMZM2G031613 // GRMZM2G002807 // GRMZM2G021605 // GRMZM2G027627
GO:0043933	P	macromolecular complex subunit organization	7	350	929	39203	0.72	1	// GRMZM2G102838 // GRMZM2G007907 // GRMZM2G176358 // GRMZM2G172230 // GRMZM2G122479 // GRMZM2G085019 // GRMZM5G830932
GO:0031326	P	regulation of cellular biosynthetic process	31	350	3393	39203	0.47	1	// GRMZM2G451031 // GRMZM2G136522 // GRMZM2G124566 // GRMZM2G025685 // GRMZM2G040349 // GRMZM5G830932 // GRMZM2G050912 // GRMZM2G328742 // GRMZM2G125969 // AC210616.4_FG005 // GRMZM2G105387 // GRMZM2G151407 // GRMZM2G163427 // GRMZM2G396169 // GRMZM2G068967 // GRMZM2G113244 // GRMZM2G168079 // GRMZM2G479110 // GRMZM5G829103 // GRMZM2G366130 // GRMZM2G068330 // GRMZM2G055243 // GRMZM2G059544 // GR…
GO:0031323	P	regulation of cellular metabolic process	34	350	3439	39203	0.29	1	// GRMZM2G451031 // GRMZM2G133359 // GRMZM2G058402 // GRMZM2G124566 // GRMZM2G025685 // GRMZM2G040349 // GRMZM5G830932 // GRMZM2G050912 // GRMZM2G328742 // GRMZM2G125969 // AC210616.4_FG005 // GRMZM2G136522 // GRMZM2G105387 // GRMZM2G151407 // GRMZM2G163427 // GRMZM2G396169 // GRMZM2G068967 // GRMZM2G113244 // GRMZM2G168079 // GRMZM2G479110 // GRMZM5G829103 // GRMZM2G366130 // GRMZM2G068330 // GR…
GO:0042592	P	homeostatic process	5	350	2047	39203	1	1	// GRMZM2G067299 // GRMZM2G136522 // GRMZM2G110862 // GRMZM2G148060 // GRMZM2G057820
GO:0045449	P	regulation of transcription	30	350	3352	39203	0.52	1	// GRMZM2G451031 // GRMZM2G124566 // GRMZM2G025685 // GRMZM2G040349 // GRMZM5G830932 // GRMZM2G050912 // GRMZM2G328742 // GRMZM2G125969 // AC210616.4_FG005 // GRMZM2G105387 // GRMZM2G151407 // GRMZM2G163427 // GRMZM2G396169 // GRMZM2G068967 // GRMZM2G113244 // GRMZM2G168079 // GRMZM2G479110 // GRMZM5G829103 // GRMZM2G366130 // GRMZM2G068330 // GRMZM2G055243 // GRMZM2G059544 // GRMZM2G133398 // GR…
GO:0006091	P	generation of precursor metabolites and energy	9	350	705	39203	0.18	1	// GRMZM2G031033 // GRMZM2G007907 // GRMZM2G031613 // GRMZM2G002807 // GRMZM2G033526 // GRMZM2G021605 // GRMZM2G027627 // GRMZM2G053458 // GRMZM2G050997
GO:0005976	P	polysaccharide metabolic process	5	350	328	39203	0.17	1	// GRMZM2G040843 // GRMZM2G008263 // GRMZM2G136522 // GRMZM2G319798 // GRMZM2G091191
GO:0006520	P	cellular amino acid metabolic process	6	350	849	39203	0.77	1	// GRMZM2G107665 // GRMZM2G365160 // GRMZM2G133359 // GRMZM2G119150 // GRMZM2G124963 // GRMZM2G161566
GO:0010467	P	gene expression	38	350	6042	39203	0.99	1	// GRMZM2G451031 // GRMZM2G124566 // GRMZM2G025685 // GRMZM2G136465 // GRMZM2G040349 // GRMZM5G878070 // GRMZM5G830932 // GRMZM2G050912 // GRMZM2G328742 // GRMZM2G125969 // GRMZM2G118104 // AC210616.4_FG005 // GRMZM2G105387 // AC214168.3_FG001 // GRMZM2G151407 // GRMZM2G163427 // GRMZM2G396169 // GRMZM2G068967 // GRMZM2G113244 // GRMZM2G052344 // GRMZM2G168079 // GRMZM2G479110 // GRMZM5G829103 //…
GO:0010468	P	regulation of gene expression	33	350	3419	39203	0.35	1	// GRMZM2G451031 // GRMZM2G124566 // GRMZM2G025685 // GRMZM2G136465 // GRMZM2G040349 // GRMZM5G878070 // GRMZM5G830932 // GRMZM2G050912 // GRMZM2G328742 // GRMZM2G125969 // AC210616.4_FG005 // GRMZM2G105387 // AC214168.3_FG001 // GRMZM2G151407 // GRMZM2G163427 // GRMZM2G396169 // GRMZM2G068967 // GRMZM2G113244 // GRMZM2G168079 // GRMZM2G479110 // GRMZM5G829103 // GRMZM2G366130 // GRMZM2G068330 //…
GO:0006468	P	protein amino acid phosphorylation	25	350	2387	39203	0.23	1	// GRMZM2G113512 // GRMZM2G139223 // GRMZM2G098747 // GRMZM2G374309 // GRMZM5G852776 // GRMZM5G878070 // GRMZM2G303768 // AC210013.4_FG014 // GRMZM2G012966 // GRMZM2G304745 // GRMZM2G131334 // GRMZM2G140082 // GRMZM2G151955 // GRMZM2G328781 // GRMZM2G032694 // GRMZM2G419290 // GRMZM2G080001 // GRMZM2G159034 // GRMZM2G030673 // GRMZM2G326472 // GRMZM5G852329 // GRMZM2G378547 // AC233910.1_FG010 //…
GO:0046164	P	alcohol catabolic process	5	350	332	39203	0.18	1	// GRMZM2G033526 // GRMZM2G031613 // GRMZM2G002807 // GRMZM2G021605 // GRMZM2G027627
GO:0019219	P	regulation of nucleobase, nucleoside, nucleotide and nucleic acid metabolic process	31	350	3370	39203	0.46	1	// GRMZM2G451031 // GRMZM2G058402 // GRMZM2G124566 // GRMZM2G025685 // GRMZM2G040349 // GRMZM5G830932 // GRMZM2G050912 // GRMZM2G328742 // GRMZM2G125969 // AC210616.4_FG005 // GRMZM2G105387 // GRMZM2G151407 // GRMZM2G163427 // GRMZM2G396169 // GRMZM2G068967 // GRMZM2G113244 // GRMZM2G168079 // GRMZM2G479110 // GRMZM5G829103 // GRMZM2G366130 // GRMZM2G068330 // GRMZM2G055243 // GRMZM2G059544 // GR…
GO:0006464	P	protein modification process	34	350	3113	39203	0.13	1	// GRMZM2G113512 // GRMZM2G139223 // GRMZM2G098747 // GRMZM2G065612 // GRMZM2G374309 // GRMZM2G104769 // GRMZM2G085885 // GRMZM2G308615 // GRMZM5G878070 // GRMZM2G303768 // AC210013.4_FG014 // GRMZM2G012966 // GRMZM2G304745 // GRMZM2G059453 // GRMZM2G131334 // GRMZM2G140082 // GRMZM2G151955 // GRMZM2G328781 // GRMZM2G032694 // GRMZM2G456473 // GRMZM2G419290 // GRMZM2G080001 // GRMZM2G159034 // GR…
GO:0009058	P	biosynthetic process	76	350	7998	39203	0.29	1	// GRMZM2G107665 // GRMZM2G451031 // GRMZM2G365160 // GRMZM2G133359 // GRMZM2G136522 // GRMZM2G161566 // GRMZM2G113476 // GRMZM2G527891 // GRMZM2G393337 // GRMZM2G088018 // GRMZM2G136465 // GRMZM2G040349 // GRMZM5G817559 // GRMZM2G361593 // GRMZM2G025685 // GRMZM5G852502 // GRMZM5G830932 // GRMZM2G027673 // GRMZM2G050912 // GRMZM2G328742 // GRMZM2G070092 // AC210616.4_FG005 // GRMZM2G007489 // GR…
GO:0009059	P	macromolecule biosynthetic process	37	350	6064	39203	1	1	// GRMZM2G451031 // GRMZM2G136522 // GRMZM2G534116 // GRMZM2G025685 // GRMZM2G040349 // GRMZM5G830932 // GRMZM2G050912 // GRMZM2G328742 // GRMZM2G125969 // AC210616.4_FG005 // GRMZM2G105387 // GRMZM2G151407 // GRMZM2G163427 // GRMZM2G396169 // GRMZM2G068967 // GRMZM2G008263 // GRMZM2G124566 // GRMZM2G113244 // GRMZM2G052344 // GRMZM2G168079 // GRMZM2G479110 // GRMZM5G829103 // GRMZM2G366130 // GR…
GO:0051171	P	regulation of nitrogen compound metabolic process	32	350	3370	39203	0.39	1	// GRMZM2G451031 // GRMZM2G058402 // GRMZM2G124566 // GRMZM2G025685 // GRMZM2G040349 // GRMZM5G830932 // GRMZM2G050912 // GRMZM2G328742 // GRMZM2G125969 // AC210616.4_FG005 // GRMZM2G136522 // GRMZM2G105387 // GRMZM2G151407 // GRMZM2G163427 // GRMZM2G396169 // GRMZM2G068967 // GRMZM2G113244 // GRMZM2G168079 // GRMZM2G479110 // GRMZM5G829103 // GRMZM2G366130 // GRMZM2G068330 // GRMZM2G055243 // GR…
GO:0009057	P	macromolecule catabolic process	9	350	776	39203	0.26	1	// GRMZM2G173756 // GRMZM2G113244 // GRMZM2G040843 // GRMZM2G031613 // GRMZM2G002807 // GRMZM5G814314 // GRMZM2G033526 // GRMZM2G021605 // GRMZM2G027627
GO:0044238	P	primary metabolic process	139	350	15885	39203	0.64	1	// GRMZM2G139223 // GRMZM2G142918 // GRMZM2G040843 // GRMZM2G113476 // GRMZM2G527891 // GRMZM2G173668 // GRMZM2G085577 // GRMZM2G361593 // GRMZM2G080001 // GRMZM5G830932 // GRMZM2G304745 // GRMZM2G070092 // GRMZM2G326116 // GRMZM2G123204 // GRMZM2G026793 // GRMZM2G085641 // GRMZM2G135816 // GRMZM2G008263 // GRMZM2G534116 // GRMZM2G151955 // GRMZM2G031613 // GRMZM2G328781 // GRMZM2G102878 // GRMZM…
GO:0005975	P	carbohydrate metabolic process	21	350	1828	39203	0.15	1	// GRMZM2G008263 // GRMZM2G124671 // GRMZM2G021605 // GRMZM2G091191 // GRMZM2G107073 // GRMZM2G040843 // GRMZM2G031613 // GRMZM2G002807 // GRMZM2G030850 // GRMZM2G527891 // GRMZM2G173668 // GRMZM2G085577 // GRMZM2G033526 // GRMZM2G067299 // GRMZM2G455642 // GRMZM2G123544 // GRMZM2G027627 // GRMZM2G169089 // GRMZM2G361593 // GRMZM2G319798 // GRMZM2G136522
GO:0044106	P	cellular amine metabolic process	6	350	898	39203	0.81	1	// GRMZM2G107665 // GRMZM2G365160 // GRMZM2G133359 // GRMZM2G119150 // GRMZM2G124963 // GRMZM2G161566
GO:0044237	P	cellular metabolic process	135	350	14490	39203	0.28	1	// GRMZM2G139223 // GRMZM2G040843 // GRMZM2G534116 // GRMZM2G527891 // GRMZM2G135816 // GRMZM2G361593 // GRMZM2G080001 // GRMZM5G830932 // GRMZM5G832229 // GRMZM2G304745 // GRMZM2G070092 // GRMZM2G326116 // GRMZM2G123204 // GRMZM2G026793 // GRMZM2G077356 // GRMZM2G008263 // GRMZM2G113476 // GRMZM2G151955 // GRMZM2G031613 // GRMZM2G328781 // GRMZM2G102878 // GRMZM2G366130 // GRMZM2G303768 // GRMZM…
GO:0044085	P	cellular component biogenesis	7	350	1037	39203	0.82	1	// GRMZM2G102838 // GRMZM2G007907 // GRMZM2G176358 // GRMZM2G172230 // GRMZM2G122479 // GRMZM2G085019 // GRMZM5G830932
GO:0003682	F	chromatin binding	10	350	50	39203	1.3e-10	5.9e-08	// GRMZM2G496770 // GRMZM5G870592 // GRMZM2G479110 // GRMZM2G160840 // GRMZM2G056986 // GRMZM2G421256 // GRMZM2G111760 // GRMZM2G145444 // GRMZM2G060485 // GRMZM2G048910
GO:0016705	F	oxidoreductase activity, acting on paired donors, with incorporation or reduction of molecular oxygen	14	350	180	39203	2.5e-09	5.6e-07	// GRMZM2G027673 // GRMZM2G057086 // GRMZM2G066784 // GRMZM2G012966 // GRMZM2G085845 // GRMZM2G470442 // GRMZM2G026793 // GRMZM2G179143 // GRMZM2G341460 // GRMZM2G045319 // GRMZM2G368411 // AC148152.3_FG005 // GRMZM2G703582 // GRMZM5G852502
GO:0050897	F	cobalt ion binding	5	350	6	39203	2.3e-08	3.5e-06	// GRMZM2G013461 // GRMZM2G474883 // GRMZM2G122479 // GRMZM2G085019 // GRMZM2G027627
GO:0046915	F	transition metal ion transmembrane transporter activity	5	350	57	39203	0.00023	0.025	// GRMZM2G110862 // GRMZM2G057820 // GRMZM2G148060 // GRMZM2G026391 // GRMZM2G144083
GO:0016765	F	transferase activity, transferring alkyl or aryl (other than methyl) groups	7	350	149	39203	0.00051	0.045	// GRMZM2G032856 // GRMZM2G054653 // GRMZM2G113476 // GRMZM2G096269 // GRMZM2G119499 // GRMZM2G365160 // AC194970.5_FG001
GO:0015082	F	di-, tri-valent inorganic cation transmembrane transporter activity	5	350	81	39203	0.001	0.065	// GRMZM2G110862 // GRMZM2G057820 // GRMZM2G148060 // GRMZM2G026391 // GRMZM2G144083
GO:0042802	F	identical protein binding	5	350	79	39203	0.00092	0.065	// GRMZM2G021406 // GRMZM2G031613 // GRMZM2G172230 // GRMZM2G122479 // GRMZM2G085019
GO:0005515	F	protein binding	62	350	4766	39203	0.0017	0.093	// GRMZM2G460893 // GRMZM2G079080 // GRMZM2G096247 // GRMZM2G004422 // GRMZM2G368448 // GRMZM2G065612 // GRMZM2G124566 // GRMZM2G105387 // GRMZM2G141379 // GRMZM2G426613 // GRMZM2G172230 // GRMZM2G104769 // GRMZM5G852776 // GRMZM2G164314 // GRMZM5G845175 // GRMZM2G107109 // GRMZM2G057158 // GRMZM2G054653 // GRMZM2G070092 // GRMZM2G140524 // GRMZM2G077809 // GRMZM2G110063 // GRMZM2G146267 // GRMZM…
GO:0016740	F	transferase activity	71	350	5727	39203	0.0025	0.13	// GRMZM2G107665 // GRMZM2G124671 // GRMZM2G139223 // GRMZM2G365160 // GRMZM2G096247 // GRMZM2G098747 // GRMZM2G048455 // GRMZM2G040511 // GRMZM2G304745 // GRMZM2G086925 // GRMZM2G113476 // GRMZM2G085577 // GRMZM2G349268 // GRMZM2G054509 // GRMZM5G817559 // GRMZM2G361593 // GRMZM2G058591 // GRMZM5G878070 // AC194970.5_FG001 // GRMZM5G830932 // AC233910.1_FG010 // GRMZM2G054653 // GRMZM2G012966 //…
GO:0016758	F	transferase activity, transferring hexosyl groups	12	350	542	39203	0.0042	0.17	// GRMZM2G008263 // GRMZM2G319798 // GRMZM2G110511 // GRMZM2G091191 // GRMZM2G349268 // GRMZM2G086925 // GRMZM2G085577 // GRMZM2G163519 // GRMZM2G124671 // GRMZM2G051474 // GRMZM2G174192 // GRMZM2G175453
GO:0003700	F	transcription factor activity	23	350	1390	39203	0.004	0.17	// GRMZM2G451031 // GRMZM2G025685 // GRMZM2G040481 // GRMZM2G040349 // GRMZM5G830932 // GRMZM2G050912 // GRMZM2G125969 // AC210616.4_FG005 // GRMZM2G151407 // GRMZM2G396169 // GRMZM2G068967 // GRMZM2G168079 // GRMZM5G829103 // GRMZM2G366130 // GRMZM2G068330 // GRMZM2G055243 // GRMZM2G133398 // GRMZM2G105387 // GRMZM2G421033 // GRMZM5G805505 // AC214168.3_FG001 // GRMZM2G019907 // GRMZM2G057386
GO:0008415	F	acyltransferase activity	6	350	187	39203	0.0077	0.26	// GRMZM2G033644 // GRMZM2G143955 // GRMZM2G007489 // GRMZM2G169089 // GRMZM5G817559 // GRMZM2G085641
GO:0016879	F	ligase activity, forming carbon-nitrogen bonds	11	350	514	39203	0.0076	0.26	// GRMZM2G173756 // GRMZM2G117614 // GRMZM2G086088 // GRMZM2G065612 // GRMZM5G814314 // GRMZM2G049588 // GRMZM2G148130 // GRMZM2G104769 // GRMZM2G123204 // GRMZM2G410567 // GRMZM5G869779
GO:0016874	F	ligase activity	14	350	762	39203	0.0099	0.32	// GRMZM2G173756 // GRMZM2G117614 // GRMZM2G109140 // GRMZM2G086088 // GRMZM2G065612 // GRMZM5G814314 // GRMZM2G049588 // GRMZM2G148130 // GRMZM2G104769 // GRMZM2G123204 // GRMZM2G410567 // GRMZM2G323024 // GRMZM5G869779 // GRMZM2G170088
GO:0030170	F	pyridoxal phosphate binding	6	350	226	39203	0.018	0.49	// GRMZM2G124963 // GRMZM2G119150 // GRMZM2G085577 // GRMZM2G313162 // GRMZM2G088018 // GRMZM5G840582
GO:0070279	F	vitamin B6 binding	6	350	226	39203	0.018	0.49	// GRMZM2G124963 // GRMZM2G119150 // GRMZM2G085577 // GRMZM2G313162 // GRMZM2G088018 // GRMZM5G840582
GO:0016881	F	acid-amino acid ligase activity	8	350	390	39203	0.026	0.69	// GRMZM2G173756 // GRMZM2G086088 // GRMZM2G065612 // GRMZM5G814314 // GRMZM2G148130 // GRMZM5G869779 // GRMZM2G410567 // GRMZM2G104769
GO:0046873	F	metal ion transmembrane transporter activity	7	350	328	39203	0.03	0.75	// GRMZM2G173387 // GRMZM2G148060 // GRMZM2G089086 // GRMZM2G026391 // GRMZM2G144083 // GRMZM2G110862 // GRMZM2G057820
GO:0005507	F	copper ion binding	5	350	194	39203	0.033	0.76	// AC235544.1_FG006 // GRMZM2G148624 // GRMZM2G124963 // GRMZM2G143512 // GRMZM2G144083
GO:0016757	F	transferase activity, transferring glycosyl groups	12	350	747	39203	0.039	0.87	// GRMZM2G008263 // GRMZM2G319798 // GRMZM2G110511 // GRMZM2G091191 // GRMZM2G349268 // GRMZM2G086925 // GRMZM2G085577 // GRMZM2G163519 // GRMZM2G124671 // GRMZM2G051474 // GRMZM2G174192 // GRMZM2G175453
GO:0016746	F	transferase activity, transferring acyl groups	8	350	437	39203	0.046	0.93	// GRMZM2G014981 // GRMZM2G007489 // GRMZM2G035023 // GRMZM2G143955 // GRMZM2G033644 // GRMZM2G169089 // GRMZM5G817559 // GRMZM2G085641
GO:0016747	F	transferase activity, transferring acyl groups other than amino-acyl groups	7	350	357	39203	0.044	0.93	// GRMZM2G007489 // GRMZM2G035023 // GRMZM2G143955 // GRMZM2G033644 // GRMZM2G169089 // GRMZM5G817559 // GRMZM2G085641
GO:0004497	F	monooxygenase activity	5	350	553	39203	0.55	1	// GRMZM2G057086 // GRMZM2G470442 // GRMZM2G066784 // GRMZM2G179143 // GRMZM2G085845
GO:0043169	F	cation binding	64	350	6664	39203	0.28	1	// GRMZM2G026793 // GRMZM2G460893 // GRMZM2G151639 // GRMZM2G004422 // GRMZM2G143512 // GRMZM2G059453 // AC235544.1_FG006 // GRMZM2G426613 // GRMZM2G465595 // GRMZM2G308615 // GRMZM2G164314 // GRMZM2G056920 // GRMZM2G027673 // AC210013.4_FG014 // GRMZM2G085845 // GRMZM2G077809 // GRMZM2G005840 // GRMZM2G470442 // GRMZM2G124371 // GRMZM2G088669 // GRMZM2G474883 // GRMZM2G033526 // GRMZM2G070092 //…
GO:0042578	F	phosphoric ester hydrolase activity	5	350	446	39203	0.37	1	// GRMZM2G308615 // GRMZM2G174549 // GRMZM2G139892 // GRMZM2G108309 // GRMZM2G059453
GO:0000166	F	nucleotide binding	62	350	6408	39203	0.27	1	// GRMZM2G113512 // GRMZM2G139223 // GRMZM2G100505 // GRMZM2G098747 // GRMZM2G117369 // GRMZM2G161566 // GRMZM2G124566 // GRMZM2G077531 // GRMZM2G374309 // AC206266.3_FG001 // GRMZM2G172230 // GRMZM5G852776 // GRMZM2G378547 // GRMZM5G878070 // GRMZM2G080001 // AC210013.4_FG014 // GRMZM2G328781 // GRMZM2G031954 // GRMZM2G304745 // GRMZM2G136522 // GRMZM2G123204 // GRMZM2G099317 // GRMZM2G143512 //…
GO:0022857	F	transmembrane transporter activity	21	350	1672	39203	0.077	1	// GRMZM2G150434 // GRMZM2G173387 // GRMZM2G148060 // GRMZM2G032218 // GRMZM2G143512 // GRMZM2G110063 // GRMZM2G089086 // GRMZM2G034061 // GRMZM2G057820 // GRMZM2G359038 // GRMZM2G026391 // GRMZM2G144083 // AC206266.3_FG001 // AC199911.5_FG001 // GRMZM2G110862 // GRMZM2G053927 // GRMZM2G072850 // GRMZM2G434910 // GRMZM2G078292 // GRMZM2G014914 // GRMZM2G093323
GO:0004672	F	protein kinase activity	25	350	2423	39203	0.26	1	// GRMZM2G113512 // GRMZM2G139223 // GRMZM2G098747 // GRMZM2G374309 // GRMZM5G852776 // GRMZM5G878070 // GRMZM2G303768 // AC210013.4_FG014 // GRMZM2G012966 // GRMZM2G304745 // GRMZM2G131334 // GRMZM2G140082 // GRMZM2G151955 // GRMZM2G328781 // GRMZM2G032694 // GRMZM2G419290 // GRMZM2G080001 // GRMZM2G159034 // GRMZM2G030673 // GRMZM2G326472 // GRMZM5G852329 // GRMZM2G378547 // AC233910.1_FG010 //…
GO:0016798	F	hydrolase activity, acting on glycosyl bonds	6	350	821	39203	0.74	1	// GRMZM2G091191 // GRMZM2G107073 // GRMZM2G040843 // GRMZM2G030850 // GRMZM2G455642 // GRMZM2G319798
GO:0016614	F	oxidoreductase activity, acting on CH-OH group of donors	6	350	441	39203	0.21	1	// GRMZM2G117369 // GRMZM2G393337 // GRMZM2G136465 // GRMZM2G122479 // GRMZM2G085019 // GRMZM2G050997
GO:0008324	F	cation transmembrane transporter activity	9	350	996	39203	0.53	1	// GRMZM2G150434 // GRMZM2G173387 // GRMZM2G148060 // GRMZM2G143512 // GRMZM2G089086 // GRMZM2G026391 // GRMZM2G144083 // GRMZM2G110862 // GRMZM2G057820
GO:0016818	F	hydrolase activity, acting on acid anhydrides, in phosphorus-containing anhydrides	16	350	1958	39203	0.68	1	// GRMZM2G058491 // GRMZM2G534116 // GRMZM2G031954 // GRMZM2G159307 // GRMZM2G460396 // GRMZM2G154218 // GRMZM2G143512 // GRMZM2G124566 // AC199911.5_FG001 // GRMZM2G144083 // AC206266.3_FG001 // GRMZM2G136219 // GRMZM2G172230 // GRMZM2G032218 // GRMZM2G072850 // GRMZM2G137930
GO:0016616	F	oxidoreductase activity, acting on the CH-OH group of donors, NAD or NADP as acceptor	6	350	394	39203	0.15	1	// GRMZM2G117369 // GRMZM2G393337 // GRMZM2G136465 // GRMZM2G122479 // GRMZM2G085019 // GRMZM2G050997
GO:0030554	F	adenyl nucleotide binding	48	350	5398	39203	0.54	1	// GRMZM2G113512 // GRMZM2G139223 // GRMZM2G098747 // GRMZM2G117369 // GRMZM2G161566 // GRMZM2G124566 // GRMZM2G374309 // AC206266.3_FG001 // GRMZM2G172230 // GRMZM5G852776 // GRMZM2G378547 // GRMZM5G878070 // GRMZM2G080001 // AC210013.4_FG014 // GRMZM2G328781 // GRMZM2G031954 // GRMZM2G304745 // GRMZM2G136522 // GRMZM2G072850 // GRMZM2G030169 // GRMZM2G131334 // GRMZM2G359038 // GRMZM2G050997 //…
GO:0005524	F	ATP binding	45	350	5133	39203	0.58	1	// GRMZM2G113512 // GRMZM2G139223 // GRMZM2G098747 // GRMZM2G161566 // GRMZM2G124566 // GRMZM2G374309 // AC206266.3_FG001 // GRMZM2G172230 // GRMZM5G852776 // GRMZM2G378547 // GRMZM5G878070 // GRMZM2G080001 // AC210013.4_FG014 // GRMZM2G328781 // GRMZM2G031954 // GRMZM2G304745 // GRMZM2G072850 // GRMZM2G030169 // GRMZM2G131334 // GRMZM2G359038 // GRMZM2G140082 // GRMZM2G534116 // GRMZM2G151955 //…
GO:0015405	F	P-P-bond-hydrolysis-driven transmembrane transporter activity	7	350	394	39203	0.067	1	// GRMZM2G032218 // GRMZM2G143512 // GRMZM2G144083 // AC206266.3_FG001 // AC199911.5_FG001 // GRMZM2G072850 // GRMZM2G110063
GO:0042626	F	ATPase activity, coupled to transmembrane movement of substances	6	350	300	39203	0.056	1	// GRMZM2G032218 // GRMZM2G143512 // GRMZM2G144083 // AC206266.3_FG001 // AC199911.5_FG001 // GRMZM2G072850
GO:0016817	F	hydrolase activity, acting on acid anhydrides	16	350	1980	39203	0.69	1	// GRMZM2G058491 // GRMZM2G534116 // GRMZM2G031954 // GRMZM2G159307 // GRMZM2G460396 // GRMZM2G154218 // GRMZM2G143512 // GRMZM2G124566 // AC199911.5_FG001 // GRMZM2G144083 // AC206266.3_FG001 // GRMZM2G136219 // GRMZM2G172230 // GRMZM2G032218 // GRMZM2G072850 // GRMZM2G137930
GO:0003676	F	nucleic acid binding	55	350	8298	39203	1	1	// GRMZM2G451031 // GRMZM2G079080 // AC225193.3_FG004 // GRMZM5G870592 // GRMZM2G534116 // GRMZM2G025685 // GRMZM2G160840 // GRMZM2G056986 // GRMZM2G421256 // GRMZM2G040349 // GRMZM2G396169 // GRMZM5G830932 // GRMZM2G050912 // GRMZM2G162840 // GRMZM2G328742 // GRMZM2G496770 // GRMZM2G125969 // GRMZM2G118104 // AC210616.4_FG005 // GRMZM2G472449 // GRMZM2G146267 // AC214168.3_FG001 // GRMZM2G151407…
GO:0003677	F	DNA binding	45	350	5003	39203	0.5	1	// GRMZM2G451031 // AC225193.3_FG004 // GRMZM5G870592 // GRMZM2G534116 // GRMZM2G025685 // GRMZM2G160840 // GRMZM2G056986 // GRMZM2G421256 // GRMZM2G040349 // GRMZM5G830932 // GRMZM2G050912 // GRMZM2G162840 // GRMZM2G328742 // GRMZM2G496770 // GRMZM2G125969 // AC210616.4_FG005 // GRMZM2G105387 // AC214168.3_FG001 // GRMZM2G151407 // GRMZM2G396169 // GRMZM2G048910 // GRMZM2G454472 // GRMZM2G019907…
GO:0020037	F	heme binding	6	350	876	39203	0.79	1	// GRMZM2G057086 // GRMZM2G066784 // GRMZM2G045319 // GRMZM2G470442 // GRMZM2G085845 // GRMZM2G179143
GO:0015399	F	primary active transmembrane transporter activity	7	350	394	39203	0.067	1	// GRMZM2G032218 // GRMZM2G143512 // GRMZM2G144083 // AC206266.3_FG001 // AC199911.5_FG001 // GRMZM2G072850 // GRMZM2G110063
GO:0017076	F	purine nucleotide binding	52	350	6079	39203	0.65	1	// GRMZM2G113512 // GRMZM2G139223 // GRMZM2G100505 // GRMZM2G098747 // GRMZM2G117369 // GRMZM2G161566 // GRMZM2G124566 // GRMZM2G374309 // AC206266.3_FG001 // GRMZM2G172230 // GRMZM5G852776 // GRMZM2G378547 // GRMZM5G878070 // GRMZM2G080001 // AC210013.4_FG014 // GRMZM2G328781 // GRMZM2G031954 // GRMZM2G304745 // GRMZM2G136522 // GRMZM2G123204 // GRMZM2G072850 // GRMZM2G030169 // GRMZM2G131334 //…
GO:0016787	F	hydrolase activity	50	350	6078	39203	0.76	1	// GRMZM2G030850 // GRMZM2G142918 // GRMZM2G107073 // GRMZM2G040843 // GRMZM2G143512 // GRMZM2G124566 // AC206266.3_FG001 // GRMZM2G172230 // GRMZM2G032218 // GRMZM2G308615 // AC209810.3_FG002 // GRMZM2G070825 // GRMZM2G031954 // GRMZM2G120079 // GRMZM2G031613 // GRMZM2G033566 // GRMZM2G059453 // GRMZM2G431856 // GRMZM2G474883 // GRMZM2G020146 // GRMZM2G455642 // GRMZM2G102878 // GRMZM2G319798 //…
GO:0043565	F	sequence-specific DNA binding	9	350	985	39203	0.52	1	// GRMZM2G050912 // GRMZM2G125969 // GRMZM2G168079 // GRMZM2G025685 // GRMZM2G151407 // GRMZM2G366130 // GRMZM2G068330 // GRMZM2G055243 // GRMZM2G019907
GO:0016788	F	hydrolase activity, acting on ester bonds	12	350	1355	39203	0.55	1	// GRMZM2G102878 // GRMZM2G070825 // GRMZM2G108309 // GRMZM2G007489 // GRMZM2G033566 // GRMZM2G059453 // GRMZM2G143955 // GRMZM2G431856 // GRMZM2G480171 // GRMZM2G174549 // GRMZM2G308615 // GRMZM2G139892
GO:0003824	F	catalytic activity	171	350	17617	39203	0.079	1	// GRMZM2G139223 // GRMZM2G142918 // GRMZM2G040843 // GRMZM2G113476 // GRMZM2G527891 // GRMZM2G173668 // GRMZM2G085577 // GRMZM2G703582 // GRMZM2G361593 // AC194970.5_FG001 // GRMZM5G830932 // GRMZM2G109140 // GRMZM2G304745 // GRMZM2G148130 // GRMZM2G070092 // GRMZM2G020146 // GRMZM2G123204 // GRMZM2G051474 // GRMZM2G026793 // GRMZM2G085641 // GRMZM2G008263 // GRMZM2G534116 // GRMZM2G151955 // GR…
GO:0022890	F	inorganic cation transmembrane transporter activity	6	350	431	39203	0.19	1	// GRMZM2G173387 // GRMZM2G148060 // GRMZM2G026391 // GRMZM2G144083 // GRMZM2G110862 // GRMZM2G057820
GO:0009055	F	electron carrier activity	8	350	914	39203	0.57	1	// GRMZM2G057086 // GRMZM2G066784 // GRMZM2G085845 // GRMZM2G470442 // GRMZM2G045319 // GRMZM2G179143 // GRMZM2G148624 // GRMZM2G053458
GO:0022892	F	substrate-specific transporter activity	18	350	1632	39203	0.21	1	// GRMZM2G150434 // GRMZM2G173387 // GRMZM2G148060 // GRMZM2G143512 // GRMZM2G110063 // GRMZM2G089086 // GRMZM2G034061 // GRMZM2G007489 // GRMZM2G026391 // GRMZM2G144083 // AC217358.3_FG011 // GRMZM2G110862 // GRMZM2G053927 // GRMZM2G057820 // GRMZM2G434910 // GRMZM2G078292 // GRMZM2G014914 // GRMZM2G093323
GO:0046906	F	tetrapyrrole binding	6	350	880	39203	0.8	1	// GRMZM2G057086 // GRMZM2G066784 // GRMZM2G045319 // GRMZM2G470442 // GRMZM2G085845 // GRMZM2G179143
GO:0016772	F	transferase activity, transferring phosphorus-containing groups	39	350	3661	39203	0.14	1	// GRMZM2G113512 // GRMZM2G139223 // GRMZM2G098747 // GRMZM2G040511 // GRMZM2G304745 // GRMZM2G374309 // GRMZM5G852776 // GRMZM2G361593 // GRMZM5G878070 // GRMZM2G080001 // GRMZM5G830932 // GRMZM5G833563 // GRMZM2G012966 // GRMZM2G031613 // GRMZM2G161566 // GRMZM2G033526 // GRMZM2G131334 // GRMZM2G140082 // GRMZM2G092595 // GRMZM2G151955 // AC210013.4_FG014 // GRMZM2G328781 // GRMZM2G032694 // GR…
GO:0015075	F	ion transmembrane transporter activity	9	350	1258	39203	0.79	1	// GRMZM2G150434 // GRMZM2G173387 // GRMZM2G148060 // GRMZM2G143512 // GRMZM2G089086 // GRMZM2G026391 // GRMZM2G144083 // GRMZM2G110862 // GRMZM2G057820
GO:0032555	F	purine ribonucleotide binding	49	350	5800	39203	0.68	1	// GRMZM2G113512 // GRMZM2G139223 // GRMZM2G100505 // GRMZM2G098747 // GRMZM2G161566 // GRMZM2G124566 // GRMZM2G374309 // AC206266.3_FG001 // GRMZM2G172230 // GRMZM5G852776 // GRMZM2G378547 // GRMZM5G878070 // GRMZM2G080001 // AC210013.4_FG014 // GRMZM2G328781 // GRMZM2G031954 // GRMZM2G304745 // GRMZM2G123204 // GRMZM2G072850 // GRMZM2G030169 // GRMZM2G131334 // GRMZM2G359038 // GRMZM2G140082 //…
GO:0046983	F	protein dimerization activity	9	350	745	39203	0.23	1	// GRMZM2G059544 // GRMZM2G105387 // GRMZM2G172230 // GRMZM2G176358 // GRMZM5G832135 // GRMZM2G021406 // GRMZM2G077356 // GRMZM2G122479 // GRMZM2G085019
GO:0032553	F	ribonucleotide binding	49	350	5800	39203	0.68	1	// GRMZM2G113512 // GRMZM2G139223 // GRMZM2G100505 // GRMZM2G098747 // GRMZM2G161566 // GRMZM2G124566 // GRMZM2G374309 // AC206266.3_FG001 // GRMZM2G172230 // GRMZM5G852776 // GRMZM2G378547 // GRMZM5G878070 // GRMZM2G080001 // AC210013.4_FG014 // GRMZM2G328781 // GRMZM2G031954 // GRMZM2G304745 // GRMZM2G123204 // GRMZM2G072850 // GRMZM2G030169 // GRMZM2G131334 // GRMZM2G359038 // GRMZM2G140082 //…
GO:0016791	F	phosphatase activity	5	350	347	39203	0.2	1	// GRMZM2G308615 // GRMZM2G174549 // GRMZM2G139892 // GRMZM2G108309 // GRMZM2G059453
GO:0008233	F	peptidase activity	7	350	1529	39203	0.98	1	// GRMZM2G007907 // GRMZM2G120079 // GRMZM2G031613 // GRMZM2G474883 // GRMZM2G020146 // GRMZM2G142918 // AC209810.3_FG002
GO:0043167	F	ion binding	64	350	6665	39203	0.28	1	// GRMZM2G026793 // GRMZM2G460893 // GRMZM2G151639 // GRMZM2G004422 // GRMZM2G143512 // GRMZM2G059453 // AC235544.1_FG006 // GRMZM2G426613 // GRMZM2G465595 // GRMZM2G308615 // GRMZM2G164314 // GRMZM2G056920 // GRMZM2G027673 // AC210013.4_FG014 // GRMZM2G085845 // GRMZM2G077809 // GRMZM2G005840 // GRMZM2G470442 // GRMZM2G124371 // GRMZM2G088669 // GRMZM2G474883 // GRMZM2G033526 // GRMZM2G070092 //…
GO:0016491	F	oxidoreductase activity	28	350	3266	39203	0.62	1	// AF466202.2_FG007 // GRMZM2G026793 // GRMZM2G117369 // GRMZM2G027627 // GRMZM2G393337 // GRMZM2G136465 // GRMZM2G703582 // GRMZM2G027673 // GRMZM2G012966 // GRMZM2G085845 // GRMZM2G136522 // GRMZM2G470442 // GRMZM2G341460 // GRMZM2G070092 // AC148152.3_FG005 // GRMZM2G087323 // GRMZM2G050997 // GRMZM2G035268 // GRMZM2G066784 // GRMZM2G368411 // GRMZM2G169943 // GRMZM5G852502 // GRMZM2G057086 //…
GO:0016820	F	hydrolase activity, acting on acid anhydrides, catalyzing transmembrane movement of substances	6	350	322	39203	0.073	1	// GRMZM2G032218 // GRMZM2G143512 // GRMZM2G144083 // AC206266.3_FG001 // AC199911.5_FG001 // GRMZM2G072850
GO:0008270	F	zinc ion binding	33	350	3989	39203	0.7	1	// GRMZM2G460893 // GRMZM2G151639 // GRMZM2G004422 // AC235544.1_FG006 // GRMZM2G426613 // GRMZM2G465595 // GRMZM2G164314 // GRMZM2G056920 // GRMZM2G077809 // GRMZM2G146267 // GRMZM2G474883 // GRMZM2G099317 // GRMZM2G033644 // GRMZM2G122479 // GRMZM2G107106 // GRMZM2G042198 // GRMZM2G058450 // GRMZM2G321041 // GRMZM2G027627 // GRMZM2G417125 // GRMZM2G032171 // GRMZM2G005840 // GRMZM5G836222 // GR…
GO:0016301	F	kinase activity	32	350	3006	39203	0.17	1	// GRMZM2G113512 // GRMZM2G139223 // GRMZM2G098747 // GRMZM2G304745 // GRMZM2G374309 // GRMZM5G852776 // GRMZM2G361593 // GRMZM5G878070 // GRMZM2G303768 // AC210013.4_FG014 // GRMZM2G012966 // GRMZM2G031613 // GRMZM2G161566 // GRMZM2G033526 // GRMZM2G131334 // GRMZM2G140082 // GRMZM2G092595 // GRMZM2G151955 // GRMZM2G328781 // GRMZM2G032694 // GRMZM2G419290 // GRMZM2G080001 // GRMZM2G159034 // GR…
GO:0005506	F	iron ion binding	7	350	1187	39203	0.91	1	// GRMZM2G057086 // GRMZM2G066784 // GRMZM2G070092 // GRMZM2G470442 // GRMZM2G045319 // GRMZM2G179143 // GRMZM2G085845
GO:0046872	F	metal ion binding	64	350	6652	39203	0.28	1	// GRMZM2G026793 // GRMZM2G460893 // GRMZM2G151639 // GRMZM2G004422 // GRMZM2G143512 // GRMZM2G059453 // AC235544.1_FG006 // GRMZM2G426613 // GRMZM2G465595 // GRMZM2G308615 // GRMZM2G164314 // GRMZM2G056920 // GRMZM2G027673 // AC210013.4_FG014 // GRMZM2G085845 // GRMZM2G077809 // GRMZM2G005840 // GRMZM2G470442 // GRMZM2G124371 // GRMZM2G088669 // GRMZM2G474883 // GRMZM2G033526 // GRMZM2G070092 //…
GO:0016853	F	isomerase activity	5	350	567	39203	0.57	1	// GRMZM2G069708 // GRMZM2G002807 // GRMZM2G085885 // GRMZM2G173668 // GRMZM2G021605
GO:0016773	F	phosphotransferase activity, alcohol group as acceptor	32	350	2858	39203	0.11	1	// GRMZM2G113512 // GRMZM2G139223 // GRMZM2G098747 // GRMZM2G304745 // GRMZM2G374309 // GRMZM5G852776 // GRMZM2G361593 // GRMZM5G878070 // GRMZM2G303768 // AC210013.4_FG014 // GRMZM2G012966 // GRMZM2G031613 // GRMZM2G161566 // GRMZM2G033526 // GRMZM2G131334 // GRMZM2G140082 // GRMZM2G092595 // GRMZM2G151955 // GRMZM2G328781 // GRMZM2G032694 // GRMZM2G419290 // GRMZM2G080001 // GRMZM2G159034 // GR…
GO:0043492	F	ATPase activity, coupled to movement of substances	6	350	300	39203	0.056	1	// GRMZM2G032218 // GRMZM2G143512 // GRMZM2G144083 // AC206266.3_FG001 // AC199911.5_FG001 // GRMZM2G072850
GO:0005488	F	binding	203	350	24279	39203	0.94	1	// GRMZM2G139223 // GRMZM5G870592 // GRMZM2G534116 // GRMZM2G085577 // AC235544.1_FG006 // GRMZM2G088018 // GRMZM2G080001 // GRMZM5G830932 // GRMZM2G057158 // GRMZM2G032171 // GRMZM2G151407 // GRMZM2G077809 // GRMZM2G472449 // GRMZM2G304745 // GRMZM2G124371 // GRMZM2G070092 // GRMZM2G123204 // GRMZM2G030169 // GRMZM2G077356 // GRMZM2G135816 // GRMZM2G155822 // GRMZM2G092493 // GRMZM2G151955 // GR…
GO:0004175	F	endopeptidase activity	5	350	932	39203	0.92	1	// GRMZM2G007907 // GRMZM2G474883 // GRMZM2G142918 // GRMZM2G120079 // GRMZM2G031613
GO:0016887	F	ATPase activity	8	350	785	39203	0.4	1	// GRMZM2G031954 // GRMZM2G032218 // GRMZM2G143512 // AC199911.5_FG001 // GRMZM2G144083 // AC206266.3_FG001 // GRMZM2G172230 // GRMZM2G072850
GO:0004553	F	hydrolase activity, hydrolyzing O-glycosyl compounds	6	350	767	39203	0.68	1	// GRMZM2G091191 // GRMZM2G107073 // GRMZM2G040843 // GRMZM2G030850 // GRMZM2G455642 // GRMZM2G319798
GO:0019842	F	vitamin binding	6	350	360	39203	0.11	1	// GRMZM2G124963 // GRMZM2G119150 // GRMZM2G085577 // GRMZM2G313162 // GRMZM2G088018 // GRMZM5G840582
GO:0001882	F	nucleoside binding	48	350	5400	39203	0.54	1	// GRMZM2G113512 // GRMZM2G139223 // GRMZM2G098747 // GRMZM2G117369 // GRMZM2G161566 // GRMZM2G124566 // GRMZM2G374309 // AC206266.3_FG001 // GRMZM2G172230 // GRMZM5G852776 // GRMZM2G378547 // GRMZM5G878070 // GRMZM2G080001 // AC210013.4_FG014 // GRMZM2G328781 // GRMZM2G031954 // GRMZM2G304745 // GRMZM2G136522 // GRMZM2G072850 // GRMZM2G030169 // GRMZM2G131334 // GRMZM2G359038 // GRMZM2G050997 //…
GO:0050662	F	coenzyme binding	7	350	734	39203	0.48	1	// GRMZM2G117369 // GRMZM2G393337 // GRMZM2G136522 // GRMZM2G136465 // GRMZM2G122479 // GRMZM2G085019 // GRMZM2G050997
GO:0016462	F	pyrophosphatase activity	15	350	1907	39203	0.73	1	// GRMZM2G058491 // GRMZM2G031954 // GRMZM2G159307 // GRMZM2G460396 // GRMZM2G154218 // GRMZM2G143512 // GRMZM2G534116 // AC199911.5_FG001 // GRMZM2G144083 // AC206266.3_FG001 // GRMZM2G136219 // GRMZM2G172230 // GRMZM2G032218 // GRMZM2G072850 // GRMZM2G137930
GO:0030528	F	transcription regulator activity	24	350	2233	39203	0.2	1	// GRMZM2G451031 // GRMZM2G025685 // GRMZM2G040481 // GRMZM2G040349 // GRMZM5G830932 // GRMZM2G050912 // GRMZM2G125969 // AC210616.4_FG005 // GRMZM2G151407 // GRMZM2G396169 // GRMZM2G068967 // GRMZM2G168079 // GRMZM2G479110 // GRMZM5G829103 // GRMZM2G366130 // GRMZM2G068330 // GRMZM2G055243 // GRMZM2G133398 // GRMZM2G105387 // GRMZM2G421033 // GRMZM5G805505 // AC214168.3_FG001 // GRMZM2G019907 //…
GO:0004674	F	protein serine/threonine kinase activity	20	350	2248	39203	0.54	1	// GRMZM2G113512 // AC210013.4_FG014 // GRMZM2G139223 // GRMZM2G030673 // GRMZM2G151955 // GRMZM2G098747 // GRMZM2G012966 // GRMZM2G131334 // GRMZM5G852329 // GRMZM2G378547 // AC233910.1_FG010 // GRMZM2G170120 // GRMZM2G159034 // GRMZM5G852776 // GRMZM2G419290 // GRMZM2G080001 // GRMZM2G374309 // GRMZM2G048455 // GRMZM2G032694 // GRMZM2G326472
GO:0070011	F	peptidase activity, acting on L-amino acid peptides	7	350	1493	39203	0.98	1	// GRMZM2G007907 // GRMZM2G120079 // GRMZM2G031613 // GRMZM2G474883 // GRMZM2G020146 // GRMZM2G142918 // AC209810.3_FG002
GO:0001883	F	purine nucleoside binding	48	350	5398	39203	0.54	1	// GRMZM2G113512 // GRMZM2G139223 // GRMZM2G098747 // GRMZM2G117369 // GRMZM2G161566 // GRMZM2G124566 // GRMZM2G374309 // AC206266.3_FG001 // GRMZM2G172230 // GRMZM5G852776 // GRMZM2G378547 // GRMZM5G878070 // GRMZM2G080001 // AC210013.4_FG014 // GRMZM2G328781 // GRMZM2G031954 // GRMZM2G304745 // GRMZM2G136522 // GRMZM2G072850 // GRMZM2G030169 // GRMZM2G131334 // GRMZM2G359038 // GRMZM2G050997 //…
GO:0005215	F	transporter activity	25	350	2411	39203	0.25	1	// GRMZM2G173387 // GRMZM2G148060 // GRMZM2G143512 // GRMZM2G026391 // AC206266.3_FG001 // AC217358.3_FG011 // GRMZM2G057820 // GRMZM2G434910 // GRMZM2G110063 // GRMZM2G089086 // GRMZM2G110862 // GRMZM2G078292 // GRMZM2G072850 // GRMZM2G359038 // GRMZM2G150434 // AC199911.5_FG001 // GRMZM2G053927 // GRMZM2G113840 // GRMZM2G093323 // GRMZM2G032218 // GRMZM2G034061 // GRMZM2G180720 // GRMZM2G144083…
GO:0032559	F	adenyl ribonucleotide binding	45	350	5137	39203	0.58	1	// GRMZM2G113512 // GRMZM2G139223 // GRMZM2G098747 // GRMZM2G161566 // GRMZM2G124566 // GRMZM2G374309 // AC206266.3_FG001 // GRMZM2G172230 // GRMZM5G852776 // GRMZM2G378547 // GRMZM5G878070 // GRMZM2G080001 // AC210013.4_FG014 // GRMZM2G328781 // GRMZM2G031954 // GRMZM2G304745 // GRMZM2G072850 // GRMZM2G030169 // GRMZM2G131334 // GRMZM2G359038 // GRMZM2G140082 // GRMZM2G534116 // GRMZM2G151955 //…
GO:0022804	F	active transmembrane transporter activity	11	350	825	39203	0.13	1	// GRMZM2G150434 // GRMZM2G032218 // GRMZM2G143512 // GRMZM2G144083 // AC206266.3_FG001 // AC199911.5_FG001 // GRMZM2G078292 // GRMZM2G072850 // GRMZM2G434910 // GRMZM2G110063 // GRMZM2G359038
GO:0017111	F	nucleoside-triphosphatase activity	14	350	1822	39203	0.75	1	// GRMZM2G058491 // GRMZM2G031954 // GRMZM2G159307 // GRMZM2G460396 // GRMZM2G154218 // GRMZM2G143512 // GRMZM2G534116 // AC199911.5_FG001 // GRMZM2G144083 // AC206266.3_FG001 // GRMZM2G136219 // GRMZM2G172230 // GRMZM2G032218 // GRMZM2G072850
GO:0022891	F	substrate-specific transmembrane transporter activity	16	350	1472	39203	0.25	1	// GRMZM2G150434 // GRMZM2G173387 // GRMZM2G148060 // GRMZM2G143512 // GRMZM2G110063 // GRMZM2G089086 // GRMZM2G034061 // GRMZM2G026391 // GRMZM2G144083 // GRMZM2G110862 // GRMZM2G053927 // GRMZM2G057820 // GRMZM2G434910 // GRMZM2G078292 // GRMZM2G014914 // GRMZM2G093323
GO:0048037	F	cofactor binding	14	350	1034	39203	0.085	1	// GRMZM2G117369 // GRMZM2G124963 // GRMZM2G119150 // GRMZM2G085577 // GRMZM2G136522 // GRMZM2G313162 // GRMZM2G088018 // GRMZM5G840582 // GRMZM2G136465 // GRMZM2G033644 // GRMZM2G393337 // GRMZM2G122479 // GRMZM2G085019 // GRMZM2G050997
GO:0042623	F	ATPase activity, coupled	6	350	579	39203	0.42	1	// GRMZM2G032218 // GRMZM2G143512 // GRMZM2G144083 // AC206266.3_FG001 // AC199911.5_FG001 // GRMZM2G072850
GO:0046914	F	transition metal ion binding	48	350	5507	39203	0.59	1	// GRMZM2G026793 // GRMZM2G460893 // GRMZM2G151639 // GRMZM2G004422 // GRMZM2G143512 // AC235544.1_FG006 // GRMZM2G426613 // GRMZM2G465595 // GRMZM2G164314 // GRMZM2G056920 // GRMZM2G027673 // GRMZM2G085845 // GRMZM2G077809 // GRMZM2G470442 // GRMZM2G146267 // GRMZM2G474883 // GRMZM2G070092 // GRMZM2G099317 // GRMZM2G033644 // GRMZM2G013461 // GRMZM2G122479 // GRMZM2G107106 // GRMZM2G066784 // GR…
GO:0009536	C	plastid	54	350	69	39203	3.5e-78	7.8e-76	// GRMZM2G102605 // GRMZM2G132009 // GRMZM2G359038 // GRMZM2G113476 // GRMZM2G077531 // GRMZM2G085577 // GRMZM2G172230 // GRMZM2G085885 // GRMZM2G052812 // GRMZM5G817559 // GRMZM2G110063 // GRMZM5G852502 // GRMZM2G027673 // GRMZM2G043240 // GRMZM2G124473 // GRMZM2G024391 // GRMZM2G136522 // GRMZM2G161566 // GRMZM2G140782 // GRMZM2G088669 // GRMZM2G474883 // GRMZM2G040511 // GRMZM2G123204 // GRMZM…
GO:0005886	C	plasma membrane	38	350	149	39203	2.8e-40	3.1e-38	// GRMZM2G301663 // GRMZM2G100505 // GRMZM2G148060 // GRMZM2G173387 // GRMZM2G026391 // GRMZM2G180720 // AC217358.3_FG011 // GRMZM2G052812 // AC210013.4_FG014 // GRMZM2G031954 // GRMZM2G326116 // GRMZM2G110862 // GRMZM2G042198 // GRMZM2G026050 // GRMZM2G173858 // GRMZM2G030169 // GRMZM2G122479 // GRMZM2G014419 // AC199911.5_FG001 // GRMZM2G374309 // GRMZM2G015159 // GRMZM2G062024 // GRMZM2G030673…
GO:0043231	C	intracellular membrane-bounded organelle	110	350	4093	39203	2e-26	1.5e-24	// GRMZM2G132009 // GRMZM2G113476 // GRMZM2G085577 // GRMZM2G052812 // GRMZM2G080001 // GRMZM2G124473 // GRMZM2G140633 // GRMZM2G040843 // GRMZM2G020146 // GRMZM2G123204 // GRMZM2G030169 // GRMZM2G077356 // GRMZM2G008263 // GRMZM2G366130 // GRMZM2G027627 // AC194970.5_FG001 // GRMZM2G056986 // GRMZM2G015159 // GRMZM2G105387 // GRMZM2G057386 // GRMZM2G068271 // GRMZM2G410567 // GRMZM2G021406 // GR…
GO:0043227	C	membrane-bounded organelle	110	350	4127	39203	3.8e-26	2.2e-24	// GRMZM2G132009 // GRMZM2G113476 // GRMZM2G085577 // GRMZM2G052812 // GRMZM2G080001 // GRMZM2G124473 // GRMZM2G140633 // GRMZM2G040843 // GRMZM2G020146 // GRMZM2G123204 // GRMZM2G030169 // GRMZM2G077356 // GRMZM2G008263 // GRMZM2G366130 // GRMZM2G027627 // AC194970.5_FG001 // GRMZM2G056986 // GRMZM2G015159 // GRMZM2G105387 // GRMZM2G057386 // GRMZM2G068271 // GRMZM2G410567 // GRMZM2G021406 // GR…
GO:0044444	C	cytoplasmic part	84	350	2678	39203	6.5e-24	2.9e-22	// GRMZM2G107665 // GRMZM2G102605 // GRMZM2G148060 // AC185466.3_FG001 // GRMZM2G132009 // GRMZM2G359038 // GRMZM2G113476 // GRMZM2G077531 // GRMZM2G142507 // GRMZM2G085577 // GRMZM2G172230 // GRMZM2G085885 // GRMZM2G052812 // GRMZM2G110862 // GRMZM5G817559 // GRMZM2G067277 // GRMZM2G110063 // AC194970.5_FG001 // GRMZM2G058402 // GRMZM2G027673 // GRMZM2G043240 // GRMZM2G124473 // GRMZM2G113244 //…
GO:0005737	C	cytoplasm	90	350	3593	39203	2.8e-19	1e-17	// GRMZM2G132009 // GRMZM2G113476 // GRMZM2G085577 // GRMZM2G052812 // GRMZM2G080001 // GRMZM2G124473 // GRMZM2G040843 // GRMZM2G020146 // GRMZM2G123204 // GRMZM2G030169 // GRMZM2G155822 // GRMZM2G008263 // GRMZM2G027627 // AC194970.5_FG001 // GRMZM2G015159 // GRMZM2G068271 // GRMZM2G410567 // GRMZM2G021406 // GRMZM2G102605 // GRMZM2G136522 // GRMZM2G172230 // GRMZM2G057820 // GRMZM2G317451 // GR…
GO:0043229	C	intracellular organelle	116	350	6224	39203	1.9e-15	5.4e-14	// GRMZM2G132009 // GRMZM2G113476 // GRMZM2G085577 // GRMZM2G052812 // AC194970.5_FG001 // GRMZM2G124473 // GRMZM2G140633 // GRMZM2G040843 // GRMZM2G020146 // GRMZM2G123204 // GRMZM2G030169 // GRMZM2G077356 // GRMZM2G008263 // GRMZM2G366130 // GRMZM2G027627 // GRMZM2G080001 // GRMZM2G056986 // GRMZM2G015159 // GRMZM2G105387 // GRMZM2G056799 // GRMZM2G057386 // GRMZM2G068271 // GRMZM2G410567 // GR…
GO:0043226	C	organelle	116	350	6224	39203	1.9e-15	5.4e-14	// GRMZM2G132009 // GRMZM2G113476 // GRMZM2G085577 // GRMZM2G052812 // AC194970.5_FG001 // GRMZM2G124473 // GRMZM2G140633 // GRMZM2G040843 // GRMZM2G020146 // GRMZM2G123204 // GRMZM2G030169 // GRMZM2G077356 // GRMZM2G008263 // GRMZM2G366130 // GRMZM2G027627 // GRMZM2G080001 // GRMZM2G056986 // GRMZM2G015159 // GRMZM2G105387 // GRMZM2G056799 // GRMZM2G057386 // GRMZM2G068271 // GRMZM2G410567 // GR…
GO:0044424	C	intracellular part	129	350	7930	39203	6.7e-13	1.7e-11	// GRMZM2G132009 // GRMZM2G113476 // GRMZM2G085577 // GRMZM2G052812 // AC194970.5_FG001 // GRMZM2G124473 // GRMZM5G832229 // GRMZM2G140633 // GRMZM2G040843 // GRMZM2G020146 // GRMZM2G123204 // GRMZM2G030169 // GRMZM2G077356 // GRMZM2G155822 // GRMZM2G008263 // GRMZM2G366130 // GRMZM2G027627 // GRMZM2G080001 // GRMZM2G056986 // GRMZM2G015159 // GRMZM2G105387 // GRMZM2G056799 // GRMZM2G040481 // GR…
GO:0005829	C	cytosol	16	350	160	39203	5.6e-12	1.3e-10	// GRMZM2G133398 // GRMZM2G113244 // GRMZM2G147430 // GRMZM2G031613 // GRMZM2G002807 // GRMZM2G059453 // GRMZM2G049588 // GRMZM2G020146 // GRMZM2G127911 // GRMZM2G456473 // GRMZM2G027627 // GRMZM2G021406 // GRMZM5G869779 // GRMZM2G137930 // GRMZM2G122479 // GRMZM2G085019
GO:0005773	C	vacuole	10	350	38	39203	1.3e-11	2.6e-10	// GRMZM2G148060 // GRMZM2G409726 // GRMZM2G154218 // AC199911.5_FG001 // GRMZM2G020146 // GRMZM5G840582 // GRMZM2G173858 // GRMZM2G050997 // GRMZM2G122479 // GRMZM2G110862
GO:0044446	C	intracellular organelle part	47	350	1764	39203	4.7e-11	8.2e-10	// GRMZM2G107665 // GRMZM2G102605 // GRMZM2G148060 // GRMZM2G133359 // GRMZM2G132009 // GRMZM2G113476 // GRMZM2G077531 // GRMZM2G176358 // GRMZM2G172230 // GRMZM2G085885 // GRMZM5G817559 // GRMZM2G040349 // GRMZM2G110063 // GRMZM2G317451 // GRMZM2G118104 // GRMZM2G024391 // GRMZM2G136522 // GRMZM2G043240 // GRMZM2G059453 // GRMZM2G088669 // GRMZM2G474883 // GRMZM2G040511 // GRMZM2G123204 // GRMZM…
GO:0044422	C	organelle part	47	350	1764	39203	4.7e-11	8.2e-10	// GRMZM2G107665 // GRMZM2G102605 // GRMZM2G148060 // GRMZM2G133359 // GRMZM2G132009 // GRMZM2G113476 // GRMZM2G077531 // GRMZM2G176358 // GRMZM2G172230 // GRMZM2G085885 // GRMZM5G817559 // GRMZM2G040349 // GRMZM2G110063 // GRMZM2G317451 // GRMZM2G118104 // GRMZM2G024391 // GRMZM2G136522 // GRMZM2G043240 // GRMZM2G059453 // GRMZM2G088669 // GRMZM2G474883 // GRMZM2G040511 // GRMZM2G123204 // GRMZM…
GO:0044464	C	cell part	184	350	13914	39203	6.1e-11	9.2e-10	// GRMZM2G173387 // GRMZM2G132009 // GRMZM2G113476 // GRMZM2G158069 // GRMZM2G085577 // GRMZM2G431856 // GRMZM2G052812 // GRMZM2G080001 // GRMZM2G124473 // GRMZM5G832229 // GRMZM2G140633 // GRMZM2G089086 // GRMZM2G040843 // GRMZM2G020146 // GRMZM2G123204 // GRMZM2G078292 // GRMZM2G030169 // GRMZM2G077356 // GRMZM2G155822 // GRMZM2G008263 // GRMZM2G135816 // GRMZM2G366130 // GRMZM2G324703 // GRMZM…
GO:0005623	C	cell	184	350	13914	39203	6.1e-11	9.2e-10	// GRMZM2G173387 // GRMZM2G132009 // GRMZM2G113476 // GRMZM2G158069 // GRMZM2G085577 // GRMZM2G431856 // GRMZM2G052812 // GRMZM2G080001 // GRMZM2G124473 // GRMZM5G832229 // GRMZM2G140633 // GRMZM2G089086 // GRMZM2G040843 // GRMZM2G020146 // GRMZM2G123204 // GRMZM2G078292 // GRMZM2G030169 // GRMZM2G077356 // GRMZM2G155822 // GRMZM2G008263 // GRMZM2G135816 // GRMZM2G366130 // GRMZM2G324703 // GRMZM…
GO:0009579	C	thylakoid	13	350	122	39203	2.7e-10	3.8e-09	// GRMZM2G069708 // GRMZM2G102838 // GRMZM2G317451 // GRMZM2G102605 // GRMZM5G832229 // GRMZM2G133359 // GRMZM2G024391 // GRMZM2G002807 // GRMZM2G088669 // GRMZM2G474883 // GRMZM2G085885 // GRMZM2G052344 // GRMZM2G110063
GO:0005911	C	cell-cell junction	8	350	24	39203	3e-10	4e-09	// GRMZM2G301663 // GRMZM2G122479 // GRMZM2G030850 // GRMZM2G326116 // GRMZM2G173858 // GRMZM2G030169 // GRMZM2G014914 // GRMZM2G476523
GO:0031967	C	organelle envelope	18	350	310	39203	1.1e-09	1.4e-08	// GRMZM2G057820 // GRMZM2G102838 // GRMZM2G102605 // GRMZM2G132009 // GRMZM2G002807 // GRMZM2G113476 // GRMZM2G077531 // GRMZM2G138258 // GRMZM2G088669 // GRMZM2G359038 // GRMZM2G040511 // GRMZM2G172230 // GRMZM2G052344 // GRMZM2G169089 // GRMZM2G052812 // GRMZM2G030169 // GRMZM2G175453 // GRMZM2G093323
GO:0005622	C	intracellular	135	350	9403	39203	1.1e-09	1.4e-08	// GRMZM2G132009 // GRMZM2G113476 // GRMZM2G085577 // GRMZM2G052812 // AC194970.5_FG001 // GRMZM2G124473 // GRMZM5G832229 // GRMZM2G140633 // GRMZM2G040843 // GRMZM2G020146 // GRMZM2G123204 // GRMZM2G030169 // GRMZM2G077356 // GRMZM2G155822 // GRMZM2G008263 // GRMZM2G366130 // GRMZM2G027627 // GRMZM2G080001 // GRMZM2G056986 // GRMZM2G015159 // GRMZM2G105387 // GRMZM2G056799 // GRMZM2G040481 // GR…
GO:0044436	C	thylakoid part	10	350	67	39203	1.7e-09	1.9e-08	// GRMZM2G102838 // GRMZM2G317451 // GRMZM2G102605 // GRMZM2G133359 // GRMZM2G110063 // GRMZM2G088669 // GRMZM2G474883 // GRMZM2G085885 // GRMZM2G052344 // GRMZM2G024391
GO:0042651	C	thylakoid membrane	8	350	34	39203	3.2e-09	3.4e-08	// GRMZM2G102838 // GRMZM2G317451 // GRMZM2G102605 // GRMZM2G110063 // GRMZM2G088669 // GRMZM2G474883 // GRMZM2G052344 // GRMZM2G024391
GO:0030054	C	cell junction	8	350	35	39203	3.8e-09	3.9e-08	// GRMZM2G301663 // GRMZM2G122479 // GRMZM2G030850 // GRMZM2G326116 // GRMZM2G173858 // GRMZM2G030169 // GRMZM2G014914 // GRMZM2G476523
GO:0031975	C	envelope	18	350	359	39203	9.9e-09	9.7e-08	// GRMZM2G057820 // GRMZM2G102838 // GRMZM2G102605 // GRMZM2G132009 // GRMZM2G002807 // GRMZM2G113476 // GRMZM2G077531 // GRMZM2G138258 // GRMZM2G088669 // GRMZM2G359038 // GRMZM2G040511 // GRMZM2G172230 // GRMZM2G052344 // GRMZM2G169089 // GRMZM2G052812 // GRMZM2G030169 // GRMZM2G175453 // GRMZM2G093323
GO:0044437	C	vacuolar part	5	350	8	39203	6.4e-08	5.8e-07	// GRMZM2G173858 // AC199911.5_FG001 // GRMZM2G122479 // GRMZM2G110862 // GRMZM2G148060
GO:0005774	C	vacuolar membrane	5	350	8	39203	6.4e-08	5.8e-07	// GRMZM2G173858 // AC199911.5_FG001 // GRMZM2G122479 // GRMZM2G110862 // GRMZM2G148060
GO:0005739	C	mitochondrion	16	350	354	39203	2.5e-07	2.2e-06	// GRMZM2G107665 // GRMZM2G057086 // GRMZM5G845024 // GRMZM2G117369 // GRMZM2G124963 // GRMZM2G323024 // GRMZM2G474883 // GRMZM2G058402 // GRMZM2G138258 // GRMZM2G030169 // GRMZM2G154218 // GRMZM2G480171 // GRMZM2G027627 // AC194970.5_FG001 // GRMZM2G175453 // GRMZM2G002807
GO:0016020	C	membrane	82	350	5307	39203	4.6e-07	3.9e-06	// GRMZM2G150434 // GRMZM2G301663 // GRMZM2G030850 // GRMZM2G100505 // GRMZM2G102605 // GRMZM2G148060 // GRMZM2G143512 // GRMZM2G011347 // GRMZM2G113476 // GRMZM2G039186 // GRMZM2G064898 // GRMZM2G026391 // GRMZM5G852329 // AC206266.3_FG001 // GRMZM2G349268 // AC217358.3_FG011 // GRMZM2G052812 // GRMZM2G365160 // GRMZM2G434910 // GRMZM2G378547 // GRMZM2G110063 // GRMZM2G173858 // GRMZM2G027673 //…
GO:0034357	C	photosynthetic membrane	9	350	112	39203	1.4e-06	1.1e-05	// GRMZM2G102838 // GRMZM2G317451 // GRMZM2G102605 // GRMZM5G832229 // GRMZM2G024391 // GRMZM2G088669 // GRMZM2G474883 // GRMZM2G052344 // GRMZM2G110063
GO:0031090	C	organelle membrane	17	350	456	39203	1.4e-06	1.1e-05	// GRMZM2G102838 // GRMZM2G317451 // GRMZM2G102605 // GRMZM2G148060 // GRMZM2G138258 // GRMZM2G175453 // GRMZM2G110063 // GRMZM2G059453 // GRMZM2G088669 // GRMZM2G474883 // AC199911.5_FG001 // GRMZM2G110862 // GRMZM2G024391 // GRMZM2G052344 // GRMZM2G169089 // GRMZM2G173858 // GRMZM2G122479
GO:0043233	C	organelle lumen	10	350	189	39203	1.3e-05	9.2e-05	// GRMZM2G107665 // GRMZM2G102838 // GRMZM2G113244 // GRMZM2G133359 // GRMZM2G118104 // AC214168.3_FG001 // GRMZM2G474883 // GRMZM2G154218 // GRMZM2G085885 // GRMZM2G040349
GO:0070013	C	intracellular organelle lumen	10	350	189	39203	1.3e-05	9.2e-05	// GRMZM2G107665 // GRMZM2G102838 // GRMZM2G113244 // GRMZM2G133359 // GRMZM2G118104 // AC214168.3_FG001 // GRMZM2G474883 // GRMZM2G154218 // GRMZM2G085885 // GRMZM2G040349
GO:0031974	C	membrane-enclosed lumen	10	350	214	39203	3.5e-05	0.00024	// GRMZM2G107665 // GRMZM2G102838 // GRMZM2G113244 // GRMZM2G133359 // GRMZM2G118104 // AC214168.3_FG001 // GRMZM2G474883 // GRMZM2G154218 // GRMZM2G085885 // GRMZM2G040349
GO:0044459	C	plasma membrane part	8	350	130	39203	3.4e-05	0.00024	// GRMZM2G301663 // GRMZM2G122479 // GRMZM2G030850 // GRMZM2G326116 // GRMZM2G173858 // GRMZM2G030169 // GRMZM2G014914 // GRMZM2G476523
GO:0044425	C	membrane part	44	350	2684	39203	9e-05	0.00059	// GRMZM2G301663 // GRMZM2G030850 // GRMZM2G102605 // GRMZM2G148060 // GRMZM2G143512 // GRMZM2G113476 // GRMZM2G064898 // AC206266.3_FG001 // AC217358.3_FG011 // GRMZM2G057820 // GRMZM2G434910 // GRMZM2G110063 // GRMZM2G173858 // GRMZM5G832229 // GRMZM2G011347 // GRMZM2G326116 // GRMZM2G110862 // GRMZM2G078292 // GRMZM2G072850 // GRMZM2G030169 // GRMZM2G122479 // GRMZM2G359038 // GRMZM2G160560 //…
GO:0031224	C	intrinsic to membrane	37	350	2183	39203	0.00018	0.0012	// GRMZM2G064898 // GRMZM2G030850 // GRMZM2G102605 // GRMZM2G148060 // GRMZM2G143512 // GRMZM2G113476 // AC206266.3_FG001 // AC217358.3_FG011 // GRMZM2G057820 // GRMZM2G434910 // GRMZM2G110063 // GRMZM2G011347 // GRMZM2G110862 // GRMZM2G078292 // GRMZM2G072850 // GRMZM2G359038 // GRMZM2G160560 // GRMZM2G150434 // GRMZM2G082434 // GRMZM2G017388 // GRMZM2G181568 // GRMZM2G324703 // GRMZM2G053927 //…
GO:0048046	C	apoplast	7	350	126	39203	0.00019	0.0012	// GRMZM2G091191 // GRMZM2G002807 // GRMZM2G123204 // GRMZM2G319798 // GRMZM2G122479 // GRMZM2G085019 // GRMZM5G840582
GO:0005618	C	cell wall	8	350	172	39203	0.00022	0.0013	// GRMZM2G301663 // GRMZM2G091191 // GRMZM2G107073 // GRMZM2G030850 // GRMZM2G431856 // GRMZM2G319798 // GRMZM2G122479 // GRMZM2G085019
GO:0016021	C	integral to membrane	36	350	2156	39203	0.00029	0.0017	// GRMZM2G064898 // GRMZM2G102605 // GRMZM2G148060 // GRMZM2G143512 // GRMZM2G113476 // AC206266.3_FG001 // AC217358.3_FG011 // GRMZM2G057820 // GRMZM2G434910 // GRMZM2G110063 // GRMZM2G011347 // GRMZM2G110862 // GRMZM2G078292 // GRMZM2G072850 // GRMZM2G359038 // GRMZM2G160560 // GRMZM2G150434 // GRMZM2G082434 // GRMZM2G017388 // GRMZM2G181568 // GRMZM2G324703 // GRMZM2G053927 // GRMZM2G093323 //…
GO:0030312	C	external encapsulating structure	8	350	219	39203	0.001	0.0058	// GRMZM2G301663 // GRMZM2G091191 // GRMZM2G107073 // GRMZM2G030850 // GRMZM2G431856 // GRMZM2G319798 // GRMZM2G122479 // GRMZM2G085019
GO:0005794	C	Golgi apparatus	6	350	138	39203	0.0018	0.01	// GRMZM2G450424 // GRMZM2G043240 // GRMZM2G059453 // AC199911.5_FG001 // GRMZM2G142507 // GRMZM2G173858
GO:0031981	C	nuclear lumen	5	350	150	39203	0.013	0.069	// GRMZM2G118104 // GRMZM2G040349 // AC214168.3_FG001 // GRMZM2G154218 // GRMZM2G113244
GO:0005634	C	nucleus	39	350	3212	39203	0.033	0.18	// GRMZM2G124566 // GRMZM2G025685 // GRMZM2G056986 // GRMZM2G040349 // AC210013.4_FG014 // GRMZM2G328742 // GRMZM2G140524 // GRMZM2G140633 // AC210616.4_FG005 // GRMZM2G154218 // GRMZM2G059453 // AC214168.3_FG001 // GRMZM2G107109 // GRMZM2G042198 // GRMZM2G396169 // GRMZM2G048910 // GRMZM2G113244 // GRMZM2G105387 // GRMZM5G829103 // GRMZM2G366130 // GRMZM2G055243 // GRMZM2G027627 // GRMZM2G080001…
GO:0005783	C	endoplasmic reticulum	5	350	230	39203	0.059	0.31	// GRMZM2G169089 // GRMZM2G450424 // AC194970.5_FG001 // GRMZM2G030850 // GRMZM2G067277
GO:0044428	C	nuclear part	5	350	233	39203	0.061	0.31	// GRMZM2G118104 // GRMZM2G040349 // AC214168.3_FG001 // GRMZM2G154218 // GRMZM2G113244
GO:0005576	C	extracellular region	8	350	583	39203	0.16	0.78	// GRMZM2G091191 // GRMZM2G107073 // GRMZM2G002807 // GRMZM2G123204 // GRMZM2G319798 // GRMZM2G122479 // GRMZM2G085019 // GRMZM5G840582
GO:0043234	C	protein complex	13	350	1824	39203	0.83	1	// GRMZM2G113244 // GRMZM5G832229 // GRMZM2G460396 // GRMZM2G118104 // GRMZM2G065612 // AC214168.3_FG001 // GRMZM2G135816 // AC185466.3_FG001 // GRMZM2G474883 // GRMZM2G136219 // GRMZM2G104769 // GRMZM2G031613 // GRMZM2G040349
GO:0043232	C	intracellular non-membrane-bounded organelle	9	350	2597	39203	1	1	// GRMZM2G460396 // GRMZM2G154218 // GRMZM2G056799 // GRMZM2G176358 // GRMZM2G318681 // GRMZM2G136219 // GRMZM2G080001 // GRMZM2G030169
GO:0032991	C	macromolecular complex	16	350	3586	39203	1	1	// GRMZM2G113244 // GRMZM5G832229 // GRMZM2G460396 // GRMZM2G118104 // GRMZM2G065612 // AC214168.3_FG001 // GRMZM2G176358 // GRMZM2G135816 // AC185466.3_FG001 // GRMZM2G474883 // GRMZM2G136219 // GRMZM2G104769 // GRMZM2G031613 // GRMZM2G040349 // GRMZM2G080001
GO:0043228	C	non-membrane-bounded organelle	9	350	2597	39203	1	1	// GRMZM2G460396 // GRMZM2G154218 // GRMZM2G056799 // GRMZM2G176358 // GRMZM2G318681 // GRMZM2G136219 // GRMZM2G080001 // GRMZM2G030169
GO:0005856	C	cytoskeleton	5	350	513	39203	0.48	1	// GRMZM2G318681 // GRMZM2G056799 // GRMZM2G030169 // GRMZM2G136219 // GRMZM2G460396
Functional annotation of DEGs of cluster5
GO_accession	term_type	Term	queryitem	querytotal	bgitem	bgtotal	pvalue	FDR	entries
GO:0048856	P	anatomical structure development	24	318	42	39203	1e-33	8.1e-31	// GRMZM2G106363 // GRMZM2G429113 // GRMZM2G092465 // GRMZM2G180246 // GRMZM2G702026 // GRMZM2G064954 // GRMZM2G145201 // GRMZM2G107101 // GRMZM2G116461 // GRMZM2G104074 // GRMZM2G078465 // GRMZM2G153233 // GRMZM2G134045 // GRMZM2G368799 // GRMZM2G054013 // GRMZM2G347766 // GRMZM2G162659 // GRMZM2G004932 // GRMZM2G067053 // GRMZM2G475882 // GRMZM2G171073 // GRMZM2G440125 // GRMZM2G115646 // GRMZM…
GO:0032502	P	developmental process	29	318	111	39203	1.9e-32	7.6e-30	// GRMZM2G106363 // GRMZM2G702026 // GRMZM2G429113 // GRMZM2G056772 // GRMZM2G083677 // GRMZM2G021687 // GRMZM2G092465 // GRMZM2G180246 // GRMZM2G052336 // GRMZM2G064954 // GRMZM2G145201 // GRMZM2G107101 // GRMZM2G134045 // GRMZM2G116461 // GRMZM2G104074 // GRMZM2G078465 // GRMZM2G153233 // GRMZM2G098637 // GRMZM2G368799 // GRMZM2G054013 // GRMZM2G347766 // GRMZM2G162659 // GRMZM2G004932 // GRMZM…
GO:0007275	P	multicellular organismal development	28	318	107	39203	2.3e-31	5.9e-29	// GRMZM2G106363 // GRMZM2G702026 // GRMZM2G429113 // GRMZM2G083677 // GRMZM2G021687 // GRMZM2G092465 // GRMZM2G180246 // GRMZM2G052336 // GRMZM2G064954 // GRMZM2G145201 // GRMZM2G107101 // GRMZM2G134045 // GRMZM2G116461 // GRMZM2G104074 // GRMZM2G078465 // GRMZM2G153233 // GRMZM2G098637 // GRMZM2G368799 // GRMZM2G054013 // GRMZM2G347766 // GRMZM2G162659 // GRMZM2G004932 // GRMZM2G067053 // GRMZM…
GO:0010033	P	response to organic substance	24	318	72	39203	3.5e-29	6.8e-27	// GRMZM2G124524 // GRMZM2G078465 // GRMZM2G475263 // GRMZM2G702026 // GRMZM2G055469 // GRMZM2G064954 // GRMZM2G145201 // GRMZM2G326707 // GRMZM2G171373 // GRMZM2G162659 // GRMZM2G429113 // GRMZM2G153233 // GRMZM2G134045 // GRMZM2G139565 // GRMZM2G092432 // GRMZM2G094352 // GRMZM2G159393 // GRMZM2G171073 // GRMZM2G023163 // GRMZM2G163641 // GRMZM2G145518 // GRMZM2G115646 // GRMZM2G475882 // GRMZM…
GO:0051707	P	response to other organism	16	318	16	39203	1.1e-25	1.8e-23	// GRMZM2G094352 // GRMZM2G145201 // GRMZM2G011590 // GRMZM2G087094 // GRMZM5G878558 // GRMZM2G117707 // GRMZM2G115646 // GRMZM2G078465 // GRMZM2G056772 // GRMZM2G023163 // GRMZM2G028665 // GRMZM2G044724 // GRMZM2G163641 // GRMZM2G145518 // GRMZM2G476538 // GRMZM2G077197
GO:0009607	P	response to biotic stimulus	16	318	31	39203	2.5e-22	3.3e-20	// GRMZM2G094352 // GRMZM2G145201 // GRMZM2G011590 // GRMZM2G087094 // GRMZM5G878558 // GRMZM2G117707 // GRMZM2G115646 // GRMZM2G078465 // GRMZM2G056772 // GRMZM2G023163 // GRMZM2G028665 // GRMZM2G044724 // GRMZM2G163641 // GRMZM2G145518 // GRMZM2G476538 // GRMZM2G077197
GO:0042221	P	response to chemical stimulus	39	318	626	39203	4.6e-22	5.2e-20	// AC230013.2_FG002 // GRMZM2G429113 // GRMZM2G154845 // GRMZM2G124524 // GRMZM2G023163 // GRMZM2G160327 // GRMZM2G702026 // GRMZM2G055469 // GRMZM2G064954 // GRMZM2G145201 // GRMZM2G044724 // GRMZM2G107101 // GRMZM2G143357 // GRMZM2G134045 // GRMZM2G171373 // GRMZM2G152447 // GRMZM2G162659 // GRMZM2G078465 // GRMZM2G153233 // GRMZM2G326707 // GRMZM2G139565 // GRMZM2G059381 // GRMZM2G079381 // GR…
GO:0009725	P	response to hormone stimulus	18	318	72	39203	2.8e-20	2.4e-18	// GRMZM2G162659 // GRMZM2G078465 // GRMZM2G153233 // GRMZM2G159393 // GRMZM2G171073 // GRMZM2G429113 // GRMZM2G702026 // GRMZM2G055469 // GRMZM2G064954 // GRMZM2G475263 // GRMZM2G139565 // GRMZM2G163641 // GRMZM2G145518 // GRMZM2G115646 // GRMZM2G475882 // GRMZM2G134045 // GRMZM2G326707 // GRMZM2G092432
GO:0009719	P	response to endogenous stimulus	18	318	72	39203	2.8e-20	2.4e-18	// GRMZM2G162659 // GRMZM2G078465 // GRMZM2G153233 // GRMZM2G159393 // GRMZM2G171073 // GRMZM2G429113 // GRMZM2G702026 // GRMZM2G055469 // GRMZM2G064954 // GRMZM2G475263 // GRMZM2G139565 // GRMZM2G163641 // GRMZM2G145518 // GRMZM2G115646 // GRMZM2G475882 // GRMZM2G134045 // GRMZM2G326707 // GRMZM2G092432
GO:0048731	P	system development	15	318	40	39203	2.5e-19	1.9e-17	// GRMZM2G116461 // GRMZM2G004932 // GRMZM2G078465 // GRMZM2G153233 // GRMZM2G104074 // GRMZM2G067053 // GRMZM2G347766 // GRMZM2G429113 // GRMZM2G702026 // GRMZM2G064954 // GRMZM2G145201 // GRMZM2G440125 // GRMZM2G115646 // GRMZM2G092465 // GRMZM2G180246
GO:0022414	P	reproductive process	15	318	85	39203	3.8e-15	2.7e-13	// GRMZM2G162659 // GRMZM2G153233 // GRMZM2G368799 // GRMZM2G067053 // GRMZM2G475882 // GRMZM2G171073 // GRMZM2G304897 // GRMZM2G145201 // GRMZM2G106363 // GRMZM2G440125 // GRMZM2G092465 // GRMZM2G107101 // GRMZM2G004858 // GRMZM2G134045 // GRMZM2G176721
GO:0051704	P	multi-organism process	18	318	186	39203	8.7e-14	5.6e-12	// GRMZM2G094352 // GRMZM2G145201 // GRMZM2G011590 // GRMZM2G087094 // GRMZM5G878558 // GRMZM2G117707 // GRMZM2G115646 // GRMZM2G078465 // GRMZM2G056772 // GRMZM2G304897 // GRMZM2G023163 // GRMZM2G028665 // GRMZM2G044724 // GRMZM2G163641 // GRMZM2G145518 // GRMZM2G476538 // GRMZM2G077197 // GRMZM2G368799
GO:0050896	P	response to stimulus	69	318	3421	39203	2.1e-12	1.2e-10	// GRMZM2G035749 // AC230013.2_FG002 // GRMZM2G092432 // GRMZM2G128971 // GRMZM2G106363 // GRMZM2G702026 // GRMZM2G429113 // GRMZM2G056772 // GRMZM2G139300 // GRMZM2G154845 // GRMZM2G382009 // GRMZM2G124524 // GRMZM2G023163 // GRMZM2G167957 // GRMZM2G011590 // GRMZM2G000326 // GRMZM5G878558 // GRMZM2G160327 // GRMZM2G052336 // GRMZM2G055469 // GRMZM2G064954 // GRMZM2G032222 // GRMZM2G044724 // GR…
GO:0010035	P	response to inorganic substance	9	318	33	39203	4.5e-11	2.5e-09	// GRMZM2G152447 // GRMZM2G174481 // GRMZM2G078465 // GRMZM2G036908 // GRMZM2G145518 // GRMZM2G079381 // GRMZM2G107101 // GRMZM2G050984 // GRMZM2G043291
GO:0000003	P	reproduction	15	318	181	39203	8e-11	4.1e-09	// GRMZM2G162659 // GRMZM2G153233 // GRMZM2G368799 // GRMZM2G067053 // GRMZM2G475882 // GRMZM2G171073 // GRMZM2G304897 // GRMZM2G145201 // GRMZM2G106363 // GRMZM2G440125 // GRMZM2G092465 // GRMZM2G107101 // GRMZM2G004858 // GRMZM2G134045 // GRMZM2G176721
GO:0009617	P	response to bacterium	7	318	16	39203	4.5e-10	2.1e-08	// GRMZM2G094352 // GRMZM2G117707 // GRMZM2G078465 // GRMZM2G023163 // GRMZM2G044724 // GRMZM2G115646 // GRMZM2G077197
GO:0045087	P	innate immune response	6	318	7	39203	4.2e-10	2.1e-08	// GRMZM2G094352 // GRMZM2G145201 // GRMZM2G145518 // GRMZM2G476538 // GRMZM2G077197 // GRMZM5G858887
GO:0051716	P	cellular response to stimulus	17	318	324	39203	3.3e-09	1.4e-07	// GRMZM2G094352 // GRMZM2G145201 // GRMZM2G153233 // GRMZM2G159393 // GRMZM2G171073 // GRMZM2G078465 // GRMZM2G702026 // GRMZM5G828460 // GRMZM2G064954 // GRMZM2G475263 // GRMZM2G163641 // GRMZM2G145518 // GRMZM2G475882 // GRMZM2G107620 // GRMZM5G858887 // GRMZM2G326707 // GRMZM2G171373
GO:0009620	P	response to fungus	6	318	12	39203	4.4e-09	1.8e-07	// GRMZM5G878558 // GRMZM2G056772 // GRMZM2G028665 // GRMZM2G163641 // GRMZM2G145518 // GRMZM2G077197
GO:0048518	P	positive regulation of biological process	7	318	33	39203	3e-08	1.2e-06	// GRMZM2G104074 // GRMZM2G067053 // GRMZM2G153075 // GRMZM2G092465 // GRMZM2G077197 // GRMZM2G107101 // GRMZM2G106363
GO:0019748	P	secondary metabolic process	9	318	94	39203	1.6e-07	6.1e-06	// GRMZM2G078465 // GRMZM2G153233 // GRMZM2G338465 // GRMZM2G081582 // GRMZM2G014813 // GRMZM2G074946 // GRMZM2G179521 // GRMZM2G092465 // GRMZM2G014392
GO:0042742	P	defense response to bacterium	5	318	12	39203	1.9e-07	6.6e-06	// GRMZM2G094352 // GRMZM2G077197 // GRMZM2G044724 // GRMZM2G023163 // GRMZM2G078465
GO:0009314	P	response to radiation	6	318	61	39203	1.7e-05	0.00056	// GRMZM5G878558 // GRMZM2G106363 // GRMZM2G032222 // GRMZM2G100158 // GRMZM2G107101 // GRMZM2G014392
GO:0009416	P	response to light stimulus	6	318	61	39203	1.7e-05	0.00056	// GRMZM5G878558 // GRMZM2G106363 // GRMZM2G032222 // GRMZM2G100158 // GRMZM2G107101 // GRMZM2G014392
GO:0007242	P	intracellular signaling cascade	14	318	455	39203	3.2e-05	0.001	// GRMZM2G094352 // GRMZM2G153233 // GRMZM2G159393 // GRMZM2G171073 // GRMZM2G702026 // GRMZM5G893782 // GRMZM2G475263 // GRMZM2G163641 // GRMZM2G145518 // GRMZM2G475882 // GRMZM2G064954 // GRMZM5G858887 // GRMZM2G134045 // GRMZM2G171373
GO:0044262	P	cellular carbohydrate metabolic process	21	318	959	39203	5.4e-05	0.0016	// GRMZM2G004932 // GRMZM2G167957 // GRMZM2G037998 // GRMZM2G124524 // GRMZM2G074946 // GRMZM2G035749 // GRMZM2G424832 // GRMZM2G078465 // GRMZM2G052336 // GRMZM2G111975 // GRMZM2G176433 // GRMZM2G023163 // GRMZM2G368799 // GRMZM2G139300 // GRMZM2G179521 // GRMZM2G145518 // GRMZM2G014813 // GRMZM2G006130 // GRMZM2G013783 // GRMZM2G144730 // GRMZM2G171373
GO:0023046	P	signaling process	18	318	783	39203	0.0001	0.0029	// GRMZM2G094352 // GRMZM2G153233 // GRMZM2G064954 // GRMZM2G367834 // GRMZM2G159393 // GRMZM2G171073 // GRMZM2G429113 // GRMZM2G702026 // GRMZM5G893782 // GRMZM2G475263 // GRMZM2G106363 // GRMZM2G163641 // GRMZM2G145518 // GRMZM2G475882 // GRMZM2G095727 // GRMZM5G858887 // GRMZM2G134045 // GRMZM2G171373
GO:0023060	P	signal transmission	18	318	783	39203	0.0001	0.0029	// GRMZM2G094352 // GRMZM2G153233 // GRMZM2G064954 // GRMZM2G367834 // GRMZM2G159393 // GRMZM2G171073 // GRMZM2G429113 // GRMZM2G702026 // GRMZM5G893782 // GRMZM2G475263 // GRMZM2G106363 // GRMZM2G163641 // GRMZM2G145518 // GRMZM2G475882 // GRMZM2G095727 // GRMZM5G858887 // GRMZM2G134045 // GRMZM2G171373
GO:0044282	P	small molecule catabolic process	12	318	405	39203	0.00016	0.0044	// GRMZM2G004932 // GRMZM2G000052 // GRMZM2G124524 // GRMZM2G034152 // GRMZM2G023163 // GRMZM2G081582 // GRMZM2G032222 // GRMZM2G074946 // GRMZM2G179521 // GRMZM2G171373 // GRMZM2G014813 // GRMZM2G144730
GO:0016052	P	carbohydrate catabolic process	12	318	408	39203	0.00017	0.0045	// GRMZM2G004932 // GRMZM2G124524 // GRMZM2G035749 // GRMZM2G132509 // GRMZM2G023163 // GRMZM2G074946 // GRMZM2G179521 // GRMZM2G145518 // GRMZM2G014813 // GRMZM2G006130 // GRMZM2G144730 // GRMZM2G171373
GO:0006952	P	defense response	15	318	608	39203	0.00018	0.0047	// GRMZM2G094352 // GRMZM2G145201 // GRMZM2G087094 // GRMZM5G858887 // GRMZM2G078465 // GRMZM2G016802 // GRMZM2G023163 // GRMZM2G028665 // GRMZM2G044724 // GRMZM2G163641 // GRMZM2G145518 // GRMZM2G476538 // GRMZM2G077197 // GRMZM2G308064 // GRMZM2G004412
GO:0009056	P	catabolic process	20	318	1005	39203	0.00028	0.0068	// GRMZM2G004932 // GRMZM2G000052 // GRMZM2G429113 // GRMZM2G124524 // GRMZM2G035749 // GRMZM2G153075 // GRMZM2G023163 // GRMZM2G098637 // GRMZM2G081582 // GRMZM2G132509 // GRMZM2G032222 // GRMZM2G130864 // GRMZM2G034152 // GRMZM2G074946 // GRMZM2G179521 // GRMZM2G145518 // GRMZM2G014813 // GRMZM2G006130 // GRMZM2G144730 // GRMZM2G171373
GO:0007165	P	signal transduction	16	318	711	39203	0.00031	0.0073	// GRMZM2G094352 // GRMZM2G153233 // GRMZM2G106363 // GRMZM2G159393 // GRMZM2G171073 // GRMZM2G429113 // GRMZM2G702026 // GRMZM5G893782 // GRMZM2G475263 // GRMZM2G163641 // GRMZM2G145518 // GRMZM2G475882 // GRMZM2G064954 // GRMZM5G858887 // GRMZM2G134045 // GRMZM2G171373
GO:0009605	P	response to external stimulus	11	318	405	39203	0.00061	0.014	// GRMZM2G167957 // GRMZM2G078465 // GRMZM2G000326 // GRMZM2G117707 // GRMZM2G326707 // GRMZM2G429113 // GRMZM2G382009 // GRMZM2G139300 // GRMZM2G145518 // GRMZM2G077197 // GRMZM2G312602
GO:0006950	P	response to stress	42	318	3059	39203	0.00065	0.014	// GRMZM2G035749 // AC230013.2_FG002 // GRMZM2G128971 // GRMZM2G078465 // GRMZM2G139300 // GRMZM2G382009 // GRMZM2G087094 // GRMZM2G331701 // GRMZM2G167957 // GRMZM2G000326 // GRMZM2G160327 // GRMZM2G052336 // GRMZM2G145201 // GRMZM2G044724 // GRMZM2G476538 // GRMZM2G028665 // GRMZM2G107101 // GRMZM2G143357 // GRMZM2G174343 // GRMZM2G014392 // GRMZM2G312602 // GRMZM2G004412 // GRMZM2G152447 // GR…
GO:0007154	P	cell communication	8	318	229	39203	0.00072	0.016	// GRMZM2G134045 // GRMZM2G171073 // GRMZM2G078465 // GRMZM2G304897 // GRMZM2G064954 // GRMZM2G145201 // GRMZM5G893782 // GRMZM2G326707
GO:0044248	P	cellular catabolic process	16	318	806	39203	0.0011	0.024	// GRMZM2G004932 // GRMZM2G000052 // GRMZM2G429113 // GRMZM2G124524 // GRMZM2G153075 // GRMZM2G023163 // GRMZM2G098637 // GRMZM2G081582 // GRMZM2G032222 // GRMZM2G130864 // GRMZM2G034152 // GRMZM2G074946 // GRMZM2G179521 // GRMZM2G171373 // GRMZM2G014813 // GRMZM2G144730
GO:0005975	P	carbohydrate metabolic process	28	318	1828	39203	0.0012	0.024	// GRMZM2G035749 // GRMZM2G037998 // GRMZM2G124524 // GRMZM2G424832 // GRMZM2G078465 // GRMZM2G139300 // GRMZM2G167957 // AC203966.5_FG006 // GRMZM2G052336 // GRMZM2G176433 // GRMZM2G130864 // GRMZM2G013783 // GRMZM2G132509 // GRMZM2G051534 // GRMZM2G171373 // GRMZM2G111975 // GRMZM2G014813 // GRMZM2G368799 // GRMZM2G179521 // GRMZM2G006130 // GRMZM2G004932 // GRMZM2G019783 // GRMZM2G019619 // GR…
GO:0006575	P	cellular amino acid derivative metabolic process	6	318	144	39203	0.0014	0.028	// GRMZM2G000052 // GRMZM2G153233 // GRMZM2G034152 // GRMZM2G081582 // GRMZM2G338465 // GRMZM2G092465
GO:0032501	P	multicellular organismal process	29	318	1983	39203	0.0019	0.037	// GRMZM2G106363 // GRMZM2G702026 // GRMZM2G429113 // GRMZM2G083677 // GRMZM2G021687 // GRMZM2G092465 // GRMZM2G180246 // GRMZM2G052336 // GRMZM2G064954 // GRMZM2G145201 // GRMZM2G107101 // GRMZM2G134045 // GRMZM2G116461 // GRMZM2G104074 // GRMZM2G078465 // GRMZM2G153233 // GRMZM2G098637 // GRMZM2G368799 // GRMZM2G054013 // GRMZM2G347766 // GRMZM2G162659 // GRMZM2G004932 // GRMZM2G067053 // GRMZM…
GO:0019438	P	aromatic compound biosynthetic process	5	318	104	39203	0.0019	0.037	// GRMZM2G117707 // GRMZM2G081582 // GRMZM2G153233 // GRMZM2G338465 // GRMZM2G092465
GO:0009057	P	macromolecule catabolic process	15	318	776	39203	0.0021	0.039	// GRMZM2G004932 // GRMZM2G124524 // GRMZM2G035749 // GRMZM2G153075 // GRMZM2G098637 // GRMZM2G132509 // GRMZM2G023163 // GRMZM2G130864 // GRMZM2G074946 // GRMZM2G179521 // GRMZM2G145518 // GRMZM2G014813 // GRMZM2G006130 // GRMZM2G144730 // GRMZM2G171373
GO:0050789	P	regulation of biological process	54	318	4504	39203	0.0024	0.043	// GRMZM2G409881 // GRMZM2G124524 // GRMZM2G106363 // GRMZM2G065496 // GRMZM2G126194 // GRMZM2G095727 // GRMZM2G083677 // GRMZM2G092465 // GRMZM2G153233 // GRMZM2G023872 // GRMZM2G033198 // GRMZM2G145201 // GRMZM2G072926 // GRMZM2G367834 // GRMZM2G063880 // GRMZM2G702026 // GRMZM5G893782 // GRMZM5G812272 // GRMZM2G134957 // GRMZM2G476538 // GRMZM2G107101 // GRMZM5G871347 // GRMZM2G043813 // GRMZM…
GO:0006355	P	regulation of transcription, DNA-dependent	31	318	2208	39203	0.0024	0.043	// GRMZM2G409881 // GRMZM2G124524 // GRMZM2G106363 // GRMZM2G065496 // GRMZM2G126194 // GRMZM2G095727 // GRMZM2G092465 // GRMZM2G153233 // GRMZM2G072926 // GRMZM2G367834 // GRMZM2G702026 // GRMZM2G023872 // GRMZM5G812272 // GRMZM2G063880 // GRMZM5G871347 // GRMZM2G163054 // GRMZM2G104074 // GRMZM2G478501 // GRMZM2G106356 // GRMZM2G043813 // GRMZM2G094352 // GRMZM2G475882 // GRMZM2G475263 // GRMZM…
GO:0051252	P	regulation of RNA metabolic process	31	318	2211	39203	0.0025	0.043	// GRMZM2G409881 // GRMZM2G124524 // GRMZM2G106363 // GRMZM2G065496 // GRMZM2G126194 // GRMZM2G095727 // GRMZM2G092465 // GRMZM2G153233 // GRMZM2G072926 // GRMZM2G367834 // GRMZM2G702026 // GRMZM2G023872 // GRMZM5G812272 // GRMZM2G063880 // GRMZM5G871347 // GRMZM2G163054 // GRMZM2G104074 // GRMZM2G478501 // GRMZM2G106356 // GRMZM2G043813 // GRMZM2G094352 // GRMZM2G475882 // GRMZM2G475263 // GRMZM…
GO:0006979	P	response to oxidative stress	8	318	315	39203	0.0049	0.083	// GRMZM2G152447 // GRMZM2G001898 // AC230013.2_FG002 // GRMZM2G160327 // GRMZM2G405459 // GRMZM2G078465 // GRMZM2G107101 // GRMZM2G050984
GO:0044283	P	small molecule biosynthetic process	13	318	708	39203	0.0061	0.1	// GRMZM2G093789 // GRMZM2G153233 // GRMZM2G115646 // GRMZM2G128971 // GRMZM2G117707 // GRMZM2G081582 // GRMZM2G052336 // GRMZM2G368799 // GRMZM2G440125 // GRMZM2G338465 // GRMZM2G092465 // GRMZM2G143357 // GRMZM2G014392
GO:0006351	P	transcription, DNA-dependent	31	318	2362	39203	0.0064	0.1	// GRMZM2G409881 // GRMZM2G124524 // GRMZM2G106363 // GRMZM2G065496 // GRMZM2G126194 // GRMZM2G095727 // GRMZM2G092465 // GRMZM2G153233 // GRMZM2G072926 // GRMZM2G367834 // GRMZM2G702026 // GRMZM2G023872 // GRMZM5G812272 // GRMZM2G063880 // GRMZM5G871347 // GRMZM2G163054 // GRMZM2G104074 // GRMZM2G478501 // GRMZM2G106356 // GRMZM2G043813 // GRMZM2G094352 // GRMZM2G475882 // GRMZM2G475263 // GRMZM…
GO:0032774	P	RNA biosynthetic process	31	318	2364	39203	0.0064	0.1	// GRMZM2G409881 // GRMZM2G124524 // GRMZM2G106363 // GRMZM2G065496 // GRMZM2G126194 // GRMZM2G095727 // GRMZM2G092465 // GRMZM2G153233 // GRMZM2G072926 // GRMZM2G367834 // GRMZM2G702026 // GRMZM2G023872 // GRMZM5G812272 // GRMZM2G063880 // GRMZM5G871347 // GRMZM2G163054 // GRMZM2G104074 // GRMZM2G478501 // GRMZM2G106356 // GRMZM2G043813 // GRMZM2G094352 // GRMZM2G475882 // GRMZM2G475263 // GRMZM…
GO:0044275	P	cellular carbohydrate catabolic process	8	318	332	39203	0.0066	0.1	// GRMZM2G004932 // GRMZM2G014813 // GRMZM2G023163 // GRMZM2G074946 // GRMZM2G171373 // GRMZM2G179521 // GRMZM2G144730 // GRMZM2G124524
GO:0046164	P	alcohol catabolic process	8	318	332	39203	0.0066	0.1	// GRMZM2G004932 // GRMZM2G014813 // GRMZM2G023163 // GRMZM2G074946 // GRMZM2G171373 // GRMZM2G179521 // GRMZM2G144730 // GRMZM2G124524
GO:0006066	P	alcohol metabolic process	13	318	729	39203	0.0076	0.11	// GRMZM2G004932 // GRMZM2G167957 // GRMZM2G124524 // GRMZM2G052336 // GRMZM2G023163 // GRMZM2G368799 // GRMZM2G074946 // GRMZM2G179521 // GRMZM2G145518 // GRMZM2G014813 // GRMZM2G006130 // GRMZM2G144730 // GRMZM2G171373
GO:0005996	P	monosaccharide metabolic process	10	318	497	39203	0.0085	0.13	// GRMZM2G004932 // GRMZM2G124524 // GRMZM2G052336 // GRMZM2G074946 // GRMZM2G179521 // GRMZM2G145518 // GRMZM2G014813 // GRMZM2G006130 // GRMZM2G144730 // GRMZM2G171373
GO:0050794	P	regulation of cellular process	48	318	4274	39203	0.014	0.19	// GRMZM2G409881 // GRMZM2G124524 // GRMZM2G106363 // GRMZM2G065496 // GRMZM2G126194 // GRMZM2G095727 // GRMZM2G083677 // GRMZM2G092465 // GRMZM2G153233 // GRMZM2G023872 // GRMZM2G033198 // GRMZM2G072926 // GRMZM2G367834 // GRMZM2G702026 // GRMZM5G893782 // GRMZM5G812272 // GRMZM2G134957 // GRMZM2G429113 // GRMZM2G063880 // GRMZM5G871347 // GRMZM2G043813 // GRMZM2G171373 // GRMZM2G163054 // GRMZM…
GO:0009611	P	response to wounding	8	318	384	39203	0.015	0.21	// GRMZM2G167957 // GRMZM2G000326 // GRMZM2G117707 // GRMZM2G382009 // GRMZM2G139300 // GRMZM2G145518 // GRMZM2G077197 // GRMZM2G312602
GO:0044281	P	small molecule metabolic process	33	318	2730	39203	0.015	0.21	// GRMZM2G124524 // GRMZM2G128971 // GRMZM2G429113 // GRMZM2G179521 // GRMZM2G092465 // GRMZM2G033198 // GRMZM2G167957 // GRMZM2G034152 // GRMZM2G081582 // GRMZM2G052336 // GRMZM2G032222 // GRMZM2G104710 // GRMZM2G013783 // GRMZM2G143357 // GRMZM2G014392 // GRMZM2G145518 // GRMZM2G093789 // GRMZM2G000052 // GRMZM2G078465 // GRMZM2G153233 // GRMZM2G115646 // GRMZM2G117707 // GRMZM2G368799 // GRMZM…
GO:0019320	P	hexose catabolic process	7	318	318	39203	0.017	0.22	// GRMZM2G004932 // GRMZM2G014813 // GRMZM2G074946 // GRMZM2G171373 // GRMZM2G179521 // GRMZM2G144730 // GRMZM2G124524
GO:0006007	P	glucose catabolic process	7	318	318	39203	0.017	0.22	// GRMZM2G004932 // GRMZM2G014813 // GRMZM2G074946 // GRMZM2G171373 // GRMZM2G179521 // GRMZM2G144730 // GRMZM2G124524
GO:0046365	P	monosaccharide catabolic process	7	318	318	39203	0.017	0.22	// GRMZM2G004932 // GRMZM2G014813 // GRMZM2G074946 // GRMZM2G171373 // GRMZM2G179521 // GRMZM2G144730 // GRMZM2G124524
GO:0032787	P	monocarboxylic acid metabolic process	6	318	252	39203	0.019	0.24	// GRMZM2G081582 // GRMZM2G128971 // GRMZM2G078465 // GRMZM2G013783 // GRMZM2G440125 // GRMZM2G014392
GO:0023052	P	signaling	22	318	1673	39203	0.02	0.25	// GRMZM2G106363 // GRMZM2G078465 // GRMZM2G095727 // GRMZM5G893782 // GRMZM2G367834 // GRMZM2G702026 // GRMZM2G064954 // GRMZM2G145201 // GRMZM2G326707 // GRMZM2G171373 // GRMZM2G429113 // GRMZM2G153233 // GRMZM2G134045 // GRMZM2G094352 // GRMZM2G159393 // GRMZM2G171073 // GRMZM2G304897 // GRMZM2G475263 // GRMZM2G163641 // GRMZM2G145518 // GRMZM2G475882 // GRMZM5G858887
GO:0044265	P	cellular macromolecule catabolic process	11	318	653	39203	0.02	0.25	// GRMZM2G004932 // GRMZM2G124524 // GRMZM2G153075 // GRMZM2G098637 // GRMZM2G023163 // GRMZM2G130864 // GRMZM2G074946 // GRMZM2G179521 // GRMZM2G171373 // GRMZM2G014813 // GRMZM2G144730
GO:0006464	P	protein modification process	36	318	3113	39203	0.021	0.26	// GRMZM5G893055 // GRMZM2G079219 // GRMZM5G815369 // GRMZM5G835629 // GRMZM2G091717 // GRMZM2G332821 // GRMZM2G080247 // GRMZM2G037998 // GRMZM2G391473 // GRMZM2G161544 // GRMZM2G176433 // GRMZM2G373329 // GRMZM2G160428 // GRMZM2G111975 // GRMZM2G127984 // GRMZM2G042639 // GRMZM2G435592 // GRMZM2G066274 // GRMZM2G059740 // GRMZM2G034611 // GRMZM2G031094 // GRMZM2G333875 // GRMZM2G061537 // GRMZM…
GO:0043412	P	macromolecule modification	37	318	3252	39203	0.024	0.3	// GRMZM5G893055 // GRMZM2G079219 // GRMZM5G815369 // GRMZM5G835629 // GRMZM2G091717 // GRMZM2G332821 // GRMZM2G080247 // GRMZM2G037998 // GRMZM2G100497 // GRMZM2G391473 // GRMZM2G161544 // GRMZM2G176433 // GRMZM2G373329 // GRMZM2G160428 // GRMZM2G111975 // GRMZM2G127984 // GRMZM2G042639 // GRMZM2G435592 // GRMZM2G066274 // GRMZM2G059740 // GRMZM2G034611 // GRMZM2G031094 // GRMZM2G333875 // GRMZM…
GO:0071554	P	cell wall organization or biogenesis	6	318	270	39203	0.025	0.3	// GRMZM2G424832 // GRMZM2G078465 // GRMZM2G145518 // GRMZM2G092465 // GRMZM2G006130 // GRMZM2G132509
GO:0006955	P	immune response	7	318	360	39203	0.03	0.35	// GRMZM2G094352 // GRMZM2G087094 // GRMZM2G145201 // GRMZM2G145518 // GRMZM2G476538 // GRMZM2G077197 // GRMZM5G858887
GO:0002376	P	immune system process	7	318	363	39203	0.031	0.36	// GRMZM2G094352 // GRMZM2G087094 // GRMZM2G145201 // GRMZM2G145518 // GRMZM2G476538 // GRMZM2G077197 // GRMZM5G858887
GO:0019318	P	hexose metabolic process	8	318	457	39203	0.036	0.41	// GRMZM2G004932 // GRMZM2G124524 // GRMZM2G052336 // GRMZM2G074946 // GRMZM2G179521 // GRMZM2G171373 // GRMZM2G014813 // GRMZM2G144730
GO:0006796	P	phosphate metabolic process	33	318	2994	39203	0.047	0.52	// GRMZM2G079219 // GRMZM5G835629 // GRMZM2G332821 // GRMZM2G080247 // GRMZM2G167957 // GRMZM2G161544 // GRMZM2G160428 // GRMZM2G171373 // GRMZM2G152447 // GRMZM2G127984 // GRMZM2G391473 // GRMZM2G368799 // GRMZM2G139565 // GRMZM2G435592 // GRMZM2G066274 // GRMZM2G059740 // GRMZM2G034611 // GRMZM2G031094 // GRMZM2G333875 // GRMZM2G061537 // GRMZM2G409976 // GRMZM2G433579 // GRMZM2G332660 // GRMZM…
GO:0006793	P	phosphorus metabolic process	33	318	2995	39203	0.047	0.52	// GRMZM2G079219 // GRMZM5G835629 // GRMZM2G332821 // GRMZM2G080247 // GRMZM2G167957 // GRMZM2G161544 // GRMZM2G160428 // GRMZM2G171373 // GRMZM2G152447 // GRMZM2G127984 // GRMZM2G391473 // GRMZM2G368799 // GRMZM2G139565 // GRMZM2G435592 // GRMZM2G066274 // GRMZM2G059740 // GRMZM2G034611 // GRMZM2G031094 // GRMZM2G333875 // GRMZM2G061537 // GRMZM2G409976 // GRMZM2G433579 // GRMZM2G332660 // GRMZM…
GO:0016070	P	RNA metabolic process	34	318	3121	39203	0.05	0.55	// AC213050.3_FG001 // GRMZM2G409881 // GRMZM2G124524 // GRMZM2G106363 // GRMZM2G065496 // GRMZM2G126194 // GRMZM2G095727 // GRMZM2G092465 // GRMZM2G153233 // GRMZM2G100497 // GRMZM2G145201 // GRMZM2G072926 // GRMZM2G367834 // GRMZM2G702026 // GRMZM2G023872 // GRMZM5G812272 // GRMZM2G063880 // GRMZM5G871347 // GRMZM2G163054 // GRMZM2G104074 // GRMZM2G478501 // GRMZM2G106356 // GRMZM2G043813 // GR…
GO:0006725	P	cellular aromatic compound metabolic process	7	318	410	39203	0.053	0.57	// GRMZM2G078465 // GRMZM2G153233 // GRMZM2G117707 // GRMZM2G081582 // GRMZM2G338465 // GRMZM2G092465 // GRMZM2G050984
GO:0005976	P	polysaccharide metabolic process	6	318	328	39203	0.054	0.58	// GRMZM2G035749 // GRMZM2G424832 // GRMZM2G139300 // GRMZM2G132509 // GRMZM2G006130 // GRMZM2G145518
GO:0006006	P	glucose metabolic process	7	318	418	39203	0.058	0.61	// GRMZM2G004932 // GRMZM2G014813 // GRMZM2G074946 // GRMZM2G171373 // GRMZM2G179521 // GRMZM2G144730 // GRMZM2G124524
GO:0016310	P	phosphorylation	30	318	2743	39203	0.061	0.64	// GRMZM2G079219 // GRMZM5G835629 // GRMZM2G332821 // GRMZM2G080247 // GRMZM2G167957 // GRMZM2G160428 // GRMZM2G171373 // GRMZM2G127984 // GRMZM2G391473 // GRMZM2G368799 // GRMZM2G139565 // GRMZM2G435592 // GRMZM2G066274 // GRMZM2G059740 // GRMZM2G034611 // GRMZM2G333875 // GRMZM2G061537 // GRMZM2G409976 // GRMZM2G433579 // GRMZM2G332660 // GRMZM2G123314 // GRMZM2G038893 // GRMZM2G017157 // GRMZM…
GO:0065007	P	biological regulation	61	318	6272	39203	0.074	0.76	// GRMZM2G409881 // GRMZM2G043737 // GRMZM2G124524 // GRMZM2G106363 // GRMZM2G065496 // GRMZM2G126194 // GRMZM2G095727 // GRMZM2G163054 // GRMZM2G083677 // GRMZM2G092465 // GRMZM2G153233 // GRMZM2G023872 // GRMZM2G033198 // GRMZM2G145201 // GRMZM2G072926 // GRMZM2G367834 // GRMZM2G063880 // GRMZM2G702026 // GRMZM5G893782 // GRMZM5G812272 // GRMZM2G137550 // GRMZM2G134957 // GRMZM2G476538 // GRMZM…
GO:0034637	P	cellular carbohydrate biosynthetic process	5	318	285	39203	0.086	0.87	// GRMZM2G035749 // GRMZM2G424832 // GRMZM2G078465 // GRMZM2G052336 // GRMZM2G368799
GO:0016051	P	carbohydrate biosynthetic process	5	318	293	39203	0.094	0.94	// GRMZM2G035749 // GRMZM2G424832 // GRMZM2G078465 // GRMZM2G052336 // GRMZM2G368799
GO:0006629	P	lipid metabolic process	13	318	1068	39203	0.1	0.98	// GRMZM2G145814 // GRMZM5G815369 // GRMZM2G124524 // GRMZM2G132331 // GRMZM2G128971 // GRMZM2G062577 // GRMZM2G123029 // AC231745.1_FG003 // GRMZM2G440125 // GRMZM2G338465 // GRMZM2G064701 // GRMZM2G014392 // GRMZM2G111533
GO:0080090	P	regulation of primary metabolic process	33	318	3595	39203	0.25	1	// GRMZM2G409881 // GRMZM2G124524 // GRMZM2G106363 // GRMZM2G065496 // GRMZM2G126194 // GRMZM2G095727 // GRMZM2G092465 // GRMZM2G153233 // GRMZM2G072926 // GRMZM2G367834 // GRMZM2G702026 // GRMZM2G023872 // GRMZM5G812272 // GRMZM2G063880 // GRMZM5G871347 // GRMZM2G145554 // GRMZM2G163054 // GRMZM2G104074 // GRMZM2G478501 // GRMZM2G106356 // GRMZM2G043813 // GRMZM2G107620 // GRMZM2G094352 // GRMZM…
GO:0019222	P	regulation of metabolic process	35	318	3667	39203	0.18	1	// GRMZM2G409881 // GRMZM2G124524 // GRMZM2G106363 // GRMZM2G065496 // GRMZM2G126194 // GRMZM2G095727 // GRMZM2G092465 // GRMZM2G153233 // GRMZM2G145201 // GRMZM2G072926 // GRMZM2G367834 // GRMZM2G702026 // GRMZM2G023872 // GRMZM5G812272 // GRMZM2G063880 // GRMZM5G871347 // GRMZM2G145554 // GRMZM2G163054 // GRMZM2G104074 // GRMZM2G478501 // GRMZM2G106356 // GRMZM2G043813 // GRMZM2G139565 // GRMZM…
GO:0055085	P	transmembrane transport	11	318	1420	39203	0.6	1	// GRMZM2G049372 // GRMZM2G352695 // GRMZM2G326707 // AC234203.1_FG004 // GRMZM2G036908 // GRMZM2G455124 // GRMZM2G154845 // GRMZM2G176721 // GRMZM2G064467 // GRMZM2G007810 // GRMZM5G858887
GO:0060255	P	regulation of macromolecule metabolic process	33	318	3632	39203	0.27	1	// GRMZM2G409881 // GRMZM2G124524 // GRMZM2G106363 // GRMZM2G065496 // GRMZM2G126194 // GRMZM2G095727 // GRMZM2G092465 // GRMZM2G153233 // GRMZM2G145201 // GRMZM2G072926 // GRMZM2G367834 // GRMZM2G702026 // GRMZM2G023872 // GRMZM5G812272 // GRMZM2G063880 // GRMZM5G871347 // GRMZM2G163054 // GRMZM2G104074 // GRMZM2G478501 // GRMZM2G106356 // GRMZM2G043813 // GRMZM2G107620 // GRMZM2G094352 // GRMZM…
GO:0043436	P	oxoacid metabolic process	11	318	1186	39203	0.37	1	// GRMZM2G078465 // GRMZM2G115646 // GRMZM2G128971 // GRMZM2G117707 // GRMZM2G081582 // GRMZM2G032222 // GRMZM2G013783 // GRMZM2G440125 // GRMZM2G014813 // GRMZM2G143357 // GRMZM2G014392
GO:0055114	P	oxidation reduction	27	318	2743	39203	0.18	1	// AC230013.2_FG002 // GRMZM2G128971 // GRMZM5G872368 // GRMZM2G119067 // GRMZM2G025222 // GRMZM2G127232 // GRMZM5G878558 // GRMZM2G160327 // GRMZM5G893782 // GRMZM2G032222 // GRMZM2G014392 // GRMZM2G000052 // GRMZM2G066441 // GRMZM2G132875 // GRMZM2G001898 // GRMZM2G179521 // GRMZM2G079381 // GRMZM2G174481 // GRMZM2G142584 // GRMZM2G159393 // GRMZM2G405459 // GRMZM2G034152 // GRMZM2G100158 // GR…
GO:0019538	P	protein metabolic process	46	318	7175	39203	0.97	1	// GRMZM5G893055 // GRMZM2G079219 // GRMZM5G815369 // GRMZM5G835629 // GRMZM2G091717 // GRMZM2G332821 // GRMZM2G080247 // GRMZM2G037998 // GRMZM2G391473 // GRMZM2G161544 // GRMZM2G123029 // GRMZM2G176433 // GRMZM2G130864 // GRMZM2G132509 // GRMZM2G052507 // GRMZM2G373329 // GRMZM2G160428 // GRMZM2G127984 // GRMZM2G141288 // GRMZM2G111975 // GRMZM2G114394 // GRMZM2G098637 // GRMZM2G042639 // GRMZM…
GO:0016053	P	organic acid biosynthetic process	6	318	492	39203	0.21	1	// GRMZM2G128971 // GRMZM2G117707 // GRMZM2G440125 // GRMZM2G115646 // GRMZM2G143357 // GRMZM2G014392
GO:0033554	P	cellular response to stress	5	318	314	39203	0.12	1	// GRMZM2G107620 // GRMZM2G326707 // GRMZM2G078465 // GRMZM5G858887 // GRMZM5G828460
GO:0006807	P	nitrogen compound metabolic process	53	318	6937	39203	0.71	1	// GRMZM2G409881 // GRMZM2G124524 // GRMZM2G104074 // GRMZM2G106363 // GRMZM2G065496 // GRMZM2G126194 // GRMZM2G095727 // GRMZM2G145201 // AC213050.3_FG001 // GRMZM2G153233 // GRMZM2G100497 // GRMZM2G032222 // GRMZM2G072926 // GRMZM5G878558 // GRMZM2G367834 // GRMZM2G081582 // GRMZM2G702026 // GRMZM2G023872 // GRMZM5G812272 // GRMZM2G117707 // GRMZM2G074946 // GRMZM2G063880 // GRMZM2G143357 // GR…
GO:0023033	P	signaling pathway	7	318	849	39203	0.54	1	// GRMZM2G153233 // GRMZM2G475882 // GRMZM2G429113 // GRMZM2G702026 // GRMZM2G064954 // GRMZM2G475263 // GRMZM2G145518
GO:0044267	P	cellular protein metabolic process	40	318	5860	39203	0.9	1	// GRMZM5G893055 // GRMZM2G079219 // GRMZM5G815369 // GRMZM5G835629 // GRMZM2G091717 // GRMZM2G332821 // GRMZM2G080247 // GRMZM2G037998 // GRMZM2G391473 // GRMZM2G161544 // GRMZM2G176433 // GRMZM2G130864 // GRMZM2G373329 // GRMZM2G160428 // GRMZM2G127984 // GRMZM2G110952 // GRMZM2G111975 // GRMZM2G098637 // GRMZM2G042639 // GRMZM2G435592 // GRMZM2G066274 // GRMZM2G059740 // GRMZM2G034611 // GRMZM…
GO:0044260	P	cellular macromolecule metabolic process	85	318	11296	39203	0.81	1	// GRMZM5G893055 // GRMZM2G409881 // GRMZM2G079219 // GRMZM5G815369 // GRMZM2G124524 // GRMZM5G835629 // GRMZM2G106363 // GRMZM2G091717 // GRMZM2G065496 // GRMZM2G332821 // GRMZM2G126194 // GRMZM2G095727 // GRMZM2G017157 // GRMZM2G139300 // GRMZM2G072926 // GRMZM2G144730 // AC213050.3_FG001 // GRMZM2G153233 // GRMZM2G176433 // GRMZM2G043813 // GRMZM2G373329 // GRMZM2G100497 // GRMZM2G023163 // GR…
GO:0016043	P	cellular component organization	5	318	1290	39203	0.98	1	// GRMZM2G368799 // GRMZM2G091717 // GRMZM2G054013 // GRMZM2G083677 // GRMZM2G033198
GO:0065008	P	regulation of biological quality	11	318	2139	39203	0.96	1	// GRMZM2G152447 // GRMZM2G043737 // GRMZM2G067053 // GRMZM2G159393 // GRMZM2G078465 // GRMZM2G134957 // GRMZM2G145201 // GRMZM2G368799 // GRMZM2G083677 // GRMZM2G338465 // GRMZM2G033198
GO:0009308	P	amine metabolic process	10	318	994	39203	0.29	1	// GRMZM2G000052 // GRMZM2G078465 // GRMZM2G115646 // GRMZM2G117707 // GRMZM2G081582 // GRMZM2G032222 // GRMZM2G034152 // GRMZM2G145518 // GRMZM2G014813 // GRMZM2G143357
GO:0006812	P	cation transport	6	318	924	39203	0.76	1	// GRMZM2G352695 // GRMZM2G036908 // GRMZM2G008290 // GRMZM2G064467 // GRMZM5G858887 // GRMZM2G099191
GO:0006811	P	ion transport	8	318	1096	39203	0.67	1	// GRMZM2G352695 // GRMZM2G326707 // GRMZM2G008290 // GRMZM2G036908 // GRMZM2G083677 // GRMZM2G064467 // GRMZM5G858887 // GRMZM2G099191
GO:0006810	P	transport	29	318	3841	39203	0.68	1	// GRMZM2G132531 // GRMZM2G013349 // GRMZM2G039365 // GRMZM2G012434 // GRMZM2G455124 // GRMZM2G104542 // GRMZM2G154845 // GRMZM2G083677 // GRMZM2G036908 // GRMZM2G352695 // GRMZM2G011590 // GRMZM2G176721 // GRMZM2G064473 // GRMZM2G133322 // GRMZM2G126582 // GRMZM2G049372 // GRMZM2G050003 // GRMZM2G161794 // GRMZM2G326707 // GRMZM2G157126 // AC234203.1_FG004 // GRMZM5G830776 // GRMZM2G067053 // GR…
GO:0009889	P	regulation of biosynthetic process	32	318	3393	39203	0.21	1	// GRMZM2G409881 // GRMZM2G124524 // GRMZM2G106363 // GRMZM2G065496 // GRMZM2G126194 // GRMZM2G095727 // GRMZM2G092465 // GRMZM2G153233 // GRMZM2G072926 // GRMZM2G367834 // GRMZM2G702026 // GRMZM2G023872 // GRMZM5G812272 // GRMZM2G063880 // GRMZM5G871347 // GRMZM2G145554 // GRMZM2G163054 // GRMZM2G104074 // GRMZM2G478501 // GRMZM2G106356 // GRMZM2G043813 // GRMZM2G094352 // GRMZM2G475882 // GRMZM…
GO:0008152	P	metabolic process	171	318	20231	39203	0.24	1	// GRMZM2G079219 // GRMZM5G815369 // GRMZM2G440459 // GRMZM2G128971 // AC231745.1_FG003 // GRMZM2G161335 // GRMZM2G139300 // GRMZM2G176433 // GRMZM2G025222 // GRMZM2G493155 // GRMZM2G145201 // GRMZM2G167957 // GRMZM2G161544 // GRMZM2G160327 // GRMZM2G130864 // GRMZM2G132509 // GRMZM5G871347 // GRMZM2G152447 // GRMZM2G093789 // GRMZM2G083847 // GRMZM2G117707 // GRMZM2G132875 // GRMZM2G098637 // GR…
GO:0009266	P	response to temperature stimulus	6	318	1765	39203	1	1	// GRMZM2G094352 // GRMZM2G035749 // GRMZM2G128971 // GRMZM2G153075 // GRMZM2G077197 // GRMZM2G107101
GO:0051234	P	establishment of localization	29	318	3841	39203	0.68	1	// GRMZM2G132531 // GRMZM2G013349 // GRMZM2G039365 // GRMZM2G012434 // GRMZM2G455124 // GRMZM2G104542 // GRMZM2G154845 // GRMZM2G083677 // GRMZM2G036908 // GRMZM2G352695 // GRMZM2G011590 // GRMZM2G176721 // GRMZM2G064473 // GRMZM2G133322 // GRMZM2G126582 // GRMZM2G049372 // GRMZM2G050003 // GRMZM2G161794 // GRMZM2G326707 // GRMZM2G157126 // AC234203.1_FG004 // GRMZM5G830776 // GRMZM2G067053 // GR…
GO:0044271	P	cellular nitrogen compound biosynthetic process	5	318	549	39203	0.46	1	// GRMZM2G117707 // GRMZM2G093789 // GRMZM2G143357 // GRMZM2G115646 // GRMZM5G878558
GO:0046394	P	carboxylic acid biosynthetic process	6	318	492	39203	0.21	1	// GRMZM2G128971 // GRMZM2G117707 // GRMZM2G440125 // GRMZM2G115646 // GRMZM2G143357 // GRMZM2G014392
GO:0010556	P	regulation of macromolecule biosynthetic process	31	318	3393	39203	0.27	1	// GRMZM2G409881 // GRMZM2G124524 // GRMZM2G106363 // GRMZM2G065496 // GRMZM2G126194 // GRMZM2G095727 // GRMZM2G092465 // GRMZM2G153233 // GRMZM2G072926 // GRMZM2G367834 // GRMZM2G702026 // GRMZM2G023872 // GRMZM5G812272 // GRMZM2G063880 // GRMZM5G871347 // GRMZM2G163054 // GRMZM2G104074 // GRMZM2G478501 // GRMZM2G106356 // GRMZM2G043813 // GRMZM2G094352 // GRMZM2G475882 // GRMZM2G475263 // GRMZM…
GO:0006350	P	transcription	31	318	3730	39203	0.47	1	// GRMZM2G409881 // GRMZM2G124524 // GRMZM2G106363 // GRMZM2G065496 // GRMZM2G126194 // GRMZM2G095727 // GRMZM2G092465 // GRMZM2G153233 // GRMZM2G072926 // GRMZM2G367834 // GRMZM2G702026 // GRMZM2G023872 // GRMZM5G812272 // GRMZM2G063880 // GRMZM5G871347 // GRMZM2G163054 // GRMZM2G104074 // GRMZM2G478501 // GRMZM2G106356 // GRMZM2G043813 // GRMZM2G094352 // GRMZM2G475882 // GRMZM2G475263 // GRMZM…
GO:0006519	P	cellular amino acid and derivative metabolic process	12	318	985	39203	0.11	1	// GRMZM2G000052 // GRMZM2G078465 // GRMZM2G153233 // GRMZM2G014813 // GRMZM2G117707 // GRMZM2G115646 // GRMZM2G081582 // GRMZM2G032222 // GRMZM2G034152 // GRMZM2G338465 // GRMZM2G092465 // GRMZM2G143357
GO:0044249	P	cellular biosynthetic process	53	318	7619	39203	0.91	1	// GRMZM2G409881 // GRMZM2G037998 // GRMZM5G815369 // GRMZM2G124524 // GRMZM2G128971 // GRMZM2G035749 // GRMZM2G702026 // GRMZM2G424832 // GRMZM2G065496 // GRMZM2G126194 // GRMZM2G095727 // GRMZM2G111975 // AC213050.3_FG001 // GRMZM2G153233 // GRMZM2G176433 // GRMZM2G104074 // GRMZM2G072926 // GRMZM5G878558 // GRMZM2G367834 // GRMZM2G081582 // GRMZM2G052336 // GRMZM2G023872 // GRMZM5G812272 // GR…
GO:0034641	P	cellular nitrogen compound metabolic process	13	318	1150	39203	0.15	1	// GRMZM2G093789 // GRMZM2G000052 // GRMZM2G078465 // GRMZM2G179521 // GRMZM5G878558 // GRMZM2G117707 // GRMZM2G115646 // GRMZM2G081582 // GRMZM2G032222 // GRMZM2G034152 // GRMZM2G074946 // GRMZM2G014813 // GRMZM2G143357
GO:0034645	P	cellular macromolecule biosynthetic process	38	318	6057	39203	0.97	1	// GRMZM2G409881 // GRMZM2G037998 // GRMZM5G815369 // GRMZM2G124524 // GRMZM2G106363 // GRMZM2G424832 // GRMZM2G065496 // GRMZM2G126194 // GRMZM2G095727 // AC213050.3_FG001 // GRMZM2G153233 // GRMZM2G176433 // GRMZM2G072926 // GRMZM2G367834 // GRMZM2G702026 // GRMZM2G023872 // GRMZM5G812272 // GRMZM2G063880 // GRMZM5G871347 // GRMZM2G145554 // GRMZM2G163054 // GRMZM2G104074 // GRMZM2G111975 // GR…
GO:0006139	P	nucleobase, nucleoside, nucleotide and nucleic acid metabolic process	41	318	5979	39203	0.9	1	// GRMZM2G409881 // GRMZM2G124524 // GRMZM2G106363 // GRMZM2G065496 // GRMZM2G126194 // GRMZM2G095727 // AC213050.3_FG001 // GRMZM2G153233 // GRMZM2G100497 // GRMZM2G145201 // GRMZM2G072926 // GRMZM2G367834 // GRMZM2G702026 // GRMZM2G023872 // GRMZM5G812272 // GRMZM5G857944 // GRMZM2G063880 // GRMZM5G871347 // GRMZM2G163054 // GRMZM2G104074 // GRMZM2G429113 // GRMZM2G478501 // GRMZM2G106356 // GR…
GO:0051179	P	localization	30	318	3887	39203	0.64	1	// GRMZM2G132531 // GRMZM2G013349 // GRMZM2G078465 // GRMZM2G039365 // GRMZM2G012434 // GRMZM2G455124 // GRMZM2G104542 // GRMZM2G154845 // GRMZM2G083677 // GRMZM2G036908 // GRMZM2G352695 // GRMZM2G011590 // GRMZM2G176721 // GRMZM2G064473 // GRMZM2G133322 // GRMZM2G126582 // GRMZM2G049372 // GRMZM2G050003 // GRMZM2G161794 // GRMZM2G326707 // GRMZM2G157126 // AC234203.1_FG004 // GRMZM5G830776 // GR…
GO:0006508	P	proteolysis	9	318	1613	39203	0.91	1	// GRMZM2G043893 // GRMZM2G114394 // GRMZM2G153075 // GRMZM2G098637 // GRMZM2G123029 // GRMZM2G130864 // GRMZM2G132509 // GRMZM2G052507 // GRMZM2G033671
GO:0044238	P	primary metabolic process	123	318	15885	39203	0.76	1	// GRMZM2G079219 // GRMZM5G815369 // GRMZM2G128971 // AC231745.1_FG003 // GRMZM2G139300 // GRMZM2G145201 // GRMZM2G167957 // GRMZM2G161544 // GRMZM2G367834 // GRMZM2G130864 // GRMZM2G132509 // GRMZM5G871347 // GRMZM2G117707 // GRMZM2G098637 // GRMZM2G042639 // GRMZM2G409976 // GRMZM2G066274 // GRMZM2G126194 // GRMZM2G034611 // GRMZM2G006130 // GRMZM2G019783 // GRMZM2G153075 // GRMZM2G014392 // GR…
GO:0043687	P	post-translational protein modification	30	318	2929	39203	0.11	1	// GRMZM5G893055 // GRMZM2G079219 // GRMZM5G835629 // GRMZM2G091717 // GRMZM2G332821 // GRMZM2G080247 // GRMZM2G391473 // GRMZM2G161544 // GRMZM2G373329 // GRMZM2G160428 // GRMZM2G127984 // GRMZM2G435592 // GRMZM2G066274 // GRMZM2G059740 // GRMZM2G034611 // GRMZM2G031094 // GRMZM2G333875 // GRMZM2G061537 // GRMZM2G409976 // GRMZM2G433579 // GRMZM2G332660 // GRMZM2G123314 // GRMZM2G038893 // GRMZM…
GO:0009987	P	cellular process	137	318	18476	39203	0.93	1	// GRMZM2G079219 // GRMZM5G815369 // GRMZM2G128971 // GRMZM2G126194 // GRMZM2G139300 // GRMZM2G064954 // GRMZM2G145201 // GRMZM2G167957 // GRMZM2G161544 // GRMZM2G176433 // GRMZM2G367834 // GRMZM2G130864 // GRMZM5G871347 // GRMZM2G152447 // GRMZM2G093789 // GRMZM2G117707 // GRMZM2G098637 // GRMZM2G042639 // AC234203.1_FG004 // GRMZM2G066274 // GRMZM2G034611 // GRMZM2G006130 // GRMZM2G347766 // GR…
GO:0030001	P	metal ion transport	6	318	616	39203	0.38	1	// GRMZM2G352695 // GRMZM2G036908 // GRMZM2G008290 // GRMZM2G064467 // GRMZM5G858887 // GRMZM2G099191
GO:0044255	P	cellular lipid metabolic process	5	318	474	39203	0.34	1	// GRMZM2G014392 // GRMZM2G440125 // GRMZM5G815369 // GRMZM2G124524 // GRMZM2G128971
GO:0055086	P	nucleobase, nucleoside and nucleotide metabolic process	5	318	619	39203	0.57	1	// GRMZM2G050984 // GRMZM2G074946 // GRMZM2G429113 // GRMZM2G179521 // GRMZM2G014813
GO:0006082	P	organic acid metabolic process	11	318	1188	39203	0.37	1	// GRMZM2G078465 // GRMZM2G115646 // GRMZM2G128971 // GRMZM2G117707 // GRMZM2G081582 // GRMZM2G032222 // GRMZM2G013783 // GRMZM2G440125 // GRMZM2G014813 // GRMZM2G143357 // GRMZM2G014392
GO:0043170	P	macromolecule metabolic process	94	318	12696	39203	0.87	1	// GRMZM2G079219 // GRMZM5G815369 // GRMZM2G126194 // GRMZM2G139300 // GRMZM2G161544 // GRMZM2G367834 // GRMZM2G130864 // GRMZM2G132509 // GRMZM5G871347 // GRMZM2G098637 // GRMZM2G042639 // GRMZM2G043893 // GRMZM2G066274 // GRMZM2G034611 // GRMZM2G006130 // GRMZM2G153075 // GRMZM2G475263 // GRMZM5G857944 // GRMZM2G163641 // GRMZM2G110952 // GRMZM2G381378 // GRMZM2G077197 // GRMZM2G107620 // GRMZM…
GO:0044106	P	cellular amine metabolic process	9	318	898	39203	0.31	1	// GRMZM2G000052 // GRMZM2G078465 // GRMZM2G115646 // GRMZM2G117707 // GRMZM2G081582 // GRMZM2G032222 // GRMZM2G034152 // GRMZM2G014813 // GRMZM2G143357
GO:0031326	P	regulation of cellular biosynthetic process	32	318	3393	39203	0.21	1	// GRMZM2G409881 // GRMZM2G124524 // GRMZM2G106363 // GRMZM2G065496 // GRMZM2G126194 // GRMZM2G095727 // GRMZM2G092465 // GRMZM2G153233 // GRMZM2G072926 // GRMZM2G367834 // GRMZM2G702026 // GRMZM2G023872 // GRMZM5G812272 // GRMZM2G063880 // GRMZM5G871347 // GRMZM2G145554 // GRMZM2G163054 // GRMZM2G104074 // GRMZM2G478501 // GRMZM2G106356 // GRMZM2G043813 // GRMZM2G094352 // GRMZM2G475882 // GRMZM…
GO:0031323	P	regulation of cellular metabolic process	34	318	3439	39203	0.14	1	// GRMZM2G409881 // GRMZM2G124524 // GRMZM2G106363 // GRMZM2G065496 // GRMZM2G126194 // GRMZM2G095727 // GRMZM2G092465 // GRMZM2G153233 // GRMZM2G072926 // GRMZM2G367834 // GRMZM2G702026 // GRMZM2G023872 // GRMZM5G812272 // GRMZM2G063880 // GRMZM5G871347 // GRMZM2G145554 // GRMZM2G163054 // GRMZM2G104074 // GRMZM2G478501 // GRMZM2G106356 // GRMZM2G043813 // GRMZM2G139565 // GRMZM2G107620 // GRMZM…
GO:0019752	P	carboxylic acid metabolic process	11	318	1186	39203	0.37	1	// GRMZM2G078465 // GRMZM2G115646 // GRMZM2G128971 // GRMZM2G117707 // GRMZM2G081582 // GRMZM2G032222 // GRMZM2G013783 // GRMZM2G440125 // GRMZM2G014813 // GRMZM2G143357 // GRMZM2G014392
GO:0042592	P	homeostatic process	5	318	2047	39203	1	1	// GRMZM2G152447 // GRMZM2G083677 // GRMZM2G043737 // GRMZM2G134957 // GRMZM2G033198
GO:0045449	P	regulation of transcription	31	318	3352	39203	0.25	1	// GRMZM2G409881 // GRMZM2G124524 // GRMZM2G106363 // GRMZM2G065496 // GRMZM2G126194 // GRMZM2G095727 // GRMZM2G092465 // GRMZM2G153233 // GRMZM2G072926 // GRMZM2G367834 // GRMZM2G702026 // GRMZM2G023872 // GRMZM5G812272 // GRMZM2G063880 // GRMZM5G871347 // GRMZM2G163054 // GRMZM2G104074 // GRMZM2G478501 // GRMZM2G106356 // GRMZM2G043813 // GRMZM2G094352 // GRMZM2G475882 // GRMZM2G475263 // GRMZM…
GO:0006091	P	generation of precursor metabolites and energy	5	318	705	39203	0.68	1	// GRMZM2G004932 // GRMZM2G144730 // GRMZM2G171373 // GRMZM2G079381 // GRMZM2G124524
GO:0006520	P	cellular amino acid metabolic process	7	318	849	39203	0.54	1	// GRMZM2G078465 // GRMZM2G115646 // GRMZM2G117707 // GRMZM2G081582 // GRMZM2G032222 // GRMZM2G014813 // GRMZM2G143357
GO:0010467	P	gene expression	35	318	6042	39203	0.99	1	// AC213050.3_FG001 // GRMZM2G409881 // GRMZM2G124524 // GRMZM2G106363 // GRMZM2G065496 // GRMZM2G126194 // GRMZM2G095727 // GRMZM2G092465 // GRMZM2G153233 // GRMZM2G100497 // GRMZM2G145201 // GRMZM2G072926 // GRMZM2G367834 // GRMZM2G702026 // GRMZM2G023872 // GRMZM5G812272 // GRMZM2G063880 // GRMZM5G871347 // GRMZM2G145554 // GRMZM2G163054 // GRMZM2G104074 // GRMZM2G478501 // GRMZM2G106356 // GR…
GO:0010468	P	regulation of gene expression	32	318	3419	39203	0.22	1	// GRMZM2G409881 // GRMZM2G124524 // GRMZM2G106363 // GRMZM2G065496 // GRMZM2G126194 // GRMZM2G095727 // GRMZM2G092465 // GRMZM2G153233 // GRMZM2G145201 // GRMZM2G072926 // GRMZM2G367834 // GRMZM2G702026 // GRMZM2G023872 // GRMZM5G812272 // GRMZM2G063880 // GRMZM5G871347 // GRMZM2G163054 // GRMZM2G104074 // GRMZM2G478501 // GRMZM2G106356 // GRMZM2G043813 // GRMZM2G094352 // GRMZM2G475882 // GRMZM…
GO:0006468	P	protein amino acid phosphorylation	24	318	2387	39203	0.17	1	// GRMZM2G079219 // GRMZM5G835629 // GRMZM2G332821 // GRMZM2G080247 // GRMZM2G391473 // GRMZM2G160428 // GRMZM2G127984 // GRMZM2G435592 // GRMZM2G066274 // GRMZM2G059740 // GRMZM2G034611 // GRMZM2G333875 // GRMZM2G061537 // GRMZM2G409976 // GRMZM2G433579 // GRMZM2G332660 // GRMZM2G123314 // GRMZM2G038893 // GRMZM2G017157 // GRMZM2G304897 // GRMZM2G125263 // GRMZM2G178787 // GRMZM2G141288 // GRMZM…
GO:0019219	P	regulation of nucleobase, nucleoside, nucleotide and nucleic acid metabolic process	32	318	3370	39203	0.2	1	// GRMZM2G409881 // GRMZM2G124524 // GRMZM2G106363 // GRMZM2G065496 // GRMZM2G126194 // GRMZM2G095727 // GRMZM2G092465 // GRMZM2G153233 // GRMZM2G072926 // GRMZM2G367834 // GRMZM2G702026 // GRMZM2G023872 // GRMZM5G812272 // GRMZM2G063880 // GRMZM5G871347 // GRMZM2G163054 // GRMZM2G104074 // GRMZM2G478501 // GRMZM2G106356 // GRMZM2G043813 // GRMZM2G107620 // GRMZM2G094352 // GRMZM2G475882 // GRMZM…
GO:0009058	P	biosynthetic process	54	318	7998	39203	0.95	1	// GRMZM2G409881 // GRMZM2G037998 // GRMZM5G815369 // GRMZM2G124524 // GRMZM2G128971 // GRMZM2G035749 // GRMZM2G702026 // GRMZM2G424832 // GRMZM2G065496 // GRMZM2G126194 // GRMZM2G095727 // GRMZM2G111975 // AC213050.3_FG001 // GRMZM2G153233 // GRMZM2G176433 // GRMZM2G104074 // GRMZM2G072926 // GRMZM5G878558 // GRMZM2G367834 // GRMZM2G081582 // GRMZM2G052336 // GRMZM2G023872 // GRMZM5G812272 // GR…
GO:0009059	P	macromolecule biosynthetic process	38	318	6064	39203	0.97	1	// GRMZM2G409881 // GRMZM2G037998 // GRMZM5G815369 // GRMZM2G124524 // GRMZM2G106363 // GRMZM2G424832 // GRMZM2G065496 // GRMZM2G126194 // GRMZM2G095727 // AC213050.3_FG001 // GRMZM2G153233 // GRMZM2G176433 // GRMZM2G072926 // GRMZM2G367834 // GRMZM2G702026 // GRMZM2G023872 // GRMZM5G812272 // GRMZM2G063880 // GRMZM5G871347 // GRMZM2G145554 // GRMZM2G163054 // GRMZM2G104074 // GRMZM2G111975 // GR…
GO:0051171	P	regulation of nitrogen compound metabolic process	32	318	3370	39203	0.2	1	// GRMZM2G409881 // GRMZM2G124524 // GRMZM2G106363 // GRMZM2G065496 // GRMZM2G126194 // GRMZM2G095727 // GRMZM2G092465 // GRMZM2G153233 // GRMZM2G072926 // GRMZM2G367834 // GRMZM2G702026 // GRMZM2G023872 // GRMZM5G812272 // GRMZM2G063880 // GRMZM5G871347 // GRMZM2G163054 // GRMZM2G104074 // GRMZM2G478501 // GRMZM2G106356 // GRMZM2G043813 // GRMZM2G107620 // GRMZM2G094352 // GRMZM2G475882 // GRMZM…
GO:0008610	P	lipid biosynthetic process	5	318	461	39203	0.32	1	// GRMZM2G014392 // GRMZM2G440125 // GRMZM5G815369 // GRMZM2G124524 // GRMZM2G128971
GO:0009628	P	response to abiotic stimulus	18	318	1856	39203	0.25	1	// GRMZM2G094352 // GRMZM2G035749 // GRMZM2G078465 // GRMZM2G128971 // GRMZM2G153075 // GRMZM2G132875 // GRMZM2G429113 // GRMZM2G100158 // GRMZM2G032222 // GRMZM2G106363 // GRMZM2G044724 // GRMZM2G163641 // GRMZM5G878558 // GRMZM2G059381 // GRMZM2G077197 // GRMZM2G107101 // GRMZM2G050984 // GRMZM2G014392
GO:0042180	P	cellular ketone metabolic process	11	318	1198	39203	0.38	1	// GRMZM2G078465 // GRMZM2G115646 // GRMZM2G128971 // GRMZM2G117707 // GRMZM2G081582 // GRMZM2G032222 // GRMZM2G013783 // GRMZM2G440125 // GRMZM2G014813 // GRMZM2G143357 // GRMZM2G014392
GO:0044237	P	cellular metabolic process	113	318	14490	39203	0.72	1	// GRMZM2G079219 // GRMZM5G815369 // GRMZM2G128971 // GRMZM2G126194 // GRMZM2G139300 // GRMZM2G145201 // GRMZM2G167957 // GRMZM2G161544 // GRMZM2G367834 // GRMZM2G130864 // GRMZM5G871347 // GRMZM2G152447 // GRMZM2G093789 // GRMZM2G117707 // GRMZM2G098637 // GRMZM2G042639 // GRMZM2G066274 // GRMZM2G034611 // GRMZM2G006130 // GRMZM2G153075 // GRMZM2G159393 // GRMZM2G475263 // GRMZM5G857944 // GRMZM…
GO:0044085	P	cellular component biogenesis	5	318	1037	39203	0.92	1	// GRMZM2G424832 // GRMZM2G033198 // GRMZM2G054013 // GRMZM2G083677 // GRMZM2G092465
GO:0005515	F	protein binding	78	318	4766	39203	1.2e-09	4.4e-07	// GRMZM5G893055 // GRMZM2G383210 // GRMZM2G021687 // GRMZM2G089596 // GRMZM2G156877 // GRMZM2G017805 // GRMZM2G106363 // GRMZM2G042893 // GRMZM2G424832 // GRMZM2G429113 // GRMZM2G165063 // GRMZM2G095727 // GRMZM5G892742 // GRMZM2G080247 // GRMZM2G038335 // GRMZM2G304897 // GRMZM2G039089 // GRMZM2G702026 // GRMZM2G132531 // GRMZM2G059799 // GRMZM2G067122 // GRMZM2G142667 // GRMZM2G493155 // GRMZM…
GO:0030247	F	polysaccharide binding	5	318	13	39203	2.6e-07	3.1e-05	// GRMZM2G080247 // GRMZM2G433579 // GRMZM2G145518 // GRMZM2G092590 // GRMZM2G333045
GO:0001871	F	pattern binding	5	318	13	39203	2.6e-07	3.1e-05	// GRMZM2G080247 // GRMZM2G433579 // GRMZM2G145518 // GRMZM2G092590 // GRMZM2G333045
GO:0016705	F	oxidoreductase activity, acting on paired donors, with incorporation or reduction of molecular oxygen	10	318	180	39203	3.7e-06	0.00034	// GRMZM2G066441 // GRMZM2G128971 // GRMZM2G159393 // GRMZM5G872368 // GRMZM2G119067 // GRMZM2G100158 // GRMZM2G171118 // GRMZM2G064701 // GRMZM2G025222 // GRMZM2G127232
GO:0016757	F	transferase activity, transferring glycosyl groups	17	318	747	39203	0.00018	0.012	// GRMZM2G037998 // GRMZM2G455075 // GRMZM2G347766 // GRMZM2G424832 // GRMZM2G078465 // GRMZM2G095261 // GRMZM2G176433 // GRMZM2G161335 // GRMZM2G111975 // GRMZM2G150264 // GRMZM2G338465 // GRMZM2G334336 // GRMZM2G043295 // GRMZM2G104829 // GRMZM2G004858 // GRMZM2G055313 // GRMZM2G090584
GO:0016758	F	transferase activity, transferring hexosyl groups	14	318	542	39203	0.00019	0.012	// GRMZM2G037998 // GRMZM2G455075 // GRMZM2G347766 // GRMZM2G424832 // GRMZM2G078465 // GRMZM2G095261 // GRMZM2G176433 // GRMZM2G161335 // GRMZM2G150264 // GRMZM2G338465 // GRMZM2G334336 // GRMZM2G043295 // GRMZM2G004858 // GRMZM2G055313
GO:0016740	F	transferase activity	68	318	5727	39203	0.00077	0.04	// GRMZM2G079219 // GRMZM5G815369 // GRMZM2G038243 // GRMZM5G835629 // GRMZM2G095261 // GRMZM2G091717 // GRMZM2G078465 // GRMZM2G332821 // GRMZM2G080247 // GRMZM2G037998 // AC213050.3_FG001 // GRMZM2G055313 // GRMZM2G156877 // GRMZM2G493155 // GRMZM2G167957 // GRMZM5G860137 // GRMZM2G334336 // GRMZM2G176433 // GRMZM2G145201 // GRMZM2G104710 // GRMZM2G161335 // GRMZM2G333875 // GRMZM2G150264 // GR…
GO:0008194	F	UDP-glycosyltransferase activity	6	318	164	39203	0.0026	0.12	// GRMZM2G424832 // GRMZM2G078465 // GRMZM2G161335 // GRMZM2G150264 // GRMZM2G338465 // GRMZM2G055313
GO:0016746	F	transferase activity, transferring acyl groups	9	318	437	39203	0.011	0.44	// GRMZM2G493155 // GRMZM5G815369 // GRMZM2G038243 // GRMZM5G860137 // GRMZM2G091717 // GRMZM2G382785 // GRMZM2G333775 // GRMZM2G009348 // GRMZM2G050641
GO:0004497	F	monooxygenase activity	5	318	553	39203	0.47	1	// GRMZM2G159393 // GRMZM2G100158 // GRMZM2G025222 // GRMZM2G066441 // GRMZM2G171118
GO:0060089	F	molecular transducer activity	5	318	1377	39203	0.99	1	// GRMZM2G367834 // GRMZM2G106363 // GRMZM2G095727 // GRMZM2G429113 // GRMZM2G148807
GO:0016747	F	transferase activity, transferring acyl groups other than amino-acyl groups	6	318	357	39203	0.074	1	// GRMZM2G038243 // GRMZM5G860137 // GRMZM2G091717 // GRMZM2G382785 // GRMZM2G333775 // GRMZM2G050641
GO:0046873	F	metal ion transmembrane transporter activity	6	318	328	39203	0.054	1	// GRMZM2G352695 // GRMZM2G084779 // GRMZM2G036908 // GRMZM2G083677 // GRMZM2G064467 // GRMZM5G858887
GO:0046872	F	metal ion binding	51	318	6652	39203	0.69	1	// GRMZM2G132531 // AC230013.2_FG002 // GRMZM5G868679 // GRMZM2G424832 // GRMZM2G165063 // GRMZM2G022213 // GRMZM2G099191 // GRMZM2G080247 // GRMZM5G860214 // GRMZM2G035625 // GRMZM2G345544 // GRMZM5G878732 // GRMZM2G167957 // GRMZM2G161544 // GRMZM2G121151 // GRMZM5G878558 // GRMZM2G160327 // GRMZM5G896756 // GRMZM2G119067 // GRMZM2G475017 // GRMZM2G113177 // GRMZM2G143357 // GRMZM2G014392 // GR…
GO:0008324	F	cation transmembrane transporter activity	7	318	996	39203	0.7	1	// GRMZM2G352695 // GRMZM2G084779 // GRMZM2G036908 // GRMZM2G083677 // GRMZM2G064467 // GRMZM5G858887 // GRMZM2G099191
GO:0042578	F	phosphoric ester hydrolase activity	5	318	446	39203	0.3	1	// GRMZM2G152447 // GRMZM2G031094 // GRMZM2G161544 // GRMZM2G440459 // GRMZM5G868679
GO:0016818	F	hydrolase activity, acting on acid anhydrides, in phosphorus-containing anhydrides	6	318	1958	39203	1	1	// GRMZM2G352695 // GRMZM2G429113 // AC234203.1_FG004 // GRMZM2G324781 // GRMZM2G477872 // GRMZM2G099191
GO:0030554	F	adenyl nucleotide binding	43	318	5398	39203	0.58	1	// GRMZM2G079219 // GRMZM5G835629 // GRMZM2G332821 // GRMZM2G391473 // GRMZM2G080247 // GRMZM2G304897 // GRMZM2G025222 // GRMZM2G352695 // GRMZM2G167957 // GRMZM5G878558 // GRMZM2G034152 // GRMZM2G333875 // GRMZM2G044724 // GRMZM2G143357 // GRMZM2G064473 // GRMZM2G160428 // GRMZM2G004412 // GRMZM2G171373 // GRMZM2G050003 // GRMZM2G061537 // GRMZM2G127984 // AC234203.1_FG004 // GRMZM2G016802 // GR…
GO:0022804	F	active transmembrane transporter activity	9	318	825	39203	0.23	1	// GRMZM2G352695 // GRMZM2G050003 // GRMZM2G326707 // GRMZM2G084779 // AC234203.1_FG004 // GRMZM2G154845 // GRMZM2G007810 // GRMZM2G064473 // GRMZM2G099191
GO:0016874	F	ligase activity	9	318	762	39203	0.17	1	// GRMZM5G893055 // GRMZM2G055320 // GRMZM2G702490 // GRMZM2G050734 // GRMZM2G440125 // GRMZM2G115646 // GRMZM2G373329 // GRMZM2G054013 // GRMZM2G013783
GO:0016817	F	hydrolase activity, acting on acid anhydrides	6	318	1980	39203	1	1	// GRMZM2G352695 // GRMZM2G429113 // AC234203.1_FG004 // GRMZM2G324781 // GRMZM2G477872 // GRMZM2G099191
GO:0003676	F	nucleic acid binding	46	318	8298	39203	1	1	// GRMZM2G409881 // GRMZM2G383210 // GRMZM2G124524 // GRMZM2G093789 // GRMZM2G097275 // GRMZM2G065496 // GRMZM2G022213 // GRMZM2G126194 // GRMZM2G451716 // AC213050.3_FG001 // GRMZM2G153233 // GRMZM2G035625 // GRMZM2G100497 // GRMZM2G104074 // GRMZM2G072926 // GRMZM2G702026 // GRMZM5G812272 // GRMZM2G052569 // GRMZM2G475017 // GRMZM2G314520 // GRMZM2G089619 // GRMZM2G063880 // GRMZM5G871347 // GR…
GO:0003677	F	DNA binding	32	318	5003	39203	0.94	1	// GRMZM2G409881 // GRMZM2G383210 // GRMZM2G124524 // GRMZM2G104074 // GRMZM2G097275 // GRMZM2G065496 // GRMZM2G126194 // GRMZM2G092465 // GRMZM2G153233 // GRMZM2G072926 // GRMZM2G702026 // GRMZM5G812272 // GRMZM2G314520 // GRMZM2G089619 // GRMZM2G063880 // GRMZM5G871347 // GRMZM2G163054 // GRMZM2G093789 // GRMZM2G478501 // GRMZM2G043813 // GRMZM2G094352 // GRMZM2G475882 // GRMZM2G324781 // GRMZM…
GO:0020037	F	heme binding	10	318	876	39203	0.18	1	// AC230013.2_FG002 // GRMZM2G066441 // GRMZM5G878558 // GRMZM2G160327 // GRMZM2G405459 // GRMZM2G119067 // GRMZM2G100158 // GRMZM2G079381 // GRMZM5G872368 // GRMZM2G171118
GO:0017076	F	purine nucleotide binding	44	318	6079	39203	0.81	1	// GRMZM2G079219 // GRMZM5G835629 // GRMZM2G429113 // GRMZM2G332821 // GRMZM2G391473 // GRMZM2G080247 // GRMZM2G304897 // GRMZM2G025222 // GRMZM2G352695 // GRMZM2G167957 // GRMZM5G878558 // GRMZM2G034152 // GRMZM2G333875 // GRMZM2G044724 // GRMZM2G143357 // GRMZM2G064473 // GRMZM2G160428 // GRMZM2G004412 // GRMZM2G171373 // GRMZM2G050003 // GRMZM2G061537 // GRMZM2G127984 // AC234203.1_FG004 // GR…
GO:0005524	F	ATP binding	33	318	5133	39203	0.94	1	// GRMZM2G079219 // GRMZM5G835629 // GRMZM2G332821 // GRMZM2G391473 // GRMZM2G080247 // GRMZM2G304897 // GRMZM2G352695 // GRMZM2G167957 // GRMZM2G064473 // GRMZM2G160428 // GRMZM2G171373 // GRMZM2G050003 // GRMZM2G061537 // GRMZM2G127984 // AC234203.1_FG004 // GRMZM2G477872 // GRMZM2G435592 // GRMZM2G066274 // GRMZM2G059740 // GRMZM2G034611 // GRMZM2G333875 // GRMZM2G004932 // GRMZM2G409976 // GR…
GO:0016787	F	hydrolase activity	42	318	6078	39203	0.89	1	// GRMZM2G145814 // AC191575.2_FG001 // GRMZM2G440459 // GRMZM5G868679 // GRMZM2G035749 // GRMZM2G429113 // AC231745.1_FG003 // GRMZM2G107815 // GRMZM2G439908 // GRMZM2G139300 // GRMZM2G504401 // GRMZM2G352695 // GRMZM2G161544 // AC203966.5_FG006 // GRMZM2G132331 // GRMZM2G062577 // GRMZM2G406014 // GRMZM2G123029 // GRMZM2G130864 // GRMZM2G132509 // GRMZM2G052507 // GRMZM2G028665 // GRMZM2G051534…
GO:0016301	F	kinase activity	31	318	3006	39203	0.1	1	// GRMZM2G079219 // GRMZM5G835629 // GRMZM2G332821 // GRMZM2G080247 // GRMZM2G167957 // GRMZM2G160428 // GRMZM2G171373 // GRMZM2G093789 // GRMZM2G061537 // GRMZM2G127984 // GRMZM2G391473 // GRMZM2G368799 // GRMZM2G435592 // GRMZM2G066274 // GRMZM2G059740 // GRMZM2G034611 // GRMZM2G333875 // GRMZM2G004932 // GRMZM2G409976 // GRMZM2G433579 // GRMZM2G332660 // GRMZM2G123314 // GRMZM2G038893 // GRMZM…
GO:0043169	F	cation binding	51	318	6664	39203	0.7	1	// GRMZM2G132531 // AC230013.2_FG002 // GRMZM5G868679 // GRMZM2G424832 // GRMZM2G165063 // GRMZM2G022213 // GRMZM2G099191 // GRMZM2G080247 // GRMZM5G860214 // GRMZM2G035625 // GRMZM2G345544 // GRMZM5G878732 // GRMZM2G167957 // GRMZM2G161544 // GRMZM2G121151 // GRMZM5G878558 // GRMZM2G160327 // GRMZM5G896756 // GRMZM2G119067 // GRMZM2G475017 // GRMZM2G113177 // GRMZM2G143357 // GRMZM2G014392 // GR…
GO:0016788	F	hydrolase activity, acting on ester bonds	14	318	1355	39203	0.22	1	// GRMZM2G152447 // GRMZM2G145814 // GRMZM2G161544 // GRMZM2G440459 // GRMZM2G132331 // GRMZM2G062577 // GRMZM5G868679 // AC231745.1_FG003 // GRMZM2G130864 // GRMZM2G439908 // GRMZM2G074946 // GRMZM5G828460 // GRMZM2G028665 // GRMZM2G031094
GO:0003824	F	catalytic activity	153	318	17617	39203	0.14	1	// GRMZM2G079219 // GRMZM5G815369 // GRMZM2G038243 // GRMZM2G128971 // AC231745.1_FG003 // GRMZM2G107815 // GRMZM2G161335 // GRMZM2G139300 // GRMZM2G176433 // GRMZM2G025222 // GRMZM2G440459 // GRMZM2G493155 // GRMZM2G145201 // GRMZM2G167957 // GRMZM2G161544 // GRMZM2G160327 // GRMZM2G130864 // GRMZM2G132509 // GRMZM2G382785 // GRMZM2G152447 // GRMZM2G093789 // GRMZM2G117707 // GRMZM2G132875 // AC…
GO:0022892	F	substrate-specific transporter activity	13	318	1632	39203	0.57	1	// GRMZM2G049372 // GRMZM2G352695 // GRMZM2G132531 // GRMZM2G326707 // GRMZM2G084779 // GRMZM2G036908 // GRMZM2G083677 // GRMZM2G064467 // GRMZM2G007810 // GRMZM2G148807 // GRMZM5G858887 // GRMZM2G133322 // GRMZM2G099191
GO:0046906	F	tetrapyrrole binding	10	318	880	39203	0.18	1	// AC230013.2_FG002 // GRMZM2G066441 // GRMZM5G878558 // GRMZM2G160327 // GRMZM2G405459 // GRMZM2G119067 // GRMZM2G100158 // GRMZM2G079381 // GRMZM5G872368 // GRMZM2G171118
GO:0016772	F	transferase activity, transferring phosphorus-containing groups	34	318	3661	39203	0.23	1	// GRMZM2G079219 // GRMZM5G835629 // GRMZM5G872368 // GRMZM2G332821 // GRMZM2G080247 // AC213050.3_FG001 // GRMZM2G167957 // GRMZM2G145201 // GRMZM2G160428 // GRMZM2G171373 // GRMZM2G093789 // GRMZM2G061537 // GRMZM2G127984 // GRMZM2G391473 // GRMZM2G368799 // GRMZM2G435592 // GRMZM2G066274 // GRMZM2G059740 // GRMZM2G034611 // GRMZM2G333875 // GRMZM2G004932 // GRMZM2G409976 // GRMZM2G433579 // GR…
GO:0015075	F	ion transmembrane transporter activity	9	318	1258	39203	0.69	1	// GRMZM2G352695 // GRMZM2G326707 // GRMZM2G084779 // GRMZM2G036908 // GRMZM2G083677 // GRMZM2G064467 // GRMZM2G148807 // GRMZM5G858887 // GRMZM2G099191
GO:0032555	F	purine ribonucleotide binding	39	318	5800	39203	0.91	1	// GRMZM2G079219 // GRMZM5G835629 // GRMZM2G429113 // GRMZM2G332821 // GRMZM2G391473 // GRMZM2G080247 // GRMZM2G304897 // GRMZM2G352695 // GRMZM2G167957 // GRMZM2G333875 // GRMZM2G044724 // GRMZM2G064473 // GRMZM2G160428 // GRMZM2G004412 // GRMZM2G171373 // GRMZM2G050003 // GRMZM2G061537 // GRMZM2G127984 // AC234203.1_FG004 // GRMZM2G016802 // GRMZM2G477872 // GRMZM2G435592 // GRMZM2G066274 // GR…
GO:0046983	F	protein dimerization activity	9	318	745	39203	0.16	1	// GRMZM2G089596 // GRMZM2G153233 // GRMZM2G475882 // GRMZM2G702026 // GRMZM2G475263 // GRMZM2G104710 // GRMZM2G042893 // GRMZM2G478501 // GRMZM2G052336
GO:0032553	F	ribonucleotide binding	39	318	5800	39203	0.91	1	// GRMZM2G079219 // GRMZM5G835629 // GRMZM2G429113 // GRMZM2G332821 // GRMZM2G391473 // GRMZM2G080247 // GRMZM2G304897 // GRMZM2G352695 // GRMZM2G167957 // GRMZM2G333875 // GRMZM2G044724 // GRMZM2G064473 // GRMZM2G160428 // GRMZM2G004412 // GRMZM2G171373 // GRMZM2G050003 // GRMZM2G061537 // GRMZM2G127984 // AC234203.1_FG004 // GRMZM2G016802 // GRMZM2G477872 // GRMZM2G435592 // GRMZM2G066274 // GR…
GO:0016791	F	phosphatase activity	5	318	347	39203	0.16	1	// GRMZM2G152447 // GRMZM2G031094 // GRMZM2G161544 // GRMZM2G440459 // GRMZM5G868679
GO:0016798	F	hydrolase activity, acting on glycosyl bonds	11	318	821	39203	0.075	1	// GRMZM2G035749 // GRMZM2G019783 // GRMZM2G019619 // GRMZM2G107815 // GRMZM2G130864 // GRMZM2G139300 // GRMZM2G145518 // GRMZM2G164945 // GRMZM2G006130 // GRMZM2G051534 // AC203966.5_FG006
GO:0004857	F	enzyme inhibitor activity	5	318	236	39203	0.046	1	// GRMZM2G139565 // GRMZM2G000326 // GRMZM2G312602 // GRMZM2G439908 // GRMZM2G382009
GO:0043167	F	ion binding	51	318	6665	39203	0.7	1	// GRMZM2G132531 // AC230013.2_FG002 // GRMZM5G868679 // GRMZM2G424832 // GRMZM2G165063 // GRMZM2G022213 // GRMZM2G099191 // GRMZM2G080247 // GRMZM5G860214 // GRMZM2G035625 // GRMZM2G345544 // GRMZM5G878732 // GRMZM2G167957 // GRMZM2G161544 // GRMZM2G121151 // GRMZM5G878558 // GRMZM2G160327 // GRMZM5G896756 // GRMZM2G119067 // GRMZM2G475017 // GRMZM2G113177 // GRMZM2G143357 // GRMZM2G014392 // GR…
GO:0016491	F	oxidoreductase activity	29	318	3266	39203	0.33	1	// AC230013.2_FG002 // GRMZM2G128971 // GRMZM5G872368 // GRMZM2G119067 // GRMZM2G025222 // GRMZM2G127232 // GRMZM2G033198 // GRMZM5G878558 // GRMZM2G160327 // GRMZM5G893782 // GRMZM2G032222 // GRMZM2G134957 // GRMZM2G014392 // GRMZM2G000052 // GRMZM2G066441 // GRMZM2G132875 // GRMZM2G001898 // GRMZM2G179521 // GRMZM2G079381 // GRMZM2G174481 // GRMZM2G142584 // GRMZM2G159393 // GRMZM2G405459 // GR…
GO:0008270	F	zinc ion binding	26	318	3989	39203	0.9	1	// GRMZM2G132531 // GRMZM2G424832 // GRMZM2G165063 // GRMZM2G022213 // GRMZM5G860214 // GRMZM2G035625 // GRMZM2G345544 // GRMZM5G878732 // GRMZM2G121151 // GRMZM5G896756 // GRMZM2G475017 // GRMZM2G113177 // GRMZM2G053210 // GRMZM2G134045 // GRMZM2G110952 // GRMZM2G038335 // GRMZM2G098637 // GRMZM2G006973 // GRMZM2G422205 // GRMZM2G433333 // GRMZM2G171073 // GRMZM2G324781 // GRMZM2G702490 // GRMZM…
GO:0043565	F	sequence-specific DNA binding	13	318	985	39203	0.062	1	// GRMZM2G094352 // GRMZM2G409881 // GRMZM2G478501 // GRMZM2G092465 // GRMZM2G346346 // GRMZM5G812272 // GRMZM2G163641 // GRMZM2G145554 // GRMZM2G381378 // GRMZM2G063880 // GRMZM5G871347 // GRMZM2G163054 // GRMZM2G088242
GO:0016879	F	ligase activity, forming carbon-nitrogen bonds	5	318	514	39203	0.41	1	// GRMZM5G893055 // GRMZM2G373329 // GRMZM2G050734 // GRMZM2G440125 // GRMZM2G115646
GO:0005506	F	iron ion binding	10	318	1187	39203	0.5	1	// AC230013.2_FG002 // GRMZM2G066441 // GRMZM5G878558 // GRMZM2G160327 // GRMZM2G405459 // GRMZM2G119067 // GRMZM2G100158 // GRMZM2G079381 // GRMZM5G872368 // GRMZM2G171118
GO:0009055	F	electron carrier activity	8	318	914	39203	0.46	1	// GRMZM2G066441 // GRMZM5G878558 // GRMZM5G872368 // GRMZM2G100158 // GRMZM2G119067 // GRMZM2G134957 // GRMZM2G171118 // GRMZM2G033198
GO:0030234	F	enzyme regulator activity	7	318	552	39203	0.17	1	// GRMZM2G000326 // GRMZM2G134045 // GRMZM2G439908 // GRMZM5G893782 // GRMZM2G382009 // GRMZM2G139565 // GRMZM2G312602
GO:0015291	F	secondary active transmembrane transporter activity	5	318	421	39203	0.26	1	// GRMZM2G084779 // GRMZM2G326707 // GRMZM2G064473 // GRMZM2G154845 // GRMZM2G050003
GO:0008233	F	peptidase activity	7	318	1529	39203	0.97	1	// GRMZM2G043893 // GRMZM2G114394 // GRMZM2G137550 // GRMZM2G123029 // GRMZM2G132509 // GRMZM2G052507 // GRMZM2G033671
GO:0005215	F	transporter activity	22	318	2411	39203	0.32	1	// GRMZM2G132531 // GRMZM2G012434 // GRMZM2G083677 // GRMZM2G104542 // GRMZM2G154845 // GRMZM2G036908 // GRMZM2G352695 // GRMZM2G011590 // GRMZM2G064473 // GRMZM2G133322 // GRMZM2G126582 // GRMZM2G049372 // GRMZM2G050003 // GRMZM2G161794 // GRMZM2G326707 // GRMZM2G084779 // AC234203.1_FG004 // GRMZM2G148807 // GRMZM2G064467 // GRMZM2G007810 // GRMZM5G858887 // GRMZM2G099191
GO:0000166	F	nucleotide binding	53	318	6408	39203	0.46	1	// GRMZM2G079219 // GRMZM2G059740 // GRMZM5G835629 // GRMZM2G429113 // GRMZM2G332821 // GRMZM2G391473 // GRMZM2G080247 // GRMZM2G451716 // GRMZM2G304897 // GRMZM2G025222 // GRMZM2G352695 // GRMZM2G167957 // GRMZM5G878558 // GRMZM2G034152 // GRMZM2G333875 // GRMZM2G052336 // GRMZM2G044724 // GRMZM2G052569 // GRMZM2G143357 // GRMZM2G064473 // GRMZM2G160428 // GRMZM2G004412 // GRMZM2G171373 // GRMZM…
GO:0016773	F	phosphotransferase activity, alcohol group as acceptor	31	318	2858	39203	0.063	1	// GRMZM2G079219 // GRMZM5G835629 // GRMZM2G332821 // GRMZM2G080247 // GRMZM2G167957 // GRMZM2G160428 // GRMZM2G171373 // GRMZM2G093789 // GRMZM2G061537 // GRMZM2G127984 // GRMZM2G391473 // GRMZM2G368799 // GRMZM2G435592 // GRMZM2G066274 // GRMZM2G059740 // GRMZM2G034611 // GRMZM2G333875 // GRMZM2G004932 // GRMZM2G409976 // GRMZM2G433579 // GRMZM2G332660 // GRMZM2G123314 // GRMZM2G038893 // GRMZM…
GO:0005488	F	binding	186	318	24279	39203	0.91	1	// GRMZM2G079219 // GRMZM2G097275 // GRMZM2G021687 // GRMZM2G165063 // GRMZM2G126194 // GRMZM2G079381 // GRMZM2G119067 // GRMZM2G025222 // GRMZM2G493155 // GRMZM5G878732 // GRMZM2G167957 // GRMZM2G161544 // GRMZM2G121151 // GRMZM2G160327 // GRMZM5G827365 // GRMZM2G052569 // GRMZM2G070881 // GRMZM5G871347 // GRMZM2G064473 // GRMZM2G124524 // GRMZM2G093789 // GRMZM2G083847 // GRMZM2G159393 // GRMZM…
GO:0004175	F	endopeptidase activity	5	318	932	39203	0.87	1	// GRMZM2G132509 // GRMZM2G137550 // GRMZM2G123029 // GRMZM2G114394 // GRMZM2G033671
GO:0004553	F	hydrolase activity, hydrolyzing O-glycosyl compounds	10	318	767	39203	0.099	1	// GRMZM2G035749 // GRMZM2G019783 // GRMZM2G019619 // GRMZM2G130864 // GRMZM2G139300 // GRMZM2G145518 // GRMZM2G164945 // GRMZM2G006130 // GRMZM2G051534 // AC203966.5_FG006
GO:0030246	F	carbohydrate binding	5	318	271	39203	0.073	1	// GRMZM2G080247 // GRMZM2G433579 // GRMZM2G145518 // GRMZM2G092590 // GRMZM2G333045
GO:0004871	F	signal transducer activity	5	318	1377	39203	0.99	1	// GRMZM2G367834 // GRMZM2G106363 // GRMZM2G095727 // GRMZM2G429113 // GRMZM2G148807
GO:0001883	F	purine nucleoside binding	43	318	5398	39203	0.58	1	// GRMZM2G079219 // GRMZM5G835629 // GRMZM2G332821 // GRMZM2G391473 // GRMZM2G080247 // GRMZM2G304897 // GRMZM2G025222 // GRMZM2G352695 // GRMZM2G167957 // GRMZM5G878558 // GRMZM2G034152 // GRMZM2G333875 // GRMZM2G044724 // GRMZM2G143357 // GRMZM2G064473 // GRMZM2G160428 // GRMZM2G004412 // GRMZM2G171373 // GRMZM2G050003 // GRMZM2G061537 // GRMZM2G127984 // AC234203.1_FG004 // GRMZM2G016802 // GR…
GO:0001882	F	nucleoside binding	43	318	5400	39203	0.58	1	// GRMZM2G079219 // GRMZM5G835629 // GRMZM2G332821 // GRMZM2G391473 // GRMZM2G080247 // GRMZM2G304897 // GRMZM2G025222 // GRMZM2G352695 // GRMZM2G167957 // GRMZM5G878558 // GRMZM2G034152 // GRMZM2G333875 // GRMZM2G044724 // GRMZM2G143357 // GRMZM2G064473 // GRMZM2G160428 // GRMZM2G004412 // GRMZM2G171373 // GRMZM2G050003 // GRMZM2G061537 // GRMZM2G127984 // AC234203.1_FG004 // GRMZM2G016802 // GR…
GO:0050662	F	coenzyme binding	9	318	734	39203	0.15	1	// GRMZM2G108138 // GRMZM2G179521 // GRMZM5G878558 // GRMZM2G034152 // GRMZM2G159393 // GRMZM2G052336 // GRMZM2G014813 // GRMZM2G143357 // GRMZM2G025222
GO:0050660	F	FAD binding	5	318	265	39203	0.068	1	// GRMZM2G034152 // GRMZM2G159393 // GRMZM2G143357 // GRMZM2G025222 // GRMZM5G878558
GO:0016462	F	pyrophosphatase activity	6	318	1907	39203	1	1	// GRMZM2G352695 // GRMZM2G429113 // AC234203.1_FG004 // GRMZM2G324781 // GRMZM2G477872 // GRMZM2G099191
GO:0022857	F	transmembrane transporter activity	16	318	1672	39203	0.29	1	// GRMZM2G049372 // GRMZM2G352695 // GRMZM2G050003 // GRMZM2G326707 // GRMZM2G084779 // AC234203.1_FG004 // GRMZM2G148807 // GRMZM2G036908 // GRMZM2G083677 // GRMZM2G154845 // GRMZM2G064467 // GRMZM2G007810 // GRMZM2G064473 // GRMZM5G858887 // GRMZM2G133322 // GRMZM2G099191
GO:0030528	F	transcription regulator activity	17	318	2233	39203	0.64	1	// GRMZM2G094352 // GRMZM2G409881 // GRMZM2G124524 // GRMZM2G367834 // GRMZM2G063880 // GRMZM2G072926 // GRMZM2G095727 // GRMZM5G812272 // GRMZM5G857944 // GRMZM2G163641 // GRMZM2G145554 // GRMZM2G381378 // GRMZM5G816314 // GRMZM5G871347 // GRMZM2G163054 // GRMZM2G346346 // GRMZM2G088242
GO:0004674	F	protein serine/threonine kinase activity	21	318	2248	39203	0.29	1	// GRMZM2G178787 // GRMZM2G061537 // GRMZM2G409976 // GRMZM2G079219 // GRMZM2G125263 // GRMZM5G835629 // GRMZM2G333875 // GRMZM2G038893 // GRMZM2G123314 // GRMZM2G332821 // GRMZM2G080247 // GRMZM2G304897 // GRMZM2G391473 // GRMZM2G017157 // GRMZM2G435592 // GRMZM2G059740 // GRMZM2G034611 // GRMZM2G433579 // GRMZM2G332660 // GRMZM2G160428 // GRMZM2G333045
GO:0070011	F	peptidase activity, acting on L-amino acid peptides	7	318	1493	39203	0.96	1	// GRMZM2G043893 // GRMZM2G114394 // GRMZM2G137550 // GRMZM2G123029 // GRMZM2G132509 // GRMZM2G052507 // GRMZM2G033671
GO:0004672	F	protein kinase activity	24	318	2423	39203	0.18	1	// GRMZM2G079219 // GRMZM5G835629 // GRMZM2G332821 // GRMZM2G080247 // GRMZM2G391473 // GRMZM2G160428 // GRMZM2G127984 // GRMZM2G435592 // GRMZM2G066274 // GRMZM2G059740 // GRMZM2G034611 // GRMZM2G333875 // GRMZM2G061537 // GRMZM2G409976 // GRMZM2G433579 // GRMZM2G332660 // GRMZM2G123314 // GRMZM2G038893 // GRMZM2G017157 // GRMZM2G304897 // GRMZM2G125263 // GRMZM2G178787 // GRMZM2G141288 // GRMZM…
GO:0032559	F	adenyl ribonucleotide binding	38	318	5137	39203	0.75	1	// GRMZM2G079219 // GRMZM5G835629 // GRMZM2G332821 // GRMZM2G391473 // GRMZM2G080247 // GRMZM2G304897 // GRMZM2G352695 // GRMZM2G167957 // GRMZM2G333875 // GRMZM2G044724 // GRMZM2G064473 // GRMZM2G160428 // GRMZM2G004412 // GRMZM2G171373 // GRMZM2G050003 // GRMZM2G061537 // GRMZM2G127984 // AC234203.1_FG004 // GRMZM2G016802 // GRMZM2G477872 // GRMZM2G435592 // GRMZM2G066274 // GRMZM2G059740 // GR…
GO:0017111	F	nucleoside-triphosphatase activity	6	318	1822	39203	1	1	// GRMZM2G352695 // GRMZM2G429113 // AC234203.1_FG004 // GRMZM2G324781 // GRMZM2G477872 // GRMZM2G099191
GO:0022891	F	substrate-specific transmembrane transporter activity	12	318	1472	39203	0.53	1	// GRMZM2G049372 // GRMZM2G352695 // GRMZM2G326707 // GRMZM2G084779 // GRMZM2G036908 // GRMZM2G083677 // GRMZM2G064467 // GRMZM2G007810 // GRMZM2G148807 // GRMZM5G858887 // GRMZM2G133322 // GRMZM2G099191
GO:0003700	F	transcription factor activity	15	318	1390	39203	0.16	1	// GRMZM2G094352 // GRMZM2G409881 // GRMZM2G124524 // GRMZM2G063880 // GRMZM2G072926 // GRMZM2G346346 // GRMZM5G812272 // GRMZM5G857944 // GRMZM2G163641 // GRMZM2G145554 // GRMZM2G381378 // GRMZM5G816314 // GRMZM5G871347 // GRMZM2G163054 // GRMZM2G088242
GO:0048037	F	cofactor binding	9	318	1034	39203	0.46	1	// GRMZM2G108138 // GRMZM2G179521 // GRMZM5G878558 // GRMZM2G034152 // GRMZM2G159393 // GRMZM2G052336 // GRMZM2G014813 // GRMZM2G143357 // GRMZM2G025222
GO:0046914	F	transition metal ion binding	38	318	5507	39203	0.88	1	// GRMZM2G132531 // AC230013.2_FG002 // GRMZM2G424832 // GRMZM2G165063 // GRMZM2G022213 // GRMZM5G860214 // GRMZM2G035625 // GRMZM2G345544 // GRMZM5G878732 // GRMZM2G121151 // GRMZM5G878558 // GRMZM2G160327 // GRMZM5G896756 // GRMZM2G119067 // GRMZM2G475017 // GRMZM2G113177 // GRMZM2G053210 // GRMZM5G872368 // GRMZM2G110952 // GRMZM2G134045 // GRMZM2G038335 // GRMZM2G066441 // GRMZM2G098637 // GR…
GO:0005886	C	plasma membrane	30	318	149	39203	1.4e-30	2.2e-28	// GRMZM2G087094 // GRMZM2G025240 // GRMZM2G039365 // GRMZM2G318033 // GRMZM2G455124 // GRMZM2G104542 // GRMZM2G170299 // GRMZM2G352695 // GRMZM2G011590 // GRMZM2G161544 // GRMZM5G878558 // GRMZM2G052336 // GRMZM2G055469 // GRMZM2G326707 // GRMZM2G174343 // GRMZM2G133322 // GRMZM2G171373 // GRMZM2G098637 // GRMZM2G368799 // GRMZM2G477872 // GRMZM2G004932 // GRMZM2G094356 // GRMZM5G830776 // GRMZM…
GO:0009507	C	chloroplast	17	318	31	39203	5.5e-24	4.3e-22	// GRMZM2G035749 // GRMZM2G043737 // GRMZM2G128971 // GRMZM2G352695 // GRMZM2G042639 // GRMZM2G414460 // GRMZM2G128651 // GRMZM2G021687 // GRMZM2G179521 // GRMZM5G876616 // GRMZM2G079381 // GRMZM2G143357 // GRMZM2G064473 // GRMZM2G014392 // GRMZM2G136794 // GRMZM2G043291 // GRMZM2G033198
GO:0009536	C	plastid	18	318	69	39203	1.4e-20	7.4e-19	// GRMZM2G035749 // GRMZM2G043737 // GRMZM2G128971 // GRMZM2G352695 // GRMZM2G042639 // GRMZM2G414460 // GRMZM2G128651 // GRMZM2G021687 // GRMZM2G171373 // GRMZM2G179521 // GRMZM5G876616 // GRMZM2G079381 // GRMZM2G143357 // GRMZM2G064473 // GRMZM2G014392 // GRMZM2G136794 // GRMZM2G043291 // GRMZM2G033198
GO:0005773	C	vacuole	15	318	38	39203	1.3e-19	5.1e-18	// GRMZM2G152447 // GRMZM2G019783 // GRMZM5G878558 // GRMZM2G326707 // GRMZM2G092256 // AC234203.1_FG004 // GRMZM2G036908 // GRMZM2G083677 // GRMZM2G139300 // GRMZM2G145518 // GRMZM2G007810 // GRMZM2G006130 // GRMZM5G830776 // GRMZM2G023275 // GRMZM2G171373
[truncated: 1,678 more rows]

## Sheet: HS68_Specific DEGs
Table S7 GO enrichment analysis of differerntially expressed genes of HS68
Functional annotation of DEGs of cluster1
GO_accession	term_type	Term	queryitem	querytotal	bgitem	bgtotal	pvalue	FDR	entries
[truncated: 1,325 more rows]

## Sheet: SD609_ and HS68_Shared DEGs
Table S6 GO enrichment analysis of the DEGs of SD609 and HS68
[truncated: 6,373 more rows]
