# Supplementary material for: Comparative transcriptomics reveals the difference in early endosperm development between maize with different amylose contents
Source: PeerJ. 2019 Aug 28;7:e7528. doi: 10.7717/peerj.7528 (PMC6717500; doi:10.7717/peerj.7528)
Supplement: Table S9 [file peerj-07-7528-s016.xlsx]

## Sheet: Annotation
Table S9 Functional annotation of the hub genes
Hub Genes	Degree	Module	TF	COG Class	COG Class Annotation	GO Annotation	KEGG Annotation	Swissprot Annotation	UniProtKB/TrEMBL/Nr Annotation
AC193499.3_FG004	312	blue		--	--	Molecular Function: catalytic activity (GO:0003824);; Cellular Component: cell part (GO:0044464);;	--	Formin-like protein 5 GN=P0453E05.107 OS=Oryza sativa subsp. japonica (Rice) PE=2 SV=2	TPA: hypothetical protein ZEAMMB73_553232 [Zea mays]
AC207205.3_FG004	362	blue		--	--	--	--	--	--
AC208724.3_FG001	292	blue		--	--	--	--	--	Uncharacterized protein [Source:UniProtKB/TrEMBL;Acc:K7UAF2]
AC209987.4_FG002	329	blue		--	--	Molecular Function: monooxygenase activity (GO:0004497);; Molecular Function: binding (GO:0005488);; Molecular Function: iron ion binding (GO:0005506);; Cellular Component: plasma membrane (GO:0005886);; Molecular Function: electron carrier activity (GO:0009055);; Biological Process: phenylpropanoid biosynthetic process (GO:0009699);; Biological Process: vernalization response (GO:0010048);; Cell…	--	Cytochrome P450 77A3 GN=CYP77A3 OS=Glycine max (Soybean) PE=2 SV=1	uncharacterized protein LOC100273592 precursor [Zea mays]
AC210013.4_FG014	291	blue		[RTKL]	--	Biological Process: MAPK cascade (GO:0000165);; Molecular Function: calmodulin-dependent protein kinase activity (GO:0004683);; Molecular Function: calcium-dependent protein kinase C activity (GO:0004698);; Molecular Function: calcium ion binding (GO:0005509);; Molecular Function: protein binding (GO:0005515);; Molecular Function: ATP binding (GO:0005524);; Cellular Component: nucleus (GO:0005634…	--	Calcium-dependent protein kinase 8 GN=F7K24.200 OS=Arabidopsis thaliana (Mouse-ear cress) PE=1 SV=1	putative calcium-dependent protein kinase family protein [Zea mays]
AC218148.2_FG008	302	blue		--	--	Molecular Function: ATP binding (GO:0005524);; Cellular Component: mitochondrion (GO:0005739);; Biological Process: carbohydrate metabolic process (GO:0005975);; Biological Process: cellular protein modification process (GO:0006464);; Biological Process: nucleotide metabolic process (GO:0009117);; Cellular Component: chloroplast (GO:0009507);; Biological Process: response to abiotic stimulus (GO:…	--	Pentatricopeptide repeat-containing protein At3g49240 GN=EMB1796 OS=Arabidopsis thaliana (Mouse-ear cress) PE=2 SV=1	hypothetical protein ZEAMMB73_641405 [Zea mays]
AC230011.2_FG002	356	blue		--	--	GO:0043531//ADP binding;GO:0043531//ADP bindingGO:0006952//defense response	--	--	Rust resistance protein rp3--1 [Source:UniProtKB/TrEMBL;Acc:Q6PW75]
GRMZM2G000451	298	blue		[O]	Posttranslational modification, protein turnover, chaperones	Cellular Component: mitochondrion (GO:0005739);; Biological Process: cellular process (GO:0009987);; Molecular Function: hydrolase activity (GO:0016787);; Cellular Component: intracellular organelle (GO:0043229);;	--	Protein IQ-DOMAIN 14 GN=IQD14 OS=Arabidopsis thaliana (Mouse-ear cress) PE=1 SV=1	TPA: hypothetical protein ZEAMMB73_300645 [Zea mays]
GRMZM2G006112	280	blue		--	--	Biological Process: primary metabolic process (GO:0044238);; Biological Process: cellular macromolecule metabolic process (GO:0044260);; Cellular Component: cell part (GO:0044464);;	--	Arginine/serine-rich protein 45 GN=F19K19.9 OS=Arabidopsis thaliana (Mouse-ear cress) PE=1 SV=1	hypothetical protein ZEAMMB73_058307 [Zea mays]
GRMZM2G017982	317	blue		[T]	Signal transduction mechanisms	Cellular Component: protein phosphatase type 1 complex (GO:0000164);; Molecular Function: protein serine/threonine phosphatase activity (GO:0004722);; Cellular Component: nucleolus (GO:0005730);; Biological Process: protein dephosphorylation (GO:0006470);; Biological Process: N-terminal protein myristoylation (GO:0006499);; Cellular Component: protein serine/threonine phosphatase complex (GO:0008…	K06269|6e-95|zma:542269|prh1, PP1, ZmPP1	Serine/threonine-protein phosphatase PP1 GN=PP1 OS=Zea mays (Maize) PE=2 SV=1	putative serine/threonine protein phosphatase superfamily protein [Zea mays]
GRMZM2G020843	311	blue		--	--	--	--	--	Uncharacterized protein [Source:UniProtKB/TrEMBL;Acc:C0PA77]
GRMZM2G022726	302	blue		--	--	Molecular Function: small GTPase regulator activity (GO:0005083);; Cellular Component: cytosol (GO:0005829);; Biological Process: intracellular protein transport (GO:0006886);; Biological Process: cellular component organization (GO:0016043);; Biological Process: vesicle-mediated transport (GO:0016192);; Molecular Function: kinase activity (GO:0016301);; Biological Process: primary metabolic proc…	--	Formin-like protein 6 OS=Oryza sativa subsp. japonica (Rice) PE=2 SV=2	hypothetical protein ZEAMMB73_441101 [Zea mays]
GRMZM2G023836	288	blue		--	--	Biological Process: alternative nuclear mRNA splicing, via spliceosome (GO:0000380);; Molecular Function: protein kinase activity (GO:0004672);; Molecular Function: protein serine/threonine kinase activity (GO:0004674);; Molecular Function: ATP binding (GO:0005524);; Cellular Component: cell wall (GO:0005618);; Cellular Component: nucleolus (GO:0005730);; Cellular Component: peroxisome (GO:000577…	--	Serine/threonine-protein kinase-like protein At3g51990 (Precursor) GN=At3g51990 OS=Arabidopsis thaliana (Mouse-ear cress) PE=2 SV=1	putative protein kinase superfamily protein [Zea mays]
GRMZM2G025409	296	blue		--	--	Cellular Component: chloroplast (GO:0009507);; Biological Process: plastid organization (GO:0009657);; Biological Process: embryo development ending in seed dormancy (GO:0009793);; Biological Process: gene expression (GO:0010467);; Biological Process: RNA metabolic process (GO:0016070);;	--	Pentatricopeptide repeat-containing protein At4g39620, chloroplastic (Precursor) GN=EMB2453 OS=Arabidopsis thaliana (Mouse-ear cress) PE=2 SV=1	pentatricopeptide repeat 5 [Zea mays]
GRMZM2G028397	300	blue		--	--	--	--	--	--
GRMZM2G029850	298	blue	MYB_related	--	--	Molecular Function: DNA binding (GO:0003677);; Molecular Function: chromatin binding (GO:0003682);; Molecular Function: sequence-specific DNA binding transcription factor activity (GO:0003700);; Cellular Component: nucleus (GO:0005634);; Biological Process: response to cold (GO:0009409);; Biological Process: response to red or far red light (GO:0009639);; Biological Process: response to salt stre…	--	Protein LHY GN=LHY OS=Arabidopsis thaliana (Mouse-ear cress) PE=1 SV=2	unknown [Zea mays]
GRMZM2G034152	306	blue		--	--	Biological Process: polyamine catabolic process (GO:0006598);; Biological Process: organelle organization (GO:0006996);; Cellular Component: cytoplasmic membrane-bounded vesicle (GO:0016023);; Cellular Component: intracellular membrane-bounded organelle (GO:0043231);; Cellular Component: cytoplasmic part (GO:0044444);; Molecular Function: polyamine oxidase activity (GO:0046592);; Biological Proce…	K13366|0.0|zma:541983|pao1, PAO, mpao1	Polyamine oxidase (Precursor) GN=PAO OS=Zea mays (Maize) PE=1 SV=1	polyamine oxidase Precursor [Zea mays]
GRMZM2G034748	301	blue		--	--	Cellular Component: mitochondrion (GO:0005739);;	--	Putative F-box/LRR-repeat protein At3g28410 GN=At3g28410 OS=Arabidopsis thaliana (Mouse-ear cress) PE=4 SV=2	TPA: hypothetical protein ZEAMMB73_678782 [Zea mays]
GRMZM2G045704	285	blue		[E]	Amino acid transport and metabolism	Biological Process: amino acid transmembrane transport (GO:0003333);; Molecular Function: catalase activity (GO:0004096);; Molecular Function: L-glutamate transmembrane transporter activity (GO:0005313);; Molecular Function: protein binding (GO:0005515);; Cellular Component: nucleus (GO:0005634);; Cellular Component: mitochondrion (GO:0005739);; Cellular Component: peroxisome (GO:0005777);; Cellu…	--	Cationic amino acid transporter 6, chloroplastic (Precursor) GN=CAT6 OS=Arabidopsis thaliana (Mouse-ear cress) PE=2 SV=1	hypothetical protein ZEAMMB73_477510 [Zea mays]
GRMZM2G062933	308	blue		--	--	Molecular Function: catalytic activity (GO:0003824);; Molecular Function: binding (GO:0005488);; Cellular Component: membrane (GO:0016020);; Cellular Component: intracellular membrane-bounded organelle (GO:0043231);; Biological Process: primary metabolic process (GO:0044238);; Biological Process: cellular macromolecule metabolic process (GO:0044260);; Cellular Component: cell periphery (GO:007194…	--	Vegetative cell wall protein gp1 (Precursor) GN=GP1 OS=Chlamydomonas reinhardtii (Chlamydomonas smithii) PE=2 SV=1	TPA: hypothetical protein ZEAMMB73_297233 [Zea mays]
GRMZM2G063850	339	blue		[R]	General function prediction only	Molecular Function: phosphoprotein phosphatase activity (GO:0004721);; Molecular Function: protein binding (GO:0005515);; Cellular Component: nucleus (GO:0005634);; Cellular Component: nuclear envelope (GO:0005635);; Cellular Component: endoplasmic reticulum membrane (GO:0005789);; Cellular Component: cytosol (GO:0005829);; Cellular Component: plasma membrane (GO:0005886);; Biological Process: nu…	K09553|0.0|zma:100501647|hypothetical protein LOC100501647	Heat shock protein STI GN=STI OS=Glycine max (Soybean) PE=1 SV=1	hypothetical protein [Zea mays]
GRMZM2G072658	282	blue		[RTKL]	--	Biological Process: MAPK cascade (GO:0000165);; Biological Process: response to superoxide (GO:0000303);; Biological Process: cell fate specification (GO:0001708);; Molecular Function: protein serine/threonine kinase activity (GO:0004674);; Molecular Function: receptor signaling protein serine/threonine kinase activity (GO:0004702);; Molecular Function: protein binding (GO:0005515);; Molecular Fu…	--	LRR receptor-like serine/threonine-protein kinase RPK2 (Precursor) OS=Arabidopsis thaliana (Mouse-ear cress) PE=1 SV=1	putative leucine-rich repeat receptor-like protein kinase family protein [Zea mays]
GRMZM2G080044	300	blue		[C]	Energy production and conversion	Molecular Function: NADH dehydrogenase activity (GO:0003954);; Cellular Component: cell wall (GO:0005618);; Cellular Component: mitochondrial envelope (GO:0005740);; Molecular Function: electron carrier activity (GO:0009055);; Cellular Component: chloroplast thylakoid (GO:0009534);; Cellular Component: plastoglobule (GO:0010287);; Cellular Component: membrane (GO:0016020);; Molecular Function: ox…	K03885|0.0|zma:100282489|si618008g06(715)	Alternative NAD(P)H-ubiquinone oxidoreductase C1, chloroplastic/mitochondrial (Precursor) GN=NDC1 OS=Arabidopsis thaliana (Mouse-ear cress) PE=1 SV=2	NADH dehydrogenase [Zea mays]
GRMZM2G087955	321	blue	MYB	[KAD]	--	Biological Process: cell fate specification (GO:0001708);; Molecular Function: DNA binding (GO:0003677);; Molecular Function: chromatin binding (GO:0003682);; Molecular Function: sequence-specific DNA binding transcription factor activity (GO:0003700);; Molecular Function: protein binding (GO:0005515);; Cellular Component: nucleus (GO:0005634);; Biological Process: purine nucleobase transport (GO…	K09422|0.0|zma:100502222|hypothetical protein LOC100502222	Transcription factor MYB44 GN=K8K14.2 OS=Arabidopsis thaliana (Mouse-ear cress) PE=2 SV=1	putative MYB DNA-binding domain superfamily protein [Zea mays]
GRMZM2G091837	289	blue		--	--	Cellular Component: plastid (GO:0009536);; Biological Process: PSII associated light-harvesting complex II catabolic process (GO:0010304);; Biological Process: chlorophyll catabolic process (GO:0015996);;	--	Formin-like protein 8 (Precursor) GN=FH8 OS=Oryza sativa subsp. japonica (Rice) PE=2 SV=1	senescence-inducible chloroplast stay-green protein 1 [Zea mays]
GRMZM2G095261	317	blue		--	--	Biological Process: metabolic process (GO:0008152);; Biological Process: response to salt stress (GO:0009651);; Biological Process: response to abscisic acid stimulus (GO:0009737);; Biological Process: cellular process (GO:0009987);; Cellular Component: cytoplasmic membrane-bounded vesicle (GO:0016023);; Molecular Function: transferase activity, transferring hexosyl groups (GO:0016758);; Molecula…	--	Anthocyanidin 5,3-O-glucosyltransferase GN=RhGT1 OS=Rosa hybrid cultivar PE=2 SV=1	TPA: hypothetical protein ZEAMMB73_832884 [Zea mays]
GRMZM2G096806	285	blue		--	--	Molecular Function: binding (GO:0005488);; Biological Process: post-embryonic development (GO:0009791);; Biological Process: regulation of gene expression, epigenetic (GO:0040029);; Cellular Component: intracellular part (GO:0044424);; Biological Process: reproductive structure development (GO:0048608);; Biological Process: response to stimulus (GO:0050896);;	--	Chromatin structure-remodeling complex protein SYD GN=SYD OS=Arabidopsis thaliana (Mouse-ear cress) PE=1 SV=1	TPA: hypothetical protein ZEAMMB73_534028 [Zea mays]
GRMZM2G097989	280	blue		[O]	Posttranslational modification, protein turnover, chaperones	Biological Process: maltose metabolic process (GO:0000023);; Molecular Function: glutathione transferase activity (GO:0004364);; Cellular Component: nucleus (GO:0005634);; Cellular Component: vacuolar membrane (GO:0005774);; Cellular Component: Golgi apparatus (GO:0005794);; Cellular Component: cytosol (GO:0005829);; Cellular Component: plasma membrane (GO:0005886);; Biological Process: gluconeog…	--	Glutathione transferase GST 23 OS=Zea mays (Maize) PE=2 SV=1	hypothetical protein ZEAMMB73_901361 [Zea mays]
GRMZM2G101058	327	blue	C2C2-GATA	--	--	Molecular Function: sequence-specific DNA binding transcription factor activity (GO:0003700);; Cellular Component: nucleus (GO:0005634);; Biological Process: regulation of transcription, DNA-dependent (GO:0006355);; Molecular Function: zinc ion binding (GO:0008270);; Biological Process: response to hormone stimulus (GO:0009725);; Biological Process: seed germination (GO:0009845);; Molecular Funct…	--	GATA transcription factor 2 GN=GATA2 OS=Arabidopsis thaliana (Mouse-ear cress) PE=2 SV=1	GATA transcription factor 9 [Zea mays]
GRMZM2G108259	288	blue		[O]	Posttranslational modification, protein turnover, chaperones	Cellular Component: endoplasmic reticulum lumen (GO:0005788);; Cellular Component: Golgi stack (GO:0005795);; Cellular Component: plasma membrane (GO:0005886);; Biological Process: protein folding (GO:0006457);; Biological Process: ER-nucleus signaling pathway (GO:0006984);; Molecular Function: cytoskeletal protein binding (GO:0008092);; Biological Process: response to heat (GO:0009408);; Biologi…	K09517|0.0|zma:100381538|hypothetical protein LOC100381538	DnaJ protein homolog 2 (Precursor) GN=LDJ2 OS=Allium porrum (Leek) PE=2 SV=1	hypothetical protein precursor [Zea mays]
GRMZM2G117648	292	blue		--	--	--	--	--	hypothetical protein ZEAMMB73_415570 [Zea mays]
GRMZM2G135498	295	blue		[IQ]	--	Biological Process: very long-chain fatty acid metabolic process (GO:0000038);; Biological Process: sulfur amino acid metabolic process (GO:0000096);; Molecular Function: 3-oxoacyl-[acyl-carrier-protein] synthase activity (GO:0004315);; Biological Process: glycine catabolic process (GO:0006546);; Biological Process: fatty acid biosynthetic process (GO:0006633);; Biological Process: unsaturated fa…	K09458|0.0|zma:100283265|3-oxoacyl-synthase I	3-oxoacyl-[acyl-carrier-protein] synthase I, chloroplastic (Precursor) GN=KAS12 OS=Hordeum vulgare (Barley) PE=1 SV=1	3-oxoacyl-synthase I [Zea mays]
GRMZM2G144097	289	blue		--	--	GO:0046983//protein dimerization activity	--	--	--
GRMZM2G149975	292	blue		--	--	Biological Process: RNA methylation (GO:0001510);; Molecular Function: structural constituent of ribosome (GO:0003735);; Cellular Component: nucleolus (GO:0005730);; Biological Process: translation (GO:0006412);; Biological Process: photorespiration (GO:0009853);; Cellular Component: cytosolic large ribosomal subunit (GO:0022625);; Biological Process: ribosome biogenesis (GO:0042254);;	--	60S ribosomal protein L29-2 GN=RPL29B OS=Arabidopsis thaliana (Mouse-ear cress) PE=2 SV=2	unknown [Zea mays]
GRMZM2G168669	297	blue		--	--	--	--	--	--
GRMZM2G314273	280	blue		--	--	--	--	--	TPA: hypothetical protein ZEAMMB73_068193 [Zea mays]
GRMZM2G363813	293	blue		[G]	Carbohydrate transport and metabolism	Cellular Component: mitochondrion (GO:0005739);; Biological Process: carbohydrate metabolic process (GO:0005975);; Cellular Component: cytoplasmic membrane-bounded vesicle (GO:0016023);; Molecular Function: oxidoreductase activity, acting on the CH-OH group of donors, quinone or similar compound as acceptor (GO:0016901);; Cellular Component: anchored to plasma membrane (GO:0046658);; Molecular Fu…	--	HIPL1 protein (Precursor) GN=HIPL1 OS=Arabidopsis thaliana (Mouse-ear cress) PE=1 SV=2	TPA: hypothetical protein ZEAMMB73_262138 [Zea mays]
GRMZM2G584876	297	blue		--	--	--	--	--	--
GRMZM5G855743	281	blue		--	--	--	--	--	--
Putative_gene_1532	289	blue		--	--	Biological Process: microtubule-based process (GO:0007017);; Biological Process: cellular component organization (GO:0016043);; Cellular Component: protein complex (GO:0043234);; Molecular Function: organic cyclic compound binding (GO:0097159);;	--	--	uncharacterized protein LOC100384556 [Zea mays]
Putative_gene_1608	288	blue		[RTKL]	--	Molecular Function: protein kinase activity (GO:0004672);; Molecular Function: protein serine/threonine kinase activity (GO:0004674);; Cellular Component: nucleus (GO:0005634);; Cellular Component: cytosol (GO:0005829);; Cellular Component: plasma membrane (GO:0005886);; Biological Process: response to oxidative stress (GO:0006979);; Cellular Component: plasmodesma (GO:0009506);; Biological Proce…	--	Probable receptor-like protein kinase At2g47060 GN=At2g47060 OS=Arabidopsis thaliana (Mouse-ear cress) PE=2 SV=1	Pto-interacting protein 1 [Triticum urartu]
Putative_gene_1629	295	blue		--	--	--	--	--	--
Putative_gene_1757	284	blue		--	--	--	--	--	unknown [Zea mays]
Putative_gene_18	288	blue		[J]	Translation, ribosomal structure and biogenesis	Biological Process: RNA methylation (GO:0001510);; Molecular Function: translation initiation factor activity (GO:0003743);; Molecular Function: protein binding (GO:0005515);; Cellular Component: nucleolus (GO:0005730);; Cellular Component: endoplasmic reticulum (GO:0005783);; Cellular Component: Golgi apparatus (GO:0005794);; Cellular Component: cytosol (GO:0005829);; Cellular Component: plasma …	--	Exocyst complex component 2 GN=SEC5A OS=Arabidopsis thaliana (Mouse-ear cress) PE=1 SV=1	TPA: hypothetical protein ZEAMMB73_916473 [Zea mays]
Putative_gene_203	293	blue		--	--	Biological Process: DNA metabolic process (GO:0006259);;	--	--	TPA: hypothetical protein ZEAMMB73_209699 [Zea mays]
Putative_gene_2305	293	blue		--	--	--	--	--	putative MURBZC [Zea mays]
Putative_gene_2535	286	blue		--	--	Cellular Component: nucleus (GO:0005634);; Biological Process: response to desiccation (GO:0009269);; Biological Process: response to cold (GO:0009409);; Biological Process: response to water deprivation (GO:0009414);; Cellular Component: plasmodesma (GO:0009506);; Biological Process: pollen development (GO:0009555);; Biological Process: response to abscisic acid stimulus (GO:0009737);; Biologica…	--	HVA22-like protein b GN=HVA22B OS=Arabidopsis thaliana (Mouse-ear cress) PE=2 SV=2	unknown [Zea mays]
Putative_gene_2627	284	blue		--	--	Cellular Component: nucleus (GO:0005634);; Cellular Component: plastid (GO:0009536);; Cellular Component: apoplast (GO:0048046);;	--	Light-regulated protein (Precursor) OS=Oryza sativa subsp. japonica (Rice) PE=2 SV=1	hypothetical protein SORBIDRAFT_02g034470 [Sorghum bicolor]
Putative_gene_2756	285	blue		[C]	Energy production and conversion	Molecular Function: DNA binding (GO:0003677);; Molecular Function: sequence-specific DNA binding transcription factor activity (GO:0003700);; Molecular Function: aldo-keto reductase (NADP) activity (GO:0004033);; Cellular Component: nucleus (GO:0005634);; Cellular Component: cytosol (GO:0005829);; Cellular Component: plasma membrane (GO:0005886);; Biological Process: gluconeogenesis (GO:0006094);…	--	Probable aldo-keto reductase 3 OS=Oryza sativa subsp. japonica (Rice) PE=2 SV=2	uncharacterized protein LOC100383880 [Zea mays]
Putative_gene_349	280	blue		--	--	--	--	--	--
Putative_gene_3764	289	blue		--	--	--	--	--	TPA: hypothetical protein ZEAMMB73_053697, partial [Zea mays]
Putative_gene_3855	289	blue		--	--	--	--	--	hypothetical protein [Zea mays]
Putative_gene_4857	288	blue		[RTKL]	--	Molecular Function: protein serine/threonine kinase activity (GO:0004674);; Molecular Function: ATP binding (GO:0005524);; Biological Process: protein phosphorylation (GO:0006468);;	--	Casein kinase I isoform delta-like GN=At4g26100 OS=Arabidopsis thaliana (Mouse-ear cress) PE=2 SV=2	hypothetical protein [Zea mays]
Putative_gene_4941	286	blue		--	--	--	--	Formin-like protein 18 GN=FH18 OS=Arabidopsis thaliana (Mouse-ear cress) PE=2 SV=2	uncharacterized protein LOC100383927 [Zea mays]
Putative_gene_5047	294	blue		[LKJ]	--	Molecular Function: nucleic acid binding (GO:0003676);; Molecular Function: translation initiation factor activity (GO:0003743);; Molecular Function: protein binding (GO:0005515);; Molecular Function: ATP binding (GO:0005524);; Cellular Component: nucleolus (GO:0005730);; Cellular Component: vacuolar membrane (GO:0005774);; Cellular Component: Golgi apparatus (GO:0005794);; Cellular Component: cy…	K13025|7e-42|zma:732749|RH2	DEAD-box ATP-dependent RNA helicase 34 GN=OSJNBa0026A15.3 OS=Oryza sativa subsp. japonica (Rice) PE=2 SV=1	hypothetical protein ZEAMMB73_472755 [Zea mays]
Putative_gene_557	294	blue		--	--	Biological Process: polysaccharide biosynthetic process (GO:0000271);; Cellular Component: endosome (GO:0005768);; Cellular Component: vacuolar membrane (GO:0005774);; Cellular Component: Golgi apparatus (GO:0005794);; Cellular Component: trans-Golgi network (GO:0005802);; Molecular Function: methyltransferase activity (GO:0008168);; Cellular Component: plant-type cell wall (GO:0009505);; Cellula…	--	Probable methyltransferase PMT10 GN=At1g77260 OS=Arabidopsis thaliana (Mouse-ear cress) PE=2 SV=1	unknown [Zea mays]
Putative_gene_570	289	blue		--	--	--	--	--	--
Putative_gene_5928	290	blue		--	--	Molecular Function: double-stranded RNA binding (GO:0003725);; Molecular Function: protein binding (GO:0005515);; Cellular Component: nucleus (GO:0005634);; Cellular Component: cytoplasm (GO:0005737);; Cellular Component: mitochondrion (GO:0005739);; Biological Process: response to auxin stimulus (GO:0009733);; Biological Process: response to cytokinin stimulus (GO:0009735);; Biological Process: …	--	Double-stranded RNA-binding protein 6 OS=Oryza sativa subsp. japonica (Rice) PE=2 SV=1	uncharacterized protein LOC100502483 [Zea mays]
Putative_gene_5985	286	blue		[G]	Carbohydrate transport and metabolism	Cellular Component: plant-type vacuole (GO:0000325);; Molecular Function: hydrolase activity, hydrolyzing O-glycosyl compounds (GO:0004553);; Cellular Component: nucleus (GO:0005634);; Biological Process: carbohydrate metabolic process (GO:0005975);; Molecular Function: beta-glucosidase activity (GO:0008422);; Cellular Component: plastid (GO:0009536);; Biological Process: response to symbiotic fu…	--	Beta-glucosidase 22 (Precursor) GN=OSJNBa0090H02.10 OS=Oryza sativa subsp. japonica (Rice) PE=2 SV=1	non-cyanogenic beta-glucosidase precursor [Zea mays]
Putative_gene_6169	292	blue		[U]	Intracellular trafficking, secretion, and vesicular transport	Molecular Function: structural constituent of ribosome (GO:0003735);; Molecular Function: structural molecule activity (GO:0005198);; Molecular Function: protein binding (GO:0005515);; Cellular Component: nucleus (GO:0005634);; Cellular Component: endoplasmic reticulum (GO:0005783);; Cellular Component: endoplasmic reticulum membrane (GO:0005789);; Cellular Component: cytosol (GO:0005829);; Cellu…	--	Vesicle-associated protein 2-1 GN=PVA21 OS=Arabidopsis thaliana (Mouse-ear cress) PE=2 SV=1	unknown [Zea mays]
Putative_gene_6173	290	blue		[I]	Lipid transport and metabolism	Biological Process: microtubule cytoskeleton organization (GO:0000226);; Cellular Component: plant-type vacuole (GO:0000325);; Biological Process: cytokinesis by cell plate formation (GO:0000911);; Molecular Function: inositol-3-phosphate synthase activity (GO:0004512);; Molecular Function: ATP binding (GO:0005524);; Cellular Component: cytoplasm (GO:0005737);; Cellular Component: vacuolar membra…	K01858|1e-142|zma:100384851|hypothetical protein LOC100384851	Inositol-3-phosphate synthase OS=Zea mays (Maize) PE=2 SV=2	uncharacterized protein LOC100384851 [Zea mays]
Putative_gene_6194	283	blue		--	--	--	--	--	--
Putative_gene_6219	291	blue		--	--	--	--	--	TPA: hypothetical protein ZEAMMB73_012793 [Zea mays]
Putative_gene_7039	287	blue		--	--	--	--	--	TPA: putative protein kinase superfamily protein [Zea mays]
Putative_gene_8912	286	blue		--	--	Molecular Function: structural constituent of ribosome (GO:0003735);; Cellular Component: ribosome (GO:0005840);; Biological Process: translation (GO:0006412);; Cellular Component: chloroplast thylakoid (GO:0009534);; Cellular Component: chloroplast stroma (GO:0009570);;	--	--	unknown [Zea mays]
Putative_gene_93	291	blue		--	--	--	--	--	uncharacterized protein LOC100501052 [Zea mays]
Putative_gene_9998	284	blue		--	--	Biological Process: cellular membrane fusion (GO:0006944);; Biological Process: positive regulation of cell proliferation (GO:0008284);; Cellular Component: chloroplast (GO:0009507);; Biological Process: gravitropism (GO:0009630);; Molecular Function: protein histidine kinase binding (GO:0043424);; Biological Process: Golgi vesicle transport (GO:0048193);;	--	MATH domain-containing protein At5g43560 GN=At5g43560 OS=Arabidopsis thaliana (Mouse-ear cress) PE=1 SV=1	putative DUF2301 domain protein [Zea mays]
AC185300.4_FG002	463	darkmagenta		--	--	--	--	--	Uncharacterized protein [Source:UniProtKB/TrEMBL;Acc:K7UQJ6]
AC196090.3_FG006	411	darkmagenta		[O]	Posttranslational modification, protein turnover, chaperones	Molecular Function: serine-type endopeptidase activity (GO:0004252);; Cellular Component: extracellular region (GO:0005576);; Cellular Component: cell wall (GO:0005618);; Biological Process: proteolysis (GO:0006508);; Molecular Function: serine-type peptidase activity (GO:0008236);; Cellular Component: plant-type cell wall (GO:0009505);; Cellular Component: external side of plasma membrane (GO:00…	--	Subtilisin-like protease SDD1 (Precursor) GN=SDD1 OS=Arabidopsis thaliana (Mouse-ear cress) PE=2 SV=1	putative subtilase family protein [Zea mays]
AC200207.2_FG001	409	darkmagenta		--	--	--	--	Vegetative cell wall protein gp1 (Precursor) GN=GP1 OS=Chlamydomonas reinhardtii (Chlamydomonas smithii) PE=2 SV=1	TPA: hypothetical protein ZEAMMB73_432898 [Zea mays]
AC204007.3_FG008	424	darkmagenta		--	--	Molecular Function: nucleic acid binding (GO:0003676);; Molecular Function: zinc ion binding (GO:0008270);; Cellular Component: membrane (GO:0016020);; Cellular Component: cytoplasmic membrane-bounded vesicle (GO:0016023);; Biological Process: cellular component organization (GO:0016043);; Molecular Function: kinase activity (GO:0016301);; Cellular Component: intrinsic to membrane (GO:0031224);; …	--	Early nodulin-20 (Precursor) GN=ENOD20 OS=Medicago truncatula (Barrel medic) PE=3 SV=1	uncharacterized protein LOC100192825 [Zea mays]
GRMZM2G010196	410	darkmagenta		--	--	Cellular Component: chloroplast (GO:0009507);; Cellular Component: thylakoid (GO:0009579);; Biological Process: cellular process (GO:0009987);; Cellular Component: membrane (GO:0016020);; Cellular Component: intracellular part (GO:0044424);;	--	Uncharacterized protein ycf54 GN=ycf54 OS=Porphyra purpurea (Red seaweed) PE=3 SV=1	uncharacterized protein LOC100193255 [Zea mays]
GRMZM2G015395	380	darkmagenta		[Z]	Cytoskeleton	Molecular Function: nucleotide binding (GO:0000166);; Biological Process: nuclear division (GO:0000280);; Biological Process: phragmoplast assembly (GO:0000914);; Biological Process: cell plate assembly (GO:0000919);; Molecular Function: microtubule motor activity (GO:0003777);; Molecular Function: calmodulin binding (GO:0005516);; Molecular Function: ATP binding (GO:0005524);; Cellular Component…	--	Kinesin-like protein NACK1 GN=NACK1 OS=Nicotiana tabacum (Common tobacco) PE=1 SV=1	TPA: hypothetical protein ZEAMMB73_646629 [Zea mays]
GRMZM2G017414	396	darkmagenta		--	--	Molecular Function: DNA binding (GO:0003677);; Molecular Function: sequence-specific DNA binding transcription factor activity (GO:0003700);; Cellular Component: nucleus (GO:0005634);; Biological Process: chromatin silencing (GO:0006342);; Biological Process: determination of bilateral symmetry (GO:0009855);; Biological Process: leaf morphogenesis (GO:0009965);; Biological Process: meristem initi…	--	Transcription factor LHW GN=F12K2 OS=Arabidopsis thaliana (Mouse-ear cress) PE=1 SV=1	putative HLH DNA-binding domain superfamily protein [Zea mays]
GRMZM2G022514	453	darkmagenta		--	--	Molecular Function: protein serine/threonine kinase activity (GO:0004674);; Molecular Function: ATP binding (GO:0005524);; Cellular Component: mitochondrion (GO:0005739);; Biological Process: protein phosphorylation (GO:0006468);; Biological Process: signal transduction (GO:0007165);; Biological Process: multicellular organismal development (GO:0007275);; Biological Process: response to hormone s…	--	Probable L-type lectin-domain containing receptor kinase S.7 (Precursor) GN=LECRKS7 OS=Arabidopsis thaliana (Mouse-ear cress) PE=2 SV=1	putative lectin-domain receptor-like protein kinase family protein [Zea mays]
GRMZM2G028887	389	darkmagenta		--	--	Molecular Function: nucleotide binding (GO:0000166);; Cellular Component: Cul4-RING ubiquitin ligase complex (GO:0080008);;	--	--	TPA: hypothetical protein ZEAMMB73_316659 [Zea mays]
GRMZM2G029366	455	darkmagenta		--	--	--	--	--	--
GRMZM2G030850	392	darkmagenta		--	--	Biological Process: microtubule cytoskeleton organization (GO:0000226);; Biological Process: cytokinesis by cell plate formation (GO:0000911);; Cellular Component: extracellular region (GO:0005576);; Cellular Component: endoplasmic reticulum (GO:0005783);; Biological Process: carbohydrate metabolic process (GO:0005975);; Biological Process: DNA methylation (GO:0006306);; Biological Process: methy…	--	Glucan endo-1,3-beta-glucosidase 11 (Precursor) GN=At1g32860 OS=Arabidopsis thaliana (Mouse-ear cress) PE=1 SV=1	TPA: putative O-glycosyl hydrolase family 17 protein [Zea mays]
GRMZM2G035248	377	darkmagenta		--	--	Cellular Component: mitochondrion (GO:0005739);; Cellular Component: plastid (GO:0009536);;	--	Proline-rich receptor-like protein kinase PERK2 GN=PERK2 OS=Arabidopsis thaliana (Mouse-ear cress) PE=2 SV=3	hypothetical protein [Zea mays]
GRMZM2G041544	385	darkmagenta		[RTKL]	--	Molecular Function: guanylate cyclase activity (GO:0004383);; Molecular Function: protein serine/threonine kinase activity (GO:0004674);; Molecular Function: calcium ion binding (GO:0005509);; Molecular Function: ATP binding (GO:0005524);; Cellular Component: extracellular region (GO:0005576);; Cellular Component: cell wall (GO:0005618);; Cellular Component: plasma membrane (GO:0005886);; Biologi…	--	Wall-associated receptor kinase-like 22 (Precursor) GN=F20B17_27 OS=Arabidopsis thaliana (Mouse-ear cress) PE=2 SV=1	TPA: putative wall-associated receptor protein kinase family protein [Zea mays]
GRMZM2G042593	442	darkmagenta		--	--	Cellular Component: nuclear periphery (GO:0034399);;	--	MAR-binding filament-like protein 1 GN=MFP1 OS=Solanum lycopersicum (Tomato) PE=1 SV=1	plant IF-like protein [Zea mays]
GRMZM2G047219	434	darkmagenta		--	--	GO:0005886//plasma membrane;GO:0009507//chloroplast;GO:0009570//chloroplast stroma;GO:0009579//thylakoid;GO:0048046//apoplast;GO:0005886//plasma membrane;GO:0009507//chloroplast;GO:0009570//chloroplast stroma;GO:0009579//thylakoid;GO:0048046//apoplast;GO:0005886//plasma membrane;GO:0009507//chloroplast;GO:0009570//chloroplast stroma;GO:0009579//thylakoid;GO:0048046//apoplastGO:0000166//nucleotide…	--	--	NAD--dependent epimerase/dehydratase; NAD--dependent epimerase/dehydratase isoform 1; NAD--dependent epimerase/dehydratase isoform 2; NAD--dependent epimerase/dehydratase isoform 3; Uncharacterized protein [Source:UniProtKB/TrEMBL;Acc:B4FH62]
GRMZM2G054795	433	darkmagenta	C2C2-YABBY	--	--	--	--	--	Uncharacterized protein [Source:UniProtKB/TrEMBL;Acc:B4FF18]
GRMZM2G060762	398	darkmagenta		[G]	Carbohydrate transport and metabolism	Biological Process: carbohydrate transport (GO:0008643);; Cellular Component: membrane (GO:0016020);;	--	--	hypothetical protein [Zea mays]
GRMZM2G061396	434	darkmagenta		--	--	--	--	--	BCL-2 binding anthanogene-1 [Source:UniProtKB/TrEMBL;Acc:B6TXB6]
GRMZM2G062045	446	darkmagenta		[T]	Signal transduction mechanisms	Biological Process: developmental process involved in reproduction (GO:0003006);; Molecular Function: actin monomer binding (GO:0003785);; Molecular Function: ATP binding (GO:0005524);; Cellular Component: nucleus (GO:0005634);; Cellular Component: cytoplasm (GO:0005737);; Cellular Component: cytosol (GO:0005829);; Biological Process: N-terminal protein myristoylation (GO:0006499);; Biological Pr…	K00889|0.0|sbi:SORBI_01g010710|hypothetical protein	Phosphatidylinositol 4-phosphate 5-kinase 2 GN=PIP5K2 OS=Arabidopsis thaliana (Mouse-ear cress) PE=1 SV=2	TPA: putative phosphatidylinositol-4-phosphate 5-kinase family protein [Zea mays]
GRMZM2G065868	432	darkmagenta		[J]	Translation, ribosomal structure and biogenesis	Molecular Function: structural constituent of ribosome (GO:0003735);; Cellular Component: nucleolus (GO:0005730);; Cellular Component: mitochondrion (GO:0005739);; Biological Process: translation (GO:0006412);; Cellular Component: chloroplast (GO:0009507);; Cellular Component: cytosolic large ribosomal subunit (GO:0022625);; Biological Process: ribosome biogenesis (GO:0042254);;	--	60S ribosomal protein L32-1 GN=RPL32A OS=Arabidopsis thaliana (Mouse-ear cress) PE=2 SV=2	hypothetical protein [Zea mays]
GRMZM2G067853	390	darkmagenta		[P]	Inorganic ion transport and metabolism	Biological Process: transition metal ion transport (GO:0000041);; Molecular Function: copper-exporting ATPase activity (GO:0004008);; Molecular Function: calcium-transporting ATPase activity (GO:0005388);; Molecular Function: binding (GO:0005488);; Molecular Function: ATP binding (GO:0005524);; Cellular Component: vacuole (GO:0005773);; Cellular Component: plasma membrane (GO:0005886);; Biologica…	--	Probable cadmium/zinc-transporting ATPase HMA1, chloroplastic (Precursor) GN=HMA1 OS=Arabidopsis thaliana (Mouse-ear cress) PE=1 SV=2	ATPase cadmium transporter [Zea mays]
GRMZM2G071450	466	darkmagenta		--	Energy metabolism	GO:0009507//chloroplast;GO:0009570//chloroplast stroma;GO:0009579//thylakoid;GO:0009543//chloroplast thylakoid lumen;GO:0031977//thylakoid lumen;GO:0009507//chloroplast;GO:0009570//chloroplast stroma;GO:0009579//thylakoid;GO:0009543//chloroplast thylakoid lumen;GO:0031977//thylakoid lumen;GO:0009507//chloroplast;GO:0009570//chloroplast stroma;GO:0009579//thylakoid;GO:0009543//chloroplast thylakoi…	ko00195//Photosynthesis	--	Plastocyanin; Plastocyanin isoform 1; Plastocyanin isoform 2 [Source:UniProtKB/TrEMBL;Acc:B6SSB9]
GRMZM2G072926	384	darkmagenta	AP2/ERF-ERF	--	--	GO:0005634//nucleus;GO:0005634//nucleusGO:0003677//DNA binding;GO:0003700//sequencespecific DNA binding transcription factor activity;GO:0003677//DNA binding;GO:0003700//sequencespecific DNA binding transcription factor activityGO:0006355//regulation of transcription, DNAtemplated;GO:0006351//transcription, DNAtemplated;GO:0006351//transcription, DNAtemplated	--	--	Putative AP2/EREBP transcription factor superfamily protein [Source:UniProtKB/TrEMBL;Acc:K7U2T2]
GRMZM2G081037	454	darkmagenta		[S]	Function unknown	Cellular Component: mitochondrion (GO:0005739);; Cellular Component: cytosol (GO:0005829);; Biological Process: protein targeting to mitochondrion (GO:0006626);;	--	--	hypothetical protein ZEAMMB73_324496 [Zea mays]
GRMZM2G083855	399	darkmagenta		[O]	Posttranslational modification, protein turnover, chaperones	Biological Process: sterol biosynthetic process (GO:0016126);; Cellular Component: anchored to membrane (GO:0031225);; Biological Process: plant-type cell wall cellulose metabolic process (GO:0052541);; Biological Process: cell wall pectin metabolic process (GO:0052546);; Cellular Component: cell periphery (GO:0071944);;	--	Chitin-binding lectin 1 (Precursor) OS=Solanum tuberosum (Potato) PE=1 SV=2	hypothetical protein ZEAMMB73_374317 [Zea mays]
GRMZM2G089819	412	darkmagenta		--	--	Biological Process: microtubule cytoskeleton organization (GO:0000226);; Molecular Function: protein kinase activity (GO:0004672);; Molecular Function: binding (GO:0005488);; Molecular Function: ATP binding (GO:0005524);; Cellular Component: mitochondrion (GO:0005739);; Cellular Component: plasma membrane (GO:0005886);; Biological Process: cellular glucan metabolic process (GO:0006073);; Biologic…	--	Probable leucine-rich repeat receptor-like protein kinase IMK3 (Precursor) GN=F18O21.60 OS=Arabidopsis thaliana (Mouse-ear cress) PE=1 SV=1	brassinosteroid LRR receptor kinase precursor [Zea mays]
GRMZM2G101693	434	darkmagenta		--	--	GO:0051287//NAD binding;GO:0016787//hydrolase activity;GO:0047631//ADPribose diphosphatase activity;GO:0016787//hydrolase activity;GO:0051287//NAD binding;GO:0016787//hydrolase activity;GO:0047631//ADPribose diphosphatase activity;GO:0016787//hydrolase activity;GO:0051287//NAD binding;GO:0016787//hydrolase activity;GO:0047631//ADPribose diphosphatase activity;GO:0016787//hydrolase activity	--	--	Nudix hydrolase 2 isoform 1; Nudix hydrolase 2 isoform 2; Nudix hydrolase 2 isoform 3; Uncharacterized protein [Source:UniProtKB/TrEMBL;Acc:B4FXF5]
GRMZM2G103475	417	darkmagenta		--	--	Biological Process: mRNA modification (GO:0016556);; Cellular Component: intracellular membrane-bounded organelle (GO:0043231);; Cellular Component: cytoplasmic part (GO:0044444);;	--	Putative pentatricopeptide repeat-containing protein At1g77010, mitochondrial (Precursor) GN=PCMP-E5 OS=Arabidopsis thaliana (Mouse-ear cress) PE=3 SV=1	hypothetical protein ZEAMMB73_461812, partial [Zea mays]
GRMZM2G105387	408	darkmagenta	MADS-M-Type	--	--	Molecular Function: DNA binding (GO:0003677);; Molecular Function: sequence-specific DNA binding transcription factor activity (GO:0003700);; Cellular Component: nucleus (GO:0005634);; Biological Process: regulation of transcription, DNA-dependent (GO:0006355);; Biological Process: iron ion transport (GO:0006826);; Biological Process: cellular membrane fusion (GO:0006944);; Molecular Function: tr…	--	MADS-box transcription factor 26 GN=P0498H04.24 OS=Oryza sativa subsp. japonica (Rice) PE=2 SV=1	putative MADS-box transcription factor family protein [Zea mays]
GRMZM2G112792	388	darkmagenta		[C]	Energy production and conversion	Molecular Function: D-arabinono-1,4-lactone oxidase activity (GO:0003885);; Cellular Component: cell wall (GO:0005618);; Cellular Component: mitochondrion (GO:0005739);; Biological Process: carbohydrate metabolic process (GO:0005975);; Molecular Function: UDP-N-acetylmuramate dehydrogenase activity (GO:0008762);; Cellular Component: plastid (GO:0009536);; Cellular Component: membrane (GO:0016020)…	--	Arginine/serine-rich protein 45 GN=F19K19.9 OS=Arabidopsis thaliana (Mouse-ear cress) PE=1 SV=1	hypothetical protein ZEAMMB73_581123 [Zea mays]
GRMZM2G115105	376	darkmagenta		[V]	Defense mechanisms	Cellular Component: plasma membrane (GO:0005886);; Biological Process: drug transmembrane transport (GO:0006855);; Cellular Component: chloroplast (GO:0009507);; Biological Process: response to wounding (GO:0009611);; Cellular Component: plant-type vacuole membrane (GO:0009705);; Biological Process: proanthocyanidin biosynthetic process (GO:0010023);; Biological Process: maintenance of seed dorma…	--	MATE efflux family protein 5 GN=F3L12.12 OS=Arabidopsis thaliana (Mouse-ear cress) PE=3 SV=1	TPA: putative MATE efflux family protein [Zea mays]
GRMZM2G122028	440	darkmagenta		--	--	--	--	--	--
GRMZM2G125495	395	darkmagenta		[E]	Amino acid transport and metabolism	Molecular Function: G-protein coupled GABA receptor activity (GO:0004965);; Molecular Function: ionotropic glutamate receptor activity (GO:0004970);; Molecular Function: intracellular ligand-gated ion channel activity (GO:0005217);; Molecular Function: extracellular-glutamate-gated ion channel activity (GO:0005234);; Molecular Function: calcium channel activity (GO:0005262);; Molecular Function: …	--	Glutamate receptor 3.4 (Precursor) GN=YUP8H12.19 OS=Arabidopsis thaliana (Mouse-ear cress) PE=2 SV=2	TPA: hypothetical protein ZEAMMB73_300661 [Zea mays]
GRMZM2G126865	395	darkmagenta		--	--	Cellular Component: vacuole (GO:0005773);; Cellular Component: Golgi apparatus (GO:0005794);; Cellular Component: plasma membrane (GO:0005886);; Cellular Component: integral to membrane (GO:0016021);; Cellular Component: cytoplasmic membrane-bounded vesicle (GO:0016023);;	--	--	uncharacterized protein LOC100381648 precursor [Zea mays]
GRMZM2G139157	401	darkmagenta		--	--	Biological Process: RNA splicing, via endonucleolytic cleavage and ligation (GO:0000394);; Biological Process: respiratory burst involved in defense response (GO:0002679);; Molecular Function: protein serine/threonine kinase activity (GO:0004674);; Molecular Function: non-membrane spanning protein tyrosine kinase activity (GO:0004715);; Molecular Function: protein binding (GO:0005515);; Molecular…	--	Serine/threonine-protein kinase At5g01020 GN=At5g01020 OS=Arabidopsis thaliana (Mouse-ear cress) PE=1 SV=1	hypothetical protein ZEAMMB73_934668 [Zea mays]
GRMZM2G143917	380	darkmagenta		[MG]	--	Molecular Function: translation initiation factor activity (GO:0003743);; Molecular Function: binding (GO:0005488);; Biological Process: nucleobase-containing compound metabolic process (GO:0006139);; Biological Process: rRNA processing (GO:0006364);; Biological Process: translational initiation (GO:0006413);; Cellular Component: chloroplast thylakoid (GO:0009534);; Biological Process: response t…	--	Uncharacterized protein ycf39 GN=ycf39 OS=Porphyra purpurea (Red seaweed) PE=3 SV=1	uncharacterized protein LOC100192036 [Zea mays]
GRMZM2G153233	429	darkmagenta	ARF	--	--	Molecular Function: DNA binding (GO:0003677);; Cellular Component: nucleus (GO:0005634);; Biological Process: regulation of transcription, DNA-dependent (GO:0006355);; Biological Process: pattern specification process (GO:0007389);; Biological Process: pollen development (GO:0009555);; Biological Process: anatomical structure morphogenesis (GO:0009653);; Biological Process: auxin mediated signali…	--	Auxin response factor 22 GN=OSJNBa0093B11.2 OS=Oryza sativa subsp. japonica (Rice) PE=2 SV=1	uncharacterized protein LOC100304210 [Zea mays]
GRMZM2G154301	415	darkmagenta		--	--	Molecular Function: protein binding (GO:0005515);; Cellular Component: nucleus (GO:0005634);; Biological Process: response to stress (GO:0006950);; Biological Process: immune response (GO:0006955);; Biological Process: plant-type cell wall organization (GO:0009664);; Biological Process: regulation of flower development (GO:0009909);; Cellular Component: cytoplasmic membrane-bounded vesicle (GO:00…	--	LysM domain-containing GPI-anchored protein 1 (Precursor) GN=LYM1 OS=Arabidopsis thaliana (Mouse-ear cress) PE=1 SV=1	uncharacterized protein LOC100383798 precursor [Zea mays]
GRMZM2G164113	415	darkmagenta		--	--	GO:0008150//biological_process	--	--	--
GRMZM2G165919	406	darkmagenta		--	--	GO:0016740//transferase activity;GO:0016757//transferase activity, transferring glycosyl groups;GO:0047216//inositol 3alphagalactosyltransferase activity;GO:0047216//inositol 3alphagalactosyltransferase activityGO:0009409//response to cold;GO:0009414//response to water deprivation;GO:0009408//response to heat;GO:0009644//response to high light intensity;GO:0042542//response to hydrogen peroxide;G…	--	--	Galactinol synthase 3; Uncharacterized protein [Source:UniProtKB/TrEMBL;Acc:B4G0Z8]
GRMZM2G175165	389	darkmagenta		--	--	--	--	--	hypothetical protein [Zea mays]
GRMZM2G314898	416	darkmagenta		--	--	GO:0016747//transferase activity, transferring acyl groups other than aminoacyl groups;GO:0016740//transferase activity;GO:0016747//transferase activity, transferring acyl groups other than aminoacyl groups;GO:0016747//transferase activity, transferring acyl groups other than aminoacyl groups	--	--	Uncharacterized protein [Source:UniProtKB/TrEMBL;Acc:C0PDB6]
GRMZM2G315072	432	darkmagenta		[R]	General function prediction only	Molecular Function: ubiquitin-protein ligase activity (GO:0004842);; Molecular Function: protein binding (GO:0005515);; Cellular Component: mitochondrion (GO:0005739);; Biological Process: ubiquitin-dependent protein catabolic process (GO:0006511);; Biological Process: response to stress (GO:0006950);; Molecular Function: zinc ion binding (GO:0008270);; Biological Process: response to auxin stimu…	--	Probable E3 ubiquitin-protein ligase XBOS35 OS=Oryza sativa subsp. japonica (Rice) PE=2 SV=1	LOC100285090 [Zea mays]
GRMZM2G343351	437	darkmagenta		--	--	--	--	--	--
GRMZM2G364328	416	darkmagenta		--	--	Molecular Function: protein binding (GO:0005515);; Cellular Component: cytoplasm (GO:0005737);; Cellular Component: plasma membrane (GO:0005886);; Cellular Component: membrane (GO:0016020);; Biological Process: amino acid export (GO:0032973);; Molecular Function: L-amino acid efflux transmembrane transporter activity (GO:0034639);; Biological Process: amino acid import (GO:0043090);; Biological P…	--	WAT1-related protein At1g09380 GN=At1g09380 OS=Arabidopsis thaliana (Mouse-ear cress) PE=2 SV=1	TPA: mtN21 nodulin protein-like protein [Zea mays]
GRMZM2G365957	412	darkmagenta		[V]	Defense mechanisms	Cellular Component: plant-type vacuole (GO:0000325);; Molecular Function: ATP binding (GO:0005524);; Cellular Component: vacuolar membrane (GO:0005774);; Cellular Component: Golgi apparatus (GO:0005794);; Cellular Component: plasma membrane (GO:0005886);; Biological Process: ATP catabolic process (GO:0006200);; Biological Process: cellular aromatic compound metabolic process (GO:0006725);; Biolog…	--	ABC transporter C family member 14 GN=F26K9.130 OS=Arabidopsis thaliana (Mouse-ear cress) PE=1 SV=1	TPA: hypothetical protein ZEAMMB73_451732, partial [Zea mays]
GRMZM2G373322	447	darkmagenta		--	--	Molecular Function: protein serine/threonine kinase activity (GO:0004674);; Molecular Function: signal transducer activity (GO:0004871);; Molecular Function: protein binding (GO:0005515);; Molecular Function: ATP binding (GO:0005524);; Biological Process: protein phosphorylation (GO:0006468);; Biological Process: defense response (GO:0006952);; Biological Process: organelle organization (GO:00069…	--	Probable receptor protein kinase TMK1 (Precursor) GN=TMK1 OS=Arabidopsis thaliana (Mouse-ear cress) PE=1 SV=1	TPA: hypothetical protein ZEAMMB73_875056 [Zea mays]
GRMZM2G394203	378	darkmagenta		--	--	Molecular Function: protein binding (GO:0005515);; Biological Process: response to stress (GO:0006950);; Cellular Component: plant-type cell wall (GO:0009505);; Cellular Component: plasmodesma (GO:0009506);; Biological Process: response to abiotic stimulus (GO:0009628);; Biological Process: post-embryonic development (GO:0009791);; Biological Process: response to organic substance (GO:0010033);; …	--	Glycine-rich cell wall structural protein (Precursor) GN=At3g17050 OS=Arabidopsis thaliana (Mouse-ear cress) PE=4 SV=2	TPA: hypothetical protein ZEAMMB73_650048 [Zea mays]
GRMZM2G414159	444	darkmagenta	Trihelix	--	--	Molecular Function: chromatin binding (GO:0003682);; Molecular Function: protein binding (GO:0005515);; Cellular Component: nucleus (GO:0005634);; Biological Process: regulation of flower development (GO:0009909);; Biological Process: response to chitin (GO:0010200);; Biological Process: gene expression (GO:0010467);; Cellular Component: membrane (GO:0016020);; Biological Process: RNA metabolic p…	--	Trihelix transcription factor GTL1 GN=GTL1 OS=Arabidopsis thaliana (Mouse-ear cress) PE=1 SV=2	uncharacterized protein LOC100381416 [Zea mays]
GRMZM2G428356	408	darkmagenta		--	--	--	--	--	Putative uncharacterized protein [Source:UniProtKB/TrEMBL;Acc:B6TSZ5]
GRMZM2G430411	401	darkmagenta		--	--	Biological Process: developmental process involved in reproduction (GO:0003006);; Biological Process: DNA metabolic process (GO:0006259);; Biological Process: cell cycle (GO:0007049);; Cellular Component: cytoplasmic membrane-bounded vesicle (GO:0016023);; Biological Process: system development (GO:0048731);;	--	Leucine-rich repeat extensin-like protein 5 (Precursor) GN=LRX5 OS=Arabidopsis thaliana (Mouse-ear cress) PE=2 SV=2	TPA: hypothetical protein ZEAMMB73_655663 [Zea mays]
GRMZM2G430526	415	darkmagenta		--	--	--	--	--	--
GRMZM2G463462	380	darkmagenta		--	--	--	--	--	hypothetical protein ZEAMMB73_256177 [Zea mays]
GRMZM2G589134	381	darkmagenta		--	--	--	--	--	--
GRMZM5G816314	397	darkmagenta	AP2/ERF-ERF	--	--	Molecular Function: DNA binding (GO:0003677);; Molecular Function: sequence-specific DNA binding transcription factor activity (GO:0003700);; Cellular Component: nucleus (GO:0005634);; Biological Process: regulation of transcription, DNA-dependent (GO:0006355);; Biological Process: response to cold (GO:0009409);; Biological Process: response to water deprivation (GO:0009414);; Cellular Component:…	--	Ethylene-responsive transcription factor ERF038 GN=ERF038 OS=Arabidopsis thaliana (Mouse-ear cress) PE=2 SV=1	putative AP2/EREBP transcription factor superfamily protein [Zea mays]
GRMZM5G823318	420	darkmagenta		--	--	Molecular Function: aspartate kinase activity (GO:0004072);; Biological Process: cellular amino acid biosynthetic process (GO:0008652);; Biological Process: phosphorylation (GO:0016310);; Molecular Function: amino acid binding (GO:0016597);;	--	Formin-like protein 5 GN=P0453E05.107 OS=Oryza sativa subsp. japonica (Rice) PE=2 SV=2	hypothetical protein ZEAMMB73_443964 [Zea mays]
GRMZM5G840487	446	darkmagenta		--	--	Biological Process: microtubule cytoskeleton organization (GO:0000226);; Molecular Function: binding (GO:0005488);; Cellular Component: mitochondrion (GO:0005739);; Cellular Component: plastid (GO:0009536);; Cellular Component: nuclear lumen (GO:0031981);; Cellular Component: intracellular non-membrane-bounded organelle (GO:0043232);; Molecular Function: phosphoprotein binding (GO:0051219);; Biol…	--	Interactor of constitutive active ROPs 2, chloroplastic (Precursor) GN=ICR2 OS=Arabidopsis thaliana (Mouse-ear cress) PE=1 SV=1	uncharacterized protein LOC100279467 [Zea mays]
GRMZM5G857944	403	darkmagenta	NF-YA	--	--	Molecular Function: sequence-specific DNA binding transcription factor activity (GO:0003700);; Biological Process: regulation of transcription, DNA-dependent (GO:0006355);; Biological Process: response to UV (GO:0009411);; Biological Process: response to water deprivation (GO:0009414);; Biological Process: double fertilization forming a zygote and endosperm (GO:0009567);; Biological Process: resp…	--	Nuclear transcription factor Y subunit A-5 GN=NFYA5 OS=Arabidopsis thaliana (Mouse-ear cress) PE=2 SV=1	nuclear transcription factor Y subunit A-3 [Zea mays]
GRMZM5G863420	448	darkmagenta	WRKY	--	--	Biological Process: respiratory burst involved in defense response (GO:0002679);; Molecular Function: sequence-specific DNA binding transcription factor activity (GO:0003700);; Cellular Component: nucleus (GO:0005634);; Biological Process: regulation of transcription, DNA-dependent (GO:0006355);; Biological Process: toxin catabolic process (GO:0009407);; Cellular Component: plastid (GO:0009536);;…	--	Probable WRKY transcription factor 50 GN=WRKY50 OS=Arabidopsis thaliana (Mouse-ear cress) PE=2 SV=1	putative WRKY DNA-binding domain superfamily protein [Zea mays]
GRMZM5G865081	386	darkmagenta		--	--	--	--	--	Uncharacterized protein [Source:UniProtKB/TrEMBL;Acc:C0PLY7]
GRMZM5G891739	416	darkmagenta		[P]	Inorganic ion transport and metabolism	Molecular Function: superoxide dismutase activity (GO:0004784);; Molecular Function: copper ion binding (GO:0005507);; Cellular Component: extracellular region (GO:0005576);; Cellular Component: vacuole (GO:0005773);; Cellular Component: peroxisome (GO:0005777);; Biological Process: glucose metabolic process (GO:0006006);; Molecular Function: zinc ion binding (GO:0008270);; Cellular Component: ch…	K04565|1e-121|zma:100282741|superoxide dismutase 2 (EC:1.15.1.1)	Superoxide dismutase [Cu-Zn] 2 GN=SODCC.2 OS=Mesembryanthemum crystallinum (Common ice plant) PE=2 SV=1	superoxide dismutase 2, mitochondrial [Zea mays]
Putative_gene_10013	390	darkmagenta		[O]	Posttranslational modification, protein turnover, chaperones	Molecular Function: nucleic acid binding (GO:0003676);; Molecular Function: threonine-type endopeptidase activity (GO:0004298);; Molecular Function: protein binding (GO:0005515);; Cellular Component: nucleus (GO:0005634);; Cellular Component: endosome (GO:0005768);; Cellular Component: vacuolar membrane (GO:0005774);; Cellular Component: Golgi apparatus (GO:0005794);; Cellular Component: trans-Go…	--	Proteasome subunit alpha type-7-A OS=Oryza sativa subsp. japonica (Rice) PE=2 SV=1	TPA: hypothetical protein ZEAMMB73_472688 [Zea mays]
Putative_gene_10045	390	darkmagenta		--	--	Biological Process: ribosomal small subunit assembly (GO:0000028);; Molecular Function: structural constituent of ribosome (GO:0003735);; Cellular Component: intracellular (GO:0005622);; Biological Process: translation (GO:0006412);; Cellular Component: cytosolic small ribosomal subunit (GO:0022627);;	K02998|1e-50|zma:100282918|40S ribosomal protein SA	40S ribosomal protein SA GN=179B OS=Daucus carota (Carrot) PE=2 SV=1	hypothetical protein ZEAMMB73_792036 [Zea mays]
Putative_gene_111	379	darkmagenta		--	--	Biological Process: mitotic cell cycle (GO:0000278);; Biological Process: cytokinesis by cell plate formation (GO:0000911);; Molecular Function: microtubule motor activity (GO:0003777);; Molecular Function: ATP binding (GO:0005524);; Cellular Component: cytoplasm (GO:0005737);; Cellular Component: kinesin complex (GO:0005871);; Cellular Component: microtubule (GO:0005874);; Biological Process: me…	K10400|3e-24|sbi:SORBI_01g007970|hypothetical protein	--	TPA: hypothetical protein ZEAMMB73_842818 [Zea mays]
Putative_gene_136	401	darkmagenta		--	--	Molecular Function: nucleotide binding (GO:0000166);; Molecular Function: protein binding (GO:0005515);; Cellular Component: nucleus (GO:0005634);; Biological Process: regulation of transcription, DNA-dependent (GO:0006355);; Cellular Component: membrane (GO:0016020);; Biological Process: chromatin modification (GO:0016568);; Biological Process: negative regulation of gene expression, epigenetic …	--	Protein HIRA OS=Oryza sativa subsp. japonica (Rice) PE=2 SV=1	TPA: hypothetical protein ZEAMMB73_215899 [Zea mays]
Putative_gene_1588	445	darkmagenta		--	--	--	--	--	--
Putative_gene_1590	394	darkmagenta		--	--	Molecular Function: nucleic acid binding (GO:0003676);; Molecular Function: catalytic activity (GO:0003824);; Biological Process: nucleobase-containing compound metabolic process (GO:0006139);; Cellular Component: plastid (GO:0009536);;	K02335|1e-169|sbi:SORBI_07g004810|hypothetical protein	--	hypothetical protein SORBIDRAFT_07g004810 [Sorghum bicolor]
Putative_gene_1628	444	darkmagenta		--	--	Molecular Function: nucleotide binding (GO:0000166);; Molecular Function: nucleic acid binding (GO:0003676);; Cellular Component: plasma membrane (GO:0005886);; Molecular Function: methyltransferase activity (GO:0008168);; Cellular Component: integral to membrane (GO:0016021);; Biological Process: vesicle-mediated transport (GO:0016192);; Biological Process: methylation (GO:0032259);;	K08518|3e-46|sbi:SORBI_02g043970|hypothetical protein	--	TPA: hypothetical protein ZEAMMB73_724610 [Zea mays]
Putative_gene_1729	436	darkmagenta		--	--	--	--	--	hypothetical protein ZEAMMB73_873645 [Zea mays]
Putative_gene_1750	446	darkmagenta		--	--	Molecular Function: nucleic acid binding (GO:0003676);; Cellular Component: intracellular membrane-bounded organelle (GO:0043231);; Cellular Component: cytoplasmic part (GO:0044444);; Molecular Function: protein dimerization activity (GO:0046983);;	--	Putative AC transposase OS=Zea mays (Maize) PE=2 SV=2	hypothetical protein OsJ_13595 [Oryza sativa Japonica Group]
Putative_gene_1787	402	darkmagenta		--	--	--	--	--	--
Putative_gene_1811	386	darkmagenta		--	--	--	--	--	--
Putative_gene_2457	395	darkmagenta		--	--	Cellular Component: mitochondrion (GO:0005739);;	--	--	hypothetical protein ZEAMMB73_131445 [Zea mays]
Putative_gene_2645	449	darkmagenta		--	--	--	--	--	hypothetical protein ZEAMMB73_961180 [Zea mays]
Putative_gene_2662	388	darkmagenta		--	--	Cellular Component: cytosol (GO:0005829);; Biological Process: purine nucleotide biosynthetic process (GO:0006164);; Biological Process: mRNA export from nucleus (GO:0006406);; Molecular Function: histone-arginine N-methyltransferase activity (GO:0008469);; Biological Process: embryo sac egg cell differentiation (GO:0009560);; Biological Process: photomorphogenesis (GO:0009640);; Biological Proce…	K02516|2e-48|sbi:SORBI_04g003160|hypothetical protein	Protein arginine N-methyltransferase 1.5 GN=F6E21.40 OS=Arabidopsis thaliana (Mouse-ear cress) PE=1 SV=2	hypothetical protein CARUB_v10007189mg [Capsella rubella]
Putative_gene_2681	439	darkmagenta		--	--	Molecular Function: transferase activity, transferring phosphorus-containing groups (GO:0016772);;	--	--	hypothetical protein OsJ_35574 [Oryza sativa Japonica Group]
Putative_gene_2817	439	darkmagenta		--	--	Molecular Function: ATP binding (GO:0005524);; Cellular Component: plastid (GO:0009536);; Molecular Function: nucleoside-triphosphatase activity (GO:0017111);;	--	Histone H1-II GN=H1-II OS=Volvox carteri (Green alga) PE=2 SV=3	PREDICTED: uncharacterized protein LOC101767955 isoform X3 [Setaria italica]
Putative_gene_331	430	darkmagenta		--	--	Cellular Component: plastid (GO:0009536);;	--	--	TPA: hypothetical protein ZEAMMB73_495943 [Zea mays]
Putative_gene_3619	388	darkmagenta		[J]	Translation, ribosomal structure and biogenesis	Molecular Function: translation release factor activity (GO:0003747);; Cellular Component: cytoplasm (GO:0005737);; Biological Process: translation (GO:0006412);; Biological Process: cellular aromatic compound metabolic process (GO:0006725);; Biological Process: plastid organization (GO:0009657);; Biological Process: cellular nitrogen compound metabolic process (GO:0034641);; Biological Process: …	K02835|8e-18|zma:100279745|hypothetical protein LOC100279745	--	Peptide chain release factor 1 [Aegilops tauschii]
Putative_gene_3654	385	darkmagenta		--	--	--	--	Protein tesmin/TSO1-like CXC 5 GN=TCX5 OS=Arabidopsis thaliana (Mouse-ear cress) PE=1 SV=1	uncharacterized protein LOC100383445 [Zea mays]
Putative_gene_3717	407	darkmagenta		--	--	Molecular Function: nucleic acid binding (GO:0003676);; Cellular Component: mitochondrion (GO:0005739);; Molecular Function: protein dimerization activity (GO:0046983);;	--	Putative AC transposase OS=Zea mays (Maize) PE=2 SV=2	uncharacterized protein LOC100193801 [Zea mays]
Putative_gene_3818	404	darkmagenta		--	--	Molecular Function: diacylglycerol O-acyltransferase activity (GO:0004144);; Biological Process: metabolic process (GO:0008152);; Molecular Function: transferase activity, transferring acyl groups other than amino-acyl groups (GO:0016747);; Biological Process: triglyceride biosynthetic process (GO:0019432);;	K14457|1e-36|osa:4340911|Os06g0326700	Diacylglycerol O-acyltransferase 2 GN=DGAT2 OS=Arabidopsis thaliana (Mouse-ear cress) PE=2 SV=1	hypothetical protein ZEAMMB73_897295 [Zea mays]
Putative_gene_4628	426	darkmagenta		[LR]	--	Molecular Function: hydrolase activity (GO:0016787);;	--	Nudix hydrolase 15, mitochondrial (Precursor) OS=Arabidopsis thaliana (Mouse-ear cress) PE=1 SV=2	uncharacterized protein LOC100192859 [Zea mays]
Putative_gene_4637	442	darkmagenta		--	--	Molecular Function: lanosterol synthase activity (GO:0000250);; Cellular Component: nucleolus (GO:0005730);; Cellular Component: cytosol (GO:0005829);; Biological Process: base-excision repair (GO:0006284);; Molecular Function: DNA-3-methyladenine glycosylase activity (GO:0008725);; Biological Process: tetracyclic triterpenoid biosynthetic process (GO:0010686);; Cellular Component: membrane (GO:0…	K01246|4e-29|zma:100273848|hypothetical protein LOC100273848	Serine/threonine protein phosphatase 2A 57 kDa regulatory subunit B&apos; alpha isoform GN=B&apos;ALPHA OS=Arabidopsis thaliana (Mouse-ear cress) PE=1 SV=1	TPA: hypothetical protein ZEAMMB73_518605, partial [Zea mays]
Putative_gene_467	382	darkmagenta		--	--	Molecular Function: Rab GTPase activator activity (GO:0005097);; Biological Process: positive regulation of Rab GTPase activity (GO:0032851);;	--	--	hypothetical protein SORBIDRAFT_01g000210 [Sorghum bicolor]
Putative_gene_4856	410	darkmagenta		[R]	General function prediction only	Biological Process: autophagic vacuole assembly (GO:0000045);; Molecular Function: protein binding (GO:0005515);; Cellular Component: nucleus (GO:0005634);; Cellular Component: cytosol (GO:0005829);; Biological Process: fatty acid beta-oxidation (GO:0006635);; Biological Process: autophagy (GO:0006914);; Biological Process: response to oxidative stress (GO:0006979);; Biological Process: response …	--	Autophagy-related protein 18a GN=ATG18A OS=Arabidopsis thaliana (Mouse-ear cress) PE=1 SV=1	TPA: hypothetical protein ZEAMMB73_703285 [Zea mays]
Putative_gene_5049	395	darkmagenta		--	--	Molecular Function: nucleic acid binding (GO:0003676);; Molecular Function: catalytic activity (GO:0003824);;	--	Putative AC transposase OS=Zea mays (Maize) PE=2 SV=2	Os11g0613900 [Oryza sativa Japonica Group]
Putative_gene_5071	400	darkmagenta		--	--	Biological Process: cellular membrane fusion (GO:0006944);; Biological Process: positive regulation of cell proliferation (GO:0008284);; Cellular Component: chloroplast (GO:0009507);; Biological Process: gravitropism (GO:0009630);; Molecular Function: protein histidine kinase binding (GO:0043424);; Biological Process: Golgi vesicle transport (GO:0048193);;	--	MATH domain-containing protein At5g43560 GN=At5g43560 OS=Arabidopsis thaliana (Mouse-ear cress) PE=1 SV=1	TPA: hypothetical protein ZEAMMB73_164563 [Zea mays]
Putative_gene_5865	403	darkmagenta		--	--	Biological Process: mitochondrial RNA processing (GO:0000963);; Molecular Function: protein binding (GO:0005515);; Cellular Component: mitochondrion (GO:0005739);; Biological Process: cellular protein modification process (GO:0006464);; Biological Process: microtubule nucleation (GO:0007020);; Cellular Component: chloroplast (GO:0009507);; Biological Process: regulation of meristem growth (GO:001…	--	Pentatricopeptide repeat-containing protein At5g06540 GN=PCMP-H88 OS=Arabidopsis thaliana (Mouse-ear cress) PE=2 SV=1	hypothetical protein ZEAMMB73_142662 [Zea mays]
Putative_gene_5941	436	darkmagenta		--	--	--	--	--	--
Putative_gene_603	403	darkmagenta		--	--	Molecular Function: magnesium ion binding (GO:0000287);; Biological Process: response to singlet oxygen (GO:0000304);; Molecular Function: motor activity (GO:0003774);; Molecular Function: actin binding (GO:0003779);; Molecular Function: cysteine synthase activity (GO:0004124);; Molecular Function: ATP binding (GO:0005524);; Cellular Component: mitochondrion (GO:0005739);; Biological Process: cys…	--	Ent-isokaur-15-ene synthase OS=Oryza sativa subsp. japonica (Rice) PE=1 SV=2	hypothetical protein SORBIDRAFT_01g008180 [Sorghum bicolor]
Putative_gene_6269	384	darkmagenta		--	--	--	K00797|3e-08|sbi:SORBI_04g009230|hypothetical protein	--	hypothetical protein SORBIDRAFT_04g009230 [Sorghum bicolor]
Putative_gene_6987	425	darkmagenta		--	--	Molecular Function: zinc ion binding (GO:0008270);; Biological Process: response to red or far red light (GO:0009639);; Biological Process: primary metabolic process (GO:0044238);; Biological Process: cellular macromolecule metabolic process (GO:0044260);; Biological Process: regulation of biological process (GO:0050789);;	--	Protein FAR-RED IMPAIRED RESPONSE 1 GN=FAR1 OS=Arabidopsis thaliana (Mouse-ear cress) PE=1 SV=1	uncharacterized protein LOC101027234 [Zea mays]
Putative_gene_7023	408	darkmagenta		[K]	Transcription	Molecular Function: DNA binding (GO:0003677);; Molecular Function: DNA-directed RNA polymerase activity (GO:0003899);; Molecular Function: binding (GO:0005488);; Biological Process: transcription, DNA-dependent (GO:0006351);; Cellular Component: chloroplast (GO:0009507);; Biological Process: embryo sac egg cell differentiation (GO:0009560);; Biological Process: RNA metabolic process (GO:0016070);…	K03021|0.0|sbi:SORBI_10g006995|hypothetical protein	DNA-directed RNA polymerase II subunit RPB2 GN=RPB2 OS=Solanum lycopersicum (Tomato) PE=2 SV=1	hypothetical protein SORBIDRAFT_10g006995 [Sorghum bicolor]
Putative_gene_7127	441	darkmagenta		--	--	Molecular Function: iron ion binding (GO:0005506);; Biological Process: fatty acid biosynthetic process (GO:0006633);; Molecular Function: carotene beta-ring hydroxylase activity (GO:0010291);; Cellular Component: integral to membrane (GO:0016021);; Biological Process: carotene metabolic process (GO:0016119);; Biological Process: xanthophyll biosynthetic process (GO:0016123);; Molecular Function:…	--	Beta-carotene hydroxylase 2, chloroplastic (Precursor; Fragment) GN=CA2 OS=Capsicum annuum (Bell pepper) PE=2 SV=1	unknown [Zea mays]
Putative_gene_8057	383	darkmagenta		--	--	Cellular Component: mitochondrion (GO:0005739);; Biological Process: transport (GO:0006810);; Cellular Component: plastid (GO:0009536);;	--	Vacuolar protein sorting-associated protein 41 homolog GN=VPS41 OS=Arabidopsis thaliana (Mouse-ear cress) PE=3 SV=3	uncharacterized protein LOC100304345 [Zea mays]
Putative_gene_8124	432	darkmagenta		--	--	--	--	--	hypothetical protein ZEAMMB73_043818 [Zea mays]
Putative_gene_89	390	darkmagenta		--	--	--	--	--	--
Putative_gene_8972	386	darkmagenta		--	--	Molecular Function: monooxygenase activity (GO:0004497);; Molecular Function: iron ion binding (GO:0005506);; Molecular Function: electron carrier activity (GO:0009055);; Cellular Component: membrane (GO:0016020);; Molecular Function: oxidoreductase activity, acting on paired donors, with incorporation or reduction of molecular oxygen (GO:0016705);; Molecular Function: heme binding (GO:0020037);;…	--	--	cytochrome P450 CYP727A4 [Zea mays]
Putative_gene_9040	391	darkmagenta		--	--	Molecular Function: nucleic acid binding (GO:0003676);; Molecular Function: zinc ion binding (GO:0008270);; Biological Process: DNA integration (GO:0015074);;	--	--	Opie3 pol polyprotein [Zea mays]
Putative_gene_9689	376	darkmagenta		--	--	Cellular Component: cytoplasmic membrane-bounded vesicle (GO:0016023);;	--	Lysine-rich arabinogalactan protein 17 (Precursor) OS=Arabidopsis thaliana (Mouse-ear cress) PE=2 SV=1	TPA: hypothetical protein ZEAMMB73_809314 [Zea mays]
Putative_gene_9748	425	darkmagenta		--	--	--	--	--	uncharacterized protein LOC100191515 [Zea mays]
Putative_gene_9881	377	darkmagenta		--	--	--	--	--	hypothetical protein ZEAMMB73_701121 [Zea mays]
AC197705.4_FG011	164	darkorange		--	--	Cellular Component: plastid (GO:0009536);; Biological Process: cellular response to phosphate starvation (GO:0016036);; Molecular Function: nucleotidyltransferase activity (GO:0016779);; Biological Process: galactolipid biosynthetic process (GO:0019375);;	--	--	hypothetical protein ZEAMMB73_228026 [Zea mays]
AC199911.5_FG001	218	darkorange		[C]	Energy production and conversion	Cellular Component: plant-type vacuole (GO:0000325);; Cellular Component: vacuolar membrane (GO:0005774);; Cellular Component: Golgi apparatus (GO:0005794);; Cellular Component: plasma membrane (GO:0005886);; Biological Process: glucose catabolic process (GO:0006007);; Biological Process: ubiquitin-dependent protein catabolic process (GO:0006511);; Biological Process: protein targeting to vacuole…	K02149|1e-171|zma:100284945|vacuolar ATP synthase subunit D 1	V-type proton ATPase subunit D GN=T20N10_80 OS=Arabidopsis thaliana (Mouse-ear cress) PE=1 SV=2	hypothetical protein ZEAMMB73_475594 [Zea mays]
AC202384.4_FG009	178	darkorange		--	--	--	--	--	TPA: hypothetical protein ZEAMMB73_749757 [Zea mays]
AC210595.3_FG004	197	darkorange		--	--	Molecular Function: copper ion binding (GO:0005507);; Molecular Function: calcium ion binding (GO:0005509);; Molecular Function: calmodulin binding (GO:0005516);; Molecular Function: phosphatidylinositol-4,5-bisphosphate binding (GO:0005546);; Molecular Function: phosphatidylinositol-3,4,5-trisphosphate binding (GO:0005547);; Cellular Component: vacuole (GO:0005773);; Cellular Component: cytoplas…	--	Salt stress root protein RS1 OS=Oryza sativa subsp. japonica (Rice) PE=2 SV=1	hypothetical protein ZEAMMB73_868118 [Zea mays]
AC234521.1_FG006	184	darkorange	TCP	--	--	--	--	--	grassius_annotated_TCP34
GRMZM2G000964	225	darkorange	Trihelix	--	--	GO:0046872//metal ion binding;GO:0003723//RNA binding;GO:0004519//endonuclease activity	--	--	grassius_annotated_THX11
GRMZM2G002531	217	darkorange		--	--	GO:0005524//ATP binding;GO:0004672//protein kinase activity;GO:0004674//protein serine/threonine kinase activity;GO:0016301//kinase activity;GO:0016772//transferase activity, transferring phosphoruscontaining groups;GO:0016597//amino acid binding;GO:0004713//protein tyrosine kinase activity;GO:0005524//ATP binding;GO:0004713//protein tyrosine kinase activity;GO:0016597//amino acid bindingGO:00081…	--	--	ATP binding protein; Putative ACT--domain containing protein kinase family protein [Source:UniProtKB/TrEMBL;Acc:B6UD76]
GRMZM2G003769	163	darkorange		--	--	Cellular Component: integral to peroxisomal membrane (GO:0005779);; Biological Process: pentose-phosphate shunt (GO:0006098);; Biological Process: peroxisome fission (GO:0016559);; Molecular Function: identical protein binding (GO:0042802);;	--	Peroxisomal membrane protein 11-4 OS=Oryza sativa subsp. japonica (Rice) PE=2 SV=2	peroxisomal biogenesis factor 11 family protein [Zea mays]
GRMZM2G004590	201	darkorange		[E]	Amino acid transport and metabolism	Molecular Function: shikimate kinase activity (GO:0004765);; Molecular Function: ATP binding (GO:0005524);; Cellular Component: mitochondrion (GO:0005739);; Biological Process: coenzyme metabolic process (GO:0006732);; Biological Process: sulfur compound metabolic process (GO:0006790);; Biological Process: aromatic amino acid family biosynthetic process (GO:0009073);; Biological Process: chorisma…	K00891|0.0|zma:100191326|hypothetical protein LOC100191326	Shikimate kinase 3, chloroplastic (Precursor) OS=Oryza sativa subsp. japonica (Rice) PE=1 SV=2	hypothetical protein [Zea mays]
GRMZM2G007252	169	darkorange		[MG]	--	Molecular Function: nucleic acid binding (GO:0003676);; Molecular Function: 3-beta-hydroxy-delta5-steroid dehydrogenase activity (GO:0003854);; Biological Process: acetyl-CoA metabolic process (GO:0006084);; Biological Process: steroid biosynthetic process (GO:0006694);; Biological Process: transport (GO:0006810);; Biological Process: defense response (GO:0006952);; Biological Process: response t…	--	3beta-hydroxysteroid-dehydrogenase/decarboxylase isoform 1 GN=T3F24.9 OS=Arabidopsis thaliana (Mouse-ear cress) PE=2 SV=1	hypothetical protein ZEAMMB73_882423 [Zea mays]
GRMZM2G010494	191	darkorange		[G]	Carbohydrate transport and metabolism	Molecular Function: transketolase activity (GO:0004802);; Cellular Component: cytosol (GO:0005829);; Biological Process: gluconeogenesis (GO:0006094);; Biological Process: glycolysis (GO:0006096);; Biological Process: calcium ion transport (GO:0006816);; Biological Process: water transport (GO:0006833);; Biological Process: hyperosmotic response (GO:0006972);; Biological Process: Golgi organizati…	K00615|0.0|sbi:SORBI_06g004280|hypothetical protein	Transketolase, chloroplastic (Precursor) OS=Solanum tuberosum (Potato) PE=2 SV=1	TPA: hypothetical protein ZEAMMB73_245271 [Zea mays]
GRMZM2G010673	282	darkorange		--	--	--	--	--	Putative uncharacterized protein [Source:UniProtKB/TrEMBL;Acc:B6U6D2]
GRMZM2G015364	206	darkorange		--	--	--	--	--	TPA: hypothetical protein ZEAMMB73_156562 [Zea mays]
GRMZM2G016150	243	darkorange	bZIP	--	--	Molecular Function: DNA binding (GO:0003677);; Molecular Function: sequence-specific DNA binding transcription factor activity (GO:0003700);; Cellular Component: nucleus (GO:0005634);; Biological Process: regulation of transcription, DNA-dependent (GO:0006355);; Biological Process: response to water deprivation (GO:0009414);; Biological Process: photomorphogenesis (GO:0009640);; Biological Proces…	--	Light-inducible protein CPRF2 GN=CPRF2 OS=Petroselinum crispum (Parsley) PE=2 SV=2	TPA: opaque2 heterodimerizing protein1 [Zea mays]
GRMZM2G021044	164	darkorange		[R]	General function prediction only	Biological Process: reproduction (GO:0000003);; Cellular Component: chromatin (GO:0000785);; Cellular Component: nucleus (GO:0005634);; Cellular Component: chromosome (GO:0005694);; Cellular Component: mitochondrion (GO:0005739);; Biological Process: chromosome segregation (GO:0007059);; Molecular Function: zinc ion binding (GO:0008270);; Biological Process: response to light stimulus (GO:0009416…	--	Histone-lysine N-methyltransferase, H3 lysine-9 specific SUVH5 GN=T4C15.17 OS=Arabidopsis thaliana (Mouse-ear cress) PE=1 SV=1	TPA: putative histone-lysine N-methyltransferase family protein isoform 1 [Zea mays]
GRMZM2G023863	206	darkorange		--	--	--	--	--	--
GRMZM2G024354	247	darkorange		[J]	Translation, ribosomal structure and biogenesis	Biological Process: RNA methylation (GO:0001510);; Molecular Function: structural constituent of ribosome (GO:0003735);; Cellular Component: nucleolus (GO:0005730);; Cellular Component: mitochondrion (GO:0005739);; Cellular Component: vacuolar membrane (GO:0005774);; Cellular Component: Golgi apparatus (GO:0005794);; Cellular Component: plasma membrane (GO:0005886);; Biological Process: chromatin…	K02877|1e-154|zma:100282218|60S ribosomal protein L15	60S ribosomal protein L15-1 OS=Arabidopsis thaliana (Mouse-ear cress) PE=2 SV=1	60S ribosomal protein L15 [Zea mays]
GRMZM2G026558	232	darkorange		--	--	--	--	--	--
GRMZM2G027479	324	darkorange		--	--	--	--	--	hypothetical protein ZEAMMB73_044623 [Zea mays]
GRMZM2G032154	201	darkorange		[M]	Cell wall/membrane/envelope biogenesis	Molecular Function: nucleotide binding (GO:0000166);; Biological Process: sulfur compound metabolic process (GO:0006790);; Cellular Component: plastid (GO:0009536);; Molecular Function: kinase activity (GO:0016301);;	--	Serine/arginine-rich splicing factor RSZ22A GN=F25P17.11 OS=Arabidopsis thaliana (Mouse-ear cress) PE=1 SV=1	TPA: hypothetical protein ZEAMMB73_759954 [Zea mays]
GRMZM2G038519	176	darkorange		--	--	Cellular Component: photosystem I (GO:0009522);; Cellular Component: photosystem II (GO:0009523);; Cellular Component: chloroplast thylakoid membrane (GO:0009535);; Biological Process: response to red or far red light (GO:0009639);; Biological Process: photosynthesis, light harvesting (GO:0009765);; Biological Process: photosynthesis, light harvesting in photosystem I (GO:0009768);; Cellular Comp…	K08908|0.0|zma:100191715|hypothetical protein LOC100191715	Chlorophyll a-b binding protein 7, chloroplastic (Precursor) GN=CAB7 OS=Solanum lycopersicum (Tomato) PE=3 SV=1	uncharacterized protein LOC100191715 [Zea mays]
GRMZM2G042356	197	darkorange		--	--	Molecular Function: diacylglycerol O-acyltransferase activity (GO:0004144);; Biological Process: metabolic process (GO:0008152);; Cellular Component: chloroplast (GO:0009507);; Molecular Function: transferase activity, transferring acyl groups other than amino-acyl groups (GO:0016747);; Biological Process: triglyceride biosynthetic process (GO:0019432);;	K14457|0.0|zma:100283803|diacylglycerol O-acyltransferase 1 (EC:2.3.1.20)	Diacylglycerol O-acyltransferase 2 GN=DGAT2 OS=Arabidopsis thaliana (Mouse-ear cress) PE=2 SV=1	diacylglycerol O-acyltransferase 1 [Zea mays]
GRMZM2G044265	182	darkorange		--	--	Cellular Component: chloroplast envelope (GO:0009941);;	--	--	uncharacterized LOC100193962 [Zea mays]
GRMZM2G044947	257	darkorange		--	--	Cellular Component: cell wall (GO:0005618);; Cellular Component: vacuole (GO:0005773);; Biological Process: lipid metabolic process (GO:0006629);; Biological Process: defense response (GO:0006952);; Cellular Component: cytoplasmic membrane-bounded vesicle (GO:0016023);; Molecular Function: hydrolase activity, acting on ester bonds (GO:0016788);; Biological Process: primary metabolic process (GO:0…	--	GDSL esterase/lipase At5g45910 (Precursor) GN=At5g45910 OS=Arabidopsis thaliana (Mouse-ear cress) PE=2 SV=1	hypothetical protein ZEAMMB73_197874 [Zea mays]
GRMZM2G046498	199	darkorange		[G]	Carbohydrate transport and metabolism	Molecular Function: NAD+ kinase activity (GO:0003951);; Molecular Function: calmodulin binding (GO:0005516);; Molecular Function: ATP binding (GO:0005524);; Biological Process: NADP biosynthetic process (GO:0006741);; Cellular Component: chloroplast (GO:0009507);; Biological Process: phosphorylation (GO:0016310);; Biological Process: NAD metabolic process (GO:0019674);;	--	Probable NAD kinase 2, chloroplastic (Precursor) OS=Oryza sativa subsp. japonica (Rice) PE=2 SV=1	TPA: hypothetical protein ZEAMMB73_594683 [Zea mays]
GRMZM2G047720	196	darkorange		--	--	Cellular Component: chloroplast thylakoid membrane (GO:0009535);; Cellular Component: plastid (GO:0009536);; Cellular Component: chloroplast envelope (GO:0009941);; Cellular Component: plastoglobule (GO:0010287);;	--	Uncharacterized protein At4g01150, chloroplastic (Precursor) GN=At4g01150 OS=Arabidopsis thaliana (Mouse-ear cress) PE=1 SV=1	LOC100282910 [Zea mays]
GRMZM2G048455	167	darkorange		[RTKL]	--	Biological Process: MAPK cascade (GO:0000165);; Biological Process: response to superoxide (GO:0000303);; Molecular Function: MAP kinase activity (GO:0004707);; Molecular Function: protein binding (GO:0005515);; Molecular Function: ATP binding (GO:0005524);; Cellular Component: nucleus (GO:0005634);; Cellular Component: trans-Golgi network (GO:0005802);; Biological Process: protein phosphorylatio…	K04371|0.0|zma:100283121|pco133201	Mitogen-activated protein kinase 4 OS=Oryza sativa subsp. japonica (Rice) PE=2 SV=1	LOC100283121 [Zea mays]
GRMZM2G052423	259	darkorange		--	--	Biological Process: MAPK cascade (GO:0000165);; Biological Process: response to molecule of bacterial origin (GO:0002237);; Biological Process: respiratory burst involved in defense response (GO:0002679);; Cellular Component: mitochondrion (GO:0005739);; Cellular Component: vacuolar membrane (GO:0005774);; Cellular Component: plasma membrane (GO:0005886);; Biological Process: protein targeting to…	--	Cold-regulated 413 plasma membrane protein 1 GN=F19G14.3 OS=Arabidopsis thaliana (Mouse-ear cress) PE=1 SV=1	cold acclimation protein COR413-PM1 [Zea mays]
GRMZM2G055437	265	darkorange		[R]	General function prediction only	Biological Process: response to stress (GO:0006950);; Biological Process: signal transduction (GO:0007165);; Biological Process: response to endogenous stimulus (GO:0009719);; Cellular Component: intracellular organelle (GO:0043229);; Cellular Component: protein complex (GO:0043234);; Biological Process: cellular metabolic process (GO:0044237);; Cellular Component: intracellular part (GO:0044424)…	--	Protein Mut11 GN=Mut11 OS=Chlamydomonas reinhardtii (Chlamydomonas smithii) PE=2 SV=1	hypothetical protein ZEAMMB73_356516 [Zea mays]
GRMZM2G058057	159	darkorange		--	--	Cellular Component: mitochondrion (GO:0005739);; Cellular Component: plastid (GO:0009536);;	--	Mitochondrial import receptor subunit TOM5 homolog GN=TOM5 OS=Arabidopsis thaliana (Mouse-ear cress) PE=1 SV=3	hypothetical protein [Zea mays]
GRMZM2G059102	297	darkorange	MADS-MIKC	--	--	Biological Process: protein import into nucleus, translocation (GO:0000060);; Biological Process: MAPK cascade (GO:0000165);; Molecular Function: translation repressor activity, nucleic acid binding (GO:0000900);; Molecular Function: DNA binding (GO:0003677);; Molecular Function: sequence-specific DNA binding transcription factor activity (GO:0003700);; Cellular Component: nucleus (GO:0005634);; …	--	MADS-box transcription factor 47 OS=Oryza sativa subsp. japonica (Rice) PE=1 SV=2	unknown [Zea mays]
GRMZM2G060993	179	darkorange		--	--	Cellular Component: cytosol (GO:0005829);; Biological Process: metabolic process (GO:0008152);; Biological Process: response to toxin (GO:0009636);; Biological Process: response to salt stress (GO:0009651);; Biological Process: response to abscisic acid stimulus (GO:0009737);; Biological Process: flavonoid biosynthetic process (GO:0009813);; Cellular Component: cytoplasmic membrane-bounded vesicl…	--	Anthocyanidin 5,3-O-glucosyltransferase GN=RhGT1 OS=Rosa hybrid cultivar PE=2 SV=1	uncharacterized protein LOC100279546 [Zea mays]
GRMZM2G061609	158	darkorange		--	--	--	--	--	hypothetical protein ZEAMMB73_143079 [Zea mays]
GRMZM2G063048	190	darkorange		--	--	GO:0009534//chloroplast thylakoid;GO:0009941//chloroplast envelope;GO:0016020//membrane;GO:0016020//membrane;GO:0009941//chloroplast envelope;GO:0009534//chloroplast thylakoidGO:0051744//3,8divinyl protochlorophyllide a 8vinyl reductase activity;GO:0051744//3,8divinyl protochlorophyllide a 8vinyl reductase activityGO:0009073//aromatic amino acid family biosynthetic process;GO:0030154//cell differ…	--	--	NAD(P)--binding Rossmann--fold superfamily protein [Source:Projected from Arabidopsis thaliana (AT5G18660) TAIR;Acc:AT5G18660]
GRMZM2G064467	168	darkorange		--	--	Cellular Component: vacuole (GO:0005773);; Cellular Component: plasma membrane (GO:0005886);; Cellular Component: plastid (GO:0009536);; Molecular Function: magnesium ion transmembrane transporter activity (GO:0015095);; Biological Process: magnesium ion transport (GO:0015693);; Cellular Component: integral to membrane (GO:0016021);; Biological Process: response to stimulus (GO:0050896);; Biologi…	--	Magnesium transporter MRS2-C GN=OSJNBa0029H02.22 OS=Oryza sativa subsp. japonica (Rice) PE=2 SV=3	hypothetical protein [Zea mays]
GRMZM2G072238	173	darkorange	bHLH	--	--	Molecular Function: DNA binding (GO:0003677);; Cellular Component: nucleus (GO:0005634);; Cellular Component: mitochondrion (GO:0005739);; Molecular Function: protein dimerization activity (GO:0046983);;	--	Transcription factor bHLH68 GN=F19B15.130 OS=Arabidopsis thaliana (Mouse-ear cress) PE=2 SV=2	unknown [Zea mays]
GRMZM2G073310	172	darkorange		--	--	Cellular Component: ubiquitin ligase complex (GO:0000151);; Molecular Function: catalytic activity (GO:0003824);; Molecular Function: ubiquitin-protein ligase activity (GO:0004842);; Biological Process: cellular protein modification process (GO:0006464);; Biological Process: defense response (GO:0006952);; Biological Process: protein ubiquitination (GO:0016567);; Cellular Component: intracellular…	--	U-box domain-containing protein 29 GN=PUB29 OS=Arabidopsis thaliana (Mouse-ear cress) PE=1 SV=1	hypothetical protein ZEAMMB73_127235 [Zea mays]
GRMZM2G074267	234	darkorange		--	--	Biological Process: polysaccharide biosynthetic process (GO:0000271);; Cellular Component: lytic vacuole (GO:0000323);; Molecular Function: protein binding (GO:0005515);; Cellular Component: mitochondrion (GO:0005739);; Cellular Component: endoplasmic reticulum (GO:0005783);; Biological Process: asymmetric cell division (GO:0008356);; Biological Process: regulation of cell size (GO:0008361);; Bio…	K13947|0.0|osa:4330700|Os02g0743400	Auxin efflux carrier component 1 OS=Oryza sativa subsp. japonica (Rice) PE=2 SV=1	putative auxin efflux carrier [Zea mays]
GRMZM2G080041	190	darkorange		[S]	Function unknown	Molecular Function: nucleotide binding (GO:0000166);; Molecular Function: protein serine/threonine kinase activity (GO:0004674);; Molecular Function: transmembrane receptor protein serine/threonine kinase activity (GO:0004675);; Molecular Function: protein tyrosine kinase activity (GO:0004713);; Molecular Function: protein binding (GO:0005515);; Molecular Function: ATP binding (GO:0005524);; Cell…	K13420|0.0|sbi:SORBI_06g028760|hypothetical protein	LRR receptor-like serine/threonine-protein kinase FLS2 (Precursor) GN=FLS2 OS=Arabidopsis thaliana (Mouse-ear cress) PE=1 SV=1	TPA: putative leucine-rich repeat receptor-like protein kinase family protein [Zea mays]
GRMZM2G080380	157	darkorange		[F]	Nucleotide transport and metabolism	Molecular Function: aspartate carbamoyltransferase activity (GO:0004070);; Cellular Component: cytosol (GO:0005829);; Biological Process: purine nucleotide biosynthetic process (GO:0006164);; Biological Process: 'de novo' pyrimidine nucleobase biosynthetic process (GO:0006207);; Biological Process: cellular amino acid metabolic process (GO:0006520);; Cellular Component: chloroplast stroma (GO:000…	K00609|0.0|zma:100282482|aspartate carbamoyltransferase 1	Aspartate carbamoyltransferase, chloroplastic (Precursor) OS=Oryza sativa subsp. japonica (Rice) PE=2 SV=1	aspartate carbamoyltransferase 1 [Zea mays]
GRMZM2G086779	177	darkorange		[OC]	--	Molecular Function: catalytic activity (GO:0003824);; Cellular Component: spliceosomal complex (GO:0005681);; Biological Process: mitosis (GO:0007067);; Biological Process: metabolic process (GO:0008152);;	--	--	thioredoxin-like protein 4B [Zea mays]
GRMZM2G087944	206	darkorange		--	--	Molecular Function: protein binding (GO:0005515);; Cellular Component: vacuolar membrane (GO:0005774);; Cellular Component: cytosol (GO:0005829);; Cellular Component: plasma membrane (GO:0005886);; Biological Process: gluconeogenesis (GO:0006094);; Biological Process: glycolysis (GO:0006096);; Biological Process: mRNA export from nucleus (GO:0006406);; Biological Process: protein import into nucl…	--	Protein VAC14 homolog GN=VAC14 OS=Arabidopsis thaliana (Mouse-ear cress) PE=2 SV=2	putative AP2/EREBP transcription factor superfamily protein [Zea mays]
GRMZM2G090271	205	darkorange		--	--	GO:0005840//ribosome;GO:0009579//thylakoid;GO:0009570//chloroplast stroma;GO:0009507//chloroplast;GO:0005840//ribosome;GO:0009570//chloroplast stroma;GO:0009579//thylakoidGO:0000166//nucleotide binding;GO:0003676//nucleic acid binding;GO:0003676//nucleic acid binding;GO:0000166//nucleotide bindingGO:0015979//photosynthesis;GO:0019288//isopentenyl diphosphate biosynthetic process, methylerythritol…	--	--	Plastid--specific 30S ribosomal protein 2 [Source:UniProtKB/TrEMBL;Acc:B6SUJ3]
GRMZM2G090568	257	darkorange		[P]	Inorganic ion transport and metabolism	Biological Process: amino acid transmembrane transport (GO:0003333);; Molecular Function: catalase activity (GO:0004096);; Cellular Component: cell wall (GO:0005618);; Cellular Component: mitochondrion (GO:0005739);; Cellular Component: vacuole (GO:0005773);; Cellular Component: plasma membrane (GO:0005886);; Biological Process: cellular response to nitrogen starvation (GO:0006995);; Biological P…	K03781|0.0|zma:542230|cat2	Catalase isozyme 2 GN=CAT2 OS=Zea mays (Maize) PE=2 SV=3	TPA: catalase2 [Zea mays]
GRMZM2G091588	169	darkorange		[Q]	Secondary metabolites biosynthesis, transport and catabolism	Biological Process: very long-chain fatty acid metabolic process (GO:0000038);; Molecular Function: monooxygenase activity (GO:0004497);; Molecular Function: binding (GO:0005488);; Molecular Function: iron ion binding (GO:0005506);; Cellular Component: endoplasmic reticulum (GO:0005783);; Cellular Component: Golgi apparatus (GO:0005794);; Molecular Function: electron carrier activity (GO:0009055)…	--	Flavonoid 3&apos;-monooxygenase GN=CYP75B2 OS=Petunia hybrida (Petunia) PE=2 SV=1	cytochrome P450 monooxygenase CYP92A1 [Zea mays subsp. mays]
GRMZM2G094535	190	darkorange		--	--	Cellular Component: mitochondrion (GO:0005739);; Biological Process: defense response (GO:0006952);; Biological Process: cell communication (GO:0007154);; Biological Process: response to organic substance (GO:0010033);; Biological Process: cellular metabolic process (GO:0044237);; Cellular Component: intracellular part (GO:0044424);; Biological Process: regulation of cellular process (GO:0050794)…	--	Protein LURP-one-related 5 GN=At1g80120 OS=Arabidopsis thaliana (Mouse-ear cress) PE=1 SV=1	TPA: hypothetical protein ZEAMMB73_859456 [Zea mays]
GRMZM2G095786	163	darkorange		--	--	--	--	--	Uncharacterized protein [Source:UniProtKB/TrEMBL;Acc:K7VGW5]
GRMZM2G095811	165	darkorange		--	--	Cellular Component: cytoplasmic membrane-bounded vesicle (GO:0016023);; Molecular Function: metal ion binding (GO:0046872);;	--	CASP-like protein Sb04g002820 GN=Sb04g002820 OS=Sorghum bicolor (Sorghum) PE=3 SV=1	uncharacterized LOC100192925 [Zea mays]
GRMZM2G096231	197	darkorange		--	--	GO:0016020//membraneGO:0008375//acetylglucosaminyltransferase activity	--	--	--
GRMZM2G103169	177	darkorange		--	--	Biological Process: transition metal ion transport (GO:0000041);; Biological Process: immune system process (GO:0002376);; Molecular Function: peroxidase activity (GO:0004601);; Cellular Component: mitochondrion (GO:0005739);; Biological Process: anion transport (GO:0006820);; Biological Process: response to oxidative stress (GO:0006979);; Biological Process: cell communication (GO:0007154);; Bio…	--	Peroxidase 57 (Precursor) OS=Arabidopsis thaliana (Mouse-ear cress) PE=1 SV=1	hypothetical protein ZEAMMB73_516124 [Zea mays]
GRMZM2G107306	171	darkorange		[S]	Function unknown	Molecular Function: iron ion transmembrane transporter activity (GO:0005381);; Cellular Component: vacuolar membrane (GO:0005774);; Biological Process: intracellular sequestering of iron ion (GO:0006880);; Cellular Component: integral to membrane (GO:0016021);; Biological Process: iron ion transmembrane transport (GO:0034755);;	--	Vacuolar iron transporter 1.1 OS=Oryza sativa subsp. japonica (Rice) PE=2 SV=1	hypothetical protein ZEAMMB73_294853 [Zea mays]
GRMZM2G110834	180	darkorange		--	Global and overview maps;Lipid metabolism	GO:0006659//phosphatidylserine biosynthetic process;GO:0006659//phosphatidylserine biosynthetic process;GO:0006659//phosphatidylserine biosynthetic process;GO:0006659//phosphatidylserine biosynthetic process	ko01100//Metabolic pathways;ko00564//Glycerophospholipid metabolism	--	Uncharacterized protein [Source:UniProtKB/TrEMBL;Acc:B4FJE2]
GRMZM2G111596	179	darkorange		--	--	Molecular Function: nucleotide binding (GO:0000166);; Molecular Function: nucleic acid binding (GO:0003676);;	--	--	hypothetical protein ZEAMMB73_455043, partial [Zea mays]
GRMZM2G114572	208	darkorange		--	--	--	--	--	Uncharacterized protein [Source:UniProtKB/TrEMBL;Acc:K7UZV5]
GRMZM2G118037	194	darkorange		--	--	Molecular Function: serine-type endopeptidase activity (GO:0004252);; Cellular Component: extracellular region (GO:0005576);; Cellular Component: cell wall (GO:0005618);; Cellular Component: cytosol (GO:0005829);; Cellular Component: plasma membrane (GO:0005886);; Biological Process: phosphatidylinositol biosynthetic process (GO:0006661);; Biological Process: metabolic process (GO:0008152);; Biol…	--	Subtilisin-like protease (Precursor) GN=K8K14.8 OS=Arabidopsis thaliana (Mouse-ear cress) PE=1 SV=1	unknown [Zea mays]
GRMZM2G119691	204	darkorange		[J]	Translation, ribosomal structure and biogenesis	Molecular Function: translation initiation factor activity (GO:0003743);; Cellular Component: cell wall (GO:0005618);; Biological Process: translational initiation (GO:0006413);; Biological Process: aromatic amino acid family biosynthetic process (GO:0009073);; Cellular Component: chloroplast (GO:0009507);; Biological Process: embryo development ending in seed dormancy (GO:0009793);; Cellular Com…	--	Translation initiation factor IF-3, chloroplastic (Precursor) OS=Euglena gracilis PE=1 SV=1	hypothetical protein ZEAMMB73_275939 [Zea mays]
GRMZM2G123014	157	darkorange		--	--	GO:0003674//molecular_functionGO:0008150//biological_process	--	--	Tetratricopeptide repeat (TPR)--like superfamily protein [Source:Projected from Arabidopsis thaliana (AT5G16860) TAIR;Acc:AT5G16860]
GRMZM2G126062	177	darkorange		[R]	General function prediction only	Molecular Function: glutamate decarboxylase activity (GO:0004351);; Cellular Component: nucleus (GO:0005634);; Cellular Component: mitochondrion (GO:0005739);; Cellular Component: cytosol (GO:0005829);; Biological Process: glutamate metabolic process (GO:0006536);; Molecular Function: alcohol dehydrogenase (NADP+) activity (GO:0008106);; Biological Process: response to cold (GO:0009409);; Biologi…	--	Non-functional NADPH-dependent codeinone reductase 2 GN=COR2 OS=Papaver somniferum (Opium poppy) PE=1 SV=1	unknown [Zea mays]
GRMZM2G130232	158	darkorange		--	--	--	--	--	hypothetical protein [Zea mays]
GRMZM2G130302	163	darkorange		--	--	Molecular Function: catalytic activity (GO:0003824);; Cellular Component: plastid (GO:0009536);; Cellular Component: membrane (GO:0016020);; Cellular Component: cytoplasmic membrane-bounded vesicle (GO:0016023);; Biological Process: primary metabolic process (GO:0044238);; Biological Process: cellular macromolecule metabolic process (GO:0044260);; Cellular Component: intracellular organelle part …	--	Vegetative cell wall protein gp1 (Precursor) GN=GP1 OS=Chlamydomonas reinhardtii (Chlamydomonas smithii) PE=2 SV=1	unknown [Zea mays]
GRMZM2G133082	171	darkorange		--	--	GO:0016787//hydrolase activity;GO:0004452//isopentenyldiphosphate deltaisomerase activity;GO:0016787//hydrolase activity;GO:0004452//isopentenyldiphosphate deltaisomerase activity;GO:0016787//hydrolase activity;GO:0004452//isopentenyldiphosphate deltaisomerase activity;GO:0016787//hydrolase activity;GO:0004452//isopentenyldiphosphate deltaisomerase activity;GO:0016787//hydrolase activity;GO:00044…	--	--	--
GRMZM2G135314	175	darkorange		--	--	--	--	--	TPA: hypothetical protein ZEAMMB73_745287 [Zea mays]
GRMZM2G140116	175	darkorange		[J]	Translation, ribosomal structure and biogenesis	Biological Process: RNA methylation (GO:0001510);; Molecular Function: structural constituent of ribosome (GO:0003735);; Cellular Component: nucleolus (GO:0005730);; Cellular Component: vacuole (GO:0005773);; Cellular Component: vacuolar membrane (GO:0005774);; Cellular Component: endoplasmic reticulum (GO:0005783);; Cellular Component: Golgi apparatus (GO:0005794);; Cellular Component: plasma me…	K02875|3e-91|zma:100192835|hypothetical protein LOC100192835	60S ribosomal protein L14-2 GN=RPL14B OS=Arabidopsis thaliana (Mouse-ear cress) PE=2 SV=1	60 ribosomal protein L14 [Zea mays]
GRMZM2G149576	190	darkorange		--	--	GO:0016021//integral component of membrane;GO:0016021//integral component of membrane;GO:0016021//integral component of membrane	--	--	Sulfite exporter TauE/SafE family protein [Source:Projected from Arabidopsis thaliana (AT2G36630) TAIR;Acc:AT2G36630]
GRMZM2G157196	158	darkorange		--	--	--	--	--	TPA: hypothetical protein ZEAMMB73_232255 [Zea mays]
GRMZM2G162781	171	darkorange		--	--	Molecular Function: protein kinase activity (GO:0004672);; Molecular Function: protein serine/threonine kinase activity (GO:0004674);; Molecular Function: protein tyrosine kinase activity (GO:0004713);; Molecular Function: binding (GO:0005488);; Molecular Function: ATP binding (GO:0005524);; Cellular Component: cytosol (GO:0005829);; Cellular Component: plasma membrane (GO:0005886);; Biological P…	--	Probable inactive receptor kinase At5g10020 (Precursor) GN=At5g10020 OS=Arabidopsis thaliana (Mouse-ear cress) PE=1 SV=2	TPA: putative leucine-rich repeat protein kinase family protein [Zea mays]
GRMZM2G168222	191	darkorange		--	--	--	--	CASP-like protein Sb04g002820 GN=Sb04g002820 OS=Sorghum bicolor (Sorghum) PE=3 SV=1	TPA: putative calmodulin-binding family protein [Zea mays]
GRMZM2G175253	174	darkorange		--	--	GO:0003674//molecular_function	--	--	Pentatricopeptide repeat (PPR) superfamily protein [Source:Projected from Arabidopsis thaliana (AT3G15930) TAIR;Acc:AT3G15930]
GRMZM2G360541	178	darkorange	Orphans	[Z]	Cytoskeleton	Biological Process: microtubule cytoskeleton organization (GO:0000226);; Biological Process: cell morphogenesis (GO:0000902);; Molecular Function: GTPase activity (GO:0003924);; Molecular Function: structural constituent of cytoskeleton (GO:0005200);; Molecular Function: protein binding (GO:0005515);; Molecular Function: GTP binding (GO:0005525);; Cellular Component: cell wall (GO:0005618);; Cell…	K07374|6e-65|zma:542582|tua6, TUBA6	Tubulin alpha-6 chain GN=TUBA6 OS=Zea mays (Maize) PE=2 SV=1	hypothetical protein ZEAMMB73_945199 [Zea mays]
GRMZM2G381709	159	darkorange		[O]	Posttranslational modification, protein turnover, chaperones	Molecular Function: ubiquitin-protein ligase activity (GO:0004842);; Molecular Function: protein binding (GO:0005515);; Cellular Component: cytosol (GO:0005829);; Biological Process: DNA metabolic process (GO:0006259);; Biological Process: postreplication repair (GO:0006301);; Biological Process: ubiquitin-dependent protein catabolic process (GO:0006511);; Biological Process: protein targeting (G…	--	Probable ubiquitin-conjugating enzyme E2 24 GN=T1B8.8 OS=Arabidopsis thaliana (Mouse-ear cress) PE=2 SV=1	hypothetical protein ZEAMMB73_845237 [Zea mays]
AC195347.4_FG004	320	darkviolet		--	--	GO:0031348//negative regulation of defense response;GO:0008150//biological_process;GO:0031348//negative regulation of defense response	--	--	Putative uncharacterized protein [Source:UniProtKB/TrEMBL;Acc:B6U754]
AC205592.3_FG001	328	darkviolet		--	--	--	--	--	Uncharacterized protein [Source:UniProtKB/TrEMBL;Acc:K7V388]
AC216264.3_FG001	429	darkviolet		--	--	Molecular Function: peptidase activity (GO:0008233);; Cellular Component: plant-type cell wall (GO:0009505);; Molecular Function: sinapoyltransferase activity (GO:0016752);; Molecular Function: hydrolase activity (GO:0016787);; Biological Process: secondary metabolic process (GO:0019748);;	--	Serine carboxypeptidase-like 18 (Precursor) GN=SCPL18 OS=Arabidopsis thaliana (Mouse-ear cress) PE=2 SV=2	hypothetical protein ZEAMMB73_415108 [Zea mays]
AC235544.1_FG004	290	darkviolet		--	--	Cellular Component: plasmodesma (GO:0009506);; Cellular Component: Golgi transport complex (GO:0017119);;	--	--	hypothetical protein ZEAMMB73_387105 [Zea mays]
GRMZM2G001721	357	darkviolet	OFP	--	--	--	--	--	Uncharacterized protein [Source:UniProtKB/TrEMBL;Acc:K7UYZ6]
GRMZM2G003775	336	darkviolet		--	--	Molecular Function: actin binding (GO:0003779);; Molecular Function: adenosine kinase activity (GO:0004001);; Molecular Function: adenylate kinase activity (GO:0004017);; Molecular Function: protein serine/threonine/tyrosine kinase activity (GO:0004712);; Molecular Function: copper ion binding (GO:0005507);; Molecular Function: ATP binding (GO:0005524);; Cellular Component: nucleus (GO:0005634);;…	K00856|4e-26|sbi:SORBI_06g022730|hypothetical protein	Adenosine kinase 1 GN=ADK1 OS=Arabidopsis thaliana (Mouse-ear cress) PE=1 SV=1	TPA: hypothetical protein ZEAMMB73_009682, partial [Zea mays]
GRMZM2G003796	274	darkviolet		[Q]	Secondary metabolites biosynthesis, transport and catabolism	Molecular Function: monooxygenase activity (GO:0004497);; Molecular Function: binding (GO:0005488);; Molecular Function: iron ion binding (GO:0005506);; Molecular Function: electron carrier activity (GO:0009055);; Cellular Component: membrane (GO:0016020);; Molecular Function: oxidoreductase activity, acting on paired donors, with incorporation or reduction of molecular oxygen (GO:0016705);; Mole…	--	3-hydroxyindolin-2-one monooxygenase GN=CYP71C1 OS=Zea mays (Maize) PE=1 SV=1	TPA: putative cytochrome P450 superfamily protein [Zea mays]
GRMZM2G005641	363	darkviolet		[U]	Intracellular trafficking, secretion, and vesicular transport	Cellular Component: endosome (GO:0005768);; Cellular Component: vacuole (GO:0005773);; Cellular Component: endoplasmic reticulum (GO:0005783);; Cellular Component: Golgi apparatus (GO:0005794);; Cellular Component: plasma membrane (GO:0005886);; Biological Process: protein targeting to vacuole (GO:0006623);; Biological Process: vacuole organization (GO:0007033);; Cellular Component: cell plate (G…	--	Vesicle-associated membrane protein 724 OS=Arabidopsis thaliana (Mouse-ear cress) PE=2 SV=2	TPA: putative vesicle-associated membrane protein family protein [Zea mays]
GRMZM2G005939	251	darkviolet	bHLH	--	--	Biological Process: sulfur amino acid metabolic process (GO:0000096);; Molecular Function: binding (GO:0005488);; Cellular Component: nucleus (GO:0005634);; Biological Process: regulation of transcription, DNA-dependent (GO:0006355);; Biological Process: protein targeting to membrane (GO:0006612);; Biological Process: fatty acid metabolic process (GO:0006631);; Biological Process: coenzyme metabo…	--	Transcription factor bHLH113 GN=MLD14.24 OS=Arabidopsis thaliana (Mouse-ear cress) PE=2 SV=1	putative HLH DNA-binding domain superfamily protein [Zea mays]
GRMZM2G008726	256	darkviolet		--	--	GO:0005634//nucleus;GO:0005829//cytosolGO:0042803//protein homodimerization activity	--	--	Putative uncharacterized protein [Source:UniProtKB/TrEMBL;Acc:B6SUE9]
GRMZM2G011590	314	darkviolet		[E]	Amino acid transport and metabolism	Molecular Function: transporter activity (GO:0005215);; Cellular Component: Golgi apparatus (GO:0005794);; Biological Process: nitrogen compound metabolic process (GO:0006807);; Biological Process: transport (GO:0006810);; Biological Process: response to stress (GO:0006950);; Biological Process: response to nematode (GO:0009624);; Cellular Component: plant-type vacuole membrane (GO:0009705);; Bio…	--	Probable peptide/nitrate transporter At1g22540 GN=At1g22540 OS=Arabidopsis thaliana (Mouse-ear cress) PE=2 SV=1	POT family protein [Zea mays]
GRMZM2G014672	295	darkviolet		[R]	General function prediction only	Cellular Component: mitochondrion (GO:0005739);; Biological Process: protein targeting to vacuole (GO:0006623);; Biological Process: cellular membrane fusion (GO:0006944);; Biological Process: brassinosteroid mediated signaling pathway (GO:0009742);; Biological Process: unidimensional cell growth (GO:0009826);; Cellular Component: integral to membrane (GO:0016021);; Biological Process: endosomal …	K06890|0.0|zma:100284985|transmembrane BAX inhibitor motif-containing protein 4	BI1-like protein GN=At4g15470 OS=Arabidopsis thaliana (Mouse-ear cress) PE=2 SV=1	transmembrane BAX inhibitor motif protein-containing protein 4 [Zea mays]
GRMZM2G017022	276	darkviolet		--	--	Molecular Function: protein kinase activity (GO:0004672);; Molecular Function: protein binding (GO:0005515);; Molecular Function: ATP binding (GO:0005524);; Biological Process: protein phosphorylation (GO:0006468);; Biological Process: response to stress (GO:0006950);; Biological Process: signal transduction (GO:0007165);; Biological Process: response to hormone stimulus (GO:0009725);; Biological…	--	Probable LRR receptor-like serine/threonine-protein kinase At2g24230 (Precursor) GN=At2g24230 OS=Arabidopsis thaliana (Mouse-ear cress) PE=2 SV=1	putative leucine-rich repeat protein kinase family protein [Zea mays]
GRMZM2G018873	374	darkviolet		--	--	--	--	Arginine/serine-rich protein 45 GN=F19K19.9 OS=Arabidopsis thaliana (Mouse-ear cress) PE=1 SV=1	hypothetical protein ZEAMMB73_032177 [Zea mays]
GRMZM2G021881	371	darkviolet		--	--	Cellular Component: mitochondrion (GO:0005739);; Cellular Component: intracellular membrane-bounded organelle (GO:0043231);;	--	Formin-like protein 18 (Precursor) GN=B1160F02.7 OS=Oryza sativa subsp. japonica (Rice) PE=2 SV=1	hypothetical protein [Zea mays]
GRMZM2G022368	292	darkviolet		--	--	--	--	--	Putative uncharacterized protein [Source:UniProtKB/TrEMBL;Acc:B6T647]
GRMZM2G022866	347	darkviolet		--	--	GO:0009507//chloroplast;GO:0009535//chloroplast thylakoid membraneGO:0009055//electron carrier activity;GO:0015035//protein disulfide oxidoreductase activity;GO:0015035//protein disulfide oxidoreductase activity;GO:0009055//electron carrier activity;GO:0015035//protein disulfide oxidoreductase activity;GO:0009055//electron carrier activityGO:0045454//cell redox homeostasis;GO:0045454//cell redox …	--	--	Uncharacterized protein [Source:UniProtKB/TrEMBL;Acc:C0HHM6]
GRMZM2G023638	275	darkviolet		--	--	GO:0008318//protein prenyltransferase activity;GO:0008318//protein prenyltransferase activity;GO:0008318//protein prenyltransferase activityGO:0018342//protein prenylation;GO:0018342//protein prenylation;GO:0018342//protein prenylation	--	--	Protein prenylyltransferase superfamily protein [Source:Projected from Arabidopsis thaliana (AT1G10095) TAIR;Acc:AT1G10095]
GRMZM2G026980	271	darkviolet		--	--	Molecular Function: hydrolase activity, hydrolyzing O-glycosyl compounds (GO:0004553);; Cellular Component: extracellular region (GO:0005576);; Cellular Component: cell wall (GO:0005618);; Cellular Component: Golgi apparatus (GO:0005794);; Biological Process: cellular glucan metabolic process (GO:0006073);; Biological Process: response to heat (GO:0009408);; Biological Process: response to cold (…	--	Probable xyloglucan endotransglucosylase/hydrolase protein 23 (Precursor) GN=F14M19.90 OS=Arabidopsis thaliana (Mouse-ear cress) PE=2 SV=1	hypothetical protein ZEAMMB73_374893 [Zea mays]
GRMZM2G029087	277	darkviolet		[R]	General function prediction only	Biological Process: very long-chain fatty acid metabolic process (GO:0000038);; Biological Process: MAPK cascade (GO:0000165);; Molecular Function: protein binding (GO:0005515);; Cellular Component: nuclear envelope (GO:0005635);; Cellular Component: endoplasmic reticulum (GO:0005783);; Cellular Component: plasma membrane (GO:0005886);; Biological Process: protein targeting to membrane (GO:000661…	--	Bax inhibitor 1 OS=Oryza sativa subsp. japonica (Rice) PE=2 SV=1	hypothetical protein ZEAMMB73_141933 [Zea mays]
GRMZM2G030181	287	darkviolet		[G]	Carbohydrate transport and metabolism	Cellular Component: cell wall (GO:0005618);; Cellular Component: cytoplasmic membrane-bounded vesicle (GO:0016023);;	--	Glycine-rich cell wall structural protein 1 (Precursor) GN=GRP-1 OS=Petunia hybrida (Petunia) PE=1 SV=1	hypothetical protein precursor [Zea mays]
GRMZM2G033785	305	darkviolet		[Z]	Cytoskeleton	Biological Process: nuclear division (GO:0000280);; Biological Process: cytokinesis by cell plate formation (GO:0000911);; Biological Process: cell plate assembly (GO:0000919);; Molecular Function: microtubule motor activity (GO:0003777);; Molecular Function: calmodulin binding (GO:0005516);; Molecular Function: ATP binding (GO:0005524);; Cellular Component: kinesin complex (GO:0005871);; Cellula…	--	Kinesin-like protein NACK2 GN=NACK2 OS=Nicotiana tabacum (Common tobacco) PE=1 SV=1	unknown [Zea mays]
GRMZM2G034598	348	darkviolet		[G]	Carbohydrate transport and metabolism	Molecular Function: beta-N-acetylhexosaminidase activity (GO:0004563);; Cellular Component: vacuole (GO:0005773);; Cellular Component: cytosol (GO:0005829);; Cellular Component: plasma membrane (GO:0005886);; Biological Process: carbohydrate metabolic process (GO:0005975);; Cellular Component: plant-type cell wall (GO:0009505);; Molecular Function: cation binding (GO:0043169);;	K12373|0.0|zma:100281192|TIDP3459	Beta-hexosaminidase 1 (Precursor) GN=T26I12.140 OS=Arabidopsis thaliana (Mouse-ear cress) PE=1 SV=1	LOC100281192 precursor [Zea mays]
GRMZM2G037431	432	darkviolet		[M]	Cell wall/membrane/envelope biogenesis	Molecular Function: polygalacturonase activity (GO:0004650);; Cellular Component: extracellular region (GO:0005576);; Cellular Component: mitochondrion (GO:0005739);; Biological Process: carbohydrate metabolic process (GO:0005975);; Cellular Component: plant-type cell wall (GO:0009505);; Biological Process: plant-type cell wall modification (GO:0009827);; Biological Process: anther dehiscence (GO…	--	Polygalacturonase At1g48100 (Precursor) GN=At1g48100 OS=Arabidopsis thaliana (Mouse-ear cress) PE=2 SV=1	TPA: polygalacturonase [Zea mays]
GRMZM2G038494	373	darkviolet		[J]	Translation, ribosomal structure and biogenesis	Molecular Function: GTP binding (GO:0005525);; Cellular Component: cytoplasm (GO:0005737);; Cellular Component: mitochondrion (GO:0005739);; Biological Process: heme biosynthetic process (GO:0006783);; Cellular Component: chloroplast stroma (GO:0009570);; Molecular Function: purine ribonucleoside binding (GO:0032550);; Molecular Function: guanyl ribonucleotide binding (GO:0032561);; Molecular Fun…	K06942|0.0|sbi:SORBI_01g006280|hypothetical protein	Developmentally regulated G-protein 2 GN=DRG2 OS=Arabidopsis thaliana (Mouse-ear cress) PE=2 SV=1	unknown [Zea mays]
GRMZM2G038964	248	darkviolet		--	--	Biological Process: very long-chain fatty acid metabolic process (GO:0000038);; Molecular Function: iron ion binding (GO:0005506);; Molecular Function: protein binding (GO:0005515);; Cellular Component: mitochondrion (GO:0005739);; Cellular Component: endoplasmic reticulum (GO:0005783);; Biological Process: fatty acid biosynthetic process (GO:0006633);; Biological Process: intra-Golgi vesicle-med…	--	Fatty acid 2-hydroxylase 1 GN=FAH1 OS=Arabidopsis thaliana (Mouse-ear cress) PE=1 SV=1	unknown [Zea mays]
GRMZM2G040115	319	darkviolet	Orphans	--	--	Cellular Component: nucleus (GO:0005634);; Cellular Component: cytoplasm (GO:0005737);; Biological Process: cellular protein modification process (GO:0006464);; Biological Process: response to blue light (GO:0009637);; Biological Process: post-embryonic development (GO:0009791);; Cellular Component: membrane (GO:0016020);; Biological Process: cellular component organization (GO:0016043);; Biologi…	--	BTB/POZ domain-containing protein At3g19850 GN=At3g19850 OS=Arabidopsis thaliana (Mouse-ear cress) PE=2 SV=1	TPA: putative phototropic-resoponsive NPH3 family protein [Zea mays]
GRMZM2G040876	271	darkviolet		--	Global and overview maps;Folding, sorting and degradation;Glycan biosynthesis and metabolism	GO:0016020//membrane;GO:0005886//plasma membrane;GO:0005783//endoplasmic reticulum;GO:0016020//membraneGO:0016740//transferase activity;GO:0004576//oligosaccharyl transferase activity;GO:0004576//oligosaccharyl transferase activityGO:0006486//protein glycosylation;GO:0006486//protein glycosylation	ko01100//Metabolic pathways;ko04141//Protein processing in endoplasmic reticulum;ko00510//N--Glycan biosynthesis	--	Oligosaccharyl transferase STT3 subunit [Source:UniProtKB/TrEMBL;Acc:B6T514]
GRMZM2G041352	304	darkviolet		--	--	GO:0003676//nucleic acid binding;GO:0004519//endonuclease activity;GO:0016788//hydrolase activity, acting on ester bonds;GO:0003676//nucleic acid binding;GO:0004519//endonuclease activityGO:0006308//DNA catabolic process;GO:0006308//DNA catabolic process	--	--	Nuclease PA3 [Source:UniProtKB/TrEMBL;Acc:B6T425]
GRMZM2G042250	373	darkviolet	HB-HD-ZIP	--	--	Molecular Function: sequence-specific DNA binding transcription factor activity (GO:0003700);; Molecular Function: protein binding (GO:0005515);; Cellular Component: nucleus (GO:0005634);; Biological Process: regulation of transcription, DNA-dependent (GO:0006355);; Biological Process: cellular response to nitrogen starvation (GO:0006995);; Biological Process: sister chromatid cohesion (GO:000706…	--	Homeobox-leucine zipper protein HOX10 GN=HOX10 OS=Oryza sativa subsp. indica (Rice) PE=2 SV=2	TPA: putative homeobox/lipid-binding domain family protein, partial [Zea mays]
GRMZM2G043109	259	darkviolet		--	--	Molecular Function: DNA binding (GO:0003677);; Molecular Function: iron ion binding (GO:0005506);; Cellular Component: nucleus (GO:0005634);; Biological Process: rRNA processing (GO:0006364);; Biological Process: unsaturated fatty acid biosynthetic process (GO:0006636);; Biological Process: response to light stimulus (GO:0009416);; Cellular Component: chloroplast thylakoid membrane (GO:0009535);;…	K04035|0.0|sbi:SORBI_03g011270|hypothetical protein	Magnesium-protoporphyrin IX monomethyl ester [oxidative] cyclase, chloroplastic (Precursor) GN=CRD1 OS=Hordeum vulgare (Barley) PE=1 SV=1	TPA: hypothetical protein ZEAMMB73_800772 [Zea mays]
GRMZM2G043435	269	darkviolet		--	--	Biological Process: MAPK cascade (GO:0000165);; Biological Process: respiratory burst involved in defense response (GO:0002679);; Molecular Function: peroxidase activity (GO:0004601);; Molecular Function: calcium ion binding (GO:0005509);; Cellular Component: Golgi apparatus (GO:0005794);; Cellular Component: integral to plasma membrane (GO:0005887);; Biological Process: protein targeting to memb…	K13447|0.0|zma:100101532|rbohC	Respiratory burst oxidase homolog protein A GN=RBOHA OS=Solanum tuberosum (Potato) PE=1 SV=1	respiratory burst oxidase-like protein [Zea mays]
GRMZM2G044902	345	darkviolet	LBD	--	--	Biological Process: response to hypoxia (GO:0001666);; Cellular Component: nucleus (GO:0005634);; Biological Process: regulation of transcription, DNA-dependent (GO:0006355);; Biological Process: nitrogen compound metabolic process (GO:0006807);; Biological Process: gibberellin biosynthetic process (GO:0009686);; Biological Process: gibberellic acid mediated signaling pathway (GO:0009740);; Biolo…	--	LOB domain-containing protein 37 GN=K8K14.16 OS=Arabidopsis thaliana (Mouse-ear cress) PE=2 SV=1	hypothetical protein [Zea mays]
GRMZM2G047292	346	darkviolet		--	--	Molecular Function: catalytic activity (GO:0003824);; Cellular Component: mitochondrion (GO:0005739);; Biological Process: sucrose biosynthetic process (GO:0005986);; Biological Process: response to oxidative stress (GO:0006979);; Biological Process: metabolic process (GO:0008152);; Biological Process: response to water deprivation (GO:0009414);; Cellular Component: chloroplast (GO:0009507);; Bio…	--	Probable galactinol--sucrose galactosyltransferase 2 GN=T8H10.120 OS=Arabidopsis thaliana (Mouse-ear cress) PE=2 SV=2	TPA: hypothetical protein ZEAMMB73_731676 [Zea mays]
GRMZM2G047546	283	darkviolet		--	--	GO:0005524//ATP binding;GO:0004672//protein kinase activity;GO:0004674//protein serine/threonine kinase activity;GO:0016772//transferase activity, transferring phosphoruscontaining groups;GO:0005524//ATP binding;GO:0004672//protein kinase activity;GO:0008017//microtubule binding;GO:0005524//ATP binding;GO:0004672//protein kinase activity;GO:0004674//protein serine/threonine kinase activity;GO:001…	--	--	--
GRMZM2G049609	329	darkviolet		--	--	GO:0005783//endoplasmic reticulumGO:0016192//vesiclemediated transport;GO:0006914//autophagy;GO:0016192//vesiclemediated transport;GO:0006914//autophagy;GO:0016192//vesiclemediated transport	--	--	prenylated RAB acceptor 1.H [Source:Projected from Arabidopsis thaliana (AT4G27540) TAIR;Acc:AT4G27540]
GRMZM2G050435	343	darkviolet		--	--	--	--	--	TPA: hypothetical protein ZEAMMB73_558984 [Zea mays]
GRMZM2G050450	364	darkviolet		--	--	Biological Process: phenylpropanoid biosynthetic process (GO:0009699);; Biological Process: alkaloid biosynthetic process (GO:0009821);; Molecular Function: acetyl CoA:(Z)-3-hexen-1-ol acetyltransferase activity (GO:0010327);; Molecular Function: N-acyltransferase activity (GO:0016410);; Molecular Function: transferase activity, transferring acyl groups other than amino-acyl groups (GO:0016747);;…	--	Benzyl alcohol O-benzoyltransferase GN=HSR201 OS=Nicotiana tabacum (Common tobacco) PE=1 SV=1	hypothetical protein ZEAMMB73_463683 [Zea mays]
GRMZM2G051793	278	darkviolet	MYB	--	--	GO:0003700//sequencespecific DNA binding transcription factor activityGO:0009688//abscisic acid biosynthetic process;GO:0006355//regulation of transcription, DNAtemplated	--	--	--
GRMZM2G053206	401	darkviolet		--	--	Molecular Function: aspartic-type endopeptidase activity (GO:0004190);; Biological Process: proteolysis (GO:0006508);; Biological Process: anatomical structure morphogenesis (GO:0009653);; Cellular Component: intracellular membrane-bounded organelle (GO:0043231);; Biological Process: cellular developmental process (GO:0048869);;	--	Basic 7S globulin low kDa subunit (Precursor) GN=BG OS=Glycine max (Soybean) PE=1 SV=2	TPA: hypothetical protein ZEAMMB73_410724 [Zea mays]
GRMZM2G056606	268	darkviolet		--	--	Cellular Component: mitochondrial respiratory chain complex I (GO:0005747);; Biological Process: ubiquitin-dependent protein catabolic process (GO:0006511);; Biological Process: photorespiration (GO:0009853);; Biological Process: response to misfolded protein (GO:0051788);; Biological Process: proteasome core complex assembly (GO:0080129);;	--	--	hypothetical protein [Zea mays]
GRMZM2G056986	307	darkviolet	MYB	--	--	Molecular Function: DNA binding (GO:0003677);; Molecular Function: chromatin binding (GO:0003682);; Molecular Function: sequence-specific DNA binding transcription factor activity (GO:0003700);; Cellular Component: nucleus (GO:0005634);; Cellular Component: cytosol (GO:0005829);; Biological Process: regulation of transcription, DNA-dependent (GO:0006355);; Biological Process: response to stress (…	--	Transcription factor DIVARICATA GN=DIVARICATA OS=Antirrhinum majus (Garden snapdragon) PE=2 SV=1	MYB-type transcription factor, partial [Zea mays subsp. mays]
GRMZM2G057159	282	darkviolet		[O]	Posttranslational modification, protein turnover, chaperones	Molecular Function: serine-type endopeptidase activity (GO:0004252);; Cellular Component: extracellular region (GO:0005576);; Cellular Component: cell wall (GO:0005618);; Biological Process: proteolysis (GO:0006508);; Biological Process: metabolic process (GO:0008152);; Molecular Function: serine-type peptidase activity (GO:0008236);; Cellular Component: external side of plasma membrane (GO:00098…	--	Subtilisin-like protease SDD1 (Precursor) GN=SDD1 OS=Arabidopsis thaliana (Mouse-ear cress) PE=2 SV=1	unknown [Zea mays]
GRMZM2G057258	260	darkviolet		--	--	GO:0004601//peroxidase activity;GO:0004601//peroxidase activity	--	--	--
GRMZM2G057380	373	darkviolet	Orphans	[Z]	Cytoskeleton	Biological Process: maltose metabolic process (GO:0000023);; Molecular Function: DNA binding (GO:0003677);; Molecular Function: sequence-specific DNA binding transcription factor activity (GO:0003700);; Molecular Function: motor activity (GO:0003774);; Molecular Function: actin binding (GO:0003779);; Molecular Function: enzyme inhibitor activity (GO:0004857);; Molecular Function: ATP binding (GO:…	--	Myosin-2 GN=MDK4.10 OS=Arabidopsis thaliana (Mouse-ear cress) PE=2 SV=1	TPA: hypothetical protein ZEAMMB73_109792 [Zea mays]
GRMZM2G058364	247	darkviolet		--	--	Cellular Component: mitochondrion (GO:0005739);; Cellular Component: membrane (GO:0016020);;	--	Formin-like protein 15 (Precursor) GN=OSJNBb0034B12.29 OS=Oryza sativa subsp. japonica (Rice) PE=2 SV=1	TPA: hypothetical protein ZEAMMB73_220993 [Zea mays]
GRMZM2G059083	308	darkviolet		[P]	Inorganic ion transport and metabolism	Biological Process: MAPK cascade (GO:0000165);; Molecular Function: NADPH dehydrogenase activity (GO:0003959);; Molecular Function: ferredoxin-NADP+ reductase activity (GO:0004324);; Molecular Function: copper ion binding (GO:0005507);; Molecular Function: protein binding (GO:0005515);; Cellular Component: endoplasmic reticulum (GO:0005783);; Cellular Component: cytosol (GO:0005829);; Biological …	K02641|0.0|zma:541626|L-FNRII	Ferredoxin--NADP reductase, leaf isozyme, chloroplastic (Precursor) OS=Oryza sativa subsp. japonica (Rice) PE=2 SV=1	ferredoxin [Zea mays]
GRMZM2G059703	247	darkviolet		--	--	--	--	--	Pentatricopeptide repeat (PPR) superfamily protein [Source:Projected from Arabidopsis thaliana (AT5G43820) TAIR;Acc:AT5G43820]
GRMZM2G060485	399	darkviolet	G2-like	--	--	Molecular Function: two-component response regulator activity (GO:0000156);; Biological Process: two-component signal transduction system (phosphorelay) (GO:0000160);; Molecular Function: DNA binding (GO:0003677);; Molecular Function: chromatin binding (GO:0003682);; Molecular Function: sequence-specific DNA binding transcription factor activity (GO:0003700);; Molecular Function: protein binding …	K14491|0.0|zma:541638|RR9, ZmRR9	Two-component response regulator ARR10 GN=F10N7.270 OS=Arabidopsis thaliana (Mouse-ear cress) PE=1 SV=1	putative two-component response regulator family protein [Zea mays]
GRMZM2G062761	271	darkviolet		[RTKL]	--	Biological Process: MAPK cascade (GO:0000165);; Molecular Function: MAP kinase activity (GO:0004707);; Molecular Function: ATP binding (GO:0005524);; Cellular Component: nucleus (GO:0005634);; Cellular Component: mitochondrion (GO:0005739);; Cellular Component: vacuole (GO:0005773);; Cellular Component: cytosol (GO:0005829);; Cellular Component: plasma membrane (GO:0005886);; Biological Process: …	--	Mitogen-activated protein kinase 17 GN=OJ1126_B10.5 OS=Oryza sativa subsp. japonica (Rice) PE=2 SV=2	putative MAP kinase family protein [Zea mays]
GRMZM2G063144	318	darkviolet		[RTKL]	--	Biological Process: MAPK cascade (GO:0000165);; Molecular Function: MAP kinase activity (GO:0004707);; Molecular Function: ATP binding (GO:0005524);; Cellular Component: nucleus (GO:0005634);; Cellular Component: mitochondrion (GO:0005739);; Cellular Component: vacuole (GO:0005773);; Cellular Component: cytosol (GO:0005829);; Cellular Component: plasma membrane (GO:0005886);; Biological Process: …	--	Mitogen-activated protein kinase 9 OS=Oryza sativa subsp. japonica (Rice) PE=3 SV=2	putative MAP kinase family protein [Zea mays]
GRMZM2G063375	261	darkviolet		--	--	--	--	--	5a2 protein precursor [Zea mays]
GRMZM2G063533	309	darkviolet		[RTKL]	--	Biological Process: RNA splicing, via endonucleolytic cleavage and ligation (GO:0000394);; Biological Process: respiratory burst involved in defense response (GO:0002679);; Molecular Function: protein serine/threonine kinase activity (GO:0004674);; Molecular Function: protein binding (GO:0005515);; Molecular Function: ATP binding (GO:0005524);; Cellular Component: nucleolus (GO:0005730);; Cellula…	--	Probable receptor-like protein kinase At5g47070 GN=At5g47070 OS=Arabidopsis thaliana (Mouse-ear cress) PE=1 SV=1	serine/threonine-protein kinase NAK [Zea mays]
GRMZM2G063536	310	darkviolet		--	--	Cellular Component: cytoplasm (GO:0005737);; Biological Process: defense response (GO:0006952);; Biological Process: negative regulation of translation (GO:0017148);; Molecular Function: rRNA N-glycosylase activity (GO:0030598);;	--	Ribosome-inactivating protein beta chain (Precursor) OS=Zea mays (Maize) PE=1 SV=1	ribosome inactivating protein 1 [Zea mays subsp. parviglumis]
GRMZM2G063737	356	darkviolet		--	--	GO:0000166//nucleotide binding;GO:0005525//GTP binding;GO:0003924//GTPase activity;GO:0003924//GTPase activity;GO:0005525//GTP bindingGO:0000910//cytokinesis;GO:0006184//GTP catabolic process	--	--	Uncharacterized protein [Source:UniProtKB/TrEMBL;Acc:K7V4Z8]
GRMZM2G063824	275	darkviolet		[GEPR]	--	Molecular Function: sugar:hydrogen symporter activity (GO:0005351);; Molecular Function: myo-inositol:hydrogen symporter activity (GO:0005366);; Cellular Component: vacuolar membrane (GO:0005774);; Cellular Component: plasma membrane (GO:0005886);; Biological Process: tryptophan catabolic process (GO:0006569);; Biological Process: oligopeptide transport (GO:0006857);; Biological Process: carbohyd…	--	Probable polyol transporter 6 GN=PLT6 OS=Arabidopsis thaliana (Mouse-ear cress) PE=2 SV=2	TPA: carbohydrate transporter/ sugar porter [Zea mays]
GRMZM2G064868	286	darkviolet		[LDA]	--	Biological Process: nuclear-transcribed mRNA catabolic process, exonucleolytic (GO:0000291);; Molecular Function: nucleic acid binding (GO:0003676);; Molecular Function: 5'-3' exoribonuclease activity (GO:0004534);; Cellular Component: nucleus (GO:0005634);; Cellular Component: cytosol (GO:0005829);; Biological Process: DNA methylation (GO:0006306);; Biological Process: chromatin organization (GO…	K12619|0.0|osa:4324952|Os01g0872700	5&apos;-3&apos; exoribonuclease 3 GN=XRN3 OS=Arabidopsis thaliana (Mouse-ear cress) PE=2 SV=1	hypothetical protein ZEAMMB73_651968 [Zea mays]
GRMZM2G067053	389	darkviolet	Orphans	--	--	GO:0005886//plasma membrane;GO:0005770//late endosomeGO:0004871//signal transducer activity;GO:0004871//signal transducer activity;GO:0004871//signal transducer activityGO:0048513//organ development;GO:0060918//auxin transport;GO:0048513//organ development;GO:0060918//auxin transport;GO:0010229//inflorescence development;GO:0009911//positive regulation of flower development;GO:0009908//flower dev…	--	--	Putative phototropic--resoponsive NPH3 family protein; Uncharacterized protein [Source:UniProtKB/TrEMBL;Acc:C0HH52]
GRMZM2G068952	327	darkviolet		[J]	Translation, ribosomal structure and biogenesis	Biological Process: RNA methylation (GO:0001510);; Molecular Function: structural constituent of ribosome (GO:0003735);; Cellular Component: cell wall (GO:0005618);; Cellular Component: nucleolus (GO:0005730);; Cellular Component: vacuole (GO:0005773);; Cellular Component: plasma membrane (GO:0005886);; Biological Process: translation (GO:0006412);; Biological Process: pyrimidine ribonucleotide b…	K02930|0.0|zma:100191314|hypothetical protein LOC100191314	60S ribosomal protein L4 GN=RPL4 OS=Prunus armeniaca (Apricot) PE=1 SV=1	uncharacterized protein LOC100191314 [Zea mays]
GRMZM2G071745	250	darkviolet		--	--	GO:0010319//stromule;GO:0009707//chloroplast outer membraneGO:0046872//metal ion binding;GO:0020037//heme binding;GO:0046872//metal ion binding;GO:0020037//heme binding;GO:0046872//metal ion binding;GO:0020037//heme binding;GO:0046872//metal ion binding;GO:0020037//heme binding	--	--	Cytochrome b5 [Source:UniProtKB/TrEMBL;Acc:B6T8G6]
GRMZM2G075042	254	darkviolet		--	--	--	--	--	uncharacterized protein LOC100279083 precursor [Zea mays]
GRMZM2G077307	276	darkviolet		--	--	Molecular Function: zinc ion binding (GO:0008270);;	--	--	RING finger and CHY zinc finger domain-containing protein 1 [Zea mays]
GRMZM2G082520	258	darkviolet		--	--	Cellular Component: extracellular region (GO:0005576);; Cellular Component: cell wall (GO:0005618);; Cellular Component: membrane (GO:0016020);; Cellular Component: cytoplasmic membrane-bounded vesicle (GO:0016023);; Biological Process: sexual reproduction (GO:0019953);;	--	Expansin-B3 (Precursor) OS=Oryza sativa subsp. japonica (Rice) PE=2 SV=2	beta-expansin 1a precursor [Zea mays]
GRMZM2G086869	256	darkviolet		[R]	General function prediction only	Cellular Component: cytosol (GO:0005829);; Cellular Component: plasma membrane (GO:0005886);; Biological Process: metabolic process (GO:0008152);; Cellular Component: plastid (GO:0009536);; Cellular Component: cytoplasmic membrane-bounded vesicle (GO:0016023);; Molecular Function: hydrolase activity (GO:0016787);;	--	--	TPA: hypothetical protein ZEAMMB73_980756 [Zea mays]
GRMZM2G087413	252	darkviolet		--	--	Cellular Component: cytoplasmic membrane-bounded vesicle (GO:0016023);;	--	--	LOC100286270 precursor [Zea mays]
GRMZM2G088601	281	darkviolet		[S]	Function unknown	Cellular Component: plastid (GO:0009536);; Molecular Function: oxidoreductase activity (GO:0016491);; Biological Process: cellular metabolic process (GO:0044237);; Biological Process: primary metabolic process (GO:0044238);; Biological Process: oxidation-reduction process (GO:0055114);; Biological Process: organic substance metabolic process (GO:0071704);;	--	15-cis-phytoene desaturase, chloroplastic/chromoplastic (Precursor) GN=PDS OS=Arabidopsis thaliana (Mouse-ear cress) PE=1 SV=1	TPA: hypothetical protein ZEAMMB73_062956 [Zea mays]
GRMZM2G088843	276	darkviolet		--	--	GO:0005737//cytoplasm	--	--	Uncharacterized protein [Source:UniProtKB/TrEMBL;Acc:C0HGQ9]
GRMZM2G090152	278	darkviolet		--	--	Molecular Function: acetylglucosaminyltransferase activity (GO:0008375);; Cellular Component: membrane (GO:0016020);; Cellular Component: intracellular membrane-bounded organelle (GO:0043231);; Cellular Component: cell part (GO:0044464);;	--	Vegetative cell wall protein gp1 (Precursor) GN=GP1 OS=Chlamydomonas reinhardtii (Chlamydomonas smithii) PE=2 SV=1	uncharacterized protein LOC100383262 [Zea mays]
GRMZM2G090603	260	darkviolet		--	--	Molecular Function: aspartic-type endopeptidase activity (GO:0004190);; Biological Process: proteolysis (GO:0006508);; Biological Process: cellular aromatic compound metabolic process (GO:0006725);; Biological Process: defense response (GO:0006952);; Biological Process: response to abiotic stimulus (GO:0009628);; Biological Process: response to hormone stimulus (GO:0009725);; Biological Process: …	--	Aspartic proteinase nepenthesin-1 (Precursor) GN=nep1 OS=Nepenthes gracilis (Slender pitcher plant) PE=1 SV=1	TPA: hypothetical protein ZEAMMB73_629620 [Zea mays]
GRMZM2G091845	274	darkviolet		--	--	Molecular Function: ATP binding (GO:0005524);; Cellular Component: nucleus (GO:0005634);; Biological Process: deoxyribonucleoside monophosphate biosynthetic process (GO:0009157);; Molecular Function: phosphotransferase activity, alcohol group as acceptor (GO:0016773);; Molecular Function: deoxynucleoside kinase activity (GO:0019136);;	--	--	TPA: hypothetical protein ZEAMMB73_897446 [Zea mays]
GRMZM2G092131	256	darkviolet		--	--	--	--	--	SET domain group 40 [Source:Projected from Arabidopsis thaliana (AT5G17240) TAIR;Acc:AT5G17240]
GRMZM2G093422	311	darkviolet		[K]	Transcription	Cellular Component: nucleus (GO:0005634);; Biological Process: DNA-dependent transcription, initiation (GO:0006352);; Molecular Function: zinc ion binding (GO:0008270);; Molecular Function: TBP-class protein binding (GO:0017025);; Biological Process: positive regulation of transcription, DNA-dependent (GO:0045893);;	--	--	hypothetical protein ZEAMMB73_193949 [Zea mays]
GRMZM2G096824	286	darkviolet		[S]	Function unknown	Cellular Component: membrane (GO:0016020);;	--	Uncharacterized membrane protein At4g09580 GN=At4g09580 OS=Arabidopsis thaliana (Mouse-ear cress) PE=1 SV=1	hypothetical protein [Zea mays]
GRMZM2G101926	272	darkviolet		[J]	Translation, ribosomal structure and biogenesis	--	--	--	hypothetical protein [Zea mays]
GRMZM2G107286	245	darkviolet		--	--	--	--	Phylloplanin (Precursor) OS=Nicotiana tabacum (Common tobacco) PE=1 SV=1	hypothetical protein precursor [Zea mays]
GRMZM2G108615	298	darkviolet		--	--	--	--	--	--
GRMZM2G115190	291	darkviolet		--	--	Biological Process: cell fate specification (GO:0001708);; Molecular Function: iron ion transmembrane transporter activity (GO:0005381);; Molecular Function: zinc ion transmembrane transporter activity (GO:0005385);; Cellular Component: plasma membrane (GO:0005886);; Biological Process: iron ion transport (GO:0006826);; Biological Process: water transport (GO:0006833);; Biological Process: oligop…	K14709|0.0|sbi:SORBI_01g012440|hypothetical protein	Fe(2+) transport protein 2 (Precursor) OS=Oryza sativa subsp. japonica (Rice) PE=2 SV=1	TPA: hypothetical protein ZEAMMB73_455789 [Zea mays]
GRMZM2G118047	253	darkviolet	HSF	--	--	GO:0005634//nucleus;GO:0005634//nucleus;GO:0005634//nucleus;GO:0005634//nucleusGO:0003677//DNA binding;GO:0003700//sequencespecific DNA binding transcription factor activity;GO:0043565//sequencespecific DNA binding;GO:0043565//sequencespecific DNA binding;GO:0003700//sequencespecific DNA binding transcription factor activity;GO:0003677//DNA binding;GO:0003700//sequencespecific DNA binding transcr…	--	--	HSF28 HSF type transcription factor [Source:UniProtKB/TrEMBL;Acc:K0DG80]
GRMZM2G120475	297	darkviolet		--	--	--	--	--	hypothetical protein [Zea mays]
GRMZM2G121621	255	darkviolet		--	--	Biological Process: cellular process (GO:0009987);; Cellular Component: intracellular organelle (GO:0043229);;	--	Vegetative cell wall protein gp1 (Precursor) GN=GP1 OS=Chlamydomonas reinhardtii (Chlamydomonas smithii) PE=2 SV=1	uncharacterized protein LOC100191500 [Zea mays]
GRMZM2G122198	263	darkviolet		[E]	Amino acid transport and metabolism	Biological Process: tryptophan biosynthetic process (GO:0000162);; Molecular Function: phosphoribosylanthranilate isomerase activity (GO:0004640);; Biological Process: multicellular organismal development (GO:0007275);; Biological Process: response to UV (GO:0009411);; Cellular Component: chloroplast (GO:0009507);; Biological Process: growth (GO:0040007);;	K01817|0.0|zma:100274239|hypothetical protein LOC100274239	N-(5&apos;-phosphoribosyl)anthranilate isomerase 2, chloroplastic (Precursor) GN=PAI2 OS=Arabidopsis thaliana (Mouse-ear cress) PE=2 SV=1	N-(5&apos;-phosphoribosyl)anthranilate isomerase [Zea mays]
GRMZM2G124229	265	darkviolet		[I]	Lipid transport and metabolism	Molecular Function: binding (GO:0005488);; Cellular Component: cytoplasm (GO:0005737);; Biological Process: amino acid transport (GO:0006865);; Biological Process: defense response (GO:0006952);; Biological Process: metabolic process (GO:0008152);; Biological Process: response to abiotic stimulus (GO:0009628);; Biological Process: anatomical structure morphogenesis (GO:0009653);; Biological Proce…	--	Probable carboxylesterase 15 GN=CXE15 OS=Arabidopsis thaliana (Mouse-ear cress) PE=2 SV=1	uncharacterized protein LOC100274216 [Zea mays]
GRMZM2G124411	260	darkviolet		--	Translation	GO:0005622//intracellular;GO:0005840//ribosome;GO:0016020//membrane;GO:0022626//cytosolic ribosome;GO:0005618//cell wall;GO:0005730//nucleolus;GO:0030529//ribonucleoprotein complex;GO:0005840//ribosome;GO:0005622//intracellular;GO:0005840//ribosome;GO:0016020//membrane;GO:0022626//cytosolic ribosome;GO:0005618//cell wall;GO:0005730//nucleolus;GO:0030529//ribonucleoprotein complex;GO:0005840//ribo…	ko03010//Ribosome	--	60S ribosomal protein L23a; 60S ribosomal protein L23a isoform 1; 60S ribosomal protein L23a isoform 2; 60S ribosomal protein L23a isoform 3; 60S ribosomal protein L23a isoform 4; Uncharacterized protein [Source:UniProtKB/TrEMBL;Acc:B4FF02]
GRMZM2G124876	278	darkviolet		[L]	Replication, recombination and repair	Molecular Function: DNA binding (GO:0003677);; Molecular Function: DNA-directed DNA polymerase activity (GO:0003887);; Molecular Function: ATP binding (GO:0005524);; Cellular Component: plasma membrane (GO:0005886);; Biological Process: DNA replication (GO:0006260);; Cellular Component: DNA polymerase III complex (GO:0009360);; Cellular Component: plastid (GO:0009536);; Biological Process: anatom…	--	Protein STICHEL-like 3 GN=At4g18820 OS=Arabidopsis thaliana (Mouse-ear cress) PE=3 SV=1	hypothetical protein ZEAMMB73_506142, partial [Zea mays]
GRMZM2G125527	246	darkviolet		[J]	Translation, ribosomal structure and biogenesis	Molecular Function: structural constituent of ribosome (GO:0003735);; Cellular Component: mitochondrion (GO:0005739);; Cellular Component: ribosome (GO:0005840);; Biological Process: translation (GO:0006412);; Cellular Component: cytosolic large ribosomal subunit (GO:0022625);; Biological Process: response to antibiotic (GO:0046677);; Biological Process: response to cycloheximide (GO:0046898);;	K02929|1e-76|zma:100280597|60S ribosomal protein L44	60S ribosomal protein L36a OS=Arabidopsis thaliana (Mouse-ear cress) PE=2 SV=3	60S ribosomal protein L44 [Zea mays]
GRMZM2G135617	293	darkviolet		--	--	Biological Process: metabolic process (GO:0008152);; Molecular Function: amino acid binding (GO:0016597);;	--	Arginine/serine-rich protein 45 GN=F19K19.9 OS=Arabidopsis thaliana (Mouse-ear cress) PE=1 SV=1	TPA: ACR4 [Zea mays]
GRMZM2G141922	272	darkviolet		--	--	GO:0046872//metal ion binding;GO:0008270//zinc ion binding;GO:0004842//ubiquitinprotein ligase activity;GO:0008270//zinc ion bindingGO:0042742//defense response to bacterium;GO:0016567//protein ubiquitination;GO:0051865//protein autoubiquitination	--	--	Ankyrin repeat domain--containing protein 28; Uncharacterized protein [Source:UniProtKB/TrEMBL;Acc:B4F8P9]
GRMZM2G142667	297	darkviolet		--	--	--	--	--	Uncharacterized protein; W40 repeat domain-containing protein [Source:UniProtKB/TrEMBL;Acc:E7DDW9]
GRMZM2G142712	269	darkviolet		--	--	Cellular Component: cytoplasm (GO:0005737);; Biological Process: organ growth (GO:0035265);; Cellular Component: intracellular membrane-bounded organelle (GO:0043231);; Biological Process: protein complex disassembly (GO:0043241);;	--	--	hypothetical protein [Zea mays]
GRMZM2G146278	266	darkviolet		--	--	Biological Process: polysaccharide biosynthetic process (GO:0000271);; Molecular Function: protein binding (GO:0005515);; Cellular Component: vacuole (GO:0005773);; Cellular Component: Golgi apparatus (GO:0005794);; Molecular Function: carbon-monoxide oxygenase activity (GO:0008805);; Cellular Component: chloroplast (GO:0009507);; Biological Process: response to sucrose stimulus (GO:0009744);; Bi…	K08360|1e-170|zma:100273232|hypothetical protein LOC100273232	Probable transmembrane ascorbate ferrireductase 2 GN=At5g38630 OS=Arabidopsis thaliana (Mouse-ear cress) PE=2 SV=1	uncharacterized protein LOC100273232 [Zea mays]
GRMZM2G147243	300	darkviolet		--	--	Molecular Function: acid phosphatase activity (GO:0003993);; Cellular Component: nucleus (GO:0005634);; Cellular Component: mitochondrion (GO:0005739);; Cellular Component: endosome (GO:0005768);; Cellular Component: Golgi apparatus (GO:0005794);; Cellular Component: trans-Golgi network (GO:0005802);; Biological Process: regulation of carbohydrate metabolic process (GO:0006109);; Biological Proce…	--	Auxin-responsive protein IAA17 OS=Oryza sativa subsp. japonica (Rice) PE=2 SV=1	IAA17-auxin-responsive Aux/IAA family member [Zea mays]
GRMZM2G147724	274	darkviolet		--	--	GO:0045140//inositol phosphoceramide synthase activityGO:0030148//sphingolipid biosynthetic process	--	--	Uncharacterized protein [Source:UniProtKB/TrEMBL;Acc:B4FD98]
GRMZM2G148052	287	darkviolet		[Q]	Secondary metabolites biosynthesis, transport and catabolism	Molecular Function: monooxygenase activity (GO:0004497);; Molecular Function: binding (GO:0005488);; Molecular Function: iron ion binding (GO:0005506);; Molecular Function: electron carrier activity (GO:0009055);; Cellular Component: membrane (GO:0016020);; Cellular Component: cytoplasmic membrane-bounded vesicle (GO:0016023);; Biological Process: diterpenoid biosynthetic process (GO:0016102);; M…	--	Premnaspirodiene oxygenase GN=CYP71D55 OS=Hyoscyamus muticus (Egyptian henbane) PE=1 SV=1	putative cytochrome P450 superfamily protein [Zea mays]
GRMZM2G150928	271	darkviolet		--	--	--	--	--	TPA: hypothetical protein ZEAMMB73_704542 [Zea mays]
GRMZM2G156459	249	darkviolet		--	--	GO:0016787//hydrolase activity;GO:0003824//catalytic activity;GO:0003824//catalytic activityGO:0008152//metabolic process	--	--	Uncharacterized protein [Source:UniProtKB/TrEMBL;Acc:B4FP91]
GRMZM2G159399	274	darkviolet	ARF	--	--	Molecular Function: DNA binding (GO:0003677);; Cellular Component: nucleus (GO:0005634);; Biological Process: regulation of transcription, DNA-dependent (GO:0006355);; Biological Process: pattern specification process (GO:0007389);; Biological Process: pollen development (GO:0009555);; Biological Process: anatomical structure morphogenesis (GO:0009653);; Biological Process: auxin mediated signali…	--	Auxin response factor 22 GN=OSJNBa0093B11.2 OS=Oryza sativa subsp. japonica (Rice) PE=2 SV=1	auxin response factor 17 [Zea mays]
GRMZM2G159777	268	darkviolet		--	--	Molecular Function: GTPase activity (GO:0003924);; Molecular Function: GTP binding (GO:0005525);; Biological Process: GTP catabolic process (GO:0006184);; Biological Process: protein import into nucleus (GO:0006606);; Biological Process: protein targeting to mitochondrion (GO:0006626);; Biological Process: multicellular organismal development (GO:0007275);; Cellular Component: chloroplast outer m…	--	Translocase of chloroplast 34, chloroplastic GN=MUG13.14 OS=Arabidopsis thaliana (Mouse-ear cress) PE=1 SV=2	translocon at outer membrane of chloroplast34 [Zea mays]
GRMZM2G160463	287	darkviolet		--	--	Cellular Component: mitochondrion (GO:0005739);;	--	Proline-rich receptor-like protein kinase PERK2 GN=PERK2 OS=Arabidopsis thaliana (Mouse-ear cress) PE=2 SV=3	hypothetical protein ZEAMMB73_163634 [Zea mays]
GRMZM2G161544	275	darkviolet	Orphans	--	--	GO:0005886//plasma membrane;GO:0005886//plasma membrane;GO:0005886//plasma membraneGO:0046872//metal ion binding;GO:0016787//hydrolase activity;GO:0003824//catalytic activity;GO:0004721//phosphoprotein phosphatase activity;GO:0004722//protein serine/threonine phosphatase activity;GO:0046872//metal ion binding;GO:0004722//protein serine/threonine phosphatase activity;GO:0046872//metal ion binding;…	--	--	Uncharacterized protein [Source:UniProtKB/TrEMBL;Acc:B4FYD5]
GRMZM2G169699	282	darkviolet		--	--	GO:0009507//chloroplast;GO:0009570//chloroplast stroma;GO:0009571//proplastid stromaGO:0010207//photosystem II assembly	--	--	--
GRMZM2G170351	252	darkviolet		[J]	Translation, ribosomal structure and biogenesis	Cellular Component: cytoplasmic membrane-bounded vesicle (GO:0016023);; Molecular Function: transferase activity, transferring hexosyl groups (GO:0016758);; Cellular Component: intrinsic to endoplasmic reticulum membrane (GO:0031227);;	--	Arginine/serine-rich protein 45 GN=F19K19.9 OS=Arabidopsis thaliana (Mouse-ear cress) PE=1 SV=1	hypothetical protein ZEAMMB73_321973 [Zea mays]
GRMZM2G172230	260	darkviolet		[O]	Posttranslational modification, protein turnover, chaperones	Molecular Function: ATP-dependent peptidase activity (GO:0004176);; Molecular Function: ATP binding (GO:0005524);; Cellular Component: cell wall (GO:0005618);; Cellular Component: mitochondrion (GO:0005739);; Cellular Component: cytosol (GO:0005829);; Biological Process: proteolysis (GO:0006508);; Molecular Function: peptidase activity (GO:0008233);; Cellular Component: chloroplast thylakoid memb…	K03696|0.0|sbi:SORBI_04g021410|hypothetical protein	Chaperone protein ClpD1, chloroplastic (Precursor) GN=P0458B05.10 OS=Oryza sativa subsp. japonica (Rice) PE=2 SV=1	hypothetical protein ZEAMMB73_446197 [Zea mays]
GRMZM2G173647	272	darkviolet		--	--	Molecular Function: ATP binding (GO:0005524);; Biological Process: response to stress (GO:0006950);; Biological Process: defense response (GO:0006952);; Molecular Function: nucleoside-triphosphatase activity (GO:0017111);; Molecular Function: ADP binding (GO:0043531);;	K13459|0.0|sbi:SORBI_03g036800|hypothetical protein	Disease resistance protein RPS2 GN=RPS2 OS=Arabidopsis thaliana (Mouse-ear cress) PE=1 SV=1	TPA: disease resistance analog PIC21 [Zea mays]
GRMZM2G175031	251	darkviolet		--	--	--	--	--	Uncharacterized protein [Source:UniProtKB/TrEMBL;Acc:C4J9G3]
GRMZM2G301738	269	darkviolet		[RTKL]	--	Molecular Function: protein kinase activity (GO:0004672);; Molecular Function: protein serine/threonine kinase activity (GO:0004674);; Molecular Function: binding (GO:0005488);; Molecular Function: ATP binding (GO:0005524);; Biological Process: protein phosphorylation (GO:0006468);; Biological Process: response to stress (GO:0006950);; Cellular Component: membrane (GO:0016020);; Cellular Componen…	--	G-type lectin S-receptor-like serine/threonine-protein kinase At2g19130 (Precursor) GN=At2g19130 OS=Arabidopsis thaliana (Mouse-ear cress) PE=2 SV=1	TPA: putative S-locus receptor-like protein kinase family protein [Zea mays]
GRMZM2G304575	280	darkviolet		--	--	Cellular Component: nucleosome (GO:0000786);; Molecular Function: DNA binding (GO:0003677);; Cellular Component: nucleolus (GO:0005730);; Biological Process: nucleosome assembly (GO:0006334);; Cellular Component: chloroplast (GO:0009507);; Molecular Function: protein heterodimerization activity (GO:0046982);;	K11252|1e-102|zma:100192792|hypothetical protein LOC100192792	Histone H2B.1 OS=Zea mays (Maize) PE=2 SV=3	uncharacterized protein LOC100192792 [Zea mays]
GRMZM2G313656	250	darkviolet		--	--	--	--	--	SAM domain family protein [Source:UniProtKB/TrEMBL;Acc:B6SUI3]
GRMZM2G316665	286	darkviolet		--	--	--	--	--	Uncharacterized protein [Source:UniProtKB/TrEMBL;Acc:K7TFW8]
GRMZM2G346278	261	darkviolet		[R]	General function prediction only	Molecular Function: helicase activity (GO:0004386);; Biological Process: DNA metabolic process (GO:0006259);; Biological Process: meiosis I (GO:0007127);; Biological Process: chromosome organization (GO:0051276);; Molecular Function: organic cyclic compound binding (GO:0097159);;	--	DEAD-box ATP-dependent RNA helicase ISE2, chloroplastic (Precursor) GN=F20P5.20 OS=Arabidopsis thaliana (Mouse-ear cress) PE=1 SV=2	hypothetical protein ZEAMMB73_474780 [Zea mays]
GRMZM2G348664	247	darkviolet		--	--	--	--	--	--
GRMZM2G392932	275	darkviolet		--	--	Biological Process: developmental process involved in reproduction (GO:0003006);; Biological Process: protein folding (GO:0006457);; Biological Process: multicellular organismal development (GO:0007275);; Cellular Component: prefoldin complex (GO:0016272);; Biological Process: anatomical structure development (GO:0048856);; Molecular Function: unfolded protein binding (GO:0051082);;	--	--	TPA: hypothetical protein ZEAMMB73_930543 [Zea mays]
GRMZM2G423831	248	darkviolet		--	--	Cellular Component: plastid (GO:0009536);; Biological Process: thylakoid membrane organization (GO:0010027);; Molecular Function: FMN binding (GO:0010181);; Molecular Function: oxidoreductase activity (GO:0016491);; Biological Process: isopentenyl diphosphate biosynthetic process, mevalonate-independent pathway (GO:0019288);; Biological Process: oxidation-reduction process (GO:0055114);;	--	Uncharacterized protein At3g49140 GN=At3g49140 OS=Arabidopsis thaliana (Mouse-ear cress) PE=1 SV=2	uncharacterized protein LOC100304356 [Zea mays]
GRMZM2G434506	266	darkviolet		--	--	Molecular Function: protein serine/threonine kinase activity (GO:0004674);; Molecular Function: protein binding (GO:0005515);; Cellular Component: nucleus (GO:0005634);; Cellular Component: mitochondrion (GO:0005739);; Molecular Function: protein kinase activator activity (GO:0030295);; Biological Process: cellular response to glucose starvation (GO:0042149);; Biological Process: protein autophos…	--	Protein DEHYDRATION-INDUCED 19 homolog 5 OS=Oryza sativa subsp. japonica (Rice) PE=2 SV=1	TPA: hypothetical protein ZEAMMB73_771334 [Zea mays]
GRMZM2G449950	264	darkviolet	C2C2-Dof	--	--	GO:0003677//DNA binding;GO:0008270//zinc ion binding;GO:0016747//transferase activity, transferring acyl groups other than aminoacyl groups;GO:0003677//DNA bindingGO:0006355//regulation of transcription, DNAtemplated;GO:0008152//metabolic process;GO:0006355//regulation of transcription, DNAtemplated	--	--	Uncharacterized protein [Source:UniProtKB/TrEMBL;Acc:K7U893]
GRMZM5G846314	257	darkviolet		--	--	Cellular Component: cytoplasmic membrane-bounded vesicle (GO:0016023);;	--	--	hypothetical protein ZEAMMB73_492630 [Zea mays]
GRMZM5G888797	259	darkviolet		--	--	--	--	--	Uncharacterized protein [Source:UniProtKB/TrEMBL;Acc:B4FQB6]
Putative_gene_4999	250	darkviolet		[KL]	--	Molecular Function: DNA binding (GO:0003677);; Molecular Function: DNA helicase activity (GO:0003678);; Molecular Function: chromatin binding (GO:0003682);; Molecular Function: helicase activity (GO:0004386);; Molecular Function: protein binding (GO:0005515);; Molecular Function: ATP binding (GO:0005524);; Cellular Component: nucleus (GO:0005634);; Cellular Component: cytosol (GO:0005829);; Biolo…	--	Putative SWI/SNF-related matrix-associated actin-dependent regulator of chromatin subfamily A member 3-like 2 GN=At5g22750 OS=Arabidopsis thaliana (Mouse-ear cress) PE=2 SV=1	hypothetical protein SORBIDRAFT_04g021470 [Sorghum bicolor]
AC191589.3_FG003	384	grey60		--	--	--	--	--	TPA: hypothetical protein ZEAMMB73_511462 [Zea mays]
AC194341.4_FG004	382	grey60		--	--	GO:0016829//lyase activity;GO:0016829//lyase activity	--	--	Uncharacterized protein [Source:UniProtKB/TrEMBL;Acc:B4FZ30]
AC199058.2_FG001	630	grey60		--	--	--	--	--	Uncharacterized protein [Source:UniProtKB/TrEMBL;Acc:K7TFK0]
AC205077.3_FG003	324	grey60		--	--	Cellular Component: cell part (GO:0044464);;	--	Proline-rich receptor-like protein kinase PERK2 GN=PERK2 OS=Arabidopsis thaliana (Mouse-ear cress) PE=2 SV=3	TPA: hypothetical protein ZEAMMB73_427747 [Zea mays]
AC208860.3_FG002	453	grey60		--	--	Cellular Component: mitochondrion (GO:0005739);; Biological Process: GPI anchor metabolic process (GO:0006505);; Biological Process: intracellular protein transport (GO:0006886);; Cellular Component: chloroplast envelope (GO:0009941);; Molecular Function: hydrolase activity, acting on ester bonds (GO:0016788);; Cellular Component: intrinsic to endoplasmic reticulum membrane (GO:0031227);;	--	--	hypothetical protein ZEAMMB73_212844 [Zea mays]
AC210168.4_FG003	419	grey60		--	--	Biological Process: response to stress (GO:0006950);; Cellular Component: cytoplasmic membrane-bounded vesicle (GO:0016023);; Molecular Function: hydrolase activity (GO:0016787);;	--	Osmotin-like protein (Precursor) OS=Solanum lycopersicum (Tomato) PE=1 SV=1	TPA: putative thaumatin domain family protein [Zea mays]
AC217358.3_FG007	430	grey60		[IQR]	--	Molecular Function: nucleotide binding (GO:0000166);; Cellular Component: extracellular region (GO:0005576);; Biological Process: response to hormone stimulus (GO:0009725);; Cellular Component: cytoplasmic membrane-bounded vesicle (GO:0016023);; Biological Process: terpenoid biosynthetic process (GO:0016114);; Molecular Function: oxidoreductase activity (GO:0016491);; Molecular Function: steroid …	--	11-beta-hydroxysteroid dehydrogenase-like 5 GN=HSD5 OS=Arabidopsis thaliana (Mouse-ear cress) PE=2 SV=1	TPA: hypothetical protein ZEAMMB73_783233 [Zea mays]
AC217975.3_FG001	429	grey60		[T]	Signal transduction mechanisms	Molecular Function: two-component sensor activity (GO:0000155);; Molecular Function: pyruvate dehydrogenase (acetyl-transferring) kinase activity (GO:0004740);; Molecular Function: ATP binding (GO:0005524);; Cellular Component: mitochondrion (GO:0005739);; Biological Process: signal transduction (GO:0007165);; Molecular Function: histidine phosphotransfer kinase activity (GO:0009927);; Biological…	K00898|0.0|zma:542603|pdlk2, PDK2	[Pyruvate dehydrogenase (acetyl-transferring)] kinase, mitochondrial OS=Arabidopsis thaliana (Mouse-ear cress) PE=1 SV=1	unknown [Zea mays]
AC225179.3_FG003	511	grey60		[J]	Translation, ribosomal structure and biogenesis	Molecular Function: protein binding (GO:0005515);; Biological Process: ubiquitin-dependent protein catabolic process (GO:0006511);; Biological Process: response to abscisic acid stimulus (GO:0009737);; Biological Process: regulation of gene expression (GO:0010468);; Biological Process: posttranscriptional regulation of gene expression (GO:0010608);; Biological Process: negative regulation of gene…	--	F-box protein FBW2 GN=T3H13.1 OS=Arabidopsis thaliana (Mouse-ear cress) PE=1 SV=1	TPA: hypothetical protein ZEAMMB73_752164 [Zea mays]
AC226235.2_FG003	390	grey60		--	--	Molecular Function: binding (GO:0005488);; Cellular Component: plastid (GO:0009536);; Biological Process: cell wall polysaccharide metabolic process (GO:0010383);; Cellular Component: mediator complex (GO:0016592);; Molecular Function: hydrolase activity (GO:0016787);;	--	Vegetative cell wall protein gp1 (Precursor) GN=GP1 OS=Chlamydomonas reinhardtii (Chlamydomonas smithii) PE=2 SV=1	uncharacterized protein LOC100192465 [Zea mays]
AC233865.1_FG003	388	grey60	NAC	--	--	GO:0005634//nucleusGO:0003677//DNA bindingGO:0006351//transcription, DNAtemplated;GO:0006355//regulation of transcription, DNAtemplated	--	--	--
AC233870.1_FG003	546	grey60		--	--	Biological Process: response to abiotic stimulus (GO:0009628);; Biological Process: anatomical structure development (GO:0048856);; Biological Process: regulation of biological process (GO:0050789);;	--	Protein EARLY FLOWERING 3 OS=Arabidopsis thaliana (Mouse-ear cress) PE=1 SV=1	hypothetical protein ZEAMMB73_525396 [Zea mays]
AC233898.1_FG003	382	grey60		--	--	--	--	--	Uncharacterized protein [Source:UniProtKB/TrEMBL;Acc:K7UCB7]
AC233979.1_FG007	389	grey60		--	--	Biological Process: cellular process (GO:0009987);; Cellular Component: cell part (GO:0044464);;	--	Protodermal factor 1 (Precursor) GN=PDF1 OS=Arabidopsis thaliana (Mouse-ear cress) PE=2 SV=1	uncharacterized protein LOC100279111 [Zea mays]
GRMZM2G000932	477	grey60		[IQR]	--	Cellular Component: plasma membrane (GO:0005886);; Biological Process: carbohydrate metabolic process (GO:0005975);; Biological Process: nucleobase-containing compound metabolic process (GO:0006139);; Biological Process: lipid biosynthetic process (GO:0008610);; Cellular Component: chloroplast inner membrane (GO:0009706);; Biological Process: cellular component organization (GO:0016043);; Molecul…	--	Short-chain dehydrogenase TIC 32, chloroplastic GN=TIC32 OS=Arabidopsis thaliana (Mouse-ear cress) PE=2 SV=1	hypothetical protein ZEAMMB73_670258 [Zea mays]
GRMZM2G001332	372	grey60		--	--	--	--	--	Uncharacterized protein [Source:UniProtKB/TrEMBL;Acc:K7UL81]
GRMZM2G002178	494	grey60		--	--	Molecular Function: iron ion binding (GO:0005506);; Cellular Component: mitochondrion (GO:0005739);; Molecular Function: electron carrier activity (GO:0009055);; Cellular Component: chloroplast thylakoid membrane (GO:0009535);; Biological Process: response to wounding (GO:0009611);; Biological Process: response to fungus (GO:0009620);; Biological Process: response to jasmonic acid stimulus (GO:00…	--	Allene oxide synthase 2 GN=OSJNBa0081P02.18 OS=Oryza sativa subsp. japonica (Rice) PE=2 SV=2	TPA: putative cytochrome P450 superfamily protein isoform 1 [Zea mays]
GRMZM2G004060	357	grey60	WRKY	--	--	Biological Process: MAPK cascade (GO:0000165);; Biological Process: immune effector process (GO:0002252);; Molecular Function: DNA binding (GO:0003677);; Molecular Function: sequence-specific DNA binding transcription factor activity (GO:0003700);; Molecular Function: protein binding (GO:0005515);; Cellular Component: nucleolus (GO:0005730);; Biological Process: protein targeting to membrane (GO:…	--	Probable WRKY transcription factor 70 GN=WRKY70 OS=Arabidopsis thaliana (Mouse-ear cress) PE=2 SV=1	putative WRKY DNA-binding domain superfamily protein [Zea mays]
GRMZM2G005493	338	grey60		--	--	Cellular Component: vacuolar membrane (GO:0005774);; Cellular Component: endoplasmic reticulum (GO:0005783);; Cellular Component: Golgi apparatus (GO:0005794);; Cellular Component: plasma membrane (GO:0005886);; Biological Process: pentose-phosphate shunt (GO:0006098);; Molecular Function: xylose isomerase activity (GO:0009045);; Cellular Component: cytoplasmic membrane-bounded vesicle (GO:001602…	K01805|0.0|zma:100194385|hypothetical protein LOC100194385	Xylose isomerase GN=XYLA OS=Hordeum vulgare (Barley) PE=1 SV=1	putative xylose isomerase family protein precursor [Zea mays]
GRMZM2G006973	351	grey60		--	--	GO:0046872//metal ion binding;GO:0008270//zinc ion binding;GO:0008270//zinc ion binding	--	--	Uncharacterized protein [Source:UniProtKB/TrEMBL;Acc:K7W7B4]
GRMZM2G007715	372	grey60		--	--	GO:0046872//metal ion binding;GO:0003824//catalytic activity;GO:0046872//metal ion binding;GO:0003824//catalytic activity	--	--	--
GRMZM2G009681	474	grey60		--	--	GO:0000166//nucleotide binding;GO:0003824//catalytic activity;GO:0050662//coenzyme binding;GO:0050662//coenzyme binding;GO:0003824//catalytic activityGO:0044237//cellular metabolic process	--	--	Dihydroflavonol-4-reductase; Uncharacterized protein [Source:UniProtKB/TrEMBL;Acc:B4G0A7]
GRMZM2G009948	349	grey60		--	--	--	--	--	unknown [Zea mays]
GRMZM2G010604	451	grey60		--	--	--	--	--	Putative uncharacterized protein [Source:UniProtKB/TrEMBL;Acc:B6SP31]
GRMZM2G010868	339	grey60		--	--	Biological Process: lipid transport (GO:0006869);; Biological Process: response to stress (GO:0006950);; Molecular Function: lipid binding (GO:0008289);; Cellular Component: cytoplasmic membrane-bounded vesicle (GO:0016023);;	--	Non-specific lipid-transfer protein (Precursor) OS=Zea mays (Maize) PE=1 SV=1	phospholipid transfer protein precursor [Zea mays]
GRMZM2G011006	496	grey60		--	--	Biological Process: RNA processing (GO:0006396);; Cellular Component: nuclear lumen (GO:0031981);; Biological Process: regulation of cellular process (GO:0050794);;	--	Formin-like protein 3 OS=Oryza sativa subsp. japonica (Rice) PE=2 SV=2	unknown [Zea mays]
GRMZM2G012453	531	grey60		--	--	GO:0005524//ATP binding;GO:0003676//nucleic acid binding;GO:0008026//ATPdependent helicase activity	--	--	--
GRMZM2G012891	351	grey60		[M]	Cell wall/membrane/envelope biogenesis	Cellular Component: intracellular organelle (GO:0043229);;	--	Formin-like protein 5 GN=P0453E05.107 OS=Oryza sativa subsp. japonica (Rice) PE=2 SV=2	TPA: MTD1 [Zea mays]
GRMZM2G013342	410	grey60		--	--	Molecular Function: protein binding (GO:0005515);; Biological Process: rRNA processing (GO:0006364);; Cellular Component: chloroplast thylakoid membrane (GO:0009535);; Cellular Component: photosystem I reaction center (GO:0009538);; Biological Process: plastid organization (GO:0009657);; Cellular Component: chloroplast envelope (GO:0009941);; Biological Process: photosystem II assembly (GO:001020…	K02692|1e-144|zma:100191984|hypothetical protein LOC100191984	Photosystem I reaction center subunit II, chloroplastic (Precursor) GN=psaD OS=Hordeum vulgare (Barley) PE=1 SV=1	uncharacterized protein LOC100191984 [Zea mays]
GRMZM2G014392	516	grey60		[Q]	Secondary metabolites biosynthesis, transport and catabolism	Molecular Function: protein binding (GO:0005515);; Biological Process: response to stress (GO:0006950);; Biological Process: response to cold (GO:0009409);; Biological Process: response to water deprivation (GO:0009414);; Cellular Component: chloroplast thylakoid membrane (GO:0009535);; Cellular Component: chloroplast stroma (GO:0009570);; Biological Process: abscisic acid biosynthetic process (G…	K09840|0.0|zma:732819|vp14	9-cis-epoxycarotenoid dioxygenase 1, chloroplastic (Precursor) GN=VP14 OS=Zea mays (Maize) PE=1 SV=2	TPA: viviparous14 [Zea mays]
GRMZM2G015419	530	grey60		--	--	Biological Process: maltose metabolic process (GO:0000023);; Biological Process: sulfur amino acid metabolic process (GO:0000096);; Molecular Function: iron ion binding (GO:0005506);; Molecular Function: protein binding (GO:0005515);; Cellular Component: plasma membrane (GO:0005886);; Biological Process: glycine catabolic process (GO:0006546);; Biological Process: unsaturated fatty acid biosynthe…	--	Lipoxygenase 2.3, chloroplastic (Precursor) GN=LOX2.3 OS=Hordeum vulgare (Barley) PE=1 SV=1	lipoxygenase [Zea mays]
GRMZM2G016936	352	grey60		--	--	--	--	--	Uncharacterized protein [Source:UniProtKB/TrEMBL;Acc:K7V5H9]
GRMZM2G018798	329	grey60		[R]	General function prediction only	Biological Process: reproduction (GO:0000003);; Molecular Function: ubiquitin-protein ligase activity (GO:0004842);; Molecular Function: protein binding (GO:0005515);; Cellular Component: mitochondrion (GO:0005739);; Molecular Function: zinc ion binding (GO:0008270);; Biological Process: response to water deprivation (GO:0009414);; Biological Process: regulation of gene expression (GO:0010468);; …	--	E3 ubiquitin protein ligase DRIP2 GN=DRIP2 OS=Arabidopsis thaliana (Mouse-ear cress) PE=1 SV=1	TPA: putative RING zinc finger domain superfamily protein [Zea mays]
GRMZM2G019328	406	grey60		--	--	--	--	Major latex allergen Hev b 5 OS=Hevea brasiliensis (Para rubber tree) PE=1 SV=3	hypothetical protein ZEAMMB73_904534 [Zea mays]
GRMZM2G020429	448	grey60		[F]	Nucleotide transport and metabolism	Biological Process: transition metal ion transport (GO:0000041);; Biological Process: RNA splicing, via endonucleolytic cleavage and ligation (GO:0000394);; Molecular Function: uracil phosphoribosyltransferase activity (GO:0004845);; Molecular Function: uridine kinase activity (GO:0004849);; Molecular Function: ATP binding (GO:0005524);; Cellular Component: cytosol (GO:0005829);; Biological Proce…	K00876|1e-140|zma:100191860|hypothetical protein LOC100191860	Putative uracil phosphoribosyltransferase (Precursor) GN=UKL2 OS=Arabidopsis thaliana (Mouse-ear cress) PE=2 SV=1	TPA: hypothetical protein ZEAMMB73_587141 [Zea mays]
GRMZM2G020826	380	grey60		--	--	Cellular Component: nucleosome (GO:0000786);; Molecular Function: DNA binding (GO:0003677);; Cellular Component: nucleus (GO:0005634);; Biological Process: nucleosome assembly (GO:0006334);; Cellular Component: intracellular organelle (GO:0043229);;	--	Histone H1 OS=Solanum lycopersicum (Tomato) PE=3 SV=1	unknown [Zea mays]
GRMZM2G023275	483	grey60		--	--	Cellular Component: vacuole (GO:0005773);;	--	Vegetative cell wall protein gp1 (Precursor) GN=GP1 OS=Chlamydomonas reinhardtii (Chlamydomonas smithii) PE=2 SV=1	hypothetical protein ZEAMMB73_165363 [Zea mays]
GRMZM2G023755	339	grey60		[A]	RNA processing and modification	Molecular Function: zinc ion binding (GO:0008270);; Cellular Component: plastid (GO:0009536);;	--	Probable E3 ubiquitin ligase SUD1 GN=F28A23.140 OS=Arabidopsis thaliana (Mouse-ear cress) PE=1 SV=1	LOC100280854 [Zea mays]
GRMZM2G026229	341	grey60		--	--	--	--	--	Uncharacterized protein [Source:UniProtKB/TrEMBL;Acc:B4FJQ1]
GRMZM2G028379	371	grey60		--	--	--	--	--	TPA: p8MTCP1, partial [Zea mays]
GRMZM2G028980	417	grey60	ARF	--	--	Biological Process: regionalization (GO:0003002);; Molecular Function: DNA binding (GO:0003677);; Cellular Component: nucleus (GO:0005634);; Biological Process: regulation of transcription, DNA-dependent (GO:0006355);; Biological Process: regulation of translation (GO:0006417);; Biological Process: organelle organization (GO:0006996);; Cellular Component: plastid (GO:0009536);; Biological Process…	--	Auxin response factor 6 OS=Oryza sativa subsp. japonica (Rice) PE=1 SV=1	hypothetical protein ZEAMMB73_859793 [Zea mays]
GRMZM2G029314	403	grey60		--	--	Biological Process: microtubule cytoskeleton organization (GO:0000226);; Biological Process: cytokinesis by cell plate formation (GO:0000911);;	--	--	uncharacterized protein LOC100383269 [Zea mays]
GRMZM2G029573	451	grey60		[EF]	--	Biological Process: RNA methylation (GO:0001510);; Molecular Function: carbamoyl-phosphate synthase (glutamine-hydrolyzing) activity (GO:0004088);; Molecular Function: ATP binding (GO:0005524);; Cellular Component: cytosol (GO:0005829);; Cellular Component: carbamoyl-phosphate synthase complex (GO:0005951);; Biological Process: purine nucleotide biosynthetic process (GO:0006164);; Biological Proc…	K01956|0.0|zma:100193467|pco072185	Carbamoyl-phosphate synthase small chain, chloroplastic (Precursor) GN=OSJNBb0060O16.25 OS=Oryza sativa subsp. japonica (Rice) PE=2 SV=2	hypothetical protein ZEAMMB73_621614 [Zea mays]
GRMZM2G030784	539	grey60		--	Global and overview maps;Global and overview maps;Carbohydrate metabolism;Energy metabolism;Carbohydrate metabolism;Carbohydrate metabolism	GO:0005773//vacuole;GO:0005886//plasma membrane;GO:0009507//chloroplast;GO:0009570//chloroplast stroma;GO:0048046//apoplast;GO:0005618//cell wall;GO:0005739//mitochondrion;GO:0005773//vacuole;GO:0005886//plasma membrane;GO:0009507//chloroplast;GO:0009570//chloroplast stroma;GO:0048046//apoplast;GO:0005618//cell wall;GO:0005739//mitochondrion;GO:0005737//cytoplasmGO:0016853//isomerase activity;GO:…	ko01100//Metabolic pathways;ko01110//Biosynthesis of secondary metabolites;ko00010//Glycolysis / Gluconeogenesis;ko00710//Carbon fixation in photosynthetic organisms;ko00051//Fructose and mannose metabolism;ko00562//Inositol phosphate metabolism	--	Triosephosphate isomerase, cytosolic [Source:UniProtKB/Swiss--Prot;Acc:P12863]
GRMZM2G031628	368	grey60		[G]	Carbohydrate transport and metabolism	Molecular Function: glucan exo-1,3-beta-glucosidase activity (GO:0004338);; Molecular Function: beta-galactosidase activity (GO:0004565);; Molecular Function: beta-mannosidase activity (GO:0004567);; Cellular Component: extracellular region (GO:0005576);; Cellular Component: mitochondrion (GO:0005739);; Biological Process: carbohydrate metabolic process (GO:0005975);; Molecular Function: zinc ion…	K05350|6e-61|zma:100281773|beta-glucosidase	Beta-glucosidase 18 (Precursor) OS=Oryza sativa subsp. japonica (Rice) PE=2 SV=2	hypothetical protein ZEAMMB73_706505, partial [Zea mays]
GRMZM2G032337	388	grey60		--	--	GO:0000166//nucleotide binding;GO:0005524//ATP binding;GO:0004672//protein kinase activity;GO:0004674//protein serine/threonine kinase activity;GO:0016772//transferase activity, transferring phosphoruscontaining groups;GO:0005524//ATP binding;GO:0004674//protein serine/threonine kinase activity;GO:0000166//nucleotide binding;GO:0005524//ATP binding;GO:0004672//protein kinase activity;GO:0004674//…	--	--	Uncharacterized protein [Source:UniProtKB/TrEMBL;Acc:K7U592]
GRMZM2G033555	459	grey60		[MG]	--	Biological Process: alternative nuclear mRNA splicing, via spliceosome (GO:0000380);; Molecular Function: double-stranded DNA binding (GO:0003690);; Molecular Function: single-stranded DNA binding (GO:0003697);; Molecular Function: mRNA binding (GO:0003729);; Molecular Function: catalytic activity (GO:0003824);; Molecular Function: protein kinase activity (GO:0004672);; Molecular Function: calmod…	--	Cinnamoyl-CoA reductase 1 GN=T24D18.5 OS=Arabidopsis thaliana (Mouse-ear cress) PE=1 SV=1	uncharacterized protein LOC101027223 [Zea mays]
GRMZM2G034611	378	grey60		[RTKL]	--	Biological Process: MAPK cascade (GO:0000165);; Biological Process: response to molecule of bacterial origin (GO:0002237);; Molecular Function: protein serine/threonine kinase activity (GO:0004674);; Molecular Function: ATP binding (GO:0005524);; Cellular Component: nucleus (GO:0005634);; Cellular Component: plasma membrane (GO:0005886);; Biological Process: regulation of transcription, DNA-depen…	--	Probable receptor-like protein kinase At5g39020 (Precursor) GN=At5g39020 OS=Arabidopsis thaliana (Mouse-ear cress) PE=2 SV=1	putative protein kinase superfamily protein [Zea mays]
GRMZM2G037411	346	grey60		--	--	Biological Process: response to UV (GO:0009411);; Cellular Component: plant-type cell wall (GO:0009505);; Cellular Component: chloroplast (GO:0009507);; Biological Process: flavonoid biosynthetic process (GO:0009813);; Biological Process: pollen tube growth (GO:0009860);; Cellular Component: cytoplasmic membrane-bounded vesicle (GO:0016023);; Biological Process: histone phosphorylation (GO:001657…	--	Pectinesterase QRT1 (Precursor) GN=MDF20.3 OS=Arabidopsis thaliana (Mouse-ear cress) PE=2 SV=1	TPA: hypothetical protein ZEAMMB73_008946 [Zea mays]
GRMZM2G038394	328	grey60		--	--	GO:0005509//calcium ion binding;GO:0005509//calcium ion binding	--	--	--
GRMZM2G039254	508	grey60		--	--	Cellular Component: mitochondrion (GO:0005739);;	--	Pentatricopeptide repeat-containing protein At1g71210 GN=At1g71210 OS=Arabidopsis thaliana (Mouse-ear cress) PE=2 SV=1	hypothetical protein ZEAMMB73_723641 [Zea mays]
GRMZM2G040387	392	grey60		--	--	Cellular Component: mitochondrion (GO:0005739);;	--	--	hypothetical protein [Zea mays]
GRMZM2G044457	318	grey60		--	--	--	--	--	DUF1692 domain, endoplasmic reticulum vescicle transporter protein; Uncharacterized protein [Source:UniProtKB/TrEMBL;Acc:B4FU96]
GRMZM2G044822	440	grey60		[R]	General function prediction only	Cellular Component: mitochondrion (GO:0005739);; Biological Process: cellular process (GO:0009987);; Biological Process: macromolecule metabolic process (GO:0043170);;	--	Arginine/serine-rich protein 45 GN=F19K19.9 OS=Arabidopsis thaliana (Mouse-ear cress) PE=1 SV=1	hypothetical protein [Zea mays]
GRMZM2G044989	436	grey60		[L]	Replication, recombination and repair	Molecular Function: DNA binding (GO:0003677);; Molecular Function: DNA-directed DNA polymerase activity (GO:0003887);; Molecular Function: ATP binding (GO:0005524);; Cellular Component: plasma membrane (GO:0005886);; Biological Process: DNA replication (GO:0006260);; Biological Process: cellular protein modification process (GO:0006464);; Cellular Component: DNA polymerase III complex (GO:0009360…	--	Protein STICHEL-like 2 GN=At4g24790 OS=Arabidopsis thaliana (Mouse-ear cress) PE=2 SV=1	TPA: hypothetical protein ZEAMMB73_202347 [Zea mays]
GRMZM2G046024	499	grey60		[V]	Defense mechanisms	Molecular Function: ATP binding (GO:0005524);; Cellular Component: plasma membrane (GO:0005886);; Biological Process: ATP catabolic process (GO:0006200);; Biological Process: response to water deprivation (GO:0009414);; Biological Process: response to abscisic acid stimulus (GO:0009737);; Cellular Component: chloroplast envelope (GO:0009941);; Biological Process: transpiration (GO:0010148);; Cell…	--	ABC transporter G family member 25 GN=F17M19.11 OS=Arabidopsis thaliana (Mouse-ear cress) PE=2 SV=1	ATPase, coupled to transmembrane movement of substances [Zea mays]
GRMZM2G047995	438	grey60		[I]	Lipid transport and metabolism	Molecular Function: triglyceride lipase activity (GO:0004806);; Biological Process: lipid metabolic process (GO:0006629);; Biological Process: response to stress (GO:0006950);; Cellular Component: cytoplasmic membrane-bounded vesicle (GO:0016023);; Molecular Function: lipase activity (GO:0016298);; Cellular Component: intracellular membrane-bounded organelle (GO:0043231);; Biological Process: cel…	--	Phospholipase A(1) DAD1, chloroplastic (Precursor) GN=DAD1 OS=Arabidopsis thaliana (Mouse-ear cress) PE=1 SV=1	TPA: hypothetical protein ZEAMMB73_984388 [Zea mays]
GRMZM2G049418	376	grey60		[R]	General function prediction only	Molecular Function: iron ion binding (GO:0005506);; Biological Process: fatty acid catabolic process (GO:0009062);; Biological Process: response to abiotic stimulus (GO:0009628);; Biological Process: response to red or far red light (GO:0009639);; Biological Process: gibberellin biosynthetic process (GO:0009686);; Biological Process: response to gibberellin stimulus (GO:0009739);; Biological Proc…	--	Gibberellin 20 oxidase 2 OS=Oryza sativa subsp. japonica (Rice) PE=1 SV=1	hypothetical protein ZEAMMB73_890121 [Zea mays]
GRMZM2G052650	354	grey60		--	--	GO:0000166//nucleotide binding;GO:0005524//ATP binding;GO:0004672//protein kinase activity;GO:0004674//protein serine/threonine kinase activity;GO:0016772//transferase activity, transferring phosphoruscontaining groups;GO:0005524//ATP binding;GO:0004672//protein kinase activity;GO:0016772//transferase activity, transferring phosphoruscontaining groups;GO:0005524//ATP binding;GO:0004672//protein k…	--	--	--
GRMZM2G058414	424	grey60		--	--	Biological Process: lipid metabolic process (GO:0006629);; Molecular Function: hydrolase activity (GO:0016787);;	--	Patatin-1-Kuras 2 (Precursor) GN=pat1-k2 OS=Solanum tuberosum (Potato) PE=1 SV=1	TPA: hypothetical protein ZEAMMB73_701734 [Zea mays]
GRMZM2G058447	344	grey60		--	--	GO:0016168//chlorophyll binding;GO:0016168//chlorophyll bindingGO:0009773//photosynthetic electron transport in photosystem I;GO:0019288//isopentenyl diphosphate biosynthetic process, methylerythritol 4phosphate pathway;GO:0015995//chlorophyll biosynthetic process;GO:0009657//plastid organization;GO:0009637//response to blue light;GO:0010218//response to far red light;GO:0010114//response to red …	--	--	--
GRMZM2G061742	377	grey60		--	--	Molecular Function: binding (GO:0005488);; Biological Process: defense response (GO:0006952);; Molecular Function: ADP binding (GO:0043531);;	--	Putative disease resistance RPP13-like protein 1 GN=RPPL1 OS=Arabidopsis thaliana (Mouse-ear cress) PE=3 SV=1	rust resistance protein Rp1-dp3 [Zea mays]
GRMZM2G067256	366	grey60		--	--	--	--	--	hypothetical protein ZEAMMB73_984024 [Zea mays]
GRMZM2G067313	404	grey60		--	--	Cellular Component: exocyst (GO:0000145);; Molecular Function: binding (GO:0005488);; Cellular Component: nucleus (GO:0005634);; Cellular Component: mitochondrion (GO:0005739);; Cellular Component: cytosol (GO:0005829);; Biological Process: exocytosis (GO:0006887);; Cellular Component: membrane (GO:0016020);; Biological Process: cellular component organization (GO:0016043);; Molecular Function: k…	K07195|0.0|zma:100304423|hypothetical protein LOC100304423	Arginine/serine-rich protein 45 GN=F19K19.9 OS=Arabidopsis thaliana (Mouse-ear cress) PE=1 SV=1	uncharacterized protein LOC100304423 [Zea mays]
GRMZM2G071987	353	grey60		[IQR]	--	Molecular Function: nucleotide binding (GO:0000166);; Cellular Component: chloroplast (GO:0009507);; Cellular Component: plastid envelope (GO:0009526);; Cellular Component: membrane (GO:0016020);; Biological Process: terpenoid biosynthetic process (GO:0016114);; Molecular Function: oxidoreductase activity (GO:0016491);; Molecular Function: oxidoreductase activity, acting on the CH-OH group of don…	--	Short-chain dehydrogenase TIC 32, chloroplastic GN=TIC32 OS=Arabidopsis thaliana (Mouse-ear cress) PE=2 SV=1	LOC100283713 [Zea mays]
GRMZM2G072322	322	grey60		--	--	Biological Process: cellular process (GO:0009987);; Cellular Component: membrane (GO:0016020);; Cellular Component: intracellular membrane-bounded organelle (GO:0043231);; Cellular Component: intracellular organelle part (GO:0044446);;	--	Late embryogenesis abundant protein 76 OS=Brassica napus (Rape) PE=2 SV=2	hypothetical protein ZEAMMB73_800275 [Zea mays]
GRMZM2G073180	370	grey60		--	--	--	--	--	Uncharacterized protein [Source:UniProtKB/TrEMBL;Acc:C0P9D3]
GRMZM2G074087	379	grey60		--	--	--	--	--	Putative X8 domain containing family protein; Uncharacterized protein [Source:UniProtKB/TrEMBL;Acc:B4FR19]
GRMZM2G077222	340	grey60		--	--	Cellular Component: plastid (GO:0009536);;	--	WEB family protein At5g16730, chloroplastic (Precursor) GN=At5g16730 OS=Arabidopsis thaliana (Mouse-ear cress) PE=1 SV=1	TPA: hypothetical protein ZEAMMB73_607077 [Zea mays]
GRMZM2G077789	363	grey60	MYB	[KAD]	--	Molecular Function: DNA binding (GO:0003677);; Molecular Function: chromatin binding (GO:0003682);; Molecular Function: sequence-specific DNA binding transcription factor activity (GO:0003700);; Cellular Component: nucleus (GO:0005634);; Biological Process: polyamine catabolic process (GO:0006598);; Biological Process: oligopeptide transport (GO:0006857);; Biological Process: response to water de…	K09422|1e-127|osa:9266213|Os05g0429900	Myb-related protein 308 GN=MYB308 OS=Antirrhinum majus (Garden snapdragon) PE=2 SV=1	putative MYB DNA-binding domain superfamily protein [Zea mays]
GRMZM2G077897	335	grey60		--	--	GO:0005886//plasma membrane;GO:0005829//cytosolGO:0009903//chloroplast avoidance movement;GO:0009904//chloroplast accumulation movement	--	--	Uncharacterized protein [Source:UniProtKB/TrEMBL;Acc:C0HG95]
GRMZM2G080387	330	grey60		--	--	Molecular Function: transporter activity (GO:0005215);; Cellular Component: plasma membrane (GO:0005886);; Cellular Component: plasmodesma (GO:0009506);; Cellular Component: chloroplast (GO:0009507);; Biological Process: determination of bilateral symmetry (GO:0009855);; Biological Process: polarity specification of adaxial/abaxial axis (GO:0009944);; Biological Process: meristem initiation (GO:0…	--	Nucleobase-ascorbate transporter 2 GN=NAT2 OS=Arabidopsis thaliana (Mouse-ear cress) PE=2 SV=2	hypothetical protein ZEAMMB73_515028 [Zea mays]
GRMZM2G081114	338	grey60		--	--	Cellular Component: plastid (GO:0009536);; Biological Process: starch biosynthetic process (GO:0019252);;	--	--	TPA: hypothetical protein ZEAMMB73_767959 [Zea mays]
GRMZM2G084279	323	grey60		--	--	GO:0009507//chloroplast;GO:0009570//chloroplast stroma;GO:0009579//thylakoid;GO:0009941//chloroplast envelope;GO:0009507//chloroplast;GO:0009570//chloroplast stroma;GO:0009579//thylakoid;GO:0009941//chloroplast envelopeGO:0016491//oxidoreductase activity;GO:0005507//copper ion binding;GO:0016491//oxidoreductase activity;GO:0016491//oxidoreductase activity;GO:0005507//copper ion binding;GO:0016491…	--	--	Fruit protein PKIWI502; Uncharacterized protein [Source:UniProtKB/TrEMBL;Acc:B4FRC8]
GRMZM2G084486	345	grey60		[P]	Inorganic ion transport and metabolism	Cellular Component: vacuolar membrane (GO:0005774);; Cellular Component: plasma membrane (GO:0005886);; Biological Process: pollen development (GO:0009555);; Molecular Function: potassium:sodium symporter activity (GO:0009674);; Cellular Component: integral to membrane (GO:0016021);; Biological Process: primary metabolic process (GO:0044238);; Biological Process: organic substance metabolic proce…	--	Probable potassium transporter 16 OS=Oryza sativa subsp. japonica (Rice) PE=2 SV=1	TPA: hypothetical protein ZEAMMB73_399945 [Zea mays]
GRMZM2G084757	337	grey60		--	Translation	GO:0005840//ribosome;GO:0005622//intracellular;GO:0005840//ribosome;GO:0016020//membrane;GO:0005886//plasma membrane;GO:0022626//cytosolic ribosome;GO:0005730//nucleolus;GO:0022625//cytosolic large ribosomal subunit;GO:0030529//ribonucleoprotein complex;GO:0005840//ribosomeGO:0003735//structural constituent of ribosome;GO:0003735//structural constituent of ribosome;GO:0003735//structural constitu…	ko03010//Ribosome	--	Ribosomal protein L15 [Source:UniProtKB/TrEMBL;Acc:B4FUW2]
GRMZM2G084899	418	grey60		--	--	--	--	--	Uncharacterized protein [Source:UniProtKB/TrEMBL;Acc:K7UJY8]
GRMZM2G086702	328	grey60		--	--	--	--	--	Uncharacterized protein [Source:UniProtKB/TrEMBL;Acc:K7TJI9]
GRMZM2G088243	410	grey60		--	--	--	--	--	Putative uncharacterized protein [Source:UniProtKB/TrEMBL;Acc:B6TMU6]
GRMZM2G090432	383	grey60		[Q]	Secondary metabolites biosynthesis, transport and catabolism	Molecular Function: monooxygenase activity (GO:0004497);; Molecular Function: binding (GO:0005488);; Molecular Function: iron ion binding (GO:0005506);; Biological Process: isoprenoid biosynthetic process (GO:0008299);; Molecular Function: electron carrier activity (GO:0009055);; Biological Process: response to UV (GO:0009411);; Biological Process: response to organic substance (GO:0010033);; Bio…	--	Isoflavone 2&apos;-hydroxylase GN=CYP81E1 OS=Glycyrrhiza echinata (Licorice) PE=1 SV=2	cytochrome P450 CYP81A9 [Zea mays]
GRMZM2G092595	327	grey60		[T]	Signal transduction mechanisms	Molecular Function: 1-phosphatidylinositol-3-phosphate 5-kinase activity (GO:0000285);; Molecular Function: ATP binding (GO:0005524);; Cellular Component: mitochondrion (GO:0005739);; Cellular Component: endosome (GO:0005768);; Cellular Component: plasma membrane (GO:0005886);; Biological Process: cellular protein modification process (GO:0006464);; Biological Process: phosphate-containing compou…	--	Putative 1-phosphatidylinositol-3-phosphate 5-kinase FAB1C GN=FAB1C OS=Arabidopsis thaliana (Mouse-ear cress) PE=2 SV=1	TPA: putative 1-phosphatidylinositol-4-phosphate 5-kinase/ zinc ion binding family [Zea mays]
GRMZM2G093246	375	grey60		--	--	Biological Process: MAPK cascade (GO:0000165);; Molecular Function: protein serine/threonine kinase activity (GO:0004674);; Molecular Function: transmembrane receptor protein serine/threonine kinase activity (GO:0004675);; Molecular Function: binding (GO:0005488);; Molecular Function: ATP binding (GO:0005524);; Cellular Component: mitochondrion (GO:0005739);; Cellular Component: plasma membrane (…	--	L-type lectin-domain containing receptor kinase IV.1 (Precursor) GN=F13M22.21 OS=Arabidopsis thaliana (Mouse-ear cress) PE=1 SV=1	TPA: putative lectin-like receptor protein kinase family protein [Zea mays]
GRMZM2G095865	323	grey60		--	--	GO:0016592//mediator complex;GO:0009295//nucleoid;GO:0016592//mediator complex;GO:0005694//chromosome;GO:0009295//nucleoid;GO:0005694//chromosomeGO:0005524//ATP binding;GO:0003677//DNA binding;GO:0003918//DNA topoisomerase type II (ATPhydrolyzing) activity;GO:0005524//ATP binding;GO:0003677//DNA binding;GO:0003918//DNA topoisomerase type II (ATPhydrolyzing) activityGO:0009220//pyrimidine ribonucl…	--	--	DNA GYRASE A [Source:Projected from Arabidopsis thaliana (AT3G10690) TAIR;Acc:AT3G10690]
GRMZM2G098239	392	grey60		--	--	Molecular Function: protein serine/threonine kinase activity (GO:0004674);; Molecular Function: protein serine/threonine/tyrosine kinase activity (GO:0004712);; Molecular Function: protein tyrosine kinase activity (GO:0004713);; Molecular Function: ATP binding (GO:0005524);; Biological Process: protein phosphorylation (GO:0006468);; Biological Process: cellular aromatic compound metabolic process…	--	Spermidine hydroxycinnamoyl transferase GN=SHT OS=Arabidopsis thaliana (Mouse-ear cress) PE=1 SV=1	TPA: glossy2 [Zea mays]
GRMZM2G100452	408	grey60		[G]	Carbohydrate transport and metabolism	Molecular Function: aldose 1-epimerase activity (GO:0004034);; Cellular Component: cytoplasmic membrane-bounded vesicle (GO:0016023);; Biological Process: hexose metabolic process (GO:0019318);; Molecular Function: carbohydrate binding (GO:0030246);;	K01785|0.0|zma:100283171|aldose 1-epimerase (EC:5.1.3.3)	DNA-directed RNA polymerase II subunit RPB1 GN=F4B14.70 OS=Arabidopsis thaliana (Mouse-ear cress) PE=1 SV=3	TPA: aldose 1-epimerase [Zea mays]
GRMZM2G102903	392	grey60		--	--	Cellular Component: plasma membrane (GO:0005886);; Biological Process: cellular membrane fusion (GO:0006944);; Molecular Function: protein transporter activity (GO:0008565);; Cellular Component: plasmodesma (GO:0009506);; Cellular Component: chloroplast (GO:0009507);; Biological Process: vesicle-mediated transport (GO:0016192);;	--	Novel plant SNARE 13 GN=NPSN13 OS=Arabidopsis thaliana (Mouse-ear cress) PE=1 SV=1	TPA: hypothetical protein ZEAMMB73_213814 [Zea mays]
GRMZM2G104041	332	grey60		--	--	GO:0046872//metal ion binding;GO:0046872//metal ion binding;GO:0046872//metal ion binding;GO:0046872//metal ion bindingGO:0030001//metal ion transport;GO:0030001//metal ion transport;GO:0030001//metal ion transport;GO:0030001//metal ion transport	--	--	Farnesylated protein 2; Farnesylated protein 2 isoform 1; Farnesylated protein 2 isoform 2 [Source:UniProtKB/TrEMBL;Acc:B6T0P0]
GRMZM2G110511	391	grey60		--	--	Biological Process: cellular aromatic compound metabolic process (GO:0006725);; Biological Process: response to stress (GO:0006950);; Biological Process: metabolic process (GO:0008152);; Biological Process: flavonoid biosynthetic process (GO:0009813);; Biological Process: secondary metabolic process (GO:0019748);; Biological Process: monocarboxylic acid metabolic process (GO:0032787);; Biological…	K13495|0.0|zma:541881|czog1, ciszog1	Cis-zeatin O-glucosyltransferase 2 GN=CISZOG2 OS=Zea mays (Maize) PE=1 SV=1	RecName: Full=Cis-zeatin O-glucosyltransferase 2; Short=cisZOG2
GRMZM2G111123	358	grey60	B3	--	--	GO:0005634//nucleus;GO:0005634//nucleus;GO:0005634//nucleus;GO:0005634//nucleusGO:0003677//DNA binding;GO:0003677//DNA binding;GO:0003677//DNA binding;GO:0003677//DNA bindingGO:0006355//regulation of transcription, DNAtemplated;GO:0006351//transcription, DNAtemplated;GO:0006351//transcription, DNAtemplated;GO:0006355//regulation of transcription, DNAtemplated;GO:0006355//regulation of transcripti…	--	--	Uncharacterized protein [Source:UniProtKB/TrEMBL;Acc:B4FXE4]
GRMZM2G114380	328	grey60		--	--	--	--	--	TPA: hypothetical protein ZEAMMB73_740753 [Zea mays]
GRMZM2G115422	361	grey60		--	--	Biological Process: anatomical structure morphogenesis (GO:0009653);; Biological Process: cellular component organization (GO:0016043);; Molecular Function: N-acyltransferase activity (GO:0016410);; Molecular Function: transferase activity, transferring acyl groups other than amino-acyl groups (GO:0016747);; Biological Process: cellular biosynthetic process (GO:0044249);; Cellular Component: cell…	--	BAHD acyltransferase DCR GN=MRO11.2 OS=Arabidopsis thaliana (Mouse-ear cress) PE=2 SV=1	hypothetical protein ZEAMMB73_932194 [Zea mays]
GRMZM2G116151	326	grey60		[RTKL]	--	Molecular Function: protein serine/threonine kinase activity (GO:0004674);; Molecular Function: ATP binding (GO:0005524);; Biological Process: protein phosphorylation (GO:0006468);;	--	Casein kinase I isoform delta-like GN=At4g26100 OS=Arabidopsis thaliana (Mouse-ear cress) PE=2 SV=2	uncharacterized protein LOC100383451 [Zea mays]
GRMZM2G118786	356	grey60		--	--	GO:0005856//cytoskeleton;GO:0005885//Arp2/3 protein complex;GO:0005737//cytoplasm;GO:0005885//Arp2/3 protein complex;GO:0005737//cytoplasm;GO:0005885//Arp2/3 protein complex;GO:0005885//Arp2/3 protein complexGO:0030833//regulation of actin filament polymerization;GO:0034314//Arp2/3 complexmediated actin nucleation;GO:0034314//Arp2/3 complexmediated actin nucleation;GO:0034314//Arp2/3 complexmedia…	--	--	Actin--related protein 2/3 complex subunit 3; Uncharacterized protein [Source:UniProtKB/TrEMBL;Acc:B6U3I7]
GRMZM2G124530	426	grey60		--	--	Molecular Function: RNA binding (GO:0003723);; Cellular Component: cell part (GO:0044464);;	--	Extensin (Precursor) GN=HRGP OS=Sorghum bicolor (Sorghum) PE=3 SV=1	hypothetical protein ZEAMMB73_167223 [Zea mays]
GRMZM2G125460	397	grey60	AP2/ERF-ERF	[M]	Cell wall/membrane/envelope biogenesis	Biological Process: respiratory burst involved in defense response (GO:0002679);; Molecular Function: DNA binding (GO:0003677);; Molecular Function: sequence-specific DNA binding transcription factor activity (GO:0003700);; Molecular Function: protein binding (GO:0005515);; Cellular Component: nucleolus (GO:0005730);; Cellular Component: plasma membrane (GO:0005886);; Biological Process: transcri…	--	Ethylene-responsive transcription factor ERF071 GN=ERF071 OS=Arabidopsis thaliana (Mouse-ear cress) PE=2 SV=1	TPA: putative AP2/EREBP transcription factor superfamily protein [Zea mays]
GRMZM2G125813	358	grey60		--	--	--	--	--	hypothetical protein ZEAMMB73_772224 [Zea mays]
GRMZM2G127031	406	grey60		[RTKL]	--	Biological Process: RNA splicing, via endonucleolytic cleavage and ligation (GO:0000394);; Biological Process: respiratory burst involved in defense response (GO:0002679);; Molecular Function: protein serine/threonine kinase activity (GO:0004674);; Molecular Function: protein binding (GO:0005515);; Molecular Function: ATP binding (GO:0005524);; Cellular Component: nucleolus (GO:0005730);; Cellula…	--	Serine/threonine-protein kinase At5g01020 GN=At5g01020 OS=Arabidopsis thaliana (Mouse-ear cress) PE=1 SV=1	TPA: putative protein kinase superfamily protein [Zea mays]
GRMZM2G134749	414	grey60		[O]	Posttranslational modification, protein turnover, chaperones	Biological Process: G2 phase of mitotic cell cycle (GO:0000085);; Biological Process: mRNA splicing, via spliceosome (GO:0000398);; Molecular Function: calmodulin binding (GO:0005516);; Molecular Function: ATP binding (GO:0005524);; Cellular Component: cell wall (GO:0005618);; Cellular Component: nuclear envelope (GO:0005635);; Cellular Component: nucleoplasm (GO:0005654);; Cellular Component: nu…	K14571|0.0|sbi:SORBI_10g000870|hypothetical protein	Cell division control protein 48 homolog C GN=F4P13.15 OS=Arabidopsis thaliana (Mouse-ear cress) PE=2 SV=2	hypothetical protein ZEAMMB73_569136 [Zea mays]
GRMZM2G134759	383	grey60		--	--	GO:0005622//intracellular;GO:0005622//intracellularGO:0008270//zinc ion binding;GO:0008270//zinc ion binding	--	--	Uncharacterized protein [Source:UniProtKB/TrEMBL;Acc:B4FBU2]
GRMZM2G152555	323	grey60		--	--	Cellular Component: cytoplasm (GO:0005737);; Cellular Component: plasma membrane (GO:0005886);; Biological Process: protein targeting to membrane (GO:0006612);; Biological Process: oligopeptide transport (GO:0006857);; Biological Process: nucleotide transport (GO:0006862);; Biological Process: ER to Golgi vesicle-mediated transport (GO:0006888);; Biological Process: cellular membrane fusion (GO:0…	--	Oligopeptide transporter 5 GN=OPT5 OS=Arabidopsis thaliana (Mouse-ear cress) PE=2 SV=1	TPA: hypothetical protein ZEAMMB73_939928 [Zea mays]
GRMZM2G154218	338	grey60		--	Translation	GO:0005634//nucleus;GO:0016020//membrane;GO:0005737//cytoplasm;GO:0005773//vacuole;GO:0005886//plasma membrane;GO:0009507//chloroplast;GO:0005739//mitochondrion;GO:0005730//nucleolus;GO:0005737//cytoplasm;GO:0005634//nucleus;GO:0016020//membrane;GO:0005737//cytoplasm;GO:0005773//vacuole;GO:0005886//plasma membrane;GO:0009507//chloroplast;GO:0005739//mitochondrion;GO:0005730//nucleolus;GO:0005737/…	ko03013//RNA transport	--	Elongation factor 1--alpha [Source:UniProtKB/TrEMBL;Acc:K7UJ27]
GRMZM2G158043	363	grey60		[G]	Carbohydrate transport and metabolism	Biological Process: maltose metabolic process (GO:0000023);; Molecular Function: alpha-amylase activity (GO:0004556);; Biological Process: starch catabolic process (GO:0005983);; Biological Process: pentose-phosphate shunt (GO:0006098);; Cellular Component: chloroplast stroma (GO:0009570);; Biological Process: plant-type cell wall organization (GO:0009664);; Molecular Function: limit dextrinase a…	--	Pullulanase 1, chloroplastic (Precursor) GN=T19N18.90 OS=Arabidopsis thaliana (Mouse-ear cress) PE=1 SV=2	pullulanase-type starch debranching enzyme1 [Zea mays]
GRMZM2G159250	398	grey60		[J]	Translation, ribosomal structure and biogenesis	Molecular Function: copper ion binding (GO:0005507);; Biological Process: pentose-phosphate shunt (GO:0006098);; Biological Process: aromatic amino acid family biosynthetic process (GO:0009073);; Cellular Component: chloroplast stroma (GO:0009570);; Cellular Component: thylakoid (GO:0009579);; Biological Process: chloroplast organization (GO:0009658);; Biological Process: embryo development (GO:0…	K02838|0.0|zma:100284109|ribosome recycling factor	Ribosome-recycling factor, chloroplastic (Precursor) OS=Oryza sativa subsp. japonica (Rice) PE=2 SV=2	unknown [Zea mays]
GRMZM2G172357	339	grey60		[O]	Posttranslational modification, protein turnover, chaperones	Molecular Function: glutathione-disulfide reductase activity (GO:0004362);; Cellular Component: vacuole (GO:0005773);; Cellular Component: endoplasmic reticulum (GO:0005783);; Cellular Component: Golgi apparatus (GO:0005794);; Cellular Component: cytosol (GO:0005829);; Cellular Component: plasma membrane (GO:0005886);; Molecular Function: arsenate reductase (glutaredoxin) activity (GO:0008794);; …	K03676|2e-89|zma:100282495|Grx_C4 - glutaredoxin subgroup I	Glutaredoxin-C8 OS=Oryza sativa subsp. japonica (Rice) PE=2 SV=2	hypothetical protein ZEAMMB73_097264 [Zea mays]
GRMZM2G178998	389	grey60	NAC	--	--	GO:0005634//nucleus;GO:0005634//nucleusGO:0003677//DNA binding;GO:0003677//DNA binding;GO:0003677//DNA bindingGO:0006351//transcription, DNAtemplated;GO:0006355//regulation of transcription, DNAtemplated;GO:0006355//regulation of transcription, DNAtemplated;GO:0006351//transcription, DNAtemplated;GO:0006355//regulation of transcription, DNAtemplated	--	--	Secondary wall NAC transcription factor 6; Uncharacterized protein [Source:UniProtKB/TrEMBL;Acc:B4FVL2]
GRMZM2G316214	363	grey60		--	--	--	--	--	Uncharacterized protein [Source:UniProtKB/TrEMBL;Acc:K7VAG1]
GRMZM2G336824	373	grey60		--	--	GO:0008168//methyltransferase activity;GO:0008168//methyltransferase activity;GO:0046983//protein dimerization activity;GO:0008171//Omethyltransferase activity;GO:0008171//Omethyltransferase activityGO:0032259//methylation	--	--	Uncharacterized protein [Source:UniProtKB/TrEMBL;Acc:B4FR22]
GRMZM2G366130	339	grey60	HB-HD-ZIP	--	--	GO:0005634//nucleusGO:0003677//DNA binding;GO:0003700//sequencespecific DNA binding transcription factor activity;GO:0043565//sequencespecific DNA bindingGO:0006355//regulation of transcription, DNAtemplated;GO:0006351//transcription, DNAtemplated	--	--	Homeobox--leucine zipper protein HAT14 [Source:UniProtKB/TrEMBL;Acc:B6TWR7]
GRMZM2G401267	357	grey60		--	--	Biological Process: DNA replication (GO:0006260);; Biological Process: regulation of biological process (GO:0050789);;	--	--	TPA: putative aldehyde dehydrogenase family protein [Zea mays]
GRMZM2G431850	330	grey60		--	--	Cellular Component: mitochondrion (GO:0005739);;	--	Protein Rf1, mitochondrial (Precursor) GN=Rf1 OS=Oryza sativa subsp. indica (Rice) PE=2 SV=1	hypothetical protein ZEAMMB73_549819 [Zea mays]
AC182617.3_FG001	277	maroon		--	Amino acid metabolism	GO:0005737//cytoplasm;GO:0009507//chloroplast;GO:0005737//cytoplasmGO:0008837//diaminopimelate epimerase activity;GO:0008837//diaminopimelate epimerase activityGO:0009089//lysine biosynthetic process via diaminopimelate;GO:0009089//lysine biosynthetic process via diaminopimelate	ko01100//Metabolic pathways;ko01110//Biosynthesis of secondary metabolites;ko00300//Lysine biosynthesis	--	Uncharacterized protein [Source:UniProtKB/TrEMBL;Acc:B4FVI8]
AC200287.4_FG006	423	maroon		--	--	--	--	--	Uncharacterized protein [Source:UniProtKB/TrEMBL;Acc:K7UH34]
AC208031.3_FG002	309	maroon		--	--	--	--	--	Putative uncharacterized protein [Source:UniProtKB/TrEMBL;Acc:B6U8R5]
AC209364.3_FG009	371	maroon		--	--	--	--	--	Putative uncharacterized protein [Source:UniProtKB/TrEMBL;Acc:B6UBE9]
AC211749.4_FG007	367	maroon		--	--	--	--	--	Putative uncharacterized protein [Source:UniProtKB/TrEMBL;Acc:B6SM16]
AC212186.3_FG011	341	maroon		--	--	Cellular Component: plastid (GO:0009536);;	--	--	TPA: hypothetical protein ZEAMMB73_617343 [Zea mays]
AC212323.4_FG010	293	maroon		--	--	--	--	--	TPA: hypothetical protein ZEAMMB73_082436 [Zea mays]
AC213884.3_FG002	367	maroon	MYB	[KAD]	--	Biological Process: cytokinesis by cell plate formation (GO:0000911);; Biological Process: cell fate specification (GO:0001708);; Molecular Function: DNA binding (GO:0003677);; Molecular Function: sequence-specific DNA binding transcription factor activity (GO:0003700);; Molecular Function: transcription coactivator activity (GO:0003713);; Molecular Function: binding (GO:0005488);; Molecular Func…	--	Transcription factor MYB44 GN=K8K14.2 OS=Arabidopsis thaliana (Mouse-ear cress) PE=2 SV=1	putative MYB DNA-binding domain superfamily protein [Zea mays]
AC217300.3_FG004	253	maroon		[RTKL]	--	Molecular Function: nucleotide binding (GO:0000166);; Biological Process: RNA splicing, via endonucleolytic cleavage and ligation (GO:0000394);; Biological Process: respiratory burst involved in defense response (GO:0002679);; Molecular Function: protein kinase activity (GO:0004672);; Molecular Function: protein serine/threonine kinase activity (GO:0004674);; Molecular Function: protein binding (…	--	Serine/threonine-protein kinase PBS1 GN=PBS1 OS=Arabidopsis thaliana (Mouse-ear cress) PE=1 SV=1	TPA: putative protein kinase superfamily protein [Zea mays]
GRMZM2G002627	266	maroon	bHLH	--	--	Biological Process: cellular process (GO:0009987);; Cellular Component: intracellular membrane-bounded organelle (GO:0043231);; Molecular Function: protein dimerization activity (GO:0046983);; Biological Process: regulation of biological process (GO:0050789);;	--	Transcription factor bHLH111 GN=F17F8.3 OS=Arabidopsis thaliana (Mouse-ear cress) PE=2 SV=1	putative HLH DNA-binding domain superfamily protein [Zea mays]
GRMZM2G003306	279	maroon		--	--	Cellular Component: nucleosome (GO:0000786);; Molecular Function: DNA binding (GO:0003677);; Cellular Component: nucleolus (GO:0005730);; Biological Process: nucleosome assembly (GO:0006334);; Molecular Function: protein heterodimerization activity (GO:0046982);;	K11251|1e-106|zma:100501984|hypothetical protein LOC100501984	Probable histone H2A.5 OS=Oryza sativa subsp. japonica (Rice) PE=2 SV=1	uncharacterized protein LOC100501984 [Zea mays]
GRMZM2G004057	378	maroon		--	Translation	GO:0005622//intracellular;GO:0005840//ribosome;GO:0005840//ribosome;GO:0005622//intracellular;GO:0005840//ribosome;GO:0005840//ribosomeGO:0003735//structural constituent of ribosome;GO:0003735//structural constituent of ribosome;GO:0003735//structural constituent of ribosome;GO:0003735//structural constituent of ribosomeGO:0006412//translation;GO:0006412//translation;GO:0006412//translation;GO:00…	ko03010//Ribosome	--	--
GRMZM2G004699	270	maroon		--	--	Biological Process: polysaccharide biosynthetic process (GO:0000271);; Molecular Function: hydrolase activity, hydrolyzing O-glycosyl compounds (GO:0004553);; Cellular Component: Golgi apparatus (GO:0005794);; Biological Process: cellular glucan metabolic process (GO:0006073);; Biological Process: pattern specification process (GO:0007389);; Biological Process: regulation of cell size (GO:0008361…	K08235|0.0|zma:100282604|gpm65	Probable xyloglucan endotransglucosylase/hydrolase (Precursor) GN=XTH OS=Triticum aestivum (Wheat) PE=2 SV=1	unknown [Zea mays]
GRMZM2G005499	310	maroon		--	--	GO:0016020//membrane;GO:0016021//integral component of membrane;GO:0016021//integral component of membrane	--	--	Putative Solute carrier family 35 member C2; Solute carrier family 35 member C2; Uncharacterized protein [Source:UniProtKB/TrEMBL;Acc:B4FA18]
GRMZM2G006937	314	maroon		[I]	Lipid transport and metabolism	Molecular Function: lanosterol synthase activity (GO:0000250);; Cellular Component: nucleus (GO:0005634);; Cellular Component: mitochondrion (GO:0005739);; Biological Process: metabolic process (GO:0008152);; Biological Process: tetracyclic triterpenoid biosynthetic process (GO:0010686);; Cellular Component: integral to membrane (GO:0016021);; Biological Process: sterol biosynthetic process (GO:0…	--	Achilleol B synthase OS=Oryza sativa subsp. japonica (Rice) PE=1 SV=1	unknown [Zea mays]
GRMZM2G006985	275	maroon		--	--	--	--	--	TPA: hypothetical protein ZEAMMB73_758960 [Zea mays]
GRMZM2G009462	278	maroon		--	--	Cellular Component: endosome (GO:0005768);; Cellular Component: trans-Golgi network (GO:0005802);; Biological Process: protein glycosylation (GO:0006486);; Molecular Function: sialyltransferase activity (GO:0008373);; Cellular Component: cytoplasmic membrane-bounded vesicle (GO:0016023);; Cellular Component: integral to Golgi membrane (GO:0030173);;	--	--	TPA: hypothetical protein ZEAMMB73_268898 [Zea mays]
GRMZM2G011951	303	maroon		--	--	GO:0009055//electron carrier activity;GO:0005507//copper ion binding;GO:0009055//electron carrier activity	--	--	Uclacyanin--2 [Source:UniProtKB/TrEMBL;Acc:B6TR83]
GRMZM2G015033	287	maroon		--	--	Cellular Component: mitochondrion (GO:0005739);; Cellular Component: chloroplast thylakoid membrane (GO:0009535);;	--	--	uncharacterized protein LOC100276178 [Zea mays]
GRMZM2G015578	276	maroon		--	--	Molecular Function: nucleic acid binding (GO:0003676);; Molecular Function: signal transducer activity (GO:0004871);; Molecular Function: protein binding (GO:0005515);; Cellular Component: nucleus (GO:0005634);; Cellular Component: cytoplasm (GO:0005737);; Cellular Component: heterotrimeric G-protein complex (GO:0005834);; Biological Process: G-protein coupled receptor signaling pathway (GO:00071…	--	Guanine nucleotide-binding protein subunit gamma 2 (Precursor) GN=GG2 OS=Arabidopsis thaliana (Mouse-ear cress) PE=1 SV=1	hypothetical protein [Zea mays]
GRMZM2G016084	344	maroon		--	--	GO:0005634//nucleus;GO:0009507//chloroplast;GO:0009570//chloroplast stroma;GO:0005634//nucleus;GO:0009570//chloroplast stroma;GO:0009507//chloroplast;GO:0005634//nucleus;GO:0009570//chloroplast stromaGO:0003723//RNA binding;GO:0003676//nucleic acid binding;GO:0003723//RNA binding;GO:0003676//nucleic acid binding;GO:0003676//nucleic acid bindingGO:0009409//response to cold;GO:0009773//photosynthet…	--	--	Nucleic acid--binding proteins superfamily [Source:Projected from Arabidopsis thaliana (AT3G23700) TAIR;Acc:AT3G23700]
GRMZM2G018280	276	maroon		[RTKL]	--	Biological Process: defense response to oomycetes (GO:0002229);; Molecular Function: protein serine/threonine kinase activity (GO:0004674);; Molecular Function: MAP kinase kinase kinase activity (GO:0004709);; Molecular Function: protein serine/threonine/tyrosine kinase activity (GO:0004712);; Molecular Function: protein tyrosine kinase activity (GO:0004713);; Molecular Function: protein binding …	--	Serine/threonine-protein kinase HT1 GN=HT1 OS=Arabidopsis thaliana (Mouse-ear cress) PE=1 SV=1	putative protein kinase superfamily protein [Zea mays]
GRMZM2G018876	275	maroon	DBB	--	--	GO:0005622//intracellular;GO:0005622//intracellularGO:0008270//zinc ion binding;GO:0008270//zinc ion binding	--	--	Salt tolerance--like protein [Source:UniProtKB/TrEMBL;Acc:B6TEM3]
GRMZM2G020295	306	maroon		[F]	Nucleotide transport and metabolism	Molecular Function: nucleotide binding (GO:0000166);; Cellular Component: cytoplasm (GO:0005737);; Biological Process: nucleotide metabolic process (GO:0009117);; Biological Process: deoxyribonucleoside triphosphate catabolic process (GO:0009204);; Molecular Function: metal ion binding (GO:0046872);; Molecular Function: nucleoside-triphosphate diphosphatase activity (GO:0047429);;	K01519|1e-146|zma:100283993|pco148511	Inosine triphosphate pyrophosphatase OS=Zea mays (Maize) PE=2 SV=1	inosine triphosphate pyrophosphatase [Zea mays]
GRMZM2G020704	313	maroon		--	--	--	--	--	TPA: hypothetical protein ZEAMMB73_749768 [Zea mays]
GRMZM2G020761	286	maroon		[Q]	Secondary metabolites biosynthesis, transport and catabolism	Molecular Function: monooxygenase activity (GO:0004497);; Molecular Function: binding (GO:0005488);; Molecular Function: iron ion binding (GO:0005506);; Cellular Component: mitochondrion (GO:0005739);; Biological Process: terpenoid metabolic process (GO:0006721);; Molecular Function: steroid hydroxylase activity (GO:0008395);; Biological Process: lipid biosynthetic process (GO:0008610);; Molecula…	--	Cytochrome P450 734A6 GN=OSJNBb0008D07.26 OS=Oryza sativa subsp. japonica (Rice) PE=2 SV=1	unknown [Zea mays]
GRMZM2G024996	359	maroon		--	--	Molecular Function: protein binding (GO:0005515);; Cellular Component: plant-type cell wall (GO:0009505);; Cellular Component: plasmodesma (GO:0009506);; Cellular Component: cytoplasmic membrane-bounded vesicle (GO:0016023);;	--	Glycine-rich cell wall structural protein (Precursor) GN=At3g17050 OS=Arabidopsis thaliana (Mouse-ear cress) PE=4 SV=2	hypothetical protein ZEAMMB73_208888 [Zea mays]
GRMZM2G025031	339	maroon		--	--	GO:0004853//uroporphyrinogen decarboxylase activity;GO:0004853//uroporphyrinogen decarboxylase activity;GO:0004853//uroporphyrinogen decarboxylase activity;GO:0004853//uroporphyrinogen decarboxylase activity;GO:0004853//uroporphyrinogen decarboxylase activity;GO:0004853//uroporphyrinogen decarboxylase activityGO:0006779//porphyrincontaining compound biosynthetic process;GO:0006779//porphyrinconta…	--	--	Uncharacterized protein [Source:UniProtKB/TrEMBL;Acc:K7UZR8]
GRMZM2G026855	311	maroon		--	Global and overview maps;Carbohydrate metabolism;Carbohydrate metabolism	GO:0005576//extracellular region;GO:0005576//extracellular region;GO:0005576//extracellular regionGO:0000166//nucleotide binding;GO:0016491//oxidoreductase activity;GO:0008270//zinc ion binding;GO:0016787//hydrolase activity;GO:0016798//hydrolase activity, acting on glycosyl bonds;GO:0004650//polygalacturonase activity;GO:0008270//zinc ion binding;GO:0016491//oxidoreductase activity;GO:0004650//p…	ko01100//Metabolic pathways;ko00500//Starch and sucrose metabolism;ko00040//Pentose and glucuronate interconversions	--	Uncharacterized protein [Source:UniProtKB/TrEMBL;Acc:B4FJH6]
GRMZM2G027336	308	maroon		--	--	Biological Process: cellular process (GO:0009987);; Cellular Component: cytoplasmic membrane-bounded vesicle (GO:0016023);; Cellular Component: cell part (GO:0044464);; Molecular Function: galactose oxidase activity (GO:0045480);;	--	Vegetative cell wall protein gp1 (Precursor) GN=GP1 OS=Chlamydomonas reinhardtii (Chlamydomonas smithii) PE=2 SV=1	glyoxal oxidase precursor [Zea mays]
GRMZM2G029536	295	maroon		--	--	GO:0080008//Cul4RING E3 ubiquitin ligase complex;GO:0080008//Cul4RING E3 ubiquitin ligase complexGO:0005515//protein binding	--	--	Nucleotide binding protein [Source:UniProtKB/TrEMBL;Acc:B6TNZ7]
GRMZM2G030259	320	maroon		--	--	GO:0003676//nucleic acid binding;GO:0003676//nucleic acid binding;GO:0000166//nucleotide binding	--	--	--
GRMZM2G030712	264	maroon		--	--	--	--	CASP-like protein Sb04g002820 GN=Sb04g002820 OS=Sorghum bicolor (Sorghum) PE=3 SV=1	TPA: hypothetical protein ZEAMMB73_430052 [Zea mays]
GRMZM2G032276	452	maroon		--	--	Biological Process: cellular process (GO:0009987);; Molecular Function: transferase activity, transferring acyl groups other than amino-acyl groups (GO:0016747);; Cellular Component: intracellular organelle part (GO:0044446);;	--	Agmatine coumaroyltransferase-1 GN=ACT-1 OS=Hordeum vulgare (Barley) PE=1 SV=1	hypothetical protein [Zea mays]
GRMZM2G033884	247	maroon		--	--	Cellular Component: mitochondrion (GO:0005739);; Biological Process: organelle organization (GO:0006996);; Molecular Function: methyltransferase activity (GO:0008168);; Biological Process: response to xenobiotic stimulus (GO:0009410);; Cellular Component: chloroplast (GO:0009507);; Biological Process: embryo sac egg cell differentiation (GO:0009560);; Biological Process: photosynthesis, light rea…	--	Pentatricopeptide repeat-containing protein At5g19020, mitochondrial (Precursor) GN=PCMP-E42 OS=Arabidopsis thaliana (Mouse-ear cress) PE=2 SV=1	TPA: hypothetical protein ZEAMMB73_488923 [Zea mays]
GRMZM2G034573	269	maroon		--	--	--	--	--	uncharacterized protein LOC100277217 [Zea mays]
GRMZM2G036918	338	maroon		[M]	Cell wall/membrane/envelope biogenesis	Biological Process: reproduction (GO:0000003);; Cellular Component: mitochondrion (GO:0005739);; Cellular Component: Golgi apparatus (GO:0005794);; Biological Process: glucuronoxylan metabolic process (GO:0010413);; Molecular Function: transferase activity, transferring glycosyl groups (GO:0016757);; Molecular Function: transferase activity, transferring hexosyl groups (GO:0016758);; Biological P…	--	Probable galacturonosyltransferase 7 GN=T6A23.15 OS=Arabidopsis thaliana (Mouse-ear cress) PE=1 SV=2	hypothetical protein ZEAMMB73_718453 [Zea mays]
GRMZM2G037140	317	maroon		--	--	Biological Process: cell morphogenesis (GO:0000902);; Molecular Function: actin binding (GO:0003779);; Cellular Component: nucleus (GO:0005634);; Cellular Component: mitochondrion (GO:0005739);; Cellular Component: cytosol (GO:0005829);; Cellular Component: actin filament (GO:0005884);; Cellular Component: plasma membrane (GO:0005886);; Biological Process: gluconeogenesis (GO:0006094);; Biologica…	K05765|3e-94|sbi:SORBI_09g001500|hypothetical protein	Actin-depolymerizing factor 7 GN=ADF7 OS=Oryza sativa subsp. japonica (Rice) PE=2 SV=2	hypothetical protein [Zea mays]
GRMZM2G038158	256	maroon	WRKY	--	--	GO:0003677//DNA binding;GO:0003700//sequencespecific DNA binding transcription factor activity;GO:0043565//sequencespecific DNA binding;GO:0043565//sequencespecific DNA binding;GO:0003700//sequencespecific DNA binding transcription factor activityGO:0006355//regulation of transcription, DNAtemplated	--	--	Putative WRKY DNA--binding domain superfamily protein; Uncharacterized protein [Source:UniProtKB/TrEMBL;Acc:B4FB75]
GRMZM2G038833	249	maroon		[J]	Translation, ribosomal structure and biogenesis	Molecular Function: structural constituent of ribosome (GO:0003735);; Molecular Function: structural molecule activity (GO:0005198);; Cellular Component: ribosome (GO:0005840);; Biological Process: translation (GO:0006412);; Biological Process: catabolic process (GO:0009056);; Cellular Component: chloroplast (GO:0009507);; Cellular Component: chloroplast stroma (GO:0009570);; Cellular Component: …	--	50S ribosomal protein L28, chloroplastic (Precursor) GN=RPL28 OS=Arabidopsis thaliana (Mouse-ear cress) PE=2 SV=2	TPA: 50S ribosomal protein L28 [Zea mays]
GRMZM2G039922	275	maroon		--	--	Biological Process: transition metal ion transport (GO:0000041);; Molecular Function: protein serine/threonine kinase activity (GO:0004674);; Molecular Function: protein tyrosine kinase activity (GO:0004713);; Molecular Function: ATP binding (GO:0005524);; Cellular Component: plasma membrane (GO:0005886);; Biological Process: polysaccharide metabolic process (GO:0005976);; Biological Process: cel…	--	Probable receptor-like protein kinase At1g30570 (Precursor) GN=At1g30570 OS=Arabidopsis thaliana (Mouse-ear cress) PE=1 SV=1	TPA: putative receptor-like protein kinase family protein [Zea mays]
GRMZM2G043976	304	maroon		--	--	--	--	--	TPA: hypothetical protein ZEAMMB73_181904 [Zea mays]
GRMZM2G044174	241	maroon		--	--	Molecular Function: nucleic acid binding (GO:0003676);; Molecular Function: catalytic activity (GO:0003824);; Biological Process: cellular aromatic compound metabolic process (GO:0006725);; Biological Process: nitrogen compound metabolic process (GO:0006807);; Biological Process: defense response (GO:0006952);; Biological Process: response to abiotic stimulus (GO:0009628);; Biological Process: re…	--	Formin-like protein 3 OS=Oryza sativa subsp. japonica (Rice) PE=2 SV=2	hypothetical protein [Zea mays]
GRMZM2G044591	242	maroon		--	--	Molecular Function: sequence-specific DNA binding transcription factor activity (GO:0003700);; Molecular Function: protein binding (GO:0005515);; Biological Process: cellular membrane fusion (GO:0006944);; Biological Process: microsporogenesis (GO:0009556);; Biological Process: anatomical structure morphogenesis (GO:0009653);; Cellular Component: chloroplast envelope (GO:0009941);; Biological Pro…	--	Probable WRKY transcription factor 19 GN=WRKY19 OS=Arabidopsis thaliana (Mouse-ear cress) PE=2 SV=1	unknown [Zea mays]
GRMZM2G044762	249	maroon		--	--	GO:0005829//cytosol;GO:0005829//cytosolGO:0004170//dUTP diphosphatase activity;GO:0000287//magnesium ion binding;GO:0042802//identical protein binding;GO:0000287//magnesium ion binding;GO:0004170//dUTP diphosphatase activityGO:0046080//dUTP metabolic process;GO:0006281//DNA repair;GO:0006261//DNAdependent DNA replication;GO:0006281//DNA repair;GO:0006261//DNAdependent DNA replication;GO:0046080//…	--	--	--
GRMZM2G046317	275	maroon		--	--	--	--	--	hypothetical protein [Zea mays]
GRMZM2G047139	241	maroon		--	--	Cellular Component: cell wall (GO:0005618);; Cellular Component: mitochondrion (GO:0005739);; Cellular Component: vacuole (GO:0005773);; Biological Process: lipid metabolic process (GO:0006629);; Cellular Component: cytoplasmic membrane-bounded vesicle (GO:0016023);; Molecular Function: hydrolase activity, acting on ester bonds (GO:0016788);; Biological Process: primary metabolic process (GO:0044…	--	GDSL esterase/lipase At5g45910 (Precursor) GN=At5g45910 OS=Arabidopsis thaliana (Mouse-ear cress) PE=2 SV=1	hypothetical protein ZEAMMB73_198775 [Zea mays]
GRMZM2G047732	275	maroon		[O]	Posttranslational modification, protein turnover, chaperones	Molecular Function: structural constituent of ribosome (GO:0003735);; Cellular Component: nucleus (GO:0005634);; Cellular Component: ribosome (GO:0005840);; Biological Process: translation (GO:0006412);; Molecular Function: metal ion binding (GO:0046872);;	K02977|1e-112|sbi:SORBI_03g013260|hypothetical protein	40S ribosomal protein S27a (Precursor) GN=UBF9 OS=Zea mays (Maize) PE=2 SV=2	hypothetical protein SORBIDRAFT_03g013260 [Sorghum bicolor]
GRMZM2G049322	270	maroon		--	--	--	--	--	hypothetical protein ZEAMMB73_317949 [Zea mays]
GRMZM2G051270	241	maroon		[P]	Inorganic ion transport and metabolism	Biological Process: maltose metabolic process (GO:0000023);; Biological Process: sulfate assimilation (GO:0000103);; Biological Process: selenium compound metabolic process (GO:0001887);; Molecular Function: sulfate adenylyltransferase (ATP) activity (GO:0004781);; Molecular Function: binding (GO:0005488);; Cellular Component: cell wall (GO:0005618);; Cellular Component: mitochondrion (GO:0005739…	K13811|0.0|zma:541653|ATP sulfurylase	ATP-sulfurylase 3, chloroplastic (Precursor) GN=APS3 OS=Arabidopsis thaliana (Mouse-ear cress) PE=1 SV=1	unknown [Zea mays]
GRMZM2G056908	241	maroon		--	--	GO:0016021//integral component of membrane;GO:0005774//vacuolar membraneGO:0005215//transporter activity	--	--	Aquaporin TIP2--2 [Source:UniProtKB/Swiss--Prot;Acc:Q9ATL8]
GRMZM2G057459	304	maroon		[E]	Amino acid transport and metabolism	Molecular Function: G-protein coupled GABA receptor activity (GO:0004965);; Molecular Function: ionotropic glutamate receptor activity (GO:0004970);; Molecular Function: intracellular ligand-gated ion channel activity (GO:0005217);; Molecular Function: extracellular-glutamate-gated ion channel activity (GO:0005234);; Molecular Function: calcium channel activity (GO:0005262);; Molecular Function: …	--	Glutamate receptor 3.4 (Precursor) GN=YUP8H12.19 OS=Arabidopsis thaliana (Mouse-ear cress) PE=2 SV=2	hypothetical protein ZEAMMB73_044126, partial [Zea mays]
GRMZM2G058432	255	maroon		--	--	Molecular Function: nucleotide binding (GO:0000166);; Biological Process: RNA methylation (GO:0001510);; Molecular Function: DNA binding (GO:0003677);; Molecular Function: copper ion binding (GO:0005507);; Cellular Component: nucleus (GO:0005634);; Cellular Component: mitochondrial inner membrane (GO:0005743);; Cellular Component: mitochondrial intermembrane space (GO:0005758);; Biological Proces…	--	Mitochondrial import inner membrane translocase subunit Tim13 GN=OJ1123_G04.16 OS=Oryza sativa subsp. japonica (Rice) PE=2 SV=2	pale aleurone color1 [Zea mays]
GRMZM2G058491	271	maroon		[O]	Posttranslational modification, protein turnover, chaperones	Molecular Function: nucleotide binding (GO:0000166);; Molecular Function: calmodulin binding (GO:0005516);; Molecular Function: ATP binding (GO:0005524);; Cellular Component: cell wall (GO:0005618);; Cellular Component: nuclear envelope (GO:0005635);; Cellular Component: nucleoplasm (GO:0005654);; Cellular Component: nucleolus (GO:0005730);; Cellular Component: Golgi apparatus (GO:0005794);; Cell…	--	Katanin p60 ATPase-containing subunit A1 GN=At1g80350 OS=Arabidopsis thaliana (Mouse-ear cress) PE=1 SV=1	hypothetical protein ZEAMMB73_735596 [Zea mays]
GRMZM2G059252	302	maroon		--	--	Biological Process: rRNA processing (GO:0006364);; Cellular Component: chloroplast (GO:0009507);; Biological Process: thylakoid membrane organization (GO:0010027);; Biological Process: cytochrome b6f complex assembly (GO:0010190);; Biological Process: photosystem II assembly (GO:0010207);; Cellular Component: membrane (GO:0016020);; Biological Process: isopentenyl diphosphate biosynthetic process…	--	--	hypothetical protein ZEAMMB73_666367 [Zea mays]
GRMZM2G060054	262	maroon		[J]	Translation, ribosomal structure and biogenesis	Molecular Function: nucleotide binding (GO:0000166);; Molecular Function: structural constituent of ribosome (GO:0003735);; Cellular Component: vacuolar membrane (GO:0005774);; Cellular Component: Golgi apparatus (GO:0005794);; Biological Process: translation (GO:0006412);; Biological Process: ion transport (GO:0006811);; Biological Process: response to oxidative stress (GO:0006979);; Biological …	--	60S ribosomal protein L23A GN=RPL23A OS=Fritillaria agrestis (Stinkbells) PE=2 SV=1	hypothetical protein ZEAMMB73_426020 [Zea mays]
GRMZM2G060276	251	maroon		--	--	Cellular Component: nucleus (GO:0005634);; Biological Process: cellular process (GO:0009987);;	--	F-box/LRR-repeat protein At1g67190 GN=At1g67190 OS=Arabidopsis thaliana (Mouse-ear cress) PE=2 SV=1	hypothetical protein [Zea mays]
GRMZM2G060906	250	maroon		--	--	GO:0009507//chloroplast;GO:0009507//chloroplastGO:0003723//RNA binding;GO:0003723//RNA bindingGO:0000373//Group II intron splicing;GO:0009658//chloroplast organization;GO:0009658//chloroplast organization;GO:0000373//Group II intron splicing	--	--	--
GRMZM2G063216	244	maroon	WRKY	--	--	GO:0003677//DNA binding;GO:0003677//DNA binding;GO:0003677//DNA binding;GO:0003700//sequencespecific DNA binding transcription factor activity;GO:0043565//sequencespecific DNA binding;GO:0043565//sequencespecific DNA binding;GO:0003700//sequencespecific DNA binding transcription factor activity;GO:0003677//DNA binding;GO:0003700//sequencespecific DNA binding transcription factor activity;GO:00435…	--	--	Putative WRKY DNA--binding domain superfamily protein; Uncharacterized protein; WRKY46--superfamily of TFs having WRKY and zinc finger domains [Source:UniProtKB/TrEMBL;Acc:B4FCE6]
GRMZM2G063511	343	maroon		--	--	GO:0016020//membrane;GO:0016021//integral component of membrane;GO:0016021//integral component of membrane;GO:0016020//membrane;GO:0016021//integral component of membrane;GO:0016021//integral component of membrane;GO:0005794//Golgi apparatus;GO:0016020//membrane;GO:0016021//integral component of membrane;GO:0016021//integral component of membrane	--	--	Integral membrane protein like protein; Uncharacterized protein [Source:UniProtKB/TrEMBL;Acc:C0PCW8]
GRMZM2G063522	305	maroon	NAC	--	--	Biological Process: MAPK cascade (GO:0000165);; Biological Process: response to hypoxia (GO:0001666);; Molecular Function: DNA binding (GO:0003677);; Molecular Function: sequence-specific DNA binding transcription factor activity (GO:0003700);; Cellular Component: nucleus (GO:0005634);; Biological Process: regulation of transcription, DNA-dependent (GO:0006355);; Biological Process: protein targe…	--	NAC domain-containing protein 21/22 OS=Arabidopsis thaliana (Mouse-ear cress) PE=1 SV=2	putative NAC domain transcription factor superfamily protein [Zea mays]
GRMZM2G063798	244	maroon		--	--	GO:0016020//membraneGO:0016780//phosphotransferase activity, for other substituted phosphate groupsGO:0008654//phospholipid biosynthetic process	--	--	--
GRMZM2G064804	365	maroon		[U]	Intracellular trafficking, secretion, and vesicular transport	Cellular Component: mitochondrion (GO:0005739);; Cellular Component: mitochondrial inner membrane (GO:0005743);; Biological Process: protein complex assembly (GO:0006461);; Cellular Component: plastid (GO:0009536);; Molecular Function: P-P-bond-hydrolysis-driven protein transmembrane transporter activity (GO:0015450);; Cellular Component: membrane (GO:0016020);; Cellular Component: integral to me…	K03217|0.0|zma:100382702|hypothetical protein LOC100382702	Mitochondrial inner membrane protein OXA1-like (Precursor) GN=OXA1L OS=Arabidopsis thaliana (Mouse-ear cress) PE=2 SV=1	uncharacterized protein LOC100382702 [Zea mays]
GRMZM2G065899	314	maroon		--	--	GO:0005509//calcium ion binding;GO:0005509//calcium ion binding;GO:0005509//calcium ion binding	--	--	Uncharacterized protein [Source:UniProtKB/TrEMBL;Acc:C0P573]
GRMZM2G067223	257	maroon		--	--	--	--	--	TPA: hypothetical protein ZEAMMB73_859049 [Zea mays]
GRMZM2G068179	272	maroon		[Q]	Secondary metabolites biosynthesis, transport and catabolism	Cellular Component: mitochondrion (GO:0005739);; Molecular Function: methyltransferase activity (GO:0008168);; Biological Process: methylation (GO:0032259);;	--	Double-stranded RNA-binding protein 5 OS=Oryza sativa subsp. japonica (Rice) PE=2 SV=1	TPA: hypothetical protein ZEAMMB73_751607 [Zea mays]
GRMZM2G069827	259	maroon		--	--	Biological Process: protein transport (GO:0015031);; Cellular Component: cell part (GO:0044464);;	K12198|1e-160|sbi:SORBI_03g009000|hypothetical protein	Vacuolar protein sorting-associated protein 32 homolog 2 GN=F19B15.190 OS=Arabidopsis thaliana (Mouse-ear cress) PE=1 SV=1	unknown [Zea mays]
GRMZM2G071436	380	maroon		--	--	--	--	--	--
GRMZM2G073755	297	maroon		--	--	Biological Process: response to brassinosteroid stimulus (GO:0009741);; Biological Process: regulation of protein localization (GO:0032880);;	--	Auxin-repressed 12.5 kDa protein OS=Fragaria ananassa (Strawberry) PE=2 SV=1	TPA: hypothetical protein ZEAMMB73_352048 [Zea mays]
GRMZM2G074514	241	maroon		--	--	Molecular Function: catalytic activity (GO:0003824);; Biological Process: metabolic process (GO:0008152);; Cellular Component: membrane (GO:0016020);; Cellular Component: cytoplasmic membrane-bounded vesicle (GO:0016023);; Molecular Function: transferase activity (GO:0016740);; Biological Process: cell wall biogenesis (GO:0042546);; Cellular Component: intracellular membrane-bounded organelle (GO…	--	Probable glucuronoxylan glucuronosyltransferase F8H GN=F8H OS=Arabidopsis thaliana (Mouse-ear cress) PE=2 SV=1	hypothetical protein ZEAMMB73_873038 [Zea mays]
GRMZM2G076665	312	maroon		--	--	GO:0008138//protein tyrosine/serine/threonine phosphatase activity;GO:0008138//protein tyrosine/serine/threonine phosphatase activityGO:0006470//protein dephosphorylation;GO:0006470//protein dephosphorylation	--	--	Uncharacterized protein [Source:UniProtKB/TrEMBL;Acc:K7UE54]
GRMZM2G078799	286	maroon		--	--	Molecular Function: hydrolase activity, hydrolyzing O-glycosyl compounds (GO:0004553);; Biological Process: carbohydrate metabolic process (GO:0005975);; Molecular Function: cation binding (GO:0043169);;	--	--	hypothetical protein ZEAMMB73_062229 [Zea mays]
GRMZM2G080466	293	maroon		--	--	Molecular Function: binding (GO:0005488);; Cellular Component: cell part (GO:0044464);;	--	Induced stolen tip protein TUB8 (Fragment) GN=TUB8 OS=Solanum tuberosum (Potato) PE=2 SV=1	TPA: hypothetical protein ZEAMMB73_043759 [Zea mays]
GRMZM2G082581	274	maroon		[C]	Energy production and conversion	Molecular Function: magnesium ion binding (GO:0000287);; Molecular Function: isocitrate dehydrogenase (NADP+) activity (GO:0004450);; Molecular Function: copper ion binding (GO:0005507);; Cellular Component: mitochondrion (GO:0005739);; Cellular Component: peroxisome (GO:0005777);; Cellular Component: cytosol (GO:0005829);; Cellular Component: plasma membrane (GO:0005886);; Biological Process: gl…	K00031|0.0|zma:100191657|hypothetical protein LOC100191657	Isocitrate dehydrogenase [NADP], chloroplastic/mitochondrial (Precursor) GN=At5g14590 OS=Arabidopsis thaliana (Mouse-ear cress) PE=1 SV=1	TPA: hypothetical protein ZEAMMB73_112049 [Zea mays]
GRMZM2G082836	266	maroon		[R]	General function prediction only	Molecular Function: nucleotide binding (GO:0000166);; Molecular Function: DNA binding (GO:0003677);; Molecular Function: protein binding (GO:0005515);; Molecular Function: GTP binding (GO:0005525);; Cellular Component: intracellular (GO:0005622);; Cellular Component: Golgi apparatus (GO:0005794);; Biological Process: glucose catabolic process (GO:0006007);; Biological Process: chromatin silencing…	K07952|1e-141|zma:100174971|GTP-binding protein-like	ADP-ribosylation factor 1 GN=ARF1 OS=Brassica rapa subsp. pekinensis (Chinese cabbage) PE=2 SV=3	unknown [Zea mays]
GRMZM2G083130	254	maroon		--	--	Biological Process: metabolic process (GO:0008152);; Biological Process: hormone-mediated signaling pathway (GO:0009755);; Molecular Function: transferase activity, transferring hexosyl groups (GO:0016758);; Biological Process: cellular response to stress (GO:0033554);; Cellular Component: intracellular membrane-bounded organelle (GO:0043231);; Cellular Component: cytoplasmic part (GO:0044444);; …	--	Cyanohydrin beta-glucosyltransferase GN=UGT85B1 OS=Sorghum bicolor (Sorghum) PE=1 SV=1	TPA: cytokinin-O-glucosyltransferase 2 [Zea mays]
GRMZM2G084407	244	maroon		[Q]	Secondary metabolites biosynthesis, transport and catabolism	Molecular Function: monooxygenase activity (GO:0004497);; Molecular Function: binding (GO:0005488);; Molecular Function: iron ion binding (GO:0005506);; Biological Process: terpenoid metabolic process (GO:0006721);; Biological Process: isoprenoid biosynthetic process (GO:0008299);; Molecular Function: steroid hydroxylase activity (GO:0008395);; Molecular Function: electron carrier activity (GO:00…	--	Cytochrome P450 734A6 GN=OSJNBb0008D07.26 OS=Oryza sativa subsp. japonica (Rice) PE=2 SV=1	TPA: putative cytochrome P450 superfamily protein [Zea mays]
GRMZM2G085260	318	maroon		--	--	Cellular Component: membrane (GO:0016020);; Cellular Component: cytoplasmic membrane-bounded vesicle (GO:0016023);;	--	Desiccation-related protein PCC13-62 (Precursor) OS=Craterostigma plantagineum (Blue gem) PE=2 SV=1	desiccation-related protein PCC13-62 precursor [Zea mays]
GRMZM2G085303	349	maroon		--	--	--	--	--	hypothetical protein ZEAMMB73_785706, partial [Zea mays]
GRMZM2G086052	260	maroon		--	--	GO:0008270//zinc ion binding;GO:0008270//zinc ion binding;GO:0008270//zinc ion binding;GO:0008270//zinc ion binding;GO:0008270//zinc ion binding;GO:0008270//zinc ion bindingGO:0045333//cellular respiration;GO:0015979//photosynthesis;GO:0008150//biological_process;GO:0015979//photosynthesis;GO:0045333//cellular respiration;GO:0045333//cellular respiration;GO:0015979//photosynthesis;GO:0008150//bio…	--	--	Protein of unknown function (DUF185) [Source:Projected from Arabidopsis thaliana (AT3G28700) TAIR;Acc:AT3G28700]
GRMZM2G086497	304	maroon		--	--	--	--	--	Uncharacterized protein [Source:UniProtKB/TrEMBL;Acc:B6T9J0]
GRMZM2G086590	313	maroon		[I]	Lipid transport and metabolism	Molecular Function: lanosterol synthase activity (GO:0000250);; Cellular Component: nucleus (GO:0005634);; Cellular Component: mitochondrion (GO:0005739);; Biological Process: metabolic process (GO:0008152);; Biological Process: tetracyclic triterpenoid biosynthetic process (GO:0010686);; Cellular Component: integral to membrane (GO:0016021);; Biological Process: sterol biosynthetic process (GO:0…	--	Achilleol B synthase OS=Oryza sativa subsp. japonica (Rice) PE=1 SV=1	hypothetical protein ZEAMMB73_190544 [Zea mays]
GRMZM2G088531	249	maroon		--	--	Molecular Function: binding (GO:0005488);; Cellular Component: Golgi apparatus (GO:0005794);; Biological Process: epidermis development (GO:0008544);; Cellular Component: plant-type cell wall (GO:0009505);; Cellular Component: plasmodesma (GO:0009506);; Biological Process: hormone-mediated signaling pathway (GO:0009755);; Biological Process: post-embryonic morphogenesis (GO:0009886);; Biological …	--	Polygalacturonase inhibitor 1 (Precursor) GN=PGIP1 OS=Arabidopsis thaliana (Mouse-ear cress) PE=2 SV=1	hypothetical protein ZEAMMB73_943639 [Zea mays]
GRMZM2G088870	293	maroon		--	--	Biological Process: protein glycosylation (GO:0006486);; Biological Process: calcium ion transport (GO:0006816);; Biological Process: gravitropism (GO:0009630);; Cellular Component: cell periphery (GO:0071944);;	--	Uncharacterized protein At3g49055 GN=At3g49055 OS=Arabidopsis thaliana (Mouse-ear cress) PE=2 SV=1	TPA: hypothetical protein ZEAMMB73_580272 [Zea mays]
GRMZM2G089248	243	maroon		--	--	Cellular Component: Golgi membrane (GO:0000139);; Molecular Function: catalytic activity (GO:0003824);; Molecular Function: binding (GO:0005488);; Biological Process: cellular glucan metabolic process (GO:0006073);; Biological Process: cellular protein modification process (GO:0006464);; Biological Process: signal transduction (GO:0007165);; Biological Process: metabolic process (GO:0008152);; Bi…	--	Xyloglucan galactosyltransferase KATAMARI1 homolog OS=Oryza sativa subsp. japonica (Rice) PE=2 SV=1	hypothetical protein precursor [Zea mays]
GRMZM2G089836	302	maroon		[G]	Carbohydrate transport and metabolism	Cellular Component: plant-type vacuole (GO:0000325);; Molecular Function: beta-fructofuranosidase activity (GO:0004564);; Molecular Function: sucrose alpha-glucosidase activity (GO:0004575);; Cellular Component: cell wall (GO:0005618);; Cellular Component: plasma membrane (GO:0005886);; Biological Process: carbohydrate metabolic process (GO:0005975);; Biological Process: sucrose metabolic process…	K01193|0.0|osa:4328018|Os02g0106100	Sucrose:sucrose 1-fructosyltransferase (Precursor) GN=1-SST OS=Festuca arundinacea (Tall fescue) PE=1 SV=1	beta-fructofuranosidase 1 precursor [Zea mays]
GRMZM2G091226	321	maroon		--	--	--	--	B3 domain-containing protein LFL1 GN=B1142C05.32 OS=Oryza sativa subsp. japonica (Rice) PE=2 SV=1	uncharacterized protein LOC100193008 [Zea mays]
GRMZM2G092451	247	maroon		[L]	Replication, recombination and repair	Molecular Function: nucleotide binding (GO:0000166);; Biological Process: long-chain fatty acid metabolic process (GO:0001676);; Biological Process: defense response to insect (GO:0002213);; Molecular Function: DNA binding (GO:0003677);; Molecular Function: DNA topoisomerase type I activity (GO:0003917);; Molecular Function: DNA topoisomerase (ATP-hydrolyzing) activity (GO:0003918);; Molecular Fu…	K03163|0.0|zma:100191474|Top1	DNA topoisomerase 1 GN=TOP1 OS=Arabidopsis thaliana (Mouse-ear cress) PE=1 SV=1	DNA topoisomerase I [Zea mays]
GRMZM2G093623	338	maroon		[L]	Replication, recombination and repair	Molecular Function: DNA secondary structure binding (GO:0000217);; Biological Process: mitotic cell cycle (GO:0000278);; Cellular Component: condensed nuclear chromosome (GO:0000794);; Molecular Function: damaged DNA binding (GO:0003684);; Molecular Function: mRNA binding (GO:0003729);; Molecular Function: protein binding (GO:0005515);; Molecular Function: ATP binding (GO:0005524);; Cellular Comp…	K08736|1e-140|sbi:SORBI_06g033320|hypothetical protein	DNA mismatch repair protein MSH3 GN=MSH3 OS=Arabidopsis thaliana (Mouse-ear cress) PE=1 SV=2	hypothetical protein ZEAMMB73_053204 [Zea mays]
GRMZM2G093815	283	maroon		[S]	Function unknown	Cellular Component: chloroplast envelope (GO:0009941);; Cellular Component: membrane (GO:0016020);;	--	Uncharacterized protein ycf19 GN=ycf19 OS=Guillardia theta (Cryptomonas phi) PE=3 SV=1	TPA: hypothetical protein ZEAMMB73_607815 [Zea mays]
GRMZM2G094768	293	maroon		--	--	Molecular Function: catalytic activity (GO:0003824);; Cellular Component: mitochondrion (GO:0005739);; Biological Process: cellular process (GO:0009987);; Cellular Component: cell part (GO:0044464);;	--	Arginine/serine-rich protein 45 GN=F19K19.9 OS=Arabidopsis thaliana (Mouse-ear cress) PE=1 SV=1	hypothetical protein ZEAMMB73_602101 [Zea mays]
GRMZM2G097404	255	maroon		--	--	Molecular Function: binding (GO:0005488);; Cellular Component: mitochondrion (GO:0005739);; Biological Process: cellular process (GO:0009987);; Cellular Component: membrane (GO:0016020);; Biological Process: cellular component organization (GO:0016043);; Cellular Component: intracellular membrane-bounded organelle (GO:0043231);; Cellular Component: cytoplasmic part (GO:0044444);; Cellular Compone…	--	Vegetative cell wall protein gp1 (Precursor) GN=GP1 OS=Chlamydomonas reinhardtii (Chlamydomonas smithii) PE=2 SV=1	uncharacterized protein LOC100273950 [Zea mays]
GRMZM2G097421	382	maroon		--	--	GO:0016020//membrane;GO:0016021//integral component of membrane;GO:0016020//membrane;GO:0016021//integral component of membraneGO:0015095//magnesium ion transmembrane transporter activity;GO:0015095//magnesium ion transmembrane transporter activity;GO:0015095//magnesium ion transmembrane transporter activity;GO:0015095//magnesium ion transmembrane transporter activityGO:0015693//magnesium ion tra…	--	--	Non--imprinted in Prader--Willi/Angelman syndrome region protein 1; Uncharacterized protein [Source:UniProtKB/TrEMBL;Acc:B4F8K9]
GRMZM2G101754	284	maroon		--	--	GO:0000151//ubiquitin ligase complexGO:0005524//ATP binding;GO:0004672//protein kinase activity;GO:0016301//kinase activity;GO:0016772//transferase activity, transferring phosphoruscontaining groups;GO:0004842//ubiquitinprotein ligase activity;GO:0005524//ATP binding;GO:0016874//ligase activity;GO:0004672//protein kinase activity;GO:0004842//ubiquitinprotein ligase activity;GO:0016301//kinase act…	--	--	Putative U--box domain protein kinase family; Uncharacterized protein [Source:UniProtKB/TrEMBL;Acc:C0P3Y9]
GRMZM2G104769	307	maroon		[R]	General function prediction only	Cellular Component: ubiquitin ligase complex (GO:0000151);; Molecular Function: phosphoprotein phosphatase activity (GO:0004721);; Molecular Function: ubiquitin-protein ligase activity (GO:0004842);; Cellular Component: nuclear envelope (GO:0005635);; Cellular Component: endoplasmic reticulum membrane (GO:0005789);; Biological Process: protein targeting (GO:0006605);; Biological Process: phosphat…	K09561|0.0|zma:100273449|TIDP9204	E3 ubiquitin-protein ligase CHIP GN=F21O3.8 OS=Arabidopsis thaliana (Mouse-ear cress) PE=1 SV=1	uncharacterized protein LOC100273449 [Zea mays]
GRMZM2G105140	258	maroon	WRKY	--	--	Biological Process: respiratory burst involved in defense response (GO:0002679);; Biological Process: regulation of immune system process (GO:0002682);; Molecular Function: sequence-specific DNA binding transcription factor activity (GO:0003700);; Molecular Function: calmodulin binding (GO:0005516);; Cellular Component: nucleus (GO:0005634);; Cellular Component: vacuolar membrane (GO:0005774);; B…	--	Probable WRKY transcription factor 27 GN=WRKY27 OS=Arabidopsis thaliana (Mouse-ear cress) PE=2 SV=1	TPA: putative WRKY DNA-binding domain superfamily protein [Zea mays]
GRMZM2G105542	253	maroon		--	--	Cellular Component: plastid (GO:0009536);; Biological Process: post-embryonic development (GO:0009791);; Cellular Component: membrane (GO:0016020);; Cellular Component: intracellular membrane-bounded organelle (GO:0043231);; Cellular Component: cytoplasmic part (GO:0044444);; Biological Process: reproductive structure development (GO:0048608);;	--	Pentatricopeptide repeat-containing protein At1g09900 GN=At1g09900 OS=Arabidopsis thaliana (Mouse-ear cress) PE=2 SV=1	hypothetical protein [Zea mays]
GRMZM2G114617	304	maroon		--	--	--	--	--	--
GRMZM2G115660	336	maroon		--	--	Molecular Function: binding (GO:0005488);; Molecular Function: calcium ion binding (GO:0005509);; Cellular Component: nucleus (GO:0005634);; Cellular Component: endosome (GO:0005768);; Cellular Component: trans-Golgi network (GO:0005802);; Cellular Component: integral to plasma membrane (GO:0005887);; Biological Process: protein targeting to vacuole (GO:0006623);; Biological Process: systemic acq…	--	Vacuolar-sorting receptor 6 (Precursor) GN=F17F8.23 OS=Arabidopsis thaliana (Mouse-ear cress) PE=2 SV=3	vacuolar sorting receptor 7 [Zea mays]
GRMZM2G116426	284	maroon		[R]	General function prediction only	Biological Process: metabolic process (GO:0008152);; Biological Process: cellular process (GO:0009987);; Cellular Component: membrane (GO:0016020);; Molecular Function: hydrolase activity (GO:0016787);; Cellular Component: intracellular membrane-bounded organelle (GO:0043231);; Cellular Component: intracellular organelle part (GO:0044446);;	--	Arginine/serine-rich protein 45 GN=F19K19.9 OS=Arabidopsis thaliana (Mouse-ear cress) PE=1 SV=1	catalytic/ hydrolase [Zea mays]
GRMZM2G119521	250	maroon		[RTKL]	--	Biological Process: RNA splicing, via endonucleolytic cleavage and ligation (GO:0000394);; Biological Process: respiratory burst involved in defense response (GO:0002679);; Molecular Function: protein serine/threonine kinase activity (GO:0004674);; Molecular Function: protein binding (GO:0005515);; Molecular Function: ATP binding (GO:0005524);; Cellular Component: nucleolus (GO:0005730);; Cellula…	--	Probable receptor-like protein kinase At5g56460 GN=At5g56460 OS=Arabidopsis thaliana (Mouse-ear cress) PE=1 SV=1	TPA: putative protein kinase superfamily protein [Zea mays]
GRMZM2G120940	287	maroon		--	--	--	--	--	Uncharacterized protein [Source:UniProtKB/TrEMBL;Acc:K7TS65]
GRMZM2G127426	252	maroon	Orphans	--	--	--	--	--	Uncharacterized protein [Source:UniProtKB/TrEMBL;Acc:C0P6E9]
GRMZM2G127853	261	maroon		--	--	Molecular Function: (1->3)-beta-D-glucan binding (GO:0001872);; Biological Process: cellular amino acid metabolic process (GO:0006520);; Cellular Component: plant-type cell wall (GO:0009505);; Cellular Component: plasmodesma (GO:0009506);; Biological Process: post-embryonic development (GO:0009791);; Cellular Component: cytoplasmic membrane-bounded vesicle (GO:0016023);; Biological Process: gene …	--	Glucan endo-1,3-beta-glucosidase-like protein At1g69295 (Precursor) GN=At1g69295 OS=Arabidopsis thaliana (Mouse-ear cress) PE=2 SV=1	glucan endo-1,3-beta-glucosidase 4 precursor [Zea mays]
GRMZM2G128156	246	maroon		--	--	--	--	--	Uncharacterized protein [Source:UniProtKB/TrEMBL;Acc:B4FG55]
GRMZM2G128531	250	maroon		--	--	Molecular Function: copper ion binding (GO:0005507);; Cellular Component: vacuole (GO:0005773);; Biological Process: polysaccharide metabolic process (GO:0005976);; Biological Process: steroid biosynthetic process (GO:0006694);; Molecular Function: electron carrier activity (GO:0009055);; Biological Process: plant-type cell wall organization (GO:0009664);; Biological Process: cellular metabolic p…	--	Lamin-like protein (Precursor) GN=At5g15350 OS=Arabidopsis thaliana (Mouse-ear cress) PE=1 SV=1	blue copper protein precursor [Zea mays]
GRMZM2G128934	266	maroon		--	--	--	--	--	Uncharacterized protein [Source:UniProtKB/TrEMBL;Acc:K7TNC7]
GRMZM2G130064	327	maroon		--	--	GO:0019867//outer membrane;GO:0019867//outer membrane;GO:0019867//outer membrane	--	--	--
GRMZM2G131756	272	maroon		[L]	Replication, recombination and repair	Molecular Function: endonuclease activity (GO:0004519);; Biological Process: base-excision repair (GO:0006284);; Molecular Function: 4 iron, 4 sulfur cluster binding (GO:0051539);;	--	Protein ROS1 GN=F1O11.12 OS=Arabidopsis thaliana (Mouse-ear cress) PE=1 SV=2	hypothetical protein ZEAMMB73_419140 [Zea mays]
GRMZM2G132593	339	maroon		--	--	--	--	--	Uncharacterized protein [Source:UniProtKB/TrEMBL;Acc:C4JB35]
GRMZM2G137477	240	maroon		--	--	--	--	--	--
GRMZM2G138340	243	maroon	bZIP	--	--	Molecular Function: DNA binding (GO:0003677);; Molecular Function: sequence-specific DNA binding transcription factor activity (GO:0003700);; Biological Process: transcription, DNA-dependent (GO:0006351);; Biological Process: regulation of transcription, DNA-dependent (GO:0006355);; Cellular Component: plastid (GO:0009536);; Molecular Function: sequence-specific DNA binding (GO:0043565);; Biologi…	--	DNA-binding protein EMBP-1 OS=Triticum aestivum (Wheat) PE=1 SV=1	TPA: putative bZIP transcription factor superfamily protein [Zea mays]
GRMZM2G138429	303	maroon		--	--	GO:0016021//integral component of membrane;GO:0005773//vacuole;GO:0016021//integral component of membrane;GO:0005773//vacuole;GO:0016021//integral component of membrane;GO:0005773//vacuole;GO:0016021//integral component of membrane;GO:0016021//integral component of membrane;GO:0005773//vacuole;GO:0016021//integral component of membrane;GO:0005773//vacuoleGO:0046786//viral replication complex form…	--	--	Uncharacterized protein [Source:UniProtKB/TrEMBL;Acc:B4FWL5]
GRMZM2G139463	257	maroon		--	Glycan biosynthesis and metabolism	GO:0016787//hydrolase activity;GO:0016787//hydrolase activity;GO:0016787//hydrolase activity;GO:0016787//hydrolase activity;GO:0016787//hydrolase activity;GO:0016787//hydrolase activity;GO:0016787//hydrolase activity;GO:0016787//hydrolase activity;GO:0016787//hydrolase activity;GO:0016787//hydrolase activity	ko00511//Other glycan degradation	--	N--terminal nucleophile aminohydrolases (Ntn hydrolases) superfamily protein [Source:Projected from Arabidopsis thaliana (AT5G61540) TAIR;Acc:AT5G61540]
GRMZM2G144483	262	maroon		--	--	--	--	--	unknown [Zea mays]
GRMZM2G146143	292	maroon		--	--	Cellular Component: plasma membrane (GO:0005886);; Biological Process: response to stress (GO:0006950);; Biological Process: response to abiotic stimulus (GO:0009628);; Biological Process: multicellular organismal process (GO:0032501);; Biological Process: macromolecule metabolic process (GO:0043170);; Biological Process: cellular metabolic process (GO:0044237);; Biological Process: primary metab…	--	Uncharacterized protein At4g15545 GN=At4g15545 OS=Arabidopsis thaliana (Mouse-ear cress) PE=1 SV=1	unknown [Zea mays]
GRMZM2G148855	256	maroon		--	--	--	--	--	TPA: hypothetical protein ZEAMMB73_099943 [Zea mays]
GRMZM2G154211	258	maroon		[P]	Inorganic ion transport and metabolism	Biological Process: transition metal ion transport (GO:0000041);; Biological Process: oligopeptide transport (GO:0006857);; Molecular Function: secondary active sulfate transmembrane transporter activity (GO:0008271);; Biological Process: sulfate transport (GO:0008272);; Cellular Component: plasmodesma (GO:0009506);; Cellular Component: chloroplast (GO:0009507);; Biological Process: indoleacetic …	--	Sulfate transporter 3.1 OS=Arabidopsis thaliana (Mouse-ear cress) PE=2 SV=1	uncharacterized protein LOC100273198 [Zea mays]
GRMZM2G154267	304	maroon		--	--	Molecular Function: DNA binding (GO:0003677);; Molecular Function: DNA-directed DNA polymerase activity (GO:0003887);; Cellular Component: mitochondrion (GO:0005739);; Biological Process: DNA-dependent DNA replication (GO:0006261);; Cellular Component: epsilon DNA polymerase complex (GO:0008622);;	K02325|0.0|zma:100280690|DNA polymerase epsilon subunit 2 (EC:2.7.7.7)	--	DNA polymerase epsilon subunit 2 [Zea mays]
GRMZM2G159285	256	maroon		--	--	Biological Process: polysaccharide biosynthetic process (GO:0000271);; Molecular Function: acid phosphatase activity (GO:0003993);; Cellular Component: nucleus (GO:0005634);; Cellular Component: mitochondrion (GO:0005739);; Cellular Component: endosome (GO:0005768);; Cellular Component: Golgi apparatus (GO:0005794);; Cellular Component: trans-Golgi network (GO:0005802);; Biological Process: regul…	--	Auxin-responsive protein IAA13 OS=Oryza sativa subsp. japonica (Rice) PE=2 SV=1	unknown [Zea mays]
GRMZM2G159996	278	maroon	Orphans	--	--	Cellular Component: intracellular (GO:0005622);; Cellular Component: nucleus (GO:0005634);; Cellular Component: plasma membrane (GO:0005886);; Biological Process: response to stress (GO:0006950);; Biological Process: signal transduction (GO:0007165);; Biological Process: circadian rhythm (GO:0007623);; Molecular Function: zinc ion binding (GO:0008270);; Biological Process: chloroplast organizatio…	--	Zinc finger protein CONSTANS-LIKE 15 GN=COL15 OS=Arabidopsis thaliana (Mouse-ear cress) PE=2 SV=1	TPA: hypothetical protein ZEAMMB73_333025 [Zea mays]
GRMZM2G163988	246	maroon		[J]	Translation, ribosomal structure and biogenesis	Molecular Function: RNA binding (GO:0003723);; Molecular Function: structural constituent of ribosome (GO:0003735);; Cellular Component: ribosome (GO:0005840);; Biological Process: rRNA processing (GO:0006364);; Biological Process: translation (GO:0006412);; Cellular Component: chloroplast stroma (GO:0009570);; Cellular Component: chloroplast envelope (GO:0009941);; Biological Process: chlorophyl…	--	30S ribosomal protein S20, chloroplastic (Precursor) GN=RPS20 OS=Arabidopsis thaliana (Mouse-ear cress) PE=2 SV=1	unknown [Zea mays]
GRMZM2G165865	294	maroon		--	--	--	--	--	Uncharacterized protein [Source:UniProtKB/TrEMBL;Acc:K7V2B5]
GRMZM2G166695	240	maroon		--	--	--	--	--	Uncharacterized protein [Source:UniProtKB/TrEMBL;Acc:K7UD96]
GRMZM2G167560	262	maroon	C2C2-CO-like	--	--	Molecular Function: DNA binding (GO:0003677);; Molecular Function: sequence-specific DNA binding transcription factor activity (GO:0003700);; Molecular Function: protein binding (GO:0005515);; Cellular Component: nucleus (GO:0005634);; Cellular Component: plasma membrane (GO:0005886);; Biological Process: regulation of transcription, DNA-dependent (GO:0006355);; Biological Process: circadian rhyt…	--	Zinc finger protein CONSTANS-LIKE 9 GN=COL9 OS=Arabidopsis thaliana (Mouse-ear cress) PE=2 SV=1	uncharacterized protein LOC100193195 [Zea mays]
GRMZM2G172152	285	maroon		--	--	GO:0005634//nucleus;GO:0005773//vacuole;GO:0005634//nucleus;GO:0005773//vacuole;GO:0005773//vacuole;GO:0005773//vacuoleGO:0003913//DNA photolyase activity;GO:0003913//DNA photolyase activity;GO:0042803//protein homodimerization activity;GO:0003913//DNA photolyase activity;GO:0003913//DNA photolyase activity;GO:0042803//protein homodimerization activity;GO:0003913//DNA photolyase activity;GO:00428…	--	--	cryptochrome 2 [Source:Projected from Arabidopsis thaliana (AT1G04400) TAIR;Acc:AT1G04400]
GRMZM2G174192	331	maroon		--	--	Cellular Component: cytoplasm (GO:0005737);; Biological Process: metabolic process (GO:0008152);; Molecular Function: transferase activity, transferring hexosyl groups (GO:0016758);; Molecular Function: UDP-glucosyltransferase activity (GO:0035251);; Biological Process: response to stimulus (GO:0050896);;	--	Flavanone 7-O-glucoside 2&apos;&apos;-O-beta-L-rhamnosyltransferase GN=C12RT1 OS=Citrus maxima (Pomelo) PE=1 SV=2	TPA: anthocyanidin 3-O-glucosyltransferase [Zea mays]
GRMZM2G180418	256	maroon		[R]	General function prediction only	Cellular Component: plastid chromosome (GO:0009508);; Cellular Component: chloroplast stroma (GO:0009570);;	--	--	hypothetical protein ZEAMMB73_196871 [Zea mays]
GRMZM2G326545	242	maroon		--	--	Cellular Component: mitochondrion (GO:0005739);;	--	--	hypothetical protein [Zea mays]
GRMZM2G349062	301	maroon		[PR]	--	Cellular Component: mitochondrion (GO:0005739);; Biological Process: cysteine metabolic process (GO:0006534);; Biological Process: response to stress (GO:0006950);; Biological Process: protein localization (GO:0008104);; Cellular Component: chloroplast thylakoid (GO:0009534);; Biological Process: flower development (GO:0009908);; Cellular Component: chloroplast envelope (GO:0009941);; Biological …	--	Protochlorophyllide-dependent translocon component 52, chloroplastic (Precursor) GN=L73G19.30 OS=Arabidopsis thaliana (Mouse-ear cress) PE=2 SV=1	TPA: putative pheophorbide a oxygenase [Zea mays]
GRMZM2G359116	239	maroon	OFP	[J]	Translation, ribosomal structure and biogenesis	Molecular Function: binding (GO:0005488);; Cellular Component: nucleus (GO:0005634);; Biological Process: cellular process (GO:0009987);; Cellular Component: membrane (GO:0016020);; Cellular Component: intracellular membrane-bounded organelle (GO:0043231);; Cellular Component: intracellular organelle part (GO:0044446);;	--	Formin-like protein 5 GN=P0453E05.107 OS=Oryza sativa subsp. japonica (Rice) PE=2 SV=2	TPA: hypothetical protein ZEAMMB73_229064 [Zea mays]
GRMZM2G376085	254	maroon		--	--	GO:0016874//ligase activity;GO:0004842//ubiquitinprotein ligase activity	--	--	--
GRMZM2G389173	243	maroon		--	Folding, sorting and degradation	GO:0005773//vacuole;GO:0005886//plasma membrane;GO:0009505//planttype cell wall;GO:0005783//endoplasmic reticulumGO:0016853//isomerase activity;GO:0009055//electron carrier activity;GO:0015035//protein disulfide oxidoreductase activity;GO:0016853//isomerase activityGO:0006662//glycerol ether metabolic process;GO:0045454//cell redox homeostasis;GO:0034976//response to endoplasmic reticulum stress;…	ko04141//Protein processing in endoplasmic reticulum	--	Protein disulfide isomerase; Uncharacterized protein [Source:UniProtKB/TrEMBL;Acc:Q5EUD5]
GRMZM2G393002	279	maroon		[RTKL]	--	Biological Process: regulation of cyclin-dependent protein kinase activity (GO:0000079);; Molecular Function: nucleotide binding (GO:0000166);; Biological Process: mitotic cell cycle (GO:0000278);; Biological Process: cytokinesis (GO:0000910);; Molecular Function: protein serine/threonine kinase activity (GO:0004674);; Molecular Function: protein binding (GO:0005515);; Cellular Component: nucleus…	--	Alpha-L-arabinofuranosidase 1 (Precursor) GN=T7M13.18 OS=Arabidopsis thaliana (Mouse-ear cress) PE=1 SV=1	putative alpha-L-arabinofuranosidase family protein [Zea mays]
GRMZM2G404459	273	maroon		--	--	Molecular Function: nutrient reservoir activity (GO:0045735);;	--	Zein-alpha Z4 (Precursor) OS=Zea mays (Maize) PE=3 SV=2	zein-alpha Z4 precursor [Zea mays]
GRMZM2G431309	257	maroon	GRAS	--	--	Biological Process: tryptophan biosynthetic process (GO:0000162);; Molecular Function: sequence-specific DNA binding transcription factor activity (GO:0003700);; Molecular Function: anthranilate phosphoribosyltransferase activity (GO:0004048);; Molecular Function: signal transducer activity (GO:0004871);; Molecular Function: protein binding (GO:0005515);; Cellular Component: nucleus (GO:0005634);…	--	Chitin-inducible gibberellin-responsive protein 2 GN=OJ1127_E01.113 OS=Oryza sativa subsp. japonica (Rice) PE=2 SV=1	unknown [Zea mays]
GRMZM2G450512	253	maroon		--	--	--	--	--	uncharacterized protein LOC100275815 precursor [Zea mays]
GRMZM2G458776	241	maroon		--	--	Biological Process: metabolic process (GO:0008152);; Biological Process: response to UV-B (GO:0010224);; Biological Process: brassinosteroid metabolic process (GO:0016131);; Molecular Function: transferase activity, transferring hexosyl groups (GO:0016758);; Cellular Component: cytoplasmic part (GO:0044444);; Molecular Function: trans-zeatin O-beta-D-glucosyltransferase activity (GO:0050403);; Mo…	--	UDP-glycosyltransferase 73C3 GN=UGT73C3 OS=Arabidopsis thaliana (Mouse-ear cress) PE=2 SV=1	hypothetical protein ZEAMMB73_777124 [Zea mays]
GRMZM2G700683	267	maroon		--	--	GO:0046872//metal ion binding;GO:0005524//ATP binding;GO:0003824//catalytic activity;GO:0005524//ATP binding;GO:0046872//metal ion binding;GO:0003824//catalytic activityGO:0008152//metabolic process;GO:0006807//nitrogen compound metabolic process;GO:0006807//nitrogen compound metabolic process	--	--	Uncharacterized protein [Source:UniProtKB/TrEMBL;Acc:K7V2Z8]
GRMZM5G815665	261	maroon		--	--	Cellular Component: mitochondrion (GO:0005739);; Biological Process: DNA metabolic process (GO:0006259);; Biological Process: response to stress (GO:0006950);; Biological Process: metabolic process (GO:0008152);; Biological Process: fatty acid catabolic process (GO:0009062);; Biological Process: cytokinin metabolic process (GO:0009690);; Molecular Function: UDP-glucosyltransferase activity (GO:00…	--	DIMBOA UDP-glucosyltransferase BX8 GN=Bx8 OS=Zea mays (Maize) PE=1 SV=1	uncharacterized protein LOC100272862 [Zea mays]
GRMZM5G824938	248	maroon		--	--	--	--	--	--
Putative_gene_10006	265	maroon		--	--	Biological Process: lipid metabolic process (GO:0006629);; Molecular Function: phosphoric diester hydrolase activity (GO:0008081);; Cellular Component: chloroplast (GO:0009507);; Biological Process: response to wounding (GO:0009611);; Biological Process: guanosine tetraphosphate metabolic process (GO:0015969);; Molecular Function: metal ion binding (GO:0046872);;	--	--	PREDICTED: uncharacterized protein LOC101783363 [Setaria italica]
Putative_gene_2497	243	maroon		--	--	Biological Process: photoperiodism, flowering (GO:0048573);;	--	--	uncharacterized protein LOC100274694 [Zea mays]
AC197274.4_FG010	515	orangered3		--	--	--	--	--	Uncharacterized protein [Source:UniProtKB/TrEMBL;Acc:K7UL40]
AC197705.4_FG006	410	orangered3		[O]	Posttranslational modification, protein turnover, chaperones	Molecular Function: ubiquitin-protein ligase activity (GO:0004842);; Molecular Function: protein binding (GO:0005515);; Cellular Component: endoplasmic reticulum membrane (GO:0005789);; Biological Process: intracellular protein transport (GO:0006886);; Biological Process: response to osmotic stress (GO:0006970);; Biological Process: organelle organization (GO:0006996);; Molecular Function: zinc i…	--	E3 ubiquitin-protein ligase RMA3 GN=RMA3 OS=Arabidopsis thaliana (Mouse-ear cress) PE=1 SV=1	putative RING zinc finger domain superfamily protein [Zea mays]
AC206547.2_FG002	517	orangered3		--	--	--	--	--	Uncharacterized protein [Source:UniProtKB/TrEMBL;Acc:K7TJY4]
AC206951.3_FG017	413	orangered3	AP2/ERF-ERF	--	--	Molecular Function: DNA binding (GO:0003677);; Molecular Function: sequence-specific DNA binding transcription factor activity (GO:0003700);; Molecular Function: protein binding (GO:0005515);; Cellular Component: nucleus (GO:0005634);; Biological Process: regulation of transcription, DNA-dependent (GO:0006355);; Biological Process: toxin catabolic process (GO:0009407);; Biological Process: respon…	--	Ethylene-responsive transcription factor 1 GN=OJ1311_D08.9 OS=Oryza sativa subsp. japonica (Rice) PE=1 SV=1	unknown [Zea mays]
AC210669.3_FG001	383	orangered3		--	--	Molecular Function: hydrolase activity, hydrolyzing O-glycosyl compounds (GO:0004553);; Cellular Component: extracellular region (GO:0005576);; Cellular Component: Golgi apparatus (GO:0005794);; Cellular Component: plasma membrane (GO:0005886);; Biological Process: aging (GO:0007568);; Biological Process: response to heat (GO:0009408);; Biological Process: response to cold (GO:0009409);; Cellular…	K14504|0.0|zma:100284736|xyloglucan endotransglucosylase/hydrolase protein 23	Xyloglucan endotransglucosylase/hydrolase protein 22 (Precursor) GN=MUA2.13 OS=Arabidopsis thaliana (Mouse-ear cress) PE=1 SV=1	hypothetical protein ZEAMMB73_780065 [Zea mays]
AC216353.2_FG005	516	orangered3		[C]	Energy production and conversion	Biological Process: MAPK cascade (GO:0000165);; Molecular Function: magnesium ion binding (GO:0000287);; Molecular Function: inorganic diphosphatase activity (GO:0004427);; Cellular Component: cytosol (GO:0005829);; Biological Process: protein targeting to membrane (GO:0006612);; Biological Process: phosphate-containing compound metabolic process (GO:0006796);; Biological Process: response to col…	K01507|3e-39|zma:100272927|ppp1	Soluble inorganic pyrophosphatase 1, chloroplastic (Precursor) GN=F17I14_160 OS=Arabidopsis thaliana (Mouse-ear cress) PE=1 SV=1	hypothetical protein ZEAMMB73_651025, partial [Zea mays]
AC217358.3_FG011	478	orangered3		[U]	Intracellular trafficking, secretion, and vesicular transport	Cellular Component: plasma membrane (GO:0005886);; Molecular Function: protein transporter activity (GO:0008565);; Biological Process: protein transport (GO:0015031);; Cellular Component: integral to membrane (GO:0016021);;	K12275|0.0|sbi:SORBI_01g001670|hypothetical protein	Probable histone H2A variant 3 OS=Oryza sativa subsp. japonica (Rice) PE=2 SV=1	unknown [Zea mays]
AC233850.1_FG002	398	orangered3		[J]	Translation, ribosomal structure and biogenesis	Molecular Function: enzyme inhibitor activity (GO:0004857);; Biological Process: metabolic process (GO:0008152);; Biological Process: cellular process (GO:0009987);; Cellular Component: cytoplasmic membrane-bounded vesicle (GO:0016023);; Molecular Function: pectinesterase activity (GO:0030599);; Biological Process: negative regulation of catalytic activity (GO:0043086);; Cellular Component: intra…	--	Formin-like protein 5 GN=P0453E05.107 OS=Oryza sativa subsp. japonica (Rice) PE=2 SV=2	pectinesterase inhibitor domain containing protein precursor [Zea mays]
AC233863.1_FG001	543	orangered3		--	--	Molecular Function: protein binding (GO:0005515);; Cellular Component: nucleus (GO:0005634);; Biological Process: glutamine secretion (GO:0010585);; Cellular Component: integral to membrane (GO:0016021);; Cellular Component: cytoplasmic membrane-bounded vesicle (GO:0016023);; Biological Process: multi-organism process (GO:0051704);; Biological Process: regulation of amino acid export (GO:0080143)…	--	Protein GLUTAMINE DUMPER 4 GN=GDU4 OS=Arabidopsis thaliana (Mouse-ear cress) PE=2 SV=1	hypothetical protein ZEAMMB73_723730 [Zea mays]
AC233880.1_FG009	485	orangered3		[J]	Translation, ribosomal structure and biogenesis	Molecular Function: nucleotide binding (GO:0000166);; Biological Process: maturation of SSU-rRNA from tricistronic rRNA transcript (SSU-rRNA, 5.8S rRNA, LSU-rRNA) (GO:0000462);; Biological Process: RNA methylation (GO:0001510);; Molecular Function: structural constituent of ribosome (GO:0003735);; Cellular Component: cell wall (GO:0005618);; Cellular Component: nucleolus (GO:0005730);; Cellular C…	K02974|5e-59|zma:100284216|40S ribosomal protein S24	40S ribosomal protein S24-1 GN=RPS24A OS=Arabidopsis thaliana (Mouse-ear cress) PE=2 SV=1	TPA: hypothetical protein ZEAMMB73_935921 [Zea mays]
GRMZM2G000670	369	orangered3		--	--	GO:0016747//transferase activity, transferring acyl groups other than aminoacyl groups;GO:0016747//transferase activity, transferring acyl groups other than aminoacyl groups	--	--	Uncharacterized protein [Source:UniProtKB/TrEMBL;Acc:K7UAK0]
GRMZM2G001953	521	orangered3		[R]	General function prediction only	Biological Process: microtubule cytoskeleton organization (GO:0000226);; Biological Process: RNA splicing, via endonucleolytic cleavage and ligation (GO:0000394);; Molecular Function: GTPase activity (GO:0003924);; Molecular Function: protein binding (GO:0005515);; Molecular Function: GTP binding (GO:0005525);; Cellular Component: extracellular region (GO:0005576);; Cellular Component: nucleolus …	--	Rac-like GTP-binding protein 3 GN=P0585G03.19 OS=Oryza sativa subsp. japonica (Rice) PE=2 SV=1	GTPase protein [Zea mays]
GRMZM2G003318	531	orangered3		--	--	GO:0009507//chloroplast;GO:0009579//thylakoid;GO:0009535//chloroplast thylakoid membrane;GO:0010287//plastoglobule;GO:0009579//thylakoid;GO:0009535//chloroplast thylakoid membrane;GO:0009534//chloroplast thylakoid;GO:0009535//chloroplast thylakoid membrane;GO:0009507//chloroplast;GO:0009579//thylakoid;GO:0009535//chloroplast thylakoid membrane;GO:0010287//plastoglobule;GO:0009535//chloroplast thy…	--	--	Plastid--lipid associated protein 3 [Source:UniProtKB/TrEMBL;Acc:B6TD12]
GRMZM2G003406	373	orangered3	MYB	[KAD]	--	Molecular Function: DNA binding (GO:0003677);; Molecular Function: chromatin binding (GO:0003682);; Molecular Function: sequence-specific DNA binding transcription factor activity (GO:0003700);; Cellular Component: nucleus (GO:0005634);; Biological Process: polyamine catabolic process (GO:0006598);; Biological Process: oligopeptide transport (GO:0006857);; Biological Process: purine nucleobase tr…	K09422|0.0|zma:100283728|myb-related protein Hv33	Myb-related protein Hv33 GN=MYB2 OS=Hordeum vulgare (Barley) PE=2 SV=3	putative MYB DNA-binding domain superfamily protein [Zea mays]
GRMZM2G003789	494	orangered3		[R]	General function prediction only	Cellular Component: Golgi apparatus (GO:0005794);; Biological Process: proteolysis (GO:0006508);; Biological Process: metabolic process (GO:0008152);; Molecular Function: metallopeptidase activity (GO:0008237);; Biological Process: auxin metabolic process (GO:0009850);; Biological Process: regulation of systemic acquired resistance (GO:0010112);; Molecular Function: IAA-amino acid conjugate hydro…	--	IAA-amino acid hydrolase ILR1-like 9 (Precursor) OS=Oryza sativa subsp. japonica (Rice) PE=2 SV=2	uncharacterized protein LOC100383476 precursor [Zea mays]
GRMZM2G003897	435	orangered3		--	--	GO:0000166//nucleotide binding;GO:0003676//nucleic acid binding;GO:0003676//nucleic acid binding;GO:0000166//nucleotide binding	--	--	Nucleolin; Uncharacterized protein [Source:UniProtKB/TrEMBL;Acc:B6T5W5]
GRMZM2G006121	362	orangered3		--	--	--	--	--	hypothetical protein [Zea mays]
GRMZM2G007256	516	orangered3		--	--	Cellular Component: plasma membrane (GO:0005886);; Biological Process: megasporogenesis (GO:0009554);;	--	CYSTM1 family protein A GN=At2g41420 OS=Arabidopsis thaliana (Mouse-ear cress) PE=3 SV=1	TPA: proline-rich family protein [Zea mays]
GRMZM2G008252	378	orangered3		--	--	GO:0005747//mitochondrial respiratory chain complex I;GO:0009507//chloroplast;GO:0009507//chloroplast;GO:0005747//mitochondrial respiratory chain complex IGO:0009853//photorespiration;GO:0008150//biological_process;GO:0009853//photorespiration	--	--	Uncharacterized protein [Source:UniProtKB/TrEMBL;Acc:K7UQV8]
GRMZM2G008271	392	orangered3		--	--	--	--	--	basal layer antifungal peptide [Zea mays]
GRMZM2G009406	436	orangered3	C2C2-Dof	--	--	GO:0003677//DNA binding;GO:0008270//zinc ion bindingGO:0006355//regulation of transcription, DNAtemplated	--	--	Uncharacterized protein [Source:UniProtKB/TrEMBL;Acc:B4FH27]
GRMZM2G010435	508	orangered3		--	--	GO:0016787//hydrolase activity;GO:0008233//peptidase activity;GO:0008234//cysteinetype peptidase activity;GO:0008234//cysteinetype peptidase activityGO:0006508//proteolysis	--	--	Uncharacterized protein [Source:UniProtKB/TrEMBL;Acc:C4IZ54]
GRMZM2G011071	417	orangered3		--	--	--	--	Proline-rich receptor-like protein kinase PERK9 GN=PERK9 OS=Arabidopsis thaliana (Mouse-ear cress) PE=2 SV=1	unknown [Zea mays]
GRMZM2G012970	454	orangered3		--	--	Biological Process: multicellular organismal development (GO:0007275);; Biological Process: chloroplast relocation (GO:0009902);; Cellular Component: intracellular part (GO:0044424);; Biological Process: anatomical structure development (GO:0048856);; Biological Process: regulation of biological process (GO:0050789);; Biological Process: protein modification by small protein conjugation or remova…	--	WEB family protein At2g38370 GN=At2g38370 OS=Arabidopsis thaliana (Mouse-ear cress) PE=2 SV=1	uncharacterized protein LOC100277584 [Zea mays]
GRMZM2G014797	360	orangered3		--	--	Cellular Component: nucleus (GO:0005634);; Cellular Component: cytosol (GO:0005829);; Biological Process: response to stress (GO:0006950);;	--	Abscisic stress-ripening protein 1 GN=ASR1 OS=Solanum lycopersicum (Tomato) PE=2 SV=1	TPA: hypothetical protein ZEAMMB73_155049 [Zea mays]
GRMZM2G015143	496	orangered3		--	--	Molecular Function: alpha-mannosidase activity (GO:0004559);; Cellular Component: cell wall (GO:0005618);; Biological Process: mannose metabolic process (GO:0006013);; Molecular Function: zinc ion binding (GO:0008270);; Cellular Component: cytoplasmic membrane-bounded vesicle (GO:0016023);; Molecular Function: carbohydrate binding (GO:0030246);;	--	--	TPA: hypothetical protein ZEAMMB73_034996 [Zea mays]
GRMZM2G016066	360	orangered3		--	--	GO:0009538//photosystem I reaction center;GO:0016020//membrane;GO:0009507//chloroplast;GO:0009579//thylakoid;GO:0009535//chloroplast thylakoid membrane;GO:0010287//plastoglobule;GO:0009522//photosystem I;GO:0009538//photosystem I reaction center;GO:0009538//photosystem I reaction centerGO:0015979//photosynthesis;GO:0015979//photosynthesis;GO:0015979//photosynthesis	--	--	Photosystem I reaction center subunit IV A [Source:UniProtKB/TrEMBL;Acc:B6TH55]
GRMZM2G016236	513	orangered3		[C]	Energy production and conversion	Molecular Function: alditol:NADP+ 1-oxidoreductase activity (GO:0004032);; Biological Process: glucose catabolic process (GO:0006007);; Biological Process: nucleobase-containing compound metabolic process (GO:0006139);; Biological Process: response to stress (GO:0006950);; Biological Process: pyridoxal 5'-phosphate salvage (GO:0009443);; Cellular Component: chloroplast thylakoid membrane (GO:0009…	--	Uncharacterized oxidoreductase At1g06690, chloroplastic (Precursor) GN=At1g06690 OS=Arabidopsis thaliana (Mouse-ear cress) PE=1 SV=1	unknown [Zea mays]
GRMZM2G016928	491	orangered3		[J]	Translation, ribosomal structure and biogenesis	Molecular Function: structural constituent of ribosome (GO:0003735);; Cellular Component: mitochondrion (GO:0005739);; Biological Process: translation (GO:0006412);; Cellular Component: cytosolic large ribosomal subunit (GO:0022625);; Biological Process: ribosome biogenesis (GO:0042254);; Molecular Function: metal ion binding (GO:0046872);;	K02921|3e-66|zma:100272307|TIDP9210	60S ribosomal protein L37a OS=Oryza sativa subsp. japonica (Rice) PE=1 SV=1	uncharacterized protein LOC100272307 [Zea mays]
GRMZM2G017616	416	orangered3		--	--	GO:0046872//metal ion binding;GO:0016702//oxidoreductase activity, acting on single donors with incorporation of molecular oxygen, incorporation of two atoms of oxygen;GO:0016491//oxidoreductase activity;GO:0046872//metal ion binding;GO:0005506//iron ion binding;GO:0016165//linoleate 13Slipoxygenase activity;GO:0016702//oxidoreductase activity, acting on single donors with incorporation of molecu…	--	--	Lipoxygenase [Source:UniProtKB/TrEMBL;Acc:A1XCI4]
GRMZM2G017671	593	orangered3		[J]	Translation, ribosomal structure and biogenesis	Molecular Function: histidine-tRNA ligase activity (GO:0004821);; Molecular Function: ATP binding (GO:0005524);; Cellular Component: cytosol (GO:0005829);; Biological Process: histidyl-tRNA aminoacylation (GO:0006427);; Cellular Component: plastid (GO:0009536);; Molecular Function: ammonia-lyase activity (GO:0016841);; Biological Process: ovule development (GO:0048481);; Cellular Component: cell …	K01892|0.0|sbi:SORBI_09g003930|hypothetical protein	Histidine--tRNA ligase OS=Oryza sativa subsp. japonica (Rice) PE=2 SV=2	hypothetical protein ZEAMMB73_752171 [Zea mays]
GRMZM2G017682	448	orangered3		--	--	--	--	--	--
GRMZM2G018403	357	orangered3		[J]	Translation, ribosomal structure and biogenesis	Biological Process: karyogamy (GO:0000741);; Molecular Function: DNA binding (GO:0003677);; Molecular Function: RNA binding (GO:0003723);; Molecular Function: structural constituent of ribosome (GO:0003735);; Cellular Component: nucleus (GO:0005634);; Cellular Component: mitochondrion (GO:0005739);; Cellular Component: ribosome (GO:0005840);; Biological Process: rRNA processing (GO:0006364);; Bio…	K02888|1e-161|zma:100285347|umc1313	50S ribosomal protein L21, chloroplastic (Precursor) GN=RPL21 OS=Arabidopsis thaliana (Mouse-ear cress) PE=2 SV=1	LOC100285347 [Zea mays]
GRMZM2G020856	373	orangered3		[J]	Translation, ribosomal structure and biogenesis	Cellular Component: plastid (GO:0009536);; Cellular Component: intracellular membrane-bounded organelle (GO:0043231);; Cellular Component: cytoplasmic part (GO:0044444);;	--	Uncharacterized protein At1g04910 GN=At1g04910 OS=Arabidopsis thaliana (Mouse-ear cress) PE=1 SV=1	hypothetical protein ZEAMMB73_021843 [Zea mays]
GRMZM2G021621	364	orangered3		--	--	Cellular Component: extracellular region (GO:0005576);; Cellular Component: cell wall (GO:0005618);; Cellular Component: membrane (GO:0016020);; Cellular Component: cytoplasmic membrane-bounded vesicle (GO:0016023);; Biological Process: sexual reproduction (GO:0019953);;	--	Expansin-B4 (Precursor) GN=OSJNBa0010C11.2 OS=Oryza sativa subsp. japonica (Rice) PE=2 SV=1	unknown [Zea mays]
GRMZM2G021781	358	orangered3		--	--	GO:0046872//metal ion binding;GO:0020037//heme binding	--	--	--
GRMZM2G022279	382	orangered3		--	--	Cellular Component: cell wall (GO:0005618);; Cellular Component: vacuole (GO:0005773);; Biological Process: protein targeting to membrane (GO:0006612);; Biological Process: lipid metabolic process (GO:0006629);; Biological Process: positive regulation of flavonoid biosynthetic process (GO:0009963);; Biological Process: regulation of plant-type hypersensitive response (GO:0010363);; Cellular Compo…	--	GDSL esterase/lipase At2g27360 (Precursor) GN=At2g27360 OS=Arabidopsis thaliana (Mouse-ear cress) PE=2 SV=1	hypothetical protein [Zea mays]
GRMZM2G024348	464	orangered3		--	--	Cellular Component: chloroplast (GO:0009507);; Cellular Component: membrane (GO:0016020);;	--	--	TPA: hypothetical protein ZEAMMB73_880901 [Zea mays]
GRMZM2G024391	405	orangered3		--	--	Cellular Component: chloroplast thylakoid membrane (GO:0009535);;	--	--	TPA: hypothetical protein ZEAMMB73_738830 [Zea mays]
GRMZM2G024976	422	orangered3		--	--	Molecular Function: DNA binding (GO:0003677);; Molecular Function: sequence-specific DNA binding transcription factor activity (GO:0003700);; Cellular Component: nucleus (GO:0005634);; Biological Process: chromatin assembly or disassembly (GO:0006333);; Biological Process: regulation of transcription, DNA-dependent (GO:0006355);; Biological Process: signal transduction (GO:0007165);; Biological P…	--	High mobility group B protein 15 GN=F13M7.13 OS=Arabidopsis thaliana (Mouse-ear cress) PE=2 SV=1	hypothetical protein ZEAMMB73_535428 [Zea mays]
GRMZM2G025175	435	orangered3		--	--	Cellular Component: extracellular region (GO:0005576);; Cellular Component: extracellular space (GO:0005615);;	--	Pollen allergen Phl p 11 OS=Phleum pratense (Common timothy) PE=1 SV=1	uncharacterized protein LOC100192702 precursor [Zea mays]
GRMZM2G025222	518	orangered3		[P]	Inorganic ion transport and metabolism	Cellular Component: Golgi membrane (GO:0000139);; Molecular Function: monooxygenase activity (GO:0004497);; Molecular Function: N,N-dimethylaniline monooxygenase activity (GO:0004499);; Cellular Component: nucleoplasm (GO:0005654);; Cellular Component: endoplasmic reticulum membrane (GO:0005789);; Cellular Component: cytosol (GO:0005829);; Biological Process: response to water deprivation (GO:000…	--	Probable indole-3-pyruvate monooxygenase YUCCA1 GN=L23H3.20 OS=Arabidopsis thaliana (Mouse-ear cress) PE=1 SV=1	TPA: sparse inflorescence1 [Zea mays]
GRMZM2G025832	527	orangered3		[Q]	Secondary metabolites biosynthesis, transport and catabolism	Molecular Function: monooxygenase activity (GO:0004497);; Molecular Function: iron ion binding (GO:0005506);; Cellular Component: extracellular region (GO:0005576);; Cellular Component: endoplasmic reticulum (GO:0005783);; Molecular Function: electron carrier activity (GO:0009055);; Biological Process: response to UV (GO:0009411);; Biological Process: phenylpropanoid biosynthetic process (GO:0009…	K05280|0.0|sbi:SORBI_04g024750|hypothetical protein	Flavonoid 3&apos;-monooxygenase GN=CYP75B2 OS=Petunia hybrida (Petunia) PE=2 SV=1	red aleurone1 [Zea mays]
GRMZM2G025860	519	orangered3		[V]	Defense mechanisms	Molecular Function: nucleotide binding (GO:0000166);; Biological Process: polysaccharide biosynthetic process (GO:0000271);; Molecular Function: protein binding (GO:0005515);; Molecular Function: ATP binding (GO:0005524);; Cellular Component: plasma membrane (GO:0005886);; Biological Process: ATP catabolic process (GO:0006200);; Biological Process: cell adhesion (GO:0007155);; Biological Process:…	--	Putative ABC transporter B family member 8 GN=MJI6.16 OS=Arabidopsis thaliana (Mouse-ear cress) PE=5 SV=1	TPA: hypothetical protein ZEAMMB73_975376 [Zea mays]
GRMZM2G026742	437	orangered3	HSF	--	--	GO:0005634//nucleus;GO:0005634//nucleus;GO:0005634//nucleus;GO:0005634//nucleus;GO:0005634//nucleus;GO:0005634//nucleus;GO:0005634//nucleus;GO:0005634//nucleusGO:0003677//DNA binding;GO:0003700//sequencespecific DNA binding transcription factor activity;GO:0043565//sequencespecific DNA binding;GO:0043565//sequencespecific DNA binding;GO:0003700//sequencespecific DNA binding transcription factor a…	--	--	Uncharacterized protein [Source:UniProtKB/TrEMBL;Acc:B4FF01]
GRMZM2G027632	440	orangered3		--	--	Molecular Function: protein binding (GO:0005515);; Biological Process: response to sucrose stimulus (GO:0009744);; Biological Process: response to fructose stimulus (GO:0009750);; Molecular Function: kinase activity (GO:0016301);; Biological Process: phosphorylation (GO:0016310);; Biological Process: cellular response to nitrogen levels (GO:0043562);; Cellular Component: intracellular part (GO:00…	K07199|0.0|sbi:SORBI_02g043500|hypothetical protein	SNF1-related protein kinase regulatory subunit beta-1 GN=KINB1 OS=Arabidopsis thaliana (Mouse-ear cress) PE=1 SV=1	TPA: hypothetical protein ZEAMMB73_354785 [Zea mays]
GRMZM2G027695	382	orangered3		--	--	Molecular Function: catalytic activity (GO:0003824);; Molecular Function: binding (GO:0005488);; Biological Process: gene expression (GO:0010467);; Cellular Component: membrane (GO:0016020);; Biological Process: cellular component organization (GO:0016043);; Cellular Component: nuclear lumen (GO:0031981);; Biological Process: primary metabolic process (GO:0044238);; Biological Process: cellular m…	--	Classical arabinogalactan protein 9 (Precursor) GN=AGP9 OS=Arabidopsis thaliana (Mouse-ear cress) PE=1 SV=2	hypothetical protein [Zea mays]
GRMZM2G030659	545	orangered3		[LKJ]	--	Molecular Function: RNA binding (GO:0003723);; Molecular Function: ATP binding (GO:0005524);; Cellular Component: nucleus (GO:0005634);; Cellular Component: mitochondrion (GO:0005739);; Cellular Component: vacuole (GO:0005773);; Cellular Component: cytosol (GO:0005829);; Biological Process: organelle organization (GO:0006996);; Molecular Function: ATP-dependent helicase activity (GO:0008026);; Bi…	K12811|0.0|sbi:SORBI_07g004090|hypothetical protein	DEAD-box ATP-dependent RNA helicase 42 OS=Oryza sativa subsp. japonica (Rice) PE=2 SV=1	putative DEAD-box ATP-dependent RNA helicase family protein [Zea mays]
GRMZM2G030710	495	orangered3	ARF	--	--	Molecular Function: DNA binding (GO:0003677);; Molecular Function: protein binding (GO:0005515);; Cellular Component: nucleus (GO:0005634);; Biological Process: regulation of transcription, DNA-dependent (GO:0006355);; Cellular Component: plastid (GO:0009536);; Biological Process: auxin mediated signaling pathway (GO:0009734);; Biological Process: flower development (GO:0009908);; Biological Proc…	K14486|0.0|sbi:SORBI_09g028450|hypothetical protein	Auxin response factor 15 OS=Oryza sativa subsp. japonica (Rice) PE=2 SV=1	hypothetical protein ZEAMMB73_920641 [Zea mays]
GRMZM2G030794	458	orangered3		--	--	--	--	--	--
GRMZM2G032419	435	orangered3		[J]	Translation, ribosomal structure and biogenesis	Biological Process: alternative nuclear mRNA splicing, via spliceosome (GO:0000380);; Biological Process: RNA methylation (GO:0001510);; Biological Process: defense response to insect (GO:0002213);; Molecular Function: double-stranded DNA binding (GO:0003690);; Molecular Function: single-stranded DNA binding (GO:0003697);; Molecular Function: mRNA binding (GO:0003729);; Molecular Function: chitin…	K11128|1e-101|sbi:SORBI_05g022540|hypothetical protein	Putative H/ACA ribonucleoprotein complex subunit 1-like protein 1 GN=At3g03920 OS=Arabidopsis thaliana (Mouse-ear cress) PE=2 SV=1	putative H/ACA ribonucleoprotein complex subunit family protein [Zea mays]
GRMZM2G032807	428	orangered3		[G]	Carbohydrate transport and metabolism	Molecular Function: nucleotide binding (GO:0000166);; Molecular Function: single-stranded DNA binding (GO:0003697);; Molecular Function: RNA binding (GO:0003723);; Molecular Function: catalytic activity (GO:0003824);; Cellular Component: mitochondrion (GO:0005739);; Biological Process: transport (GO:0006810);; Biological Process: response to osmotic stress (GO:0006970);; Biological Process: organ…	--	Glycine-rich RNA-binding protein 2 GN=GRP2 OS=Sorghum bicolor (Sorghum) PE=2 SV=1	heavy metal-associated domain containing protein [Zea mays]
GRMZM2G033544	556	orangered3		[M]	Cell wall/membrane/envelope biogenesis	Biological Process: lipid metabolic process (GO:0006629);; Biological Process: lipid biosynthetic process (GO:0008610);; Molecular Function: S-adenosylmethionine-dependent methyltransferase activity (GO:0008757);; Molecular Function: oxidoreductase activity (GO:0016491);; Biological Process: oxidation-reduction process (GO:0055114);;	--	Probable (S)-tetrahydroprotoberberine N-methyltransferase 2 OS=Papaver bracteatum (Great scarlet poppy) PE=2 SV=1	hypothetical protein ZEAMMB73_361545 [Zea mays]
GRMZM2G033570	359	orangered3	EIL	--	--	Biological Process: response to superoxide (GO:0000303);; Molecular Function: DNA binding (GO:0003677);; Molecular Function: sequence-specific DNA binding transcription factor activity (GO:0003700);; Molecular Function: protein binding (GO:0005515);; Cellular Component: nucleus (GO:0005634);; Biological Process: regulation of transcription, DNA-dependent (GO:0006355);; Biological Process: protein…	K14514|0.0|zma:100285672|ETHYLENE-INSENSITIVE3-like 1 protein	Protein ETHYLENE INSENSITIVE 3 GN=EIN3 OS=Arabidopsis thaliana (Mouse-ear cress) PE=1 SV=1	unknown [Zea mays]
GRMZM2G033694	419	orangered3		--	Amino acid metabolism	GO:0005634//nucleus;GO:0005634//nucleus;GO:0005634//nucleus;GO:0005634//nucleus;GO:0005634//nucleusGO:0018024//histonelysine Nmethyltransferase activity;GO:0016740//transferase activity;GO:0008168//methyltransferase activity;GO:0018024//histonelysine Nmethyltransferase activity;GO:0018024//histonelysine Nmethyltransferase activity;GO:0016740//transferase activity;GO:0008168//methyltransferase act…	ko00310//Lysine degradation	--	Histone--lysine N--methyltransferase, H3 lysine--36 and H4 lysine--20specific; Uncharacterized protein [Source:UniProtKB/TrEMBL;Acc:B4FVH7]
GRMZM2G034155	446	orangered3		--	--	Biological Process: transition metal ion transport (GO:0000041);; Biological Process: polysaccharide biosynthetic process (GO:0000271);; Biological Process: response to molecule of bacterial origin (GO:0002237);; Biological Process: regionalization (GO:0003002);; Molecular Function: protein serine/threonine kinase activity (GO:0004674);; Molecular Function: ATP binding (GO:0005524);; Cellular Com…	--	LRR receptor-like serine/threonine-protein kinase RCH1 (Precursor) GN=RCH1 OS=Arabidopsis thaliana (Mouse-ear cress) PE=2 SV=1	putative leucine-rich repeat receptor protein kinase family protein [Zea mays]
GRMZM2G034421	473	orangered3	WRKY	--	--	GO:0003677//DNA binding;GO:0003700//sequencespecific DNA binding transcription factor activity;GO:0043565//sequencespecific DNA binding;GO:0043565//sequencespecific DNA binding;GO:0003700//sequencespecific DNA binding transcription factor activityGO:0006355//regulation of transcription, DNAtemplated	--	--	Putative WRKY DNA--binding domain superfamily protein [Source:UniProtKB/TrEMBL;Acc:K7V4I1]
GRMZM2G034877	461	orangered3		--	--	GO:0005524//ATP binding;GO:0004672//protein kinase activity	--	--	--
GRMZM2G037368	493	orangered3		--	--	GO:0005634//nucleusGO:0046983//protein dimerization activityGO:0006355//regulation of transcription, DNAtemplated;GO:0006351//transcription, DNAtemplated;GO:0009734//auxinactivated signaling pathway	--	--	IAA5--auxin--responsive Aux/IAA family member [Source:UniProtKB/TrEMBL;Acc:B6TTY7]
GRMZM2G038623	467	orangered3		[D]	Cell cycle control, cell division, chromosome partitioning	Cellular Component: plastid (GO:0009536);;	--	Uncharacterized protein At5g41620 GN=At5g41620 OS=Arabidopsis thaliana (Mouse-ear cress) PE=1 SV=2	hypothetical protein ZEAMMB73_194505 [Zea mays]
GRMZM2G039186	445	orangered3		[S]	Function unknown	Cellular Component: membrane (GO:0016020);;	--	--	TPA: hypothetical protein ZEAMMB73_246805 [Zea mays]
GRMZM2G039212	368	orangered3		--	--	Cellular Component: membrane (GO:0016020);;	--	Formin-like protein 16 (Precursor) GN=OsJ_008039 OS=Oryza sativa subsp. japonica (Rice) PE=2 SV=1	hypothetical protein ZEAMMB73_955195 [Zea mays]
GRMZM2G039325	384	orangered3		--	--	GO:0005886//plasma membrane;GO:0010005//cortical microtubule, transverse to long axisGO:0008017//microtubule bindingGO:0010051//xylem and phloem pattern formation;GO:0009832//planttype cell wall biogenesis;GO:0007010//cytoskeleton organization	--	--	Uncharacterized protein [Source:UniProtKB/TrEMBL;Acc:C0HET0]
GRMZM2G039942	441	orangered3		--	--	Molecular Function: hydrolase activity, hydrolyzing O-glycosyl compounds (GO:0004553);; Biological Process: carbohydrate metabolic process (GO:0005975);; Molecular Function: cation binding (GO:0043169);;	--	--	ae1 protein precursor [Zea mays]
GRMZM2G041231	357	orangered3		--	--	--	--	--	Uncharacterized protein [Source:UniProtKB/TrEMBL;Acc:K7UP46]
GRMZM2G041761	367	orangered3	OFP	--	--	Molecular Function: nucleic acid binding (GO:0003676);; Cellular Component: nucleus (GO:0005634);; Biological Process: gene expression (GO:0010467);; Cellular Component: membrane (GO:0016020);; Biological Process: RNA metabolic process (GO:0016070);; Cellular Component: cytoplasmic part (GO:0044444);; Cellular Component: intracellular organelle part (GO:0044446);; Biological Process: regulation o…	--	Leucine-rich repeat extensin-like protein 5 (Precursor) GN=LRX5 OS=Arabidopsis thaliana (Mouse-ear cress) PE=2 SV=2	plant-specific domain TIGR01568 family protein [Zea mays]
GRMZM2G042867	395	orangered3		--	--	--	--	--	Uncharacterized protein [Source:UniProtKB/TrEMBL;Acc:C4IYX4]
GRMZM2G042933	419	orangered3		--	--	GO:0016021//integral component of membrane;GO:0016021//integral component of membrane;GO:0016021//integral component of membrane;GO:0016021//integral component of membrane;GO:0016021//integral component of membrane;GO:0016021//integral component of membrane;GO:0016021//integral component of membrane;GO:0016021//integral component of membrane;GO:0016020//membrane;GO:0016021//integral component of …	--	--	Uncharacterized protein [Source:UniProtKB/TrEMBL;Acc:B4FH05]
GRMZM2G043277	420	orangered3		--	Metabolism of cofactors and vitamins	GO:0004392//heme oxygenase (decyclizing) activity;GO:0004392//heme oxygenase (decyclizing) activity;GO:0004392//heme oxygenase (decyclizing) activity;GO:0004392//heme oxygenase (decyclizing) activityGO:0055114//oxidationreduction process;GO:0006788//heme oxidation;GO:0006788//heme oxidation;GO:0055114//oxidationreduction process;GO:0006788//heme oxidation;GO:0006788//heme oxidation	ko00860//Porphyrin and chlorophyll metabolism	--	Uncharacterized protein [Source:UniProtKB/TrEMBL;Acc:B4FCQ3]
GRMZM2G043338	401	orangered3		[F]	Nucleotide transport and metabolism	Biological Process: response to brassinosteroid stimulus (GO:0009741);; Biological Process: regulation of protein localization (GO:0032880);;	--	Auxin-repressed 12.5 kDa protein OS=Fragaria ananassa (Strawberry) PE=2 SV=1	hypothetical protein ZEAMMB73_546966 [Zea mays]
GRMZM2G044354	529	orangered3		--	Folding, sorting and degradation	--	ko04141//Protein processing in endoplasmic reticulum	--	--
GRMZM2G046532	403	orangered3		--	--	Biological Process: polysaccharide biosynthetic process (GO:0000271);; Cellular Component: plasma membrane (GO:0005886);; Biological Process: defense response (GO:0006952);; Biological Process: pattern specification process (GO:0007389);; Biological Process: regulation of cell size (GO:0008361);; Cellular Component: plant-type cell wall (GO:0009505);; Cellular Component: plasmodesma (GO:0009506);…	--	Defensin-like protein (Precursor) OS=Petunia integrifolia (Violet-flowered petunia) PE=2 SV=1	LOC100281766 precursor [Zea mays]
GRMZM2G046686	503	orangered3		[G]	Carbohydrate transport and metabolism	Molecular Function: glucokinase activity (GO:0004340);; Molecular Function: hexokinase activity (GO:0004396);; Molecular Function: protein binding (GO:0005515);; Molecular Function: ATP binding (GO:0005524);; Cellular Component: mitochondrial outer membrane (GO:0005741);; Biological Process: glycolysis (GO:0006096);; Molecular Function: fructokinase activity (GO:0008865);; Biological Process: res…	K00844|0.0|zma:100285932|hexokinase-1 (EC:2.7.1.1)	Hexokinase-10 OS=Oryza sativa subsp. japonica (Rice) PE=2 SV=1	hexokinase-1 [Zea mays]
GRMZM2G047095	413	orangered3		--	Global and overview maps;Global and overview maps;Metabolism of cofactors and vitamins	GO:0009507//chloroplast;GO:0009536//plastid;GO:0005739//mitochondrion;GO:0009507//chloroplast;GO:0009536//plastid;GO:0005739//mitochondrion;GO:0009507//chloroplast;GO:0009536//plastid;GO:0005739//mitochondrion;GO:0009507//chloroplast;GO:0009536//plastid;GO:0005739//mitochondrionGO:0004325//ferrochelatase activity;GO:0016829//lyase activity;GO:0004325//ferrochelatase activity;GO:0004325//ferrochel…	ko01100//Metabolic pathways;ko01110//Biosynthesis of secondary metabolites;ko00860//Porphyrin and chlorophyll metabolism	--	Ferrochelatase [Source:UniProtKB/TrEMBL;Acc:B4FK03]
GRMZM2G047788	366	orangered3		--	--	Biological Process: primary metabolic process (GO:0044238);; Biological Process: cellular macromolecule metabolic process (GO:0044260);;	--	--	uncharacterized protein LOC100272348 [Zea mays]
GRMZM2G048472	448	orangered3		--	--	GO:0016021//integral component of membrane;GO:0016021//integral component of membraneGO:0016740//transferase activity;GO:0004659//prenyltransferase activity;GO:0010176//homogentisate phytyltransferase activity;GO:0010176//homogentisate phytyltransferase activity;GO:0010176//homogentisate phytyltransferase activityGO:0031347//regulation of defense response;GO:0009266//response to temperature stimu…	--	--	homogentisate phytyltransferase 1 [Source:Projected from Arabidopsis thaliana (AT2G18950) TAIR;Acc:AT2G18950]
GRMZM2G049487	475	orangered3		--	--	Molecular Function: ATP binding (GO:0005524);; Cellular Component: mitochondrion (GO:0005739);; Cellular Component: plastid (GO:0009536);; Molecular Function: transferase activity, transferring phosphorus-containing groups (GO:0016772);;	--	--	uncharacterized protein LOC100276715 [Zea mays]
GRMZM2G050481	369	orangered3		[E]	Amino acid transport and metabolism	Molecular Function: serine-pyruvate transaminase activity (GO:0004760);; Cellular Component: cytoplasm (GO:0005737);; Cellular Component: peroxisome (GO:0005777);; Cellular Component: plasma membrane (GO:0005886);; Biological Process: water transport (GO:0006833);; Molecular Function: alanine-glyoxylate transaminase activity (GO:0008453);; Molecular Function: transaminase activity (GO:0008483);; …	K00830|1e-157|zma:100281949|pco084394	Serine--glyoxylate aminotransferase GN=AGT1 OS=Arabidopsis thaliana (Mouse-ear cress) PE=1 SV=2	TPA: hypothetical protein ZEAMMB73_131074 [Zea mays]
GRMZM2G051491	437	orangered3		--	--	Molecular Function: carboxylesterase activity (GO:0004091);; Cellular Component: cytosol (GO:0005829);; Cellular Component: plasma membrane (GO:0005886);; Biological Process: systemic acquired resistance (GO:0009627);; Biological Process: salicylic acid metabolic process (GO:0009696);; Biological Process: response to organic substance (GO:0010033);; Biological Process: leaf senescence (GO:0010150…	--	Methylesterase 17 GN=MES17 OS=Arabidopsis thaliana (Mouse-ear cress) PE=1 SV=1	TPA: hypothetical protein ZEAMMB73_815569 [Zea mays]
GRMZM2G051974	479	orangered3		--	--	GO:0016020//membrane;GO:0016021//integral component of membrane;GO:0016021//integral component of membrane;GO:0016021//integral component of membrane;GO:0016020//membrane;GO:0016021//integral component of membrane;GO:0016021//integral component of membraneGO:0005516//calmodulin binding;GO:0005516//calmodulin bindingGO:0006952//defense response;GO:0008219//cell death;GO:0009607//response to biotic…	--	--	MLO--like protein [Source:UniProtKB/TrEMBL;Acc:B4FT97]
GRMZM2G054870	360	orangered3		--	--	Cellular Component: endoplasmic reticulum (GO:0005783);; Cellular Component: membrane (GO:0016020);;	--	--	TPA: hypothetical protein ZEAMMB73_838921 [Zea mays]
GRMZM2G054969	401	orangered3		--	--	--	--	--	Uncharacterized protein [Source:UniProtKB/TrEMBL;Acc:B4FS34]
GRMZM2G055698	384	orangered3		[R]	General function prediction only	Molecular Function: serine-type endopeptidase activity (GO:0004252);; Cellular Component: Golgi apparatus (GO:0005794);; Biological Process: proteolysis (GO:0006508);; Cellular Component: membrane (GO:0016020);; Cellular Component: integral to membrane (GO:0016021);; Biological Process: cellular component organization (GO:0016043);; Molecular Function: kinase activity (GO:0016301);; Cellular Comp…	--	Vegetative cell wall protein gp1 (Precursor) GN=GP1 OS=Chlamydomonas reinhardtii (Chlamydomonas smithii) PE=2 SV=1	membrane protein [Zea mays]
GRMZM2G056988	362	orangered3		--	--	GO:0046872//metal ion bindingGO:0006457//protein folding	--	--	--
GRMZM2G057646	501	orangered3		--	--	Molecular Function: protein binding (GO:0005515);; Cellular Component: nucleoplasm (GO:0005654);; Biological Process: RNA processing (GO:0006396);; Biological Process: regulation of gene expression (GO:0010468);; Molecular Function: hydrolase activity (GO:0016787);; Biological Process: regulation of cellular process (GO:0050794);; Biological Process: cellular response to organic substance (GO:007…	K13171|0.0|rcu:RCOM_0733150|copper ion binding protein, putative	Arginine/serine-rich protein 45 GN=F19K19.9 OS=Arabidopsis thaliana (Mouse-ear cress) PE=1 SV=1	TPA: hypothetical protein ZEAMMB73_474732 [Zea mays]
GRMZM2G058511	400	orangered3		--	--	--	--	--	Uncharacterized protein [Source:UniProtKB/TrEMBL;Acc:B4FX63]
GRMZM2G061280	401	orangered3		[R]	General function prediction only	Biological Process: cytokinesis (GO:0000910);; Molecular Function: DNA binding (GO:0003677);; Molecular Function: GTP binding (GO:0005525);; Cellular Component: nucleus (GO:0005634);; Cellular Component: vacuolar membrane (GO:0005774);; Cellular Component: Golgi apparatus (GO:0005794);; Cellular Component: cytosol (GO:0005829);; Cellular Component: plasma membrane (GO:0005886);; Biological Proces…	--	Ras-related protein Rab11D GN=RAB11D OS=Nicotiana tabacum (Common tobacco) PE=2 SV=1	ras-related protein Rab11D [Zea mays]
GRMZM2G061314	516	orangered3		[S]	Function unknown	Cellular Component: mitochondrion (GO:0005739);;	--	Glutenin, high molecular weight subunit DY10 (Precursor) GN=GLU-D1-2B OS=Triticum aestivum (Wheat) PE=3 SV=1	protein binding protein [Zea mays]
GRMZM2G061354	363	orangered3		--	--	--	--	--	hypothetical protein ZEAMMB73_791280 [Zea mays]
GRMZM2G063328	449	orangered3		--	--	Biological Process: nuclear-transcribed mRNA catabolic process (GO:0000956);; Cellular Component: endosome (GO:0005768);; Cellular Component: Golgi apparatus (GO:0005794);; Cellular Component: trans-Golgi network (GO:0005802);; Cellular Component: plasma membrane (GO:0005886);; Biological Process: photoperiodism, flowering (GO:0048573);;	--	--	hypothetical protein [Zea mays]
GRMZM2G064708	524	orangered3		--	--	--	--	Pentatricopeptide repeat-containing protein At3g54980, mitochondrial (Precursor) GN=At3g54980 OS=Arabidopsis thaliana (Mouse-ear cress) PE=2 SV=1	TPA: hypothetical protein ZEAMMB73_360564 [Zea mays]
GRMZM2G065230	453	orangered3		[GER]	--	Molecular Function: protein binding (GO:0005515);; Cellular Component: plasma membrane (GO:0005886);; Cellular Component: cell cortex (GO:0005938);; Biological Process: Golgi to vacuole transport (GO:0006896);; Biological Process: macromolecule biosynthetic process (GO:0009059);; Biological Process: response to abiotic stimulus (GO:0009628);; Cellular Component: plant-type vacuole membrane (GO:00…	--	WAT1-related protein At1g09380 GN=At1g09380 OS=Arabidopsis thaliana (Mouse-ear cress) PE=2 SV=1	hypothetical protein [Zea mays]
GRMZM2G065557	404	orangered3		--	--	Biological Process: lipid transport (GO:0006869);; Molecular Function: lipid binding (GO:0008289);; Cellular Component: plasmodesma (GO:0009506);; Cellular Component: cytoplasmic membrane-bounded vesicle (GO:0016023);;	--	Non-specific lipid-transfer protein (Precursor) OS=Gossypium hirsutum (Upland cotton) PE=3 SV=1	LOC100283788 precursor [Zea mays]
GRMZM2G066057	518	orangered3	bHLH	--	--	Biological Process: mitotic cell cycle (GO:0000278);; Molecular Function: DNA binding (GO:0003677);; Molecular Function: sequence-specific DNA binding transcription factor activity (GO:0003700);; Molecular Function: protein binding (GO:0005515);; Cellular Component: nucleus (GO:0005634);; Cellular Component: mitochondrion (GO:0005739);; Biological Process: RNA processing (GO:0006396);; Biological…	--	Putative transcription factor bHLH086 GN=K22F20.8 OS=Arabidopsis thaliana (Mouse-ear cress) PE=4 SV=2	hypothetical protein ZEAMMB73_605816 [Zea mays]
GRMZM2G066162	495	orangered3		--	--	Biological Process: regionalization (GO:0003002);; Molecular Function: calcium ion binding (GO:0005509);; Cellular Component: mitochondrion (GO:0005739);; Cellular Component: early endosome (GO:0005769);; Cellular Component: Golgi apparatus (GO:0005794);; Cellular Component: trans-Golgi network (GO:0005802);; Cellular Component: plasma membrane (GO:0005886);; Biological Process: glycolysis (GO:00…	--	Endoglucanase 12 GN=OSJNBa0067K08.14 OS=Oryza sativa subsp. japonica (Rice) PE=2 SV=2	hypothetical protein ZEAMMB73_822588 [Zea mays]
GRMZM2G066851	374	orangered3		--	--	--	--	--	hypothetical protein ZEAMMB73_247524 [Zea mays]
GRMZM2G067929	431	orangered3		--	--	--	--	--	TPA: hypothetical protein ZEAMMB73_959443 [Zea mays]
GRMZM2G068271	381	orangered3		[S]	Function unknown	Cellular Component: chloroplast (GO:0009507);; Biological Process: myo-inositol hexakisphosphate biosynthetic process (GO:0010264);; Cellular Component: membrane (GO:0016020);;	--	Formin-like protein 7 GN=FH7 OS=Arabidopsis thaliana (Mouse-ear cress) PE=2 SV=1	uncharacterized protein LOC100275452 [Zea mays]
GRMZM2G070304	464	orangered3		[J]	Translation, ribosomal structure and biogenesis	Cellular Component: mitochondrion (GO:0005739);; Cellular Component: endoplasmic reticulum (GO:0005783);; Biological Process: phosphatidylglycerol biosynthetic process (GO:0006655);; Biological Process: metabolic process (GO:0008152);; Biological Process: anatomical structure morphogenesis (GO:0009653);; Biological Process: tissue development (GO:0009888);; Biological Process: flower development …	K13508|0.0|sbi:SORBI_05g026580|hypothetical protein	Probable glycerol-3-phosphate acyltransferase 3 GN=GPAT3 OS=Arabidopsis thaliana (Mouse-ear cress) PE=2 SV=1	TPA: hypothetical protein ZEAMMB73_178535 [Zea mays]
GRMZM2G070475	357	orangered3		[O]	Posttranslational modification, protein turnover, chaperones	Molecular Function: protein binding (GO:0005515);; Cellular Component: Golgi stack (GO:0005795);; Cellular Component: plasma membrane (GO:0005886);; Biological Process: phototropism (GO:0009638);; Biological Process: response to abscisic acid stimulus (GO:0009737);; Biological Process: positive gravitropism (GO:0009958);; Biological Process: cellular macromolecule biosynthetic process (GO:0034645…	--	Chaperone protein dnaJ 6 GN=MOJ9.8 OS=Arabidopsis thaliana (Mouse-ear cress) PE=1 SV=1	hypothetical protein ZEAMMB73_620335 [Zea mays]
GRMZM2G071582	401	orangered3		[U]	Intracellular trafficking, secretion, and vesicular transport	Biological Process: mitotic cell cycle (GO:0000278);; Molecular Function: DNA binding (GO:0003677);; Molecular Function: serine-type endopeptidase activity (GO:0004252);; Molecular Function: copper ion binding (GO:0005507);; Molecular Function: protein binding (GO:0005515);; Molecular Function: phospholipid binding (GO:0005543);; Cellular Component: nucleus (GO:0005634);; Cellular Component: endo…	--	ADP-ribosylation factor GTPase-activating protein AGD12 GN=F7J7.100 OS=Arabidopsis thaliana (Mouse-ear cress) PE=1 SV=1	putative calcium-dependent lipid-binding (CaLB domain) family protein [Zea mays]
GRMZM2G071705	514	orangered3		--	--	--	--	--	Uncharacterized protein [Source:UniProtKB/TrEMBL;Acc:B7ZZX1]
GRMZM2G073943	521	orangered3		--	--	--	--	--	Uncharacterized protein [Source:UniProtKB/TrEMBL;Acc:K7UDG0]
GRMZM2G075058	460	orangered3		--	--	Cellular Component: nucleus (GO:0005634);; Biological Process: cellular process (GO:0009987);; Molecular Function: hydrolase activity (GO:0016787);; Cellular Component: intracellular organelle part (GO:0044446);;	--	GDSL esterase/lipase At4g10955 GN=At4g10955 OS=Arabidopsis thaliana (Mouse-ear cress) PE=2 SV=1	hypothetical protein ZEAMMB73_431051 [Zea mays]
GRMZM2G077811	454	orangered3		--	--	--	--	--	Uncharacterized protein [Source:UniProtKB/TrEMBL;Acc:C4JAL9]
GRMZM2G078143	356	orangered3		[E]	Amino acid transport and metabolism	Molecular Function: glycine hydroxymethyltransferase activity (GO:0004372);; Molecular Function: protein binding (GO:0005515);; Cellular Component: nucleus (GO:0005634);; Cellular Component: mitochondrial matrix (GO:0005759);; Cellular Component: cytosol (GO:0005829);; Cellular Component: plasma membrane (GO:0005886);; Biological Process: glycine metabolic process (GO:0006544);; Biological Proces…	K00600|0.0|zma:100192461|hypothetical protein LOC100192461	Serine hydroxymethyltransferase 4 OS=Arabidopsis thaliana (Mouse-ear cress) PE=1 SV=1	hydroxymethyltransferase-like protein [Zea mays]
GRMZM2G078297	444	orangered3		--	--	--	--	--	--
GRMZM2G078465	409	orangered3		--	--	Cellular Component: cytoplasm (GO:0005737);; Biological Process: defense response (GO:0006952);; Biological Process: salicylic acid metabolic process (GO:0009696);; Biological Process: flavonoid biosynthetic process (GO:0009813);; Biological Process: shoot morphogenesis (GO:0010016);; Molecular Function: abscisic acid glucosyltransferase activity (GO:0010294);; Biological Process: response to org…	K13691|0.0|zma:100284183|indole-3-acetate beta-glucosyltransferase (EC:2.4.1.121)	Crocetin glucosyltransferase 2 GN=GLT2 OS=Crocus sativus (Saffron) PE=1 SV=1	unknown [Zea mays]
GRMZM2G079782	386	orangered3		--	--	Molecular Function: electron carrier activity (GO:0009055);; Molecular Function: heme binding (GO:0020037);;	--	Cytochrome c1-1, heme protein, mitochondrial (Precursor) GN=CYCL OS=Solanum tuberosum (Potato) PE=2 SV=1	unknown [Zea mays]
GRMZM2G081883	412	orangered3		--	--	GO:0005886//plasma membrane;GO:0005739//mitochondrion;GO:0005739//mitochondrion;GO:0070469//respiratory chainGO:0005506//iron ion binding;GO:0009055//electron carrier activity;GO:0020037//heme binding;GO:0005507//copper ion binding;GO:0020037//heme binding;GO:0005506//iron ion binding;GO:0009055//electron carrier activityGO:0055114//oxidationreduction process	--	--	Uncharacterized protein [Source:UniProtKB/TrEMBL;Acc:B4FYS2]
GRMZM2G082480	449	orangered3		--	--	--	--	--	--
GRMZM2G083850	426	orangered3		--	--	Biological Process: cellular process (GO:0009987);; Cellular Component: intracellular organelle (GO:0043229);; Cellular Component: cell periphery (GO:0071944);;	--	Vegetative cell wall protein gp1 (Precursor) GN=GP1 OS=Chlamydomonas reinhardtii (Chlamydomonas smithii) PE=2 SV=1	TPA: hypothetical protein ZEAMMB73_481823 [Zea mays]
GRMZM2G084762	448	orangered3		--	Replication and repair	GO:0005634//nucleus;GO:0005634//nucleusGO:0000166//nucleotide binding;GO:0003677//DNA binding;GO:0005524//ATP binding;GO:0017111//nucleosidetriphosphatase activity;GO:0008094//DNAdependent ATPase activity;GO:0003684//damaged DNA binding;GO:0005524//ATP binding;GO:0008094//DNAdependent ATPase activity;GO:0003684//damaged DNA bindingGO:0006259//DNA metabolic process;GO:0006281//DNA repair;GO:000630…	ko03440//Homologous recombination	--	DNA repair protein RAD51 homolog B [Source:UniProtKB/Swiss--Prot;Acc:Q9XED7]
GRMZM2G084881	517	orangered3		--	Global and overview maps;Carbohydrate metabolism	GO:0050660//flavin adenine dinucleotide binding;GO:0016491//oxidoreductase activity;GO:0016491//oxidoreductase activity;GO:0050660//flavin adenine dinucleotide binding;GO:0050660//flavin adenine dinucleotide binding;GO:0016491//oxidoreductase activityGO:0045454//cell redox homeostasis;GO:0055114//oxidationreduction process	ko01100//Metabolic pathways;ko00053//Ascorbate and aldarate metabolism	--	Uncharacterized protein [Source:UniProtKB/TrEMBL;Acc:C4J4E4]
GRMZM2G086604	476	orangered3		--	--	GO:0016021//integral component of membrane;GO:0005886//plasma membrane	--	--	CASP--like protein 5A2 [Source:UniProtKB/Swiss--Prot;Acc:P0DI66]
GRMZM2G090245	367	orangered3		--	--	Biological Process: transition metal ion transport (GO:0000041);; Cellular Component: extracellular region (GO:0005576);; Cellular Component: nucleus (GO:0005634);; Biological Process: L-fucose biosynthetic process (GO:0006005);; Biological Process: cell communication (GO:0007154);; Biological Process: response to cold (GO:0009409);; Cellular Component: plant-type cell wall (GO:0009505);; Cellula…	--	Germin-like protein 8-14 (Precursor) OS=Oryza sativa subsp. japonica (Rice) PE=1 SV=1	auxin-binding protein ABP20 [Zea mays]
GRMZM2G091201	411	orangered3	MYB_related	--	--	Molecular Function: DNA binding (GO:0003677);; Molecular Function: chromatin binding (GO:0003682);; Cellular Component: nucleus (GO:0005634);; Cellular Component: cytosol (GO:0005829);; Biological Process: regulation of transcription, DNA-dependent (GO:0006355);; Biological Process: response to stress (GO:0006950);; Biological Process: response to abiotic stimulus (GO:0009628);; Biological Proces…	--	Transcription factor DIVARICATA GN=DIVARICATA OS=Antirrhinum majus (Garden snapdragon) PE=2 SV=1	putative MYB DNA-binding domain superfamily protein [Zea mays]
GRMZM2G092286	461	orangered3		--	--	Cellular Component: mitochondrial inner membrane presequence translocase complex (GO:0005744);; Biological Process: circadian rhythm (GO:0007623);; Biological Process: embryo development ending in seed dormancy (GO:0009793);; Cellular Component: chloroplast envelope (GO:0009941);; Biological Process: protein transport (GO:0015031);; Molecular Function: P-P-bond-hydrolysis-driven protein transmemb…	--	Mitochondrial import inner membrane translocase subunit TIM22-2 GN=TIM22-2 OS=Arabidopsis thaliana (Mouse-ear cress) PE=2 SV=1	hypothetical protein ZEAMMB73_664324 [Zea mays]
GRMZM2G092945	392	orangered3		--	--	Cellular Component: integral to plasma membrane (GO:0005887);; Biological Process: protein targeting to membrane (GO:0006612);; Biological Process: water transport (GO:0006833);; Biological Process: response to nematode (GO:0009624);; Biological Process: response to salt stress (GO:0009651);; Biological Process: response to fructose stimulus (GO:0009750);; Biological Process: positive regulation …	--	Amino acid permease 4 GN=AAP4 OS=Arabidopsis thaliana (Mouse-ear cress) PE=1 SV=1	uncharacterized protein LOC100383250 [Zea mays]
GRMZM2G095255	372	orangered3		--	--	--	--	--	Uncharacterized protein [Source:UniProtKB/TrEMBL;Acc:K7UQX0]
GRMZM2G095576	431	orangered3		[FJ]	--	Biological Process: tRNA wobble adenosine to inosine editing (GO:0002100);; Molecular Function: cytidine deaminase activity (GO:0004126);; Cellular Component: cytosol (GO:0005829);; Cellular Component: plasma membrane (GO:0005886);; Molecular Function: tRNA-specific adenosine deaminase activity (GO:0008251);; Molecular Function: zinc ion binding (GO:0008270);; Molecular Function: guanine deaminas…	--	tRNA(adenine(34)) deaminase, chloroplastic (Precursor) GN=TADA OS=Arabidopsis thaliana (Mouse-ear cress) PE=1 SV=1	TPA: putative cytidine/deoxycytidylate deaminase family protein [Zea mays]
GRMZM2G096458	376	orangered3		--	--	Biological Process: mitotic cell cycle (GO:0000278);; Biological Process: double-strand break repair via homologous recombination (GO:0000724);; Molecular Function: protein binding (GO:0005515);; Cellular Component: nucleus (GO:0005634);; Cellular Component: cytosol (GO:0005829);; Cellular Component: plasma membrane (GO:0005886);; Biological Process: DNA replication (GO:0006260);; Biological Proc…	--	Chromatin assembly factor 1 subunit FSM OS=Oryza sativa subsp. japonica (Rice) PE=2 SV=1	TPA: hypothetical protein ZEAMMB73_573569 [Zea mays]
GRMZM2G096475	436	orangered3		--	--	Biological Process: cellular process (GO:0009987);; Cellular Component: intracellular membrane-bounded organelle (GO:0043231);; Cellular Component: intracellular organelle part (GO:0044446);;	--	Late embryogenesis abundant protein, group 3 GN=MGL3 OS=Zea mays (Maize) PE=2 SV=1	late embryogenesis abundant protein, group 3 [Zea mays]
GRMZM2G098397	424	orangered3		--	--	Molecular Function: beta-glucuronidase activity (GO:0004566);; Molecular Function: calmodulin binding (GO:0005516);; Cellular Component: extracellular region (GO:0005576);; Biological Process: metabolic process (GO:0008152);; Cellular Component: plant-type cell wall (GO:0009505);; Biological Process: unidimensional cell growth (GO:0009826);; Cellular Component: membrane (GO:0016020);; Molecular F…	--	Heparanase-like protein 1 (Precursor) GN=At5g07830 OS=Arabidopsis thaliana (Mouse-ear cress) PE=2 SV=1	unknown [Zea mays]
GRMZM2G100318	375	orangered3	ARR-B	[T]	Signal transduction mechanisms	Molecular Function: two-component response regulator activity (GO:0000156);; Biological Process: two-component signal transduction system (phosphorelay) (GO:0000160);; Molecular Function: DNA binding (GO:0003677);; Molecular Function: chromatin binding (GO:0003682);; Molecular Function: sequence-specific DNA binding transcription factor activity (GO:0003700);; Molecular Function: protein binding …	K14491|0.0|zma:100285939|two-component response regulator ARR11	Two-component response regulator ARR11 GN=F12A21.15 OS=Arabidopsis thaliana (Mouse-ear cress) PE=1 SV=1	putative two-component response regulator family protein [Zea mays]
GRMZM2G101584	531	orangered3		--	--	Cellular Component: cell wall (GO:0005618);;	--	Defensin SD2 (Precursor) GN=SD2 OS=Helianthus annuus (Common sunflower) PE=2 SV=1	hypothetical protein ZEAMMB73_810316 [Zea mays]
GRMZM2G102888	409	orangered3		--	--	Cellular Component: intracellular part (GO:0044424);;	--	Serine/arginine-rich splicing factor RSZ22A GN=F25P17.11 OS=Arabidopsis thaliana (Mouse-ear cress) PE=1 SV=1	hypothetical protein ZEAMMB73_155685 [Zea mays]
GRMZM2G104078	444	orangered3	NAC	--	--	Biological Process: DNA damage checkpoint (GO:0000077);; Molecular Function: DNA binding (GO:0003677);; Cellular Component: mitochondrion (GO:0005739);; Biological Process: transcription, DNA-dependent (GO:0006351);; Biological Process: regulation of transcription, DNA-dependent (GO:0006355);; Biological Process: multicellular organismal development (GO:0007275);; Biological Process: response to …	--	NAC domain-containing protein 8 GN=NAC008 OS=Arabidopsis thaliana (Mouse-ear cress) PE=2 SV=1	ANAC044 [Zea mays]
GRMZM2G104342	410	orangered3	GRAS	--	--	GO:0006351//transcription, DNAtemplated;GO:0006355//regulation of transcription, DNAtemplated	--	--	--
GRMZM2G105652	411	orangered3		--	--	GO:0005886//plasma membrane;GO:0005829//cytosol;GO:0005886//plasma membrane;GO:0005829//cytosol;GO:0005886//plasma membrane;GO:0005829//cytosol;GO:0005886//plasma membrane;GO:0005829//cytosol	--	--	Uncharacterized protein [Source:UniProtKB/TrEMBL;Acc:B7ZZ11]
GRMZM2G107003	401	orangered3		--	--	Molecular Function: protein binding (GO:0005515);; Cellular Component: plasma membrane (GO:0005886);; Biological Process: cell proliferation (GO:0008283);; Cellular Component: plasmodesma (GO:0009506);; Biological Process: response to salt stress (GO:0009651);; Biological Process: response to abscisic acid stimulus (GO:0009737);; Biological Process: response to gibberellin stimulus (GO:0009739);;…	--	Gibberellin-regulated protein 14 (Precursor) GN=GASA14 OS=Arabidopsis thaliana (Mouse-ear cress) PE=1 SV=1	LOC100280954 precursor [Zea mays]
GRMZM2G107101	499	orangered3		--	--	GO:0005634//nucleus;GO:0005654//nucleoplasm;GO:0005634//nucleus;GO:0005654//nucleoplasm;GO:0005634//nucleus;GO:0005654//nucleoplasm;GO:0005634//nucleus;GO:0005654//nucleoplasm;GO:0005634//nucleus;GO:0005654//nucleoplasm;GO:0005634//nucleus;GO:0005654//nucleoplasmGO:0080167//response to karrikin;GO:0009409//response to cold;GO:0042542//response to hydrogen peroxide;GO:0010229//inflorescence develo…	--	--	Gigantea 1A; Gigantea isoform 1; Gigantea isoform 2 [Source:UniProtKB/TrEMBL;Acc:B1H3M2]
GRMZM2G107721	410	orangered3		--	--	Molecular Function: binding (GO:0005488);; Cellular Component: nucleus (GO:0005634);; Biological Process: gene expression (GO:0010467);; Cellular Component: membrane (GO:0016020);; Biological Process: RNA metabolic process (GO:0016070);; Cellular Component: intracellular organelle part (GO:0044446);; Biological Process: system development (GO:0048731);;	--	UPF0503 protein At3g09070, chloroplastic (Precursor) GN=At3g09070 OS=Arabidopsis thaliana (Mouse-ear cress) PE=1 SV=1	hypothetical protein ZEAMMB73_372567 [Zea mays]
GRMZM2G108348	410	orangered3		--	Translation	GO:0005622//intracellular;GO:0005840//ribosome;GO:0016020//membrane;GO:0005886//plasma membrane;GO:0009507//chloroplast;GO:0022626//cytosolic ribosome;GO:0005618//cell wall;GO:0005730//nucleolus;GO:0030529//ribonucleoprotein complex;GO:0015935//small ribosomal subunit;GO:0015935//small ribosomal subunit;GO:0015935//small ribosomal subunit;GO:0005622//intracellular;GO:0005840//ribosome;GO:0016020/…	ko03010//Ribosome	--	40S ribosomal protein S9; Uncharacterized protein [Source:UniProtKB/TrEMBL;Acc:B6T7B2]
GRMZM2G108807	369	orangered3		--	--	Biological Process: cell morphogenesis (GO:0000902);; Molecular Function: actin binding (GO:0003779);; Cellular Component: nucleus (GO:0005634);; Cellular Component: mitochondrion (GO:0005739);; Cellular Component: cytosol (GO:0005829);; Cellular Component: actin filament (GO:0005884);; Cellular Component: plasma membrane (GO:0005886);; Biological Process: gluconeogenesis (GO:0006094);; Biologica…	K05765|1e-89|zma:100281968|actin-depolymerizing factor 6	Actin-depolymerizing factor 2 GN=OSJNBa0091J19.11 OS=Oryza sativa subsp. japonica (Rice) PE=2 SV=1	TPA: hypothetical protein ZEAMMB73_070877 [Zea mays]
GRMZM2G111770	417	orangered3	NAC	--	--	Molecular Function: DNA binding (GO:0003677);; Biological Process: regulation of transcription, DNA-dependent (GO:0006355);; Biological Process: regulation of cellular process (GO:0050794);; Biological Process: response to stimulus (GO:0050896);;	--	NAC domain-containing protein 8 GN=NAC008 OS=Arabidopsis thaliana (Mouse-ear cress) PE=2 SV=1	putative NAC domain transcription factor superfamily protein [Zea mays]
GRMZM2G112222	445	orangered3		--	--	Molecular Function: triglyceride lipase activity (GO:0004806);; Biological Process: lipid metabolic process (GO:0006629);;	--	GDSL esterase/lipase At4g10955 GN=At4g10955 OS=Arabidopsis thaliana (Mouse-ear cress) PE=2 SV=1	uncharacterized protein LOC100384245 [Zea mays]
GRMZM2G114560	461	orangered3		--	--	--	--	--	Uncharacterized protein [Source:UniProtKB/TrEMBL;Acc:K7V846]
GRMZM2G115352	377	orangered3		--	--	Molecular Function: nucleotide binding (GO:0000166);; Molecular Function: poly(A) RNA binding (GO:0008143);;	K14396|3e-28|zma:100194063|cl6587_1	--	TPA: hypothetical protein ZEAMMB73_137007 [Zea mays]
GRMZM2G117238	491	orangered3		--	--	GO:0005634//nucleus;GO:0000808//origin recognition complex;GO:0005634//nucleus;GO:0000808//origin recognition complex;GO:0005634//nucleus;GO:0000808//origin recognition complexGO:0003688//DNA replication origin binding;GO:0005515//protein binding;GO:0003688//DNA replication origin bindingGO:0006260//DNA replication;GO:0006260//DNA replication;GO:0006260//DNA replication	--	--	Origin recognition complex subunit 2 [Source:UniProtKB/TrEMBL;Acc:Q945C7]
GRMZM2G117281	525	orangered3		--	--	--	--	Leucine-rich repeat extensin-like protein 2 (Precursor) GN=LRX2 OS=Arabidopsis thaliana (Mouse-ear cress) PE=1 SV=1	unknown [Zea mays]
GRMZM2G117615	479	orangered3		--	--	GO:0009535//chloroplast thylakoid membraneGO:0003824//catalytic activity;GO:0004252//serinetype endopeptidase activity;GO:0004252//serinetype endopeptidase activity;GO:0003824//catalytic activity;GO:0004252//serinetype endopeptidase activity;GO:0004252//serinetype endopeptidase activityGO:0006508//proteolysis;GO:0006508//proteolysis	--	--	Uncharacterized protein [Source:UniProtKB/TrEMBL;Acc:B4FZR8]
GRMZM2G118022	429	orangered3		--	--	--	--	--	hypothetical protein ZEAMMB73_400489 [Zea mays]
GRMZM2G118173	366	orangered3		[G]	Carbohydrate transport and metabolism	Molecular Function: binding (GO:0005488);; Cellular Component: cell wall (GO:0005618);; Cellular Component: cytoplasmic membrane-bounded vesicle (GO:0016023);;	--	Glycine-rich cell wall structural protein 2 (Precursor) OS=Oryza sativa subsp. japonica (Rice) PE=2 SV=1	uncharacterized protein LOC100274477 precursor [Zea mays]
GRMZM2G119175	407	orangered3		[G]	Carbohydrate transport and metabolism	Molecular Function: magnesium ion binding (GO:0000287);; Molecular Function: pyruvate kinase activity (GO:0004743);; Cellular Component: plasma membrane (GO:0005886);; Biological Process: glucose metabolic process (GO:0006006);; Biological Process: glycolysis (GO:0006096);; Biological Process: lipid biosynthetic process (GO:0008610);; Cellular Component: chloroplast (GO:0009507);; Molecular Funct…	K00873|0.0|zma:100191614|hypothetical protein LOC100191614	Pyruvate kinase, cytosolic isozyme OS=Nicotiana tabacum (Common tobacco) PE=2 SV=1	pyruvate kinase isoform 1 [Zea mays]
GRMZM2G119783	393	orangered3		--	--	Molecular Function: hydrolase activity, hydrolyzing O-glycosyl compounds (GO:0004553);; Cellular Component: extracellular region (GO:0005576);; Cellular Component: cell wall (GO:0005618);; Cellular Component: Golgi apparatus (GO:0005794);; Biological Process: cellular glucan metabolic process (GO:0006073);; Biological Process: response to heat (GO:0009408);; Biological Process: response to cold (…	--	Xyloglucan endotransglycosylase/hydrolase protein 8 (Precursor) OS=Oryza sativa subsp. japonica (Rice) PE=1 SV=1	xyloglucan endo-transglycosylase/hydrolase Precursor [Zea mays]
GRMZM2G120517	483	orangered3		[P]	Inorganic ion transport and metabolism	Cellular Component: mitochondrion (GO:0005739);; Cellular Component: vacuolar membrane (GO:0005774);; Cellular Component: peroxisome (GO:0005777);; Cellular Component: Golgi apparatus (GO:0005794);; Cellular Component: cytosol (GO:0005829);; Biological Process: multicellular organismal development (GO:0007275);; Cellular Component: plasmodesma (GO:0009506);; Cellular Component: chloroplast stroma…	K00434|0.0|zma:100194161|hypothetical protein LOC100194161	Probable L-ascorbate peroxidase 7, chloroplastic (Precursor) GN=OSJNBb0086G13.10 OS=Oryza sativa subsp. japonica (Rice) PE=2 SV=1	hypothetical protein [Zea mays]
GRMZM2G122418	490	orangered3		--	--	--	--	Vegetative cell wall protein gp1 (Precursor) GN=GP1 OS=Chlamydomonas reinhardtii (Chlamydomonas smithii) PE=2 SV=1	TPA: hypothetical protein ZEAMMB73_988578 [Zea mays]
GRMZM2G122437	431	orangered3		--	--	Biological Process: anatomical structure morphogenesis (GO:0009653);; Biological Process: cellular component organization (GO:0016043);; Biological Process: metal ion transport (GO:0030001);; Biological Process: cell differentiation (GO:0030154);; Biological Process: multicellular organismal process (GO:0032501);; Cellular Component: cell part (GO:0044464);; Molecular Function: metal ion binding …	--	Vegetative cell wall protein gp1 (Precursor) GN=GP1 OS=Chlamydomonas reinhardtii (Chlamydomonas smithii) PE=2 SV=1	hypothetical protein ZEAMMB73_802653 [Zea mays]
GRMZM2G123558	471	orangered3		--	--	Molecular Function: copper ion binding (GO:0005507);; Molecular Function: calcium ion binding (GO:0005509);; Molecular Function: calmodulin binding (GO:0005516);; Molecular Function: phosphatidylinositol-4,5-bisphosphate binding (GO:0005546);; Molecular Function: phosphatidylinositol-3,4,5-trisphosphate binding (GO:0005547);; Cellular Component: vacuole (GO:0005773);; Cellular Component: cytoplas…	--	Salt stress root protein RS1 OS=Oryza sativa subsp. japonica (Rice) PE=2 SV=1	TPA: DREPP4 protein [Zea mays]
GRMZM2G124143	507	orangered3		--	Translation	GO:0005622//intracellular;GO:0005840//ribosome;GO:0005886//plasma membrane;GO:0022626//cytosolic ribosome;GO:0005618//cell wall;GO:0022627//cytosolic small ribosomal subunit;GO:0005840//ribosome;GO:0005622//intracellular;GO:0005840//ribosome;GO:0005886//plasma membrane;GO:0022626//cytosolic ribosome;GO:0005618//cell wall;GO:0022627//cytosolic small ribosomal subunit;GO:0005840//ribosome;GO:000562…	ko03010//Ribosome	--	40S ribosomal protein S28 [Source:UniProtKB/Swiss--Prot;Acc:P46302]
GRMZM2G124758	398	orangered3		--	--	GO:0000166//nucleotide binding;GO:0005525//GTP binding;GO:0005525//GTP binding;GO:0000166//nucleotide binding;GO:0005525//GTP binding;GO:0005525//GTP binding;GO:0000166//nucleotide binding;GO:0005525//GTP binding;GO:0005525//GTP bindingGO:0007264//small GTPase mediated signal transduction;GO:0007264//small GTPase mediated signal transduction;GO:0007264//small GTPase mediated signal transduction;G…	--	--	Uncharacterized protein [Source:UniProtKB/TrEMBL;Acc:K7UXF3]
GRMZM2G124791	405	orangered3		--	--	Biological Process: photorespiration (GO:0009853);;	--	--	hypothetical protein ZEAMMB73_876992 [Zea mays]
GRMZM2G124972	447	orangered3		[Q]	Secondary metabolites biosynthesis, transport and catabolism	Biological Process: transition metal ion transport (GO:0000041);; Molecular Function: monooxygenase activity (GO:0004497);; Molecular Function: iron ion binding (GO:0005506);; Molecular Function: protein binding (GO:0005515);; Cellular Component: endoplasmic reticulum (GO:0005783);; Biological Process: isoprenoid biosynthetic process (GO:0008299);; Molecular Function: electron carrier activity (G…	--	Cytochrome P450 704C1 GN=CYP704C1 OS=Pinus taeda (Loblolly pine) PE=2 SV=1	uncharacterized protein LOC100273436 [Zea mays]
GRMZM2G126601	426	orangered3		--	--	Molecular Function: calcium:sodium antiporter activity (GO:0005432);; Cellular Component: vacuolar membrane (GO:0005774);; Biological Process: iron ion transport (GO:0006826);; Biological Process: zinc ion transport (GO:0006829);; Molecular Function: cation:cation antiporter activity (GO:0015491);; Biological Process: magnesium ion transport (GO:0015693);; Cellular Component: integral to membrane…	--	Magnesium/proton exchanger 1 GN=OsJ_34726 OS=Oryza sativa subsp. japonica (Rice) PE=2 SV=1	hypothetical protein [Zea mays]
GRMZM2G132251	416	orangered3	EMB	--	--	Molecular Function: binding (GO:0005488);; Cellular Component: nucleus (GO:0005634);; Biological Process: regulation of transcription, DNA-dependent (GO:0006355);; Biological Process: anatomical structure morphogenesis (GO:0009653);; Biological Process: root development (GO:0048364);; Biological Process: meristem development (GO:0048507);; Biological Process: negative regulation of biological pro…	--	Transcription factor EMB1444 GN=EMB1444 OS=Arabidopsis thaliana (Mouse-ear cress) PE=2 SV=1	uncharacterized protein LOC100279551 [Zea mays]
GRMZM2G132358	476	orangered3		--	--	GO:0005618//cell wallGO:0004061//arylformamidase activity;GO:0004061//arylformamidase activity;GO:0004061//arylformamidase activityGO:0019441//tryptophan catabolic process to kynurenine;GO:0019441//tryptophan catabolic process to kynurenine;GO:0009651//response to salt stress;GO:0019441//tryptophan catabolic process to kynurenine	--	--	Uncharacterized protein [Source:UniProtKB/TrEMBL;Acc:C4JAI3]
GRMZM2G132531	390	orangered3		--	--	GO:0005737//cytoplasm;GO:0005737//cytoplasmGO:0017089//glycolipid transporter activity;GO:0051861//glycolipid binding;GO:0051861//glycolipid binding;GO:0017089//glycolipid transporter activity;GO:0046872//metal ion binding;GO:0008270//zinc ion binding;GO:0008270//zinc ion bindingGO:0046836//glycolipid transport	--	--	Putative RING zinc finger domain superfamily protein [Source:UniProtKB/TrEMBL;Acc:K7U5V2]
GRMZM2G133282	469	orangered3		--	--	Molecular Function: catalytic activity (GO:0003824);; Cellular Component: nucleus (GO:0005634);; Cellular Component: cytoplasm (GO:0005737);; Cellular Component: plasma membrane (GO:0005886);; Biological Process: pollen tube growth (GO:0009860);; Biological Process: actin cytoskeleton organization (GO:0030036);; Cellular Component: intracellular membrane-bounded organelle (GO:0043231);; Biologica…	--	Proline-rich receptor-like protein kinase PERK2 GN=PERK2 OS=Arabidopsis thaliana (Mouse-ear cress) PE=2 SV=3	ARO1-like protein 2 [Zea mays]
GRMZM2G133430	519	orangered3		[M]	Cell wall/membrane/envelope biogenesis	Cellular Component: membrane (GO:0016020);;	--	--	hypothetical protein ZEAMMB73_134454 [Zea mays]
GRMZM2G135385	463	orangered3		--	--	Molecular Function: protein binding (GO:0005515);; Cellular Component: vacuole (GO:0005773);; Cellular Component: endoplasmic reticulum (GO:0005783);; Biological Process: tryptophan catabolic process (GO:0006569);; Biological Process: lipid biosynthetic process (GO:0008610);; Molecular Function: nitrate reductase activity (GO:0008940);; Biological Process: indoleacetic acid biosynthetic process (…	--	Cytochrome b5 isoform A GN=MNC6.10 OS=Arabidopsis thaliana (Mouse-ear cress) PE=1 SV=2	cytochrome b5 [Zea mays]
GRMZM2G135586	515	orangered3		[R]	General function prediction only	Molecular Function: riboflavin kinase activity (GO:0008531);; Biological Process: riboflavin biosynthetic process (GO:0009231);; Molecular Function: hydrolase activity (GO:0016787);;	--	--	unknown [Zea mays]
GRMZM2G137421	356	orangered3		--	--	Molecular Function: calcium ion binding (GO:0005509);; Molecular Function: protein binding (GO:0005515);; Cellular Component: Golgi apparatus (GO:0005794);; Cellular Component: plasma membrane (GO:0005886);; Biological Process: nitrogen compound metabolic process (GO:0006807);; Biological Process: response to water deprivation (GO:0009414);; Biological Process: response to wounding (GO:0009611);;…	--	Nitrate transporter 1.2 GN=T17F3.12 OS=Arabidopsis thaliana (Mouse-ear cress) PE=1 SV=1	uncharacterized protein LOC100279849 [Zea mays]
GRMZM2G138342	360	orangered3		[G]	Carbohydrate transport and metabolism	Molecular Function: NAD+ kinase activity (GO:0003951);; Molecular Function: calmodulin binding (GO:0005516);; Molecular Function: ATP binding (GO:0005524);; Biological Process: NADP biosynthetic process (GO:0006741);; Cellular Component: chloroplast (GO:0009507);; Biological Process: phosphorylation (GO:0016310);; Biological Process: NAD metabolic process (GO:0019674);; Molecular Function: NADH k…	K00858|0.0|zma:100285591|NAD kinase 1	Probable NAD kinase 1 GN=OJ1294_F06.11 OS=Oryza sativa subsp. japonica (Rice) PE=2 SV=1	TPA: NAD kinase 1 [Zea mays]
GRMZM2G139805	367	orangered3		--	--	Cellular Component: mitochondrial inner membrane (GO:0005743);; Cellular Component: vacuolar membrane (GO:0005774);; Cellular Component: plasma membrane (GO:0005886);; Biological Process: glycolysis (GO:0006096);; Biological Process: postreplication repair (GO:0006301);; Biological Process: mitochondrial pyruvate transport (GO:0006850);; Biological Process: aerobic respiration (GO:0009060);; Biol…	--	--	brain protein 44-like protein [Zea mays]
GRMZM2G140201	376	orangered3		[G]	Carbohydrate transport and metabolism	Cellular Component: extracellular region (GO:0005576);; Cellular Component: plasma membrane (GO:0005886);; Biological Process: carbohydrate metabolic process (GO:0005975);; Biological Process: ion transport (GO:0006811);; Biological Process: cellular iron ion homeostasis (GO:0006879);; Biological Process: cellular response to starvation (GO:0009267);; Biological Process: seed germination (GO:0009…	--	Mannan endo-1,4-beta-mannosidase 2 (Precursor) OS=Oryza sativa subsp. japonica (Rice) PE=2 SV=2	uncharacterized protein LOC100191416 [Zea mays]
GRMZM2G141636	363	orangered3		--	--	GO:0016021//integral component of membrane;GO:0016021//integral component of membraneGO:0046872//metal ion binding;GO:0015087//cobalt ion transmembrane transporter activity;GO:0015099//nickel cation transmembrane transporter activity;GO:0046872//metal ion binding;GO:0015099//nickel cation transmembrane transporter activityGO:0055085//transmembrane transport;GO:0006824//cobalt ion transport;GO:001…	--	--	Uncharacterized protein [Source:UniProtKB/TrEMBL;Acc:C0PJA9]
GRMZM2G145989	454	orangered3		--	--	Cellular Component: integral to plasma membrane (GO:0005887);; Biological Process: protein targeting to membrane (GO:0006612);; Biological Process: water transport (GO:0006833);; Biological Process: response to nematode (GO:0009624);; Biological Process: response to salt stress (GO:0009651);; Biological Process: response to fructose stimulus (GO:0009750);; Biological Process: positive regulation …	--	Amino acid permease 1 OS=Arabidopsis thaliana (Mouse-ear cress) PE=1 SV=1	amino acid permease 1 [Zea mays]
GRMZM2G146219	368	orangered3		--	--	--	--	--	Uncharacterized protein [Source:UniProtKB/TrEMBL;Acc:K7UP55]
GRMZM2G147614	365	orangered3		[K]	Transcription	Molecular Function: translation initiation factor activity (GO:0003743);; Cellular Component: transcription factor TFIID complex (GO:0005669);; Biological Process: transcription initiation from RNA polymerase II promoter (GO:0006367);; Biological Process: translational initiation (GO:0006413);;	K03132|1e-140|zma:100193879|hypothetical protein LOC100193879	--	Transcription initiation factor TFIID subunit 7 [Zea mays]
GRMZM2G148074	461	orangered3	HB-HD-ZIP	--	--	Cellular Component: histone acetyltransferase complex (GO:0000123);; Molecular Function: transcription regulatory region sequence-specific DNA binding (GO:0000976);; Molecular Function: sequence-specific DNA binding transcription factor activity (GO:0003700);; Cellular Component: nucleus (GO:0005634);; Biological Process: regulation of transcription, DNA-dependent (GO:0006355);; Biological Proces…	--	Homeobox-leucine zipper protein HOX1 GN=HOX1 OS=Oryza sativa subsp. indica (Rice) PE=1 SV=2	TPA: putative homeobox DNA-binding and leucine zipper domain family protein [Zea mays]
GRMZM2G149093	486	orangered3		[M]	Cell wall/membrane/envelope biogenesis	Biological Process: defense response to insect (GO:0002213);; Molecular Function: chitinase activity (GO:0004568);; Molecular Function: triglyceride lipase activity (GO:0004806);; Molecular Function: structural constituent of cell wall (GO:0005199);; Molecular Function: protein binding (GO:0005515);; Cellular Component: extracellular region (GO:0005576);; Biological Process: chitin catabolic proc…	--	GDSL esterase/lipase At4g10955 GN=At4g10955 OS=Arabidopsis thaliana (Mouse-ear cress) PE=2 SV=1	uncharacterized protein LOC100272592 [Zea mays]
GRMZM2G150478	378	orangered3		--	--	--	--	--	Putative uncharacterized protein [Source:UniProtKB/TrEMBL;Acc:B6U5W3]
GRMZM2G150648	484	orangered3		--	Translation	GO:0008168//methyltransferase activity;GO:0003723//RNA binding;GO:0008168//methyltransferase activity;GO:0003723//RNA binding;GO:0008168//methyltransferase activity;GO:0003723//RNA binding;GO:0008168//methyltransferase activity;GO:0003723//RNA binding;GO:0008168//methyltransferase activity;GO:0003723//RNA binding;GO:0008168//methyltransferase activity;GO:0003723//RNA binding;GO:0008168//methyltra…	ko03008//Ribosome biogenesis in eukaryotes	--	Uncharacterized protein [Source:UniProtKB/TrEMBL;Acc:B4F9J8]
GRMZM2G154146	449	orangered3		--	--	Biological Process: nitrogen compound metabolic process (GO:0006807);; Molecular Function: nitrate reductase activity (GO:0008940);; Biological Process: electron transport chain (GO:0022900);; Cellular Component: cell part (GO:0044464);; Molecular Function: oxidoreductase activity, acting on other nitrogenous compounds as donors, with NAD or NADP as acceptor (GO:0046857);; Molecular Function: tra…	--	Nitrate reductase [NADH] 1 GN=P0470B03.25 OS=Oryza sativa subsp. japonica (Rice) PE=2 SV=3	hypothetical protein ZEAMMB73_642966 [Zea mays]
GRMZM2G154460	421	orangered3		--	--	Molecular Function: catalytic activity (GO:0003824);; Molecular Function: binding (GO:0005488);; Cellular Component: mitochondrion (GO:0005739);; Biological Process: circadian rhythm (GO:0007623);; Cellular Component: chloroplast (GO:0009507);; Cellular Component: membrane (GO:0016020);; Biological Process: glucosinolate biosynthetic process (GO:0019761);; Cellular Component: intracellular membra…	--	Vegetative cell wall protein gp1 (Precursor) GN=GP1 OS=Chlamydomonas reinhardtii (Chlamydomonas smithii) PE=2 SV=1	TPA: hypothetical protein ZEAMMB73_992659 [Zea mays]
GRMZM2G154752	446	orangered3		[Q]	Secondary metabolites biosynthesis, transport and catabolism	Molecular Function: monooxygenase activity (GO:0004497);; Molecular Function: binding (GO:0005488);; Molecular Function: iron ion binding (GO:0005506);; Molecular Function: electron carrier activity (GO:0009055);; Biological Process: response to UV (GO:0009411);; Biological Process: organ morphogenesis (GO:0009887);; Biological Process: response to organic substance (GO:0010033);; Cellular Compon…	--	Ent-cassadiene C11-alpha-hydroxylase 2 OS=Oryza sativa subsp. japonica (Rice) PE=1 SV=1	putative cytochrome P450 superfamily protein [Zea mays]
GRMZM2G156162	409	orangered3		[PR]	--	Molecular Function: binding (GO:0005488);; Molecular Function: iron ion binding (GO:0005506);; Molecular Function: electron carrier activity (GO:0009055);; Cellular Component: plastid (GO:0009536);; Molecular Function: oxidoreductase activity (GO:0016491);; Molecular Function: oxidoreductase activity, acting on paired donors, with incorporation or reduction of molecular oxygen, NADH or NADPH as o…	--	Choline monooxygenase, chloroplastic (Precursor) GN=At4g29890 OS=Arabidopsis thaliana (Mouse-ear cress) PE=2 SV=2	unknown [Zea mays]
GRMZM2G156255	439	orangered3		[R]	General function prediction only	Molecular Function: inward rectifier potassium channel activity (GO:0005242);; Molecular Function: protein binding (GO:0005515);; Cellular Component: nucleus (GO:0005634);; Cellular Component: endoplasmic reticulum (GO:0005783);; Cellular Component: plasma membrane (GO:0005886);; Biological Process: response to cold (GO:0009409);; Biological Process: response to water deprivation (GO:0009414);; B…	--	Potassium channel KOR1 OS=Oryza sativa subsp. japonica (Rice) PE=2 SV=1	hypothetical protein ZEAMMB73_199716 [Zea mays]
GRMZM2G156794	386	orangered3		[E]	Amino acid transport and metabolism	Cellular Component: Golgi apparatus (GO:0005794);; Cellular Component: plasma membrane (GO:0005886);; Biological Process: polyamine catabolic process (GO:0006598);; Biological Process: nitrogen compound metabolic process (GO:0006807);; Biological Process: iron ion transport (GO:0006826);; Cellular Component: plasmodesma (GO:0009506);; Biological Process: response to wounding (GO:0009611);; Biolog…	--	Nitrate transporter 1.5 GN=NRT1.5 OS=Arabidopsis thaliana (Mouse-ear cress) PE=1 SV=2	TPA: hypothetical protein ZEAMMB73_717876 [Zea mays]
GRMZM2G162486	461	orangered3		[O]	Posttranslational modification, protein turnover, chaperones	Molecular Function: catalytic activity (GO:0003824);; Molecular Function: glutathione transferase activity (GO:0004364);; Cellular Component: cytosol (GO:0005829);; Biological Process: toxin catabolic process (GO:0009407);; Cellular Component: chloroplast stroma (GO:0009570);; Biological Process: response to biotic stimulus (GO:0009607);; Biological Process: response to abiotic stimulus (GO:00096…	K00799|1e-174|zma:100282090|IN2-1 protein	Protein IN2-1 homolog B GN=GSTZ5 OS=Oryza sativa subsp. japonica (Rice) PE=2 SV=1	unknown [Zea mays]
GRMZM2G162663	464	orangered3		--	Global and overview maps;Global and overview maps;Carbohydrate metabolism;Carbohydrate metabolism;Carbohydrate metabolism	GO:0009507//chloroplast;GO:0009570//chloroplast stroma;GO:0005829//cytosolGO:0003824//catalytic activity;GO:0003824//catalytic activity;GO:0003987//acetateCoA ligase activity;GO:0016208//AMP binding;GO:0005524//ATP binding;GO:0016208//AMP binding;GO:0003987//acetateCoA ligase activity;GO:0003824//catalytic activityGO:0008152//metabolic process;GO:0006083//acetate metabolic process;GO:0019427//ace…	ko01100//Metabolic pathways;ko01110//Biosynthesis of secondary metabolites;ko00010//Glycolysis / Gluconeogenesis;ko00620//Pyruvate metabolism;ko00640//Propanoate metabolism	--	Uncharacterized protein [Source:UniProtKB/TrEMBL;Acc:B7ZWU2]
GRMZM2G162977	395	orangered3		--	--	Molecular Function: nucleic acid binding (GO:0003676);; Molecular Function: binding (GO:0005488);; Cellular Component: nucleus (GO:0005634);; Cellular Component: plastid (GO:0009536);;	--	Zinc finger CCCH domain-containing protein 62 GN=ZFWD4 OS=Arabidopsis thaliana (Mouse-ear cress) PE=2 SV=1	hypothetical protein ZEAMMB73_363219 [Zea mays]
GRMZM2G163544	420	orangered3		[G]	Carbohydrate transport and metabolism	Molecular Function: glucan exo-1,3-beta-glucosidase activity (GO:0004338);; Molecular Function: beta-galactosidase activity (GO:0004565);; Molecular Function: beta-mannosidase activity (GO:0004567);; Cellular Component: mitochondrion (GO:0005739);; Biological Process: carbohydrate metabolic process (GO:0005975);; Molecular Function: zinc ion binding (GO:0008270);; Molecular Function: beta-glucosi…	--	Beta-glucosidase 25 (Precursor) GN=BGLU25 OS=Oryza sativa subsp. japonica (Rice) PE=2 SV=2	hypothetical protein ZEAMMB73_597791 [Zea mays]
GRMZM2G165390	476	orangered3		--	--	Biological Process: anthocyanin-containing compound biosynthetic process (GO:0009718);; Cellular Component: intracellular membrane-bounded organelle (GO:0043231);; Cellular Component: cytoplasmic part (GO:0044444);; Molecular Function: anthocyanidin 3-O-glucosyltransferase activity (GO:0047213);; Biological Process: flavonol biosynthetic process (GO:0051555);; Molecular Function: quercetin 3-O-gl…	--	Anthocyanidin 3-O-glucosyltransferase GN=BZ1 OS=Zea mays (Maize) PE=3 SV=1	bronze1 [Zea mays]
GRMZM2G165755	407	orangered3		--	--	Cellular Component: cytoplasmic membrane-bounded vesicle (GO:0016023);;	--	--	hypothetical protein [Zea mays]
GRMZM2G167584	443	orangered3		--	--	--	--	--	TPA: hypothetical protein ZEAMMB73_719005 [Zea mays]
GRMZM2G168002	356	orangered3	G2-like	--	--	Molecular Function: sequence-specific DNA binding transcription factor activity (GO:0003700);; Molecular Function: binding (GO:0005488);; Molecular Function: protein binding (GO:0005515);; Cellular Component: cell wall (GO:0005618);; Cellular Component: nucleus (GO:0005634);; Biological Process: regulation of transcription, DNA-dependent (GO:0006355);; Biological Process: circadian rhythm (GO:000…	--	Myb family transcription factor APL GN=APL OS=Arabidopsis thaliana (Mouse-ear cress) PE=2 SV=2	putative MYB DNA-binding domain superfamily protein [Zea mays]
GRMZM2G169116	414	orangered3		--	--	Molecular Function: nucleic acid binding (GO:0003676);; Biological Process: mRNA processing (GO:0006397);; Biological Process: response to wounding (GO:0009611);; Biological Process: coumarin biosynthetic process (GO:0009805);; Biological Process: positive regulation of flavonoid biosynthetic process (GO:0009963);;	--	Cleavage and polyadenylation specificity factor CPSF30 GN=CPSF30 OS=Arabidopsis thaliana (Mouse-ear cress) PE=1 SV=1	hypothetical protein ZEAMMB73_361548 [Zea mays]
GRMZM2G169962	461	orangered3		--	--	--	--	--	--
GRMZM2G173756	412	orangered3		[O]	Posttranslational modification, protein turnover, chaperones	Molecular Function: ubiquitin-protein ligase activity (GO:0004842);; Molecular Function: ATP binding (GO:0005524);; Cellular Component: nucleus (GO:0005634);; Cellular Component: vacuole (GO:0005773);; Cellular Component: cytosol (GO:0005829);; Cellular Component: plasma membrane (GO:0005886);; Biological Process: postreplication repair (GO:0006301);; Biological Process: fatty acid beta-oxidation…	K06689|1e-111|zma:100192813|pco130472	Ubiquitin-conjugating enzyme E2 5A GN=OsJ_02884 OS=Oryza sativa subsp. japonica (Rice) PE=2 SV=1	uncharacterized protein LOC100192813 [Zea mays]
GRMZM2G173759	370	orangered3		[M]	Cell wall/membrane/envelope biogenesis	Cellular Component: Golgi membrane (GO:0000139);; Molecular Function: protein binding (GO:0005515);; Cellular Component: nucleus (GO:0005634);; Cellular Component: mitochondrion (GO:0005739);; Cellular Component: endosome (GO:0005768);; Cellular Component: trans-Golgi network (GO:0005802);; Cellular Component: plasma membrane (GO:0005886);; Biological Process: DNA mediated transformation (GO:0009…	--	Probable xyloglucan glycosyltransferase 2 OS=Oryza sativa subsp. japonica (Rice) PE=2 SV=2	TPA: hypothetical protein ZEAMMB73_808610 [Zea mays]
GRMZM2G177095	393	orangered3		--	--	Cellular Component: plasma membrane (GO:0005886);; Cellular Component: integral to membrane (GO:0016021);; Cellular Component: cytoplasmic membrane-bounded vesicle (GO:0016023);;	--	CASP-like protein 13 OS=Zea mays (Maize) PE=2 SV=1	membrane protein 14 [Zea mays]
GRMZM2G179777	428	orangered3		--	--	Cellular Component: nucleus (GO:0005634);; Biological Process: cellular metabolic process (GO:0044237);; Cellular Component: intracellular organelle part (GO:0044446);; Biological Process: regulation of biological process (GO:0050789);; Biological Process: organic substance metabolic process (GO:0071704);;	--	GDSL esterase/lipase At4g10955 GN=At4g10955 OS=Arabidopsis thaliana (Mouse-ear cress) PE=2 SV=1	TPA: triacylglycerol lipase [Zea mays]
GRMZM2G181030	367	orangered3	MYB_related	--	--	GO:0003677//DNA binding;GO:0003682//chromatin binding;GO:0003677//DNA binding;GO:0003682//chromatin binding	--	--	Putative MYB DNA--binding domain superfamily protein; Uncharacterized protein [Source:UniProtKB/TrEMBL;Acc:B4FVU9]
GRMZM2G305526	409	orangered3		[Q]	Secondary metabolites biosynthesis, transport and catabolism	Molecular Function: copper ion binding (GO:0005507);; Cellular Component: mitochondrion (GO:0005739);; Molecular Function: L-ascorbate oxidase activity (GO:0008447);; Biological Process: response to water deprivation (GO:0009414);; Biological Process: lignin biosynthetic process (GO:0009809);; Biological Process: plant-type cell wall biogenesis (GO:0009832);; Biological Process: glucuronoxylan me…	--	Laccase-10 (Precursor) GN=OsJ_009911 OS=Oryza sativa subsp. japonica (Rice) PE=2 SV=1	uncharacterized protein LOC100193025 precursor [Zea mays]
GRMZM2G306216	375	orangered3		--	--	Molecular Function: nucleotide binding (GO:0000166);; Molecular Function: nucleic acid binding (GO:0003676);; Molecular Function: RNA binding (GO:0003723);; Molecular Function: ubiquitin-protein ligase activity (GO:0004842);; Cellular Component: nucleus (GO:0005634);; Cellular Component: mitochondrion (GO:0005739);; Cellular Component: vacuolar membrane (GO:0005774);; Molecular Function: zinc ion…	--	Zinc finger CCCH domain-containing protein 22 OS=Oryza sativa subsp. japonica (Rice) PE=2 SV=2	TPA: hypothetical protein ZEAMMB73_353296 [Zea mays]
GRMZM2G311233	374	orangered3		--	--	--	--	--	--
GRMZM2G318794	467	orangered3		--	--	GO:0005886//plasma membrane;GO:0009536//plastid;GO:0005739//mitochondrion;GO:0005741//mitochondrial outer membrane;GO:0005741//mitochondrial outer membrane;GO:0005886//plasma membrane;GO:0009536//plastid;GO:0005739//mitochondrion;GO:0005741//mitochondrial outer membrane;GO:0005741//mitochondrial outer membraneGO:0006886//intracellular protein transport;GO:0006886//intracellular protein transport;…	--	--	Mitochondrial import receptor subunit TOM22 [Source:UniProtKB/TrEMBL;Acc:B6T3V3]
GRMZM2G325247	372	orangered3		--	--	Molecular Function: microtubule motor activity (GO:0003777);; Molecular Function: actin binding (GO:0003779);; Molecular Function: transmembrane receptor protein serine/threonine kinase activity (GO:0004675);; Molecular Function: ATP binding (GO:0005524);; Cellular Component: vacuole (GO:0005773);; Cellular Component: cytosol (GO:0005829);; Cellular Component: kinesin complex (GO:0005871);; Cellu…	--	Armadillo repeat-containing kinesin-like protein 2 OS=Oryza sativa subsp. japonica (Rice) PE=2 SV=1	hypothetical protein ZEAMMB73_640563 [Zea mays]
GRMZM2G337330	423	orangered3		--	--	--	--	--	Putative uncharacterized protein [Source:UniProtKB/TrEMBL;Acc:B6SUN6]
GRMZM2G342815	477	orangered3		--	--	Molecular Function: acid phosphatase activity (GO:0003993);; Molecular Function: protein serine/threonine phosphatase activity (GO:0004722);; Biological Process: protein dephosphorylation (GO:0006470);; Cellular Component: protein serine/threonine phosphatase complex (GO:0008287);; Cellular Component: membrane (GO:0016020);; Molecular Function: phosphatase activity (GO:0016791);; Biological Proce…	--	Probable inactive purple acid phosphatase 16 (Precursor) GN=PAP16 OS=Arabidopsis thaliana (Mouse-ear cress) PE=2 SV=1	TPA: hypothetical protein ZEAMMB73_060338 [Zea mays]
GRMZM2G353905	466	orangered3		--	--	GO:0016020//membrane;GO:0000148//1,3betaDglucan synthase complex;GO:0000148//1,3betaDglucan synthase complexGO:0003843//1,3betaDglucan synthase activity;GO:0003843//1,3betaDglucan synthase activityGO:0006075//(1>3)betaDglucan biosynthetic process;GO:0010584//pollen exine formation;GO:0080092//regulation of pollen tube growth;GO:0009556//microsporogenesis;GO:0010208//pollen wall assembly;GO:000984…	--	--	Uncharacterized protein [Source:UniProtKB/TrEMBL;Acc:K7UC56]
GRMZM2G358059	443	orangered3		--	Folding, sorting and degradation;Transport and catabolism	GO:0005773//vacuole;GO:0005886//plasma membrane;GO:0009507//chloroplast;GO:0005783//endoplasmic reticulum;GO:0005739//mitochondrion;GO:0005783//endoplasmic reticulumGO:0005509//calcium ion binding;GO:0051082//unfolded protein binding;GO:0005509//calcium ion bindingGO:0009651//response to salt stress;GO:0006979//response to oxidative stress;GO:0046686//response to cadmium ion;GO:0006457//protein f…	ko04141//Protein processing in endoplasmic reticulum;ko04145//Phagosome	--	Calreticulin [Source:UniProtKB/Swiss--Prot;Acc:Q9SP22]
GRMZM2G358467	433	orangered3		--	--	Biological Process: polysaccharide biosynthetic process (GO:0000271);; Molecular Function: sequence-specific DNA binding transcription factor activity (GO:0003700);; Molecular Function: alpha-amylase activity (GO:0004556);; Molecular Function: calcium ion binding (GO:0005509);; Cellular Component: extracellular region (GO:0005576);; Cellular Component: nucleus (GO:0005634);; Cellular Component: c…	--	Beta-amylase GN=BMY1 OS=Zea mays (Maize) PE=2 SV=1	hypothetical protein [Zea mays]
GRMZM2G361501	358	orangered3		--	--	GO:0003677//DNA binding;GO:0004518//nuclease activityGO:0006259//DNA metabolic process	--	--	--
GRMZM2G366532	383	orangered3		[O]	Posttranslational modification, protein turnover, chaperones	Molecular Function: protease binding (GO:0002020);; Molecular Function: receptor activity (GO:0004872);; Molecular Function: KDEL sequence binding (GO:0005046);; Molecular Function: ATP binding (GO:0005524);; Cellular Component: cell wall (GO:0005618);; Cellular Component: mitochondrion (GO:0005739);; Cellular Component: vacuolar membrane (GO:0005774);; Cellular Component: endoplasmic reticulum l…	K03283|0.0|sbi:SORBI_01g039390|hypothetical protein	Heat shock cognate 70 kDa protein GN=HSP70 OS=Petunia hybrida (Petunia) PE=2 SV=1	hypothetical protein ZEAMMB73_832667 [Zea mays]
GRMZM2G377615	364	orangered3		--	--	Molecular Function: Rho guanyl-nucleotide exchange factor activity (GO:0005089);; Cellular Component: nucleus (GO:0005634);; Cellular Component: mitochondrion (GO:0005739);; Cellular Component: plasma membrane (GO:0005886);; Biological Process: cellular membrane fusion (GO:0006944);; Biological Process: embryo development ending in seed dormancy (GO:0009793);; Biological Process: plant-type cell …	--	Rho guanine nucleotide exchange factor 8 GN=ROPGEF8 OS=Arabidopsis thaliana (Mouse-ear cress) PE=1 SV=1	pollen-specific kinase partner protein [Zea mays]
GRMZM2G381378	404	orangered3	WRKY	--	--	Biological Process: MAPK cascade (GO:0000165);; Biological Process: immune effector process (GO:0002252);; Molecular Function: DNA binding (GO:0003677);; Molecular Function: sequence-specific DNA binding transcription factor activity (GO:0003700);; Molecular Function: protein binding (GO:0005515);; Cellular Component: nucleolus (GO:0005730);; Biological Process: protein targeting to membrane (GO:…	--	Probable WRKY transcription factor 70 GN=WRKY70 OS=Arabidopsis thaliana (Mouse-ear cress) PE=2 SV=1	TPA: putative WRKY DNA-binding domain superfamily protein [Zea mays]
GRMZM2G409104	440	orangered3		--	--	Cellular Component: Golgi apparatus (GO:0005794);; Cellular Component: plasma membrane (GO:0005886);; Cellular Component: plant-type cell wall (GO:0009505);; Cellular Component: integral to membrane (GO:0016021);; Cellular Component: cytoplasmic membrane-bounded vesicle (GO:0016023);;	--	--	hypothetical protein precursor [Zea mays]
GRMZM2G410175	394	orangered3		--	--	GO:0005576//extracellular regionGO:0016491//oxidoreductase activity;GO:0046872//metal ion binding;GO:0004601//peroxidase activity;GO:0020037//heme binding;GO:0046872//metal ion binding;GO:0020037//heme binding;GO:0004601//peroxidase activityGO:0055114//oxidationreduction process;GO:0006979//response to oxidative stress;GO:0006979//response to oxidative stress	--	--	Peroxidase 2; Peroxidase R15 [Source:UniProtKB/TrEMBL;Acc:D7NLB3]
GRMZM2G412441	497	orangered3		--	--	Cellular Component: cytoplasmic membrane-bounded vesicle (GO:0016023);;	--	--	unknown [Zea mays]
GRMZM2G421212	457	orangered3	C2C2-GATA	--	--	Molecular Function: sequence-specific DNA binding transcription factor activity (GO:0003700);; Biological Process: regulation of transcription, DNA-dependent (GO:0006355);; Molecular Function: zinc ion binding (GO:0008270);; Biological Process: response to light stimulus (GO:0009416);; Molecular Function: sequence-specific DNA binding (GO:0043565);;	--	GATA transcription factor 26 GN=GATA26 OS=Arabidopsis thaliana (Mouse-ear cress) PE=2 SV=1	hypothetical protein ZEAMMB73_136468 [Zea mays]
GRMZM2G423472	356	orangered3		--	--	GO:0016021//integral component of membrane;GO:0016021//integral component of membraneGO:0016192//vesiclemediated transport;GO:0016192//vesiclemediated transport	--	--	--
GRMZM2G425230	395	orangered3		--	--	--	--	--	Uncharacterized protein [Source:UniProtKB/TrEMBL;Acc:K7VJE8]
GRMZM2G442658	451	orangered3		[C]	Energy production and conversion	Molecular Function: nucleotide binding (GO:0000166);; Biological Process: response to hypoxia (GO:0001666);; Molecular Function: alcohol dehydrogenase (NAD) activity (GO:0004022);; Cellular Component: cytosol (GO:0005829);; Cellular Component: plasma membrane (GO:0005886);; Molecular Function: zinc ion binding (GO:0008270);; Biological Process: response to salt stress (GO:0009651);; Biological Pr…	K00001|0.0|zma:542363|adh1, Adh1-1F, Adh1-1S	Alcohol dehydrogenase 1 GN=ADH1 OS=Zea mays (Maize) PE=2 SV=1	TPA: alcohol dehydrogenase1 [Zea mays]
GRMZM2G448633	449	orangered3		--	--	GO:0005737//cytoplasmGO:0005524//ATP binding;GO:0004672//protein kinase activity;GO:0004674//protein serine/threonine kinase activity;GO:0016772//transferase activity, transferring phosphoruscontaining groups;GO:0005524//ATP binding;GO:0004672//protein kinase activityGO:0006468//protein phosphorylation	--	--	ATP binding protein [Source:UniProtKB/TrEMBL;Acc:B6SYS4]
GRMZM2G455828	392	orangered3		[J]	Translation, ribosomal structure and biogenesis	Molecular Function: structural constituent of ribosome (GO:0003735);; Cellular Component: cell wall (GO:0005618);; Cellular Component: Golgi apparatus (GO:0005794);; Cellular Component: plasma membrane (GO:0005886);; Biological Process: rRNA export from nucleus (GO:0006407);; Biological Process: translation (GO:0006412);; Cellular Component: cytosolic small ribosomal subunit (GO:0022627);;	--	40S ribosomal protein S28 GN=RPS28 OS=Zea mays (Maize) PE=3 SV=1	Os10g0411700 [Oryza sativa Japonica Group]
GRMZM2G463415	436	orangered3		--	--	Molecular Function: protein binding (GO:0005515);; Cellular Component: nucleus (GO:0005634);; Cellular Component: cytoplasm (GO:0005737);; Biological Process: cellular process (GO:0009987);; Cellular Component: intracellular organelle part (GO:0044446);;	--	Clathrin interactor EPSIN 3 GN=F25L23.150 OS=Arabidopsis thaliana (Mouse-ear cress) PE=2 SV=1	uncharacterized protein LOC100276522 [Zea mays]
GRMZM2G473976	378	orangered3		[I]	Lipid transport and metabolism	Cellular Component: Golgi membrane (GO:0000139);; Molecular Function: carboxylesterase activity (GO:0004091);; Cellular Component: extracellular region (GO:0005576);; Cellular Component: endoplasmic reticulum membrane (GO:0005789);; Biological Process: metabolic process (GO:0008152);; Biological Process: fatty acid catabolic process (GO:0009062);; Cellular Component: chloroplast (GO:0009507);; Ce…	--	Probable isoprenylcysteine alpha-carbonyl methylesterase ICME GN=OJ1126_B10.7 OS=Oryza sativa subsp. japonica (Rice) PE=2 SV=1	uncharacterized protein LOC100193534 [Zea mays]
GRMZM2G531052	364	orangered3		--	--	Molecular Function: nucleotide-sugar transmembrane transporter activity (GO:0005338);; Molecular Function: GDP-mannose transmembrane transporter activity (GO:0005458);; Cellular Component: Golgi apparatus (GO:0005794);; Cellular Component: plasma membrane (GO:0005886);; Cellular Component: plastid (GO:0009536);; Biological Process: GDP-mannose transport (GO:0015784);; Cellular Component: integral…	--	GDP-mannose transporter GONST1 GN=GONST1 OS=Arabidopsis thaliana (Mouse-ear cress) PE=1 SV=2	hypothetical protein ZEAMMB73_604253 [Zea mays]
GRMZM2G575566	360	orangered3		[Z]	Cytoskeleton	Molecular Function: nucleotide binding (GO:0000166);; Biological Process: microtubule cytoskeleton organization (GO:0000226);; Biological Process: cell morphogenesis (GO:0000902);; Biological Process: cell plate assembly (GO:0000919);; Molecular Function: microtubule motor activity (GO:0003777);; Cellular Component: mitochondrion (GO:0005739);; Biological Process: DNA replication (GO:0006260);; B…	--	Kinesin-4 GN=F2P16.12 OS=Arabidopsis thaliana (Mouse-ear cress) PE=1 SV=2	hypothetical protein ZEAMMB73_429262, partial [Zea mays]
GRMZM2G704021	374	orangered3		--	--	--	--	--	Uncharacterized protein [Source:UniProtKB/TrEMBL;Acc:B4FJC7]
GRMZM5G800014	405	orangered3		--	--	Cellular Component: plant-type cell wall (GO:0009505);;	--	Chitin-binding lectin 1 (Precursor) OS=Solanum tuberosum (Potato) PE=1 SV=2	unknown [Zea mays]
GRMZM5G805526	445	orangered3		--	--	Biological Process: RNA methylation (GO:0001510);; Molecular Function: structural constituent of ribosome (GO:0003735);; Cellular Component: nucleolus (GO:0005730);; Cellular Component: mitochondrion (GO:0005739);; Biological Process: translation (GO:0006412);; Cellular Component: cytosolic small ribosomal subunit (GO:0022627);;	K02983|2e-40|zma:100282946|gpm447	40S ribosomal protein S30 GN=RPS30C OS=Arabidopsis thaliana (Mouse-ear cress) PE=2 SV=3	Os06g0172600 [Oryza sativa Japonica Group]
GRMZM5G811268	390	orangered3		--	--	--	--	--	Uncharacterized protein [Source:UniProtKB/TrEMBL;Acc:C0P747]
GRMZM5G826824	415	orangered3		--	--	GO:0016491//oxidoreductase activity;GO:0005506//iron ion bindingGO:0006633//fatty acid biosynthetic process	--	--	--
GRMZM5G843302	366	orangered3		[G]	Carbohydrate transport and metabolism	Molecular Function: RNA binding (GO:0003723);; Molecular Function: RNA-directed DNA polymerase activity (GO:0003964);; Molecular Function: transporter activity (GO:0005215);; Molecular Function: sugar:hydrogen symporter activity (GO:0005351);; Cellular Component: cytoplasm (GO:0005737);; Cellular Component: mitochondrion (GO:0005739);; Biological Process: RNA-dependent DNA replication (GO:0006278…	K13783|0.0|zma:100281746|glycerol 3-phosphate permease	Putative glycerol-3-phosphate transporter 1 GN=At3g47420 OS=Arabidopsis thaliana (Mouse-ear cress) PE=2 SV=1	putative glycerol 3-phosphate permease [Zea mays]
GRMZM5G870932	443	orangered3		[C]	Energy production and conversion	Molecular Function: DNA binding (GO:0003677);; Molecular Function: phosphoenolpyruvate carboxykinase (ATP) activity (GO:0004612);; Molecular Function: ATP binding (GO:0005524);; Cellular Component: nucleolus (GO:0005730);; Cellular Component: cytosol (GO:0005829);; Biological Process: gluconeogenesis (GO:0006094);; Biological Process: defense response to fungus, incompatible interaction (GO:00098…	K01610|0.0|zma:100279748|pck2	Phosphoenolpyruvate carboxykinase [ATP] OS=Zea mays (Maize) PE=2 SV=1	hypothetical protein ZEAMMB73_030639 [Zea mays]
GRMZM5G897364	386	orangered3		--	--	Biological Process: cell morphogenesis involved in differentiation (GO:0000904);; Cellular Component: cell wall (GO:0005618);; Biological Process: unidimensional cell growth (GO:0009826);; Biological Process: trichoblast differentiation (GO:0010054);; Cellular Component: membrane (GO:0016020);; Molecular Function: kinase activity (GO:0016301);; Biological Process: primary metabolic process (GO:00…	--	Proline-rich receptor-like protein kinase PERK8 GN=PERK8 OS=Arabidopsis thaliana (Mouse-ear cress) PE=1 SV=1	unknown [Zea mays]
Putative_gene_1730	402	orangered3		[OC]	--	Molecular Function: catalytic activity (GO:0003824);; Molecular Function: alpha-galactosidase activity (GO:0004557);; Biological Process: oligosaccharide metabolic process (GO:0009311);; Cellular Component: plastid (GO:0009536);; Biological Process: response to abscisic acid stimulus (GO:0009737);; Cellular Component: cytoplasmic membrane-bounded vesicle (GO:0016023);; Molecular Function: ion bin…	--	E3 ubiquitin-protein ligase KEG GN=KEG OS=Arabidopsis thaliana (Mouse-ear cress) PE=1 SV=2	uncharacterized protein LOC100273012 [Zea mays]
Putative_gene_2603	470	orangered3		--	--	Cellular Component: plasma membrane (GO:0005886);;	--	--	uncharacterized protein LOC100193046 [Zea mays]
Putative_gene_2736	391	orangered3		--	--	Molecular Function: nucleic acid binding (GO:0003676);;	--	Putative AC transposase OS=Zea mays (Maize) PE=2 SV=2	putative transposase [Zea luxurians]
Putative_gene_6069	417	orangered3		[IQ]	--	Molecular Function: catalytic activity (GO:0003824);; Molecular Function: binding (GO:0005488);; Cellular Component: peroxisome (GO:0005777);; Biological Process: cellular aromatic compound metabolic process (GO:0006725);; Biological Process: signal transduction (GO:0007165);; Biological Process: metabolic process (GO:0008152);; Molecular Function: CoA-ligase activity (GO:0016405);; Molecular Fun…	--	Probable acyl-activating enzyme 2 GN=T17A5.12 OS=Arabidopsis thaliana (Mouse-ear cress) PE=2 SV=1	LOC100281193 [Zea mays]
Putative_gene_8822	372	orangered3		--	--	Molecular Function: zinc ion binding (GO:0008270);;	--	Formin-like protein 5 GN=P0453E05.107 OS=Oryza sativa subsp. japonica (Rice) PE=2 SV=2	LOC100280330 [Zea mays]
AC155376.2_FG005	178	plum		[G]	Carbohydrate transport and metabolism	Molecular Function: glucan exo-1,3-beta-glucosidase activity (GO:0004338);; Molecular Function: beta-galactosidase activity (GO:0004565);; Molecular Function: beta-mannosidase activity (GO:0004567);; Cellular Component: mitochondrion (GO:0005739);; Cellular Component: cytosol (GO:0005829);; Molecular Function: zinc ion binding (GO:0008270);; Molecular Function: beta-glucosidase activity (GO:00084…	--	Beta-glucosidase 4 OS=Oryza sativa subsp. japonica (Rice) PE=2 SV=1	hypothetical protein ZEAMMB73_675085 [Zea mays]
AC206201.3_FG004	165	plum		[EH]	--	Biological Process: sulfate assimilation (GO:0000103);; Biological Process: tryptophan biosynthetic process (GO:0000162);; Biological Process: MAPK cascade (GO:0000165);; Molecular Function: anthranilate synthase activity (GO:0004049);; Molecular Function: sulfate adenylyltransferase (ATP) activity (GO:0004781);; Cellular Component: mitochondrion (GO:0005739);; Cellular Component: cytosol (GO:000…	K01657|3e-38|sbi:SORBI_01g002760|hypothetical protein	Anthranilate synthase component I-1, chloroplastic (Precursor) GN=ASA1 OS=Arabidopsis thaliana (Mouse-ear cress) PE=2 SV=1	TPA: hypothetical protein ZEAMMB73_868333, partial [Zea mays]
AC208113.3_FG005	164	plum		--	--	Cellular Component: cell part (GO:0044464);;	--	Vegetative cell wall protein gp1 (Precursor) GN=GP1 OS=Chlamydomonas reinhardtii (Chlamydomonas smithii) PE=2 SV=1	uncharacterized protein LOC100275787 [Zea mays]
AC210003.2_FG004	193	plum		--	--	Biological Process: defense response to nematode (GO:0002215);; Molecular Function: peroxidase activity (GO:0004601);; Molecular Function: protein binding (GO:0005515);; Cellular Component: mitochondrion (GO:0005739);; Cellular Component: vacuolar membrane (GO:0005774);; Cellular Component: Golgi apparatus (GO:0005794);; Biological Process: iron ion transport (GO:0006826);; Biological Process: re…	--	Peroxidase 16 (Precursor) GN=F19F24.18 OS=Arabidopsis thaliana (Mouse-ear cress) PE=1 SV=2	uncharacterized protein LOC100274427 precursor [Zea mays]
AC214648.3_FG001	160	plum		--	--	Molecular Function: catalytic activity (GO:0003824);; Molecular Function: binding (GO:0005488);; Cellular Component: nucleus (GO:0005634);; Cellular Component: membrane (GO:0016020);; Biological Process: cellular metabolic process (GO:0044237);; Biological Process: primary metabolic process (GO:0044238);; Cellular Component: intracellular organelle part (GO:0044446);; Biological Process: organic …	--	Arginine/serine-rich protein 45 GN=F19K19.9 OS=Arabidopsis thaliana (Mouse-ear cress) PE=1 SV=1	hypothetical protein ZEAMMB73_034834 [Zea mays]
AC217977.3_FG001	127	plum		--	--	--	--	--	--
GRMZM2G002578	138	plum		--	--	Cellular Component: mitochondrion (GO:0005739);; Molecular Function: heat shock protein binding (GO:0031072);; Molecular Function: unfolded protein binding (GO:0051082);;	--	--	uncharacterized protein LOC100382225 [Zea mays]
GRMZM2G006428	131	plum		--	--	GO:0005622//intracellularGO:0046872//metal ion binding;GO:0003676//nucleic acid binding;GO:0008270//zinc ion binding;GO:0004842//ubiquitinprotein ligase activity;GO:0003676//nucleic acid binding;GO:0008270//zinc ion binding;GO:0046872//metal ion binding;GO:0003676//nucleic acid binding;GO:0008270//zinc ion binding;GO:0004842//ubiquitinprotein ligase activity;GO:0003676//nucleic acid binding;GO:00…	--	--	Putative RING zinc finger domain superfamily protein; Uncharacterized protein [Source:UniProtKB/TrEMBL;Acc:B4FVC1]
GRMZM2G007306	145	plum		--	--	--	--	--	Uncharacterized protein [Source:UniProtKB/TrEMBL;Acc:B6UHX5]
GRMZM2G007324	127	plum		[J]	Translation, ribosomal structure and biogenesis	Cellular Component: intracellular organelle (GO:0043229);;	--	Arginine/serine-rich protein 45 GN=F19K19.9 OS=Arabidopsis thaliana (Mouse-ear cress) PE=1 SV=1	hypothetical protein [Zea mays]
GRMZM2G007630	147	plum		--	Carbohydrate metabolism	GO:0016740//transferase activity;GO:0016301//kinase activity;GO:0016773//phosphotransferase activity, alcohol group as acceptor;GO:0004747//ribokinase activity;GO:0004747//ribokinase activityGO:0016310//phosphorylation;GO:0006014//Dribose metabolic process;GO:0006014//Dribose metabolic process	ko00030//Pentose phosphate pathway	--	Ribokinase [Source:UniProtKB/TrEMBL;Acc:K7VKA2]
GRMZM2G009638	136	plum		--	--	GO:0045261//protontransporting ATP synthase complex, catalytic core F(1)GO:0046933//protontransporting ATP synthase activity, rotational mechanism;GO:0046961//protontransporting ATPase activity, rotational mechanismGO:0015986//ATP synthesis coupled proton transport	--	--	--
GRMZM2G010351	126	plum		--	--	--	--	--	Putative uncharacterized protein [Source:UniProtKB/TrEMBL;Acc:B6T5V3]
GRMZM2G010353	205	plum		--	--	Molecular Function: carboxypeptidase activity (GO:0004180);; Cellular Component: mitochondrion (GO:0005739);; Biological Process: proteolysis (GO:0006508);; Biological Process: photomorphogenesis (GO:0009640);; Biological Process: embryo development (GO:0009790);; Biological Process: negative regulation of flower development (GO:0009910);; Biological Process: leaf vascular tissue pattern formatio…	--	Probable glutamate carboxypeptidase 2 GN=AMP1 OS=Arabidopsis thaliana (Mouse-ear cress) PE=1 SV=3	TPA: viviparous8 [Zea mays]
GRMZM2G013524	128	plum		--	--	--	--	--	--
GRMZM2G015132	186	plum		--	Global and overview maps;Global and overview maps;Carbohydrate metabolism;Carbohydrate metabolism;Carbohydrate metabolism	GO:0009507//chloroplast;GO:0009941//chloroplast envelope;GO:0005739//mitochondrion;GO:0045254//pyruvate dehydrogenase complex;GO:0005759//mitochondrial matrix;GO:0045254//pyruvate dehydrogenase complexGO:0016740//transferase activity;GO:0016746//transferase activity, transferring acyl groups;GO:0005507//copper ion binding;GO:0004742//dihydrolipoyllysineresidue acetyltransferase activity;GO:000474…	ko01100//Metabolic pathways;ko01110//Biosynthesis of secondary metabolites;ko00010//Glycolysis / Gluconeogenesis;ko00620//Pyruvate metabolism;ko00020//Citrate cycle (TCA cycle)	--	Dihydrolipoamide S--acetyltransferase [Source:UniProtKB/TrEMBL;Acc:Q9SWR9]
GRMZM2G017520	125	plum	MYB	[KAD]	--	Molecular Function: DNA binding (GO:0003677);; Molecular Function: chromatin binding (GO:0003682);; Molecular Function: sequence-specific DNA binding transcription factor activity (GO:0003700);; Cellular Component: nucleus (GO:0005634);; Biological Process: polyamine catabolic process (GO:0006598);; Biological Process: oligopeptide transport (GO:0006857);; Biological Process: purine nucleobase tr…	K09422|0.0|zma:100280710|TIDP3391	Transcription factor MYB86 GN=F21E10.4 OS=Arabidopsis thaliana (Mouse-ear cress) PE=2 SV=1	TPA: putative MYB DNA-binding domain superfamily protein [Zea mays]
GRMZM2G018820	126	plum		[C]	Energy production and conversion	Biological Process: glycerol metabolic process (GO:0006071);; Biological Process: lipid metabolic process (GO:0006629);; Molecular Function: glycerophosphodiester phosphodiesterase activity (GO:0008889);; Cellular Component: cytoplasmic membrane-bounded vesicle (GO:0016023);;	--	--	uncharacterized protein LOC100191201 [Zea mays]
GRMZM2G022413	136	plum		[O]	Posttranslational modification, protein turnover, chaperones	Biological Process: cell morphogenesis (GO:0000902);; Cellular Component: cytosol (GO:0005829);; Biological Process: cellular protein modification process (GO:0006464);; Biological Process: cellular membrane fusion (GO:0006944);; Molecular Function: peptide-methionine-(S)-S-oxide reductase activity (GO:0008113);; Biological Process: response to light stimulus (GO:0009416);; Cellular Component: ch…	K07304|1e-141|zma:100283982|peptide methionine sulfoxide reductase (EC:1.8.4.11)	Peptide methionine sulfoxide reductase A2-1 OS=Oryza sativa subsp. japonica (Rice) PE=2 SV=2	peptide methionine sulfoxide reductase [Zea mays]
GRMZM2G026930	168	plum		[MG]	--	Molecular Function: nucleotide binding (GO:0000166);; Biological Process: alternative nuclear mRNA splicing, via spliceosome (GO:0000380);; Molecular Function: double-stranded DNA binding (GO:0003690);; Molecular Function: single-stranded DNA binding (GO:0003697);; Molecular Function: mRNA binding (GO:0003729);; Molecular Function: protein kinase activity (GO:0004672);; Molecular Function: calmod…	--	Dihydroflavonol-4-reductase GN=A1 OS=Zea mays (Maize) PE=3 SV=1	NADPH-dependent reductase [Zea mays]
GRMZM2G027075	134	plum		--	--	Molecular Function: sequence-specific DNA binding transcription factor activity (GO:0003700);; Cellular Component: nucleus (GO:0005634);; Biological Process: negative regulation of flower development (GO:0009910);; Biological Process: maintenance of DNA methylation (GO:0010216);; Molecular Function: histone demethylase activity (H3-K4 specific) (GO:0032453);; Biological Process: histone H3-K4 dem…	--	Probable lysine-specific demethylase JMJ14 GN=F9F13.50 OS=Arabidopsis thaliana (Mouse-ear cress) PE=1 SV=1	hypothetical protein ZEAMMB73_911522 [Zea mays]
GRMZM2G027375	125	plum		--	--	GO:0016874//ligase activity;GO:0004842//ubiquitinprotein ligase activity	--	--	--
GRMZM2G034575	125	plum		--	Global and overview maps;Folding, sorting and degradation;Glycan biosynthesis and metabolism	GO:0009507//chloroplast;GO:0005783//endoplasmic reticulumGO:0004553//hydrolase activity, hydrolyzing Oglycosyl compounds;GO:0004553//hydrolase activity, hydrolyzing Oglycosyl compounds;GO:0004553//hydrolase activity, hydrolyzing Oglycosyl compounds;GO:0004553//hydrolase activity, hydrolyzing Oglycosyl compounds;GO:0004553//hydrolase activity, hydrolyzing Oglycosyl compounds;GO:0003824//catalytic …	ko01100//Metabolic pathways;ko04141//Protein processing in endoplasmic reticulum;ko00510//N--Glycan biosynthesis	--	Uncharacterized protein [Source:UniProtKB/TrEMBL;Acc:B6SLP8]
GRMZM2G037130	129	plum		--	--	--	--	--	Putative uncharacterized protein [Source:UniProtKB/TrEMBL;Acc:B6T6M3]
GRMZM2G040441	136	plum		--	--	Biological Process: MAPK cascade (GO:0000165);; Molecular Function: calmodulin binding (GO:0005516);; Cellular Component: cytoplasm (GO:0005737);; Cellular Component: Golgi apparatus (GO:0005794);; Cellular Component: plasma membrane (GO:0005886);; Biological Process: protein targeting to membrane (GO:0006612);; Biological Process: defense response (GO:0006952);; Cellular Component: plasmodesma (…	--	MLO-like protein 9 GN=MLO9 OS=Arabidopsis thaliana (Mouse-ear cress) PE=2 SV=2	barley mlo defense gene homolog2 [Zea mays]
GRMZM2G045981	147	plum		--	--	GO:0016021//integral component of membraneGO:0005524//ATP binding;GO:0004672//protein kinase activity;GO:0016301//kinase activity;GO:0016772//transferase activity, transferring phosphoruscontaining groups;GO:0005524//ATP binding;GO:0004672//protein kinase activityGO:0006468//protein phosphorylation;GO:0016310//phosphorylation	--	--	Putative leucine--rich repeat protein kinase family protein [Source:UniProtKB/TrEMBL;Acc:K7WFS6]
GRMZM2G046520	121	plum		--	--	Biological Process: agglutination involved in conjugation (GO:0000771);; Molecular Function: glucose binding (GO:0005536);; Molecular Function: mannose binding (GO:0005537);; Cellular Component: cytoplasm (GO:0005737);; Biological Process: response to stress (GO:0006950);; Biological Process: response to abiotic stimulus (GO:0009628);; Biological Process: response to hormone stimulus (GO:0009725)…	--	Salt stress-induced protein GN=SALT OS=Oryza sativa subsp. indica (Rice) PE=1 SV=2	unknown [Zea mays]
GRMZM2G059306	136	plum		[R]	General function prediction only	Cellular Component: nucleus (GO:0005634);; Cellular Component: cytosol (GO:0005829);; Molecular Function: alcohol dehydrogenase (NADP+) activity (GO:0008106);; Biological Process: response to cold (GO:0009409);; Biological Process: response to water deprivation (GO:0009414);; Cellular Component: chloroplast (GO:0009507);; Biological Process: response to salt stress (GO:0009651);; Molecular Functi…	--	Aldo-keto reductase family 4 member C10 GN=AKR4C10 OS=Arabidopsis thaliana (Mouse-ear cress) PE=1 SV=1	hypothetical protein ZEAMMB73_811617 [Zea mays]
GRMZM2G059851	138	plum	HSF	[K]	Transcription	Biological Process: response to hypoxia (GO:0001666);; Molecular Function: sequence-specific DNA binding transcription factor activity (GO:0003700);; Cellular Component: nucleus (GO:0005634);; Cellular Component: cytoplasm (GO:0005737);; Biological Process: regulation of transcription, DNA-dependent (GO:0006355);; Biological Process: protein folding (GO:0006457);; Biological Process: response to …	--	Heat stress transcription factor A-3 OS=Oryza sativa subsp. japonica (Rice) PE=2 SV=1	heat shock factor protein 2 [Zea mays]
GRMZM2G060257	157	plum		--	--	GO:0009611//response to wounding;GO:0009611//response to wounding	--	--	--
GRMZM2G070708	126	plum		--	--	Biological Process: RNA splicing, via endonucleolytic cleavage and ligation (GO:0000394);; Cellular Component: mitochondrion (GO:0005739);; Cellular Component: endosome (GO:0005768);; Cellular Component: Golgi apparatus (GO:0005794);; Cellular Component: trans-Golgi network (GO:0005802);; Biological Process: methylation-dependent chromatin silencing (GO:0006346);; Biological Process: protein glyc…	--	Beta-1,3-galactosyltransferase 7 OS=Arabidopsis thaliana (Mouse-ear cress) PE=2 SV=1	unknown [Zea mays]
GRMZM2G072894	159	plum		--	--	Biological Process: response to reactive oxygen species (GO:0000302);; Molecular Function: NAD+ ADP-ribosyltransferase activity (GO:0003950);; Cellular Component: cytoplasm (GO:0005737);; Biological Process: response to osmotic stress (GO:0006970);; Biological Process: hormone-mediated signaling pathway (GO:0009755);; Biological Process: response to inorganic substance (GO:0010035);; Biological P…	--	Inactive poly [ADP-ribose] polymerase RCD1 GN=F3C3.1 OS=Arabidopsis thaliana (Mouse-ear cress) PE=1 SV=1	hypothetical protein ZEAMMB73_001485 [Zea mays]
GRMZM2G073584	143	plum		--	--	GO:0009505//planttype cell wall;GO:0005773//vacuole;GO:0005774//vacuolar membrane;GO:0005774//vacuolar membrane;GO:0009505//planttype cell wallGO:0030246//carbohydrate binding;GO:0004565//betagalactosidase activity;GO:0030246//carbohydrate binding;GO:0004565//betagalactosidase activityGO:0005975//carbohydrate metabolic process;GO:0005975//carbohydrate metabolic process	--	--	beta galactosidase 9 [Source:Projected from Arabidopsis thaliana (AT2G32810) TAIR;Acc:AT2G32810]
GRMZM2G074381	128	plum		[RTKL]	--	Biological Process: RNA splicing, via endonucleolytic cleavage and ligation (GO:0000394);; Biological Process: respiratory burst involved in defense response (GO:0002679);; Molecular Function: protein serine/threonine kinase activity (GO:0004674);; Molecular Function: ATP binding (GO:0005524);; Cellular Component: nucleolus (GO:0005730);; Cellular Component: plasma membrane (GO:0005886);; Biologi…	--	Serine/threonine-protein kinase PBS1 GN=PBS1 OS=Arabidopsis thaliana (Mouse-ear cress) PE=1 SV=1	TPA: putative protein kinase superfamily protein [Zea mays]
GRMZM2G078595	142	plum		--	--	Cellular Component: mitochondrion (GO:0005739);;	--	--	TPA: hypothetical protein ZEAMMB73_539967 [Zea mays]
GRMZM2G085550	174	plum		--	--	Biological Process: cellular process (GO:0009987);; Cellular Component: intracellular organelle part (GO:0044446);;	--	Arginine/serine-rich protein 45 GN=F19K19.9 OS=Arabidopsis thaliana (Mouse-ear cress) PE=1 SV=1	TPA: hypothetical protein ZEAMMB73_844705 [Zea mays]
GRMZM2G095955	124	plum		--	--	Cellular Component: extracellular space (GO:0005615);; Cellular Component: cell wall (GO:0005618);; Cellular Component: vacuole (GO:0005773);; Biological Process: glutamine metabolic process (GO:0006541);; Molecular Function: omega peptidase activity (GO:0008242);; Cellular Component: cytoplasmic membrane-bounded vesicle (GO:0016023);; Molecular Function: gamma-glutamyl-peptidase activity (GO:003…	K01307|0.0|sbi:SORBI_09g025690|hypothetical protein	Gamma-glutamyl hydrolase (Precursor) GN=F9K20.28 OS=Arabidopsis thaliana (Mouse-ear cress) PE=1 SV=2	gamma-glutamyl hydrolase [Zea mays]
GRMZM2G097736	133	plum		--	--	--	--	--	Uncharacterized protein [Source:UniProtKB/TrEMBL;Acc:K7TQ75]
GRMZM2G099080	130	plum		[UR]	--	Molecular Function: phospholipid binding (GO:0005543);; Cellular Component: cytosol (GO:0005829);; Biological Process: cell communication (GO:0007154);; Cellular Component: plastid (GO:0009536);; Biological Process: vesicle-mediated transport (GO:0016192);; Cellular Component: multivesicular body membrane (GO:0032585);; Molecular Function: phosphatidylinositol binding (GO:0035091);; Molecular Fun…	--	Sorting nexin 2A GN=SNX2A OS=Arabidopsis thaliana (Mouse-ear cress) PE=1 SV=1	unknown [Zea mays]
GRMZM2G103840	122	plum		--	--	GO:0016020//membrane;GO:0016021//integral component of membrane;GO:0016021//integral component of membraneGO:0005345//purine nucleobase transmembrane transporter activity;GO:0005345//purine nucleobase transmembrane transporter activityGO:0006863//purine nucleobase transport	--	--	purine permease 5 [Source:Projected from Arabidopsis thaliana (AT2G24220) TAIR;Acc:AT2G24220]
GRMZM2G114751	128	plum		--	--	Molecular Function: protein binding (GO:0005515);; Cellular Component: vacuolar membrane (GO:0005774);; Cellular Component: plasma membrane (GO:0005886);; Biological Process: unidimensional cell growth (GO:0009826);; Biological Process: response to organic substance (GO:0010033);; Biological Process: regulation of hormone levels (GO:0010817);; Cellular Component: membrane (GO:0016020);; Cellular …	--	WAT1-related protein At4g30420 GN=At4g30420 OS=Arabidopsis thaliana (Mouse-ear cress) PE=3 SV=1	integral membrane protein DUF6 containing protein [Zea mays]
GRMZM2G002805	45	plum1	C2H2	--	--	Biological Process: defense response to insect (GO:0002213);; Biological Process: developmental process involved in reproduction (GO:0003006);; Molecular Function: nucleic acid binding (GO:0003676);; Molecular Function: chitinase activity (GO:0004568);; Cellular Component: extracellular region (GO:0005576);; Cellular Component: nucleus (GO:0005634);; Biological Process: chitin catabolic process (…	--	Zinc finger protein ZAT5 GN=ZAT5 OS=Arabidopsis thaliana (Mouse-ear cress) PE=2 SV=1	ZFP16-2 [Zea mays]
GRMZM2G005886	44	plum1		--	--	GO:0005886//plasma membraneGO:0008610//lipid biosynthetic process;GO:0008610//lipid biosynthetic process;GO:0008610//lipid biosynthetic process;GO:0008610//lipid biosynthetic process	--	--	Uncharacterized protein [Source:UniProtKB/TrEMBL;Acc:B4FMK5]
GRMZM2G009735	48	plum1		--	--	Molecular Function: adenyl nucleotide binding (GO:0030554);;	--	CBS domain-containing protein CBSX5 GN=CBSX5 OS=Arabidopsis thaliana (Mouse-ear cress) PE=2 SV=2	unknown [Zea mays]
GRMZM2G015989	72	plum1		[O]	Posttranslational modification, protein turnover, chaperones	Biological Process: maltose metabolic process (GO:0000023);; Molecular Function: ATP binding (GO:0005524);; Cellular Component: nucleolus (GO:0005730);; Cellular Component: mitochondrion (GO:0005739);; Cellular Component: Golgi apparatus (GO:0005794);; Cellular Component: plasma membrane (GO:0005886);; Biological Process: phosphatidylglycerol biosynthetic process (GO:0006655);; Biological Process…	K04077|0.0|zma:100280498|ruBisCO large subunit-binding protein subunit beta	RuBisCO large subunit-binding protein subunit beta, chloroplastic (Precursor) OS=Pisum sativum (Garden pea) PE=1 SV=2	putative TCP-1/cpn60 chaperonin family protein isoform 1 [Zea mays]
GRMZM2G018441	53	plum1		[G]	Carbohydrate transport and metabolism	Molecular Function: 4-nitrophenylphosphatase activity (GO:0003869);; Molecular Function: protein serine/threonine kinase activity (GO:0004674);; Cellular Component: nucleus (GO:0005634);; Cellular Component: vacuole (GO:0005773);; Cellular Component: cytosol (GO:0005829);; Molecular Function: phosphoglycolate phosphatase activity (GO:0008967);; Cellular Component: chloroplast stroma (GO:0009570);…	K01101|0.0|zma:100285995|4-nitrophenylphosphatase	Phosphoglycolate phosphatase 1B, chloroplastic (Precursor) GN=PGLP1B OS=Arabidopsis thaliana (Mouse-ear cress) PE=1 SV=1	unknown [Zea mays]
GRMZM2G027439	60	plum1		--	--	GO:0005886//plasma membraneGO:0016301//kinase activityGO:0016310//phosphorylation	--	--	Uncharacterized protein [Source:UniProtKB/TrEMBL;Acc:C0PKE0]
GRMZM2G036134	52	plum1		--	--	Molecular Function: DNA binding (GO:0003677);; Molecular Function: aspartic-type endopeptidase activity (GO:0004190);; Molecular Function: binding (GO:0005488);; Biological Process: proteolysis (GO:0006508);; Biological Process: cellular aromatic compound metabolic process (GO:0006725);; Biological Process: defense response (GO:0006952);; Biological Process: signal transduction (GO:0007165);; Mol…	--	Protein ASPARTIC PROTEASE IN GUARD CELL 2 (Precursor) GN=ASPG2 OS=Arabidopsis thaliana (Mouse-ear cress) PE=2 SV=1	uncharacterized protein LOC100191400 precursor [Zea mays]
GRMZM2G037064	53	plum1		--	--	GO:0003674//molecular_functionGO:0006396//RNA processing;GO:0000278//mitotic cell cycle;GO:0000278//mitotic cell cycle;GO:0006396//RNA processing	--	--	BEST Arabidopsis thaliana protein match is: Pentatricopeptide repeat (PPR) superfamily protein (TAIR:AT4G21190.1); Has 111 Blast hits to 111 proteins in 15 species: Archae -- 0; Bacteria -- 0; Metazoa -- 0; Fungi -- 0; Plants -- 109; Viruses -- 0; Other E /.../tes -- 2 (source: NCBI BLink). [Source:Projected from Arabidopsis thaliana (AT1G04590) TAIR;Acc:AT1G04590]
GRMZM2G042040	67	plum1		--	--	Molecular Function: glutathione transferase activity (GO:0004364);; Cellular Component: vacuole (GO:0005773);; Cellular Component: endoplasmic reticulum (GO:0005783);; Cellular Component: Golgi apparatus (GO:0005794);; Biological Process: ER to Golgi vesicle-mediated transport (GO:0006888);; Cellular Component: membrane (GO:0016020);; Cellular Component: cytoplasmic membrane-bounded vesicle (GO:0…	K00799|8e-96|sbi:SORBI_01g010540|hypothetical protein	--	unknown [Zea mays]
GRMZM2G048324	48	plum1		[OC]	--	Cellular Component: cytosol (GO:0005829);; Biological Process: pollen tube guidance (GO:0010183);; Molecular Function: antioxidant activity (GO:0016209);; Biological Process: primary metabolic process (GO:0044238);; Biological Process: cellular biosynthetic process (GO:0044249);; Biological Process: cell redox homeostasis (GO:0045454);; Biological Process: response to cadmium ion (GO:0046686);; M…	--	Probable nucleoredoxin 1-2 OS=Oryza sativa subsp. japonica (Rice) PE=2 SV=1	TPA: PDI-like protein [Zea mays]
GRMZM2G049077	86	plum1		--	--	GO:0046872//metal ion bindingGO:0030001//metal ion transport	--	--	--
GRMZM2G056252	45	plum1		[I]	Lipid transport and metabolism	Cellular Component: nucleus (GO:0005634);; Cellular Component: endoplasmic reticulum membrane (GO:0005789);; Biological Process: lipid metabolic process (GO:0006629);; Biological Process: unsaturated fatty acid biosynthetic process (GO:0006636);; Biological Process: response to cold (GO:0009409);; Cellular Component: chloroplast envelope (GO:0009941);; Cellular Component: membrane (GO:0016020);; …	K10256|0.0|zma:100191328|hypothetical protein LOC100191328	Omega-6 fatty acid desaturase, endoplasmic reticulum isozyme 2 GN=FAD2-2 OS=Glycine max (Soybean) PE=2 SV=1	hypothetical protein ZEAMMB73_622852 [Zea mays]
GRMZM2G057637	47	plum1		--	--	--	--	Anther-specific protein SF18 (Precursor; Fragment) OS=Helianthus annuus (Common sunflower) PE=2 SV=1	TPA: hypothetical protein ZEAMMB73_533423 [Zea mays]
GRMZM2G091232	47	plum1		--	--	Molecular Function: catalytic activity (GO:0003824);; Cellular Component: membrane (GO:0016020);; Biological Process: macromolecule metabolic process (GO:0043170);; Cellular Component: intracellular membrane-bounded organelle (GO:0043231);; Biological Process: cellular metabolic process (GO:0044237);; Biological Process: primary metabolic process (GO:0044238);; Cellular Component: cell periphery …	--	Proline-rich receptor-like protein kinase PERK2 GN=PERK2 OS=Arabidopsis thaliana (Mouse-ear cress) PE=2 SV=3	TPA: hypothetical protein ZEAMMB73_757013 [Zea mays]
GRMZM2G145914	46	plum1		--	--	Cellular Component: cytoplasmic membrane-bounded vesicle (GO:0016023);; Molecular Function: oxidoreductase activity, acting on paired donors, with incorporation or reduction of molecular oxygen, 2-oxoglutarate as one donor, and incorporation of one atom each of oxygen into both donors (GO:0016706);; Cellular Component: cell part (GO:0044464);; Biological Process: oxidation-reduction process (GO:0…	--	Arginine/serine-rich protein 45 GN=F19K19.9 OS=Arabidopsis thaliana (Mouse-ear cress) PE=1 SV=1	hypothetical protein ZEAMMB73_697460 [Zea mays]
AC186189.3_FG004	77	steelblue		--	--	Molecular Function: sequence-specific DNA binding transcription factor activity (GO:0003700);; Biological Process: regulation of transcription, DNA-dependent (GO:0006355);; Molecular Function: sequence-specific DNA binding (GO:0043565);;	--	--	TPA: hypothetical protein ZEAMMB73_787307 [Zea mays]
AC211478.3_FG004	76	steelblue	NAC	[E]	Amino acid transport and metabolism	Biological Process: mRNA splicing, via spliceosome (GO:0000398);; Biological Process: RNA methylation (GO:0001510);; Molecular Function: DNA binding (GO:0003677);; Molecular Function: sequence-specific DNA binding transcription factor activity (GO:0003700);; Cellular Component: small nucleolar ribonucleoprotein complex (GO:0005732);; Cellular Component: cytosol (GO:0005829);; Biological Process: …	--	NAC domain-containing protein 21/22 OS=Arabidopsis thaliana (Mouse-ear cress) PE=1 SV=2	TPA: putative NAC domain transcription factor superfamily protein [Zea mays]
GRMZM2G003384	107	steelblue		[J]	Translation, ribosomal structure and biogenesis	Biological Process: RNA methylation (GO:0001510);; Molecular Function: structural constituent of ribosome (GO:0003735);; Cellular Component: nucleolus (GO:0005730);; Cellular Component: endoplasmic reticulum (GO:0005783);; Cellular Component: plasma membrane (GO:0005886);; Biological Process: translation (GO:0006412);; Cellular Component: plasmodesma (GO:0009506);; Cellular Component: chloroplast…	K02934|1e-149|sbi:SORBI_04g024500|hypothetical protein	60S ribosomal protein L6 GN=RPL6 OS=Mesembryanthemum crystallinum (Common ice plant) PE=2 SV=1	60S ribosomal protein L6 [Zea mays]
GRMZM2G004709	90	steelblue		--	--	Cellular Component: chloroplast (GO:0009507);;	--	DeSI-like protein At4g17486 GN=At4g17486 OS=Arabidopsis thaliana (Mouse-ear cress) PE=2 SV=1	unknown [Zea mays]
GRMZM2G010091	78	steelblue		[RTKL]	--	Molecular Function: protein serine/threonine kinase activity (GO:0004674);; Molecular Function: calcium ion binding (GO:0005509);; Molecular Function: ATP binding (GO:0005524);; Biological Process: protein phosphorylation (GO:0006468);; Biological Process: biosynthetic process (GO:0009058);; Biological Process: response to fungus (GO:0009620);; Biological Process: anatomical structure morphogenes…	--	Wall-associated receptor kinase 2 (Precursor) GN=WAK2 OS=Arabidopsis thaliana (Mouse-ear cress) PE=1 SV=1	putative wall-associated receptor protein kinase family protein [Zea mays]
GRMZM2G010973	86	steelblue		--	--	Molecular Function: catalytic activity (GO:0003824);; Molecular Function: binding (GO:0005488);; Cellular Component: plant-type cell wall (GO:0009505);; Cellular Component: plasmodesma (GO:0009506);; Cellular Component: plastid (GO:0009536);; Biological Process: flower development (GO:0009908);; Biological Process: cellular component organization (GO:0016043);; Biological Process: cell differenti…	--	Pollen-specific leucine-rich repeat extensin-like protein 2 (Precursor) GN=PEX2 OS=Arabidopsis thaliana (Mouse-ear cress) PE=1 SV=1	hypothetical protein ZEAMMB73_712860 [Zea mays]
GRMZM2G013563	71	steelblue		--	--	--	--	--	--
GRMZM2G019771	84	steelblue		--	--	Cellular Component: vacuole (GO:0005773);; Biological Process: cellular amino acid metabolic process (GO:0006520);; Cellular Component: plant-type cell wall (GO:0009505);; Cellular Component: plasmodesma (GO:0009506);; Cellular Component: cytoplasmic membrane-bounded vesicle (GO:0016023);; Biological Process: gene silencing (GO:0016458);; Biological Process: covalent chromatin modification (GO:00…	--	Glucan endo-1,3-beta-glucosidase-like protein 3 (Precursor) GN=At5g08000 OS=Arabidopsis thaliana (Mouse-ear cress) PE=1 SV=1	hypothetical protein ZEAMMB73_668683 [Zea mays]
GRMZM2G020556	61	steelblue		--	--	--	--	--	Putative uncharacterized protein [Source:UniProtKB/TrEMBL;Acc:B6TJT6]
GRMZM2G031479	86	steelblue		--	--	--	--	--	hypothetical protein ZEAMMB73_666053 [Zea mays]
GRMZM2G033267	71	steelblue	Orphans	--	--	GO:0005886//plasma membrane	--	--	Uncharacterized protein [Source:UniProtKB/TrEMBL;Acc:B4F8Q3]
GRMZM2G039845	89	steelblue		[G]	Carbohydrate transport and metabolism	Cellular Component: protein storage vacuole (GO:0000326);; Molecular Function: transporter activity (GO:0005215);; Biological Process: glycolysis (GO:0006096);; Biological Process: polyamine catabolic process (GO:0006598);; Biological Process: transport (GO:0006810);; Biological Process: calcium ion transport (GO:0006816);; Biological Process: water transport (GO:0006833);; Biological Process: au…	--	Probable aquaporin TIP3-2 OS=Oryza sativa subsp. japonica (Rice) PE=2 SV=2	TPA: hypothetical protein ZEAMMB73_612543 [Zea mays]
GRMZM2G049755	68	steelblue		--	--	--	--	--	--
GRMZM2G062848	72	steelblue		[S]	Function unknown	Cellular Component: mitochondrion (GO:0005739);; Cellular Component: membrane (GO:0016020);;	--	--	unknown [Zea mays]
GRMZM2G066516	60	steelblue		--	--	Cellular Component: cell part (GO:0044464);;	--	Formin-like protein 3 OS=Oryza sativa subsp. japonica (Rice) PE=2 SV=2	TPA: hypothetical protein ZEAMMB73_675095 [Zea mays]
GRMZM2G086285	63	steelblue		[H]	Coenzyme transport and metabolism	Molecular Function: catalytic activity (GO:0003824);; Cellular Component: plastid (GO:0009536);;	K14652|2e-25|sbi:SORBI_07g029180|hypothetical protein	GTP cyclohydrolase-2 (Precursor) OS=Oryza sativa subsp. japonica (Rice) PE=2 SV=1	TPA: hypothetical protein ZEAMMB73_110417 [Zea mays]
Putative_gene_1854	68	steelblue		--	--	Molecular Function: nucleotide binding (GO:0000166);; Cellular Component: nucleus (GO:0005634);; Biological Process: sister chromatid cohesion (GO:0007062);; Biological Process: photomorphogenesis (GO:0009640);; Biological Process: seed germination (GO:0009845);; Biological Process: embryonic pattern specification (GO:0009880);; Biological Process: regulation of flower development (GO:0009909);; …	K11789|0.0|sbi:SORBI_06g034000|hypothetical protein	DDB1- and CUL4-associated factor homolog 1 GN=DCAF1 OS=Arabidopsis thaliana (Mouse-ear cress) PE=1 SV=2	hypothetical protein SORBIDRAFT_06g034000 [Sorghum bicolor]

## Sheet: GO annotation
GO_accession	term_type	Term	queryitem	querytotal	bgitem	bgtotal	pvalue	FDR	entries
GO:0010033	P	response to organic substance	37	569	72	39203	1.2e-40	1.5e-37	// GRMZM2G015419 // GRMZM2G078465 // GRMZM2G002178 // GRMZM2G315072 // GRMZM2G104769 // GRMZM2G059102 // GRMZM2G028980 // GRMZM2G159285 // GRMZM2G062761 // GRMZM2G125495 // GRMZM2G052423 // GRMZM2G072658 // GRMZM2G046024 // GRMZM2G025832 // GRMZM2G047219 // GRMZM2G156255 // GRMZM2G148074 // GRMZM2G059851 // GRMZM2G153233 // GRMZM2G077789 // AC155376.2_FG005 // GRMZM2G074267 // GRMZM2G087955 // GR…
GO:0042221	P	response to chemical stimulus	70	569	626	39203	8.3e-38	5.5e-35	// GRMZM2G067853 // GRMZM5G891739 // GRMZM2G015419 // GRMZM2G074267 // GRMZM2G037140 // GRMZM2G078465 // GRMZM2G366532 // GRMZM2G172152 // GRMZM2G025832 // GRMZM2G315072 // GRMZM2G104769 // GRMZM2G063850 // GRMZM2G048324 // GRMZM2G120517 // GRMZM2G078143 // GRMZM2G049418 // GRMZM2G305526 // GRMZM2G165865 // GRMZM2G030784 // GRMZM2G159285 // GRMZM2G034575 // GRMZM2G162486 // GRMZM2G062761 // GRMZM…
GO:0009719	P	response to endogenous stimulus	34	569	72	39203	1.8e-36	7.7e-34	// GRMZM2G015419 // GRMZM2G078465 // GRMZM2G002178 // GRMZM2G049418 // GRMZM2G104769 // GRMZM2G059102 // GRMZM2G028980 // GRMZM2G159285 // GRMZM2G062761 // GRMZM2G052423 // GRMZM2G473976 // GRMZM2G046024 // GRMZM2G025832 // GRMZM2G047219 // GRMZM2G156255 // GRMZM2G148074 // GRMZM2G315072 // GRMZM2G153233 // AC155376.2_FG005 // GRMZM2G074267 // GRMZM2G087955 // GRMZM2G030710 // GRMZM2G093246 // GR…
GO:0048856	P	anatomical structure development	28	569	42	39203	1.9e-33	6.1e-31	// GRMZM2G074267 // GRMZM2G078465 // GRMZM2G172152 // GRMZM2G049418 // GRMZM2G048324 // GRMZM2G325247 // GRMZM2G133282 // GRMZM2G159285 // GRMZM2G072658 // GRMZM2G059102 // GRMZM2G107101 // GRMZM2G353905 // GRMZM2G018403 // GRMZM2G013563 // GRMZM2G148074 // GRMZM2G315072 // GRMZM2G153233 // GRMZM2G025409 // GRMZM2G087955 // GRMZM2G092451 // GRMZM2G377615 // GRMZM2G004699 // GRMZM2G159399 // GRMZM…
GO:0010035	P	response to inorganic substance	26	569	33	39203	1.6e-32	4.2e-30	// GRMZM2G037140 // GRMZM2G078465 // GRMZM2G366532 // GRMZM2G063850 // GRMZM2G048324 // GRMZM2G165865 // GRMZM2G030784 // GRMZM2G358059 // GRMZM2G162486 // GRMZM2G071450 // GRMZM2G119175 // GRMZM2G442658 // GRMZM2G107101 // GRMZM2G078143 // GRMZM5G870932 // GRMZM2G025031 // AC155376.2_FG005 // GRMZM2G090568 // GRMZM2G087955 // GRMZM2G051270 // GRMZM2G154218 // GRMZM2G033570 // GRMZM2G034575 // GR…
GO:0009725	P	response to hormone stimulus	31	569	72	39203	2.2e-32	4.9e-30	// GRMZM2G078465 // GRMZM2G049418 // GRMZM2G104769 // GRMZM2G059102 // GRMZM2G028980 // GRMZM2G159285 // GRMZM2G062761 // GRMZM2G052423 // GRMZM2G473976 // GRMZM2G046024 // GRMZM2G025832 // GRMZM2G047219 // GRMZM2G156255 // GRMZM2G148074 // GRMZM2G315072 // GRMZM2G153233 // AC155376.2_FG005 // GRMZM2G074267 // GRMZM2G087955 // GRMZM2G030710 // GRMZM2G093246 // GRMZM2G072658 // GRMZM2G004699 // GR…
GO:0032502	P	developmental process	34	569	111	39203	2.6e-31	4.8e-29	// GRMZM2G074267 // GRMZM2G159250 // GRMZM2G172152 // GRMZM2G315072 // GRMZM2G048324 // GRMZM2G014672 // GRMZM2G078143 // GRMZM2G325247 // GRMZM2G133282 // GRMZM2G159285 // GRMZM2G078465 // GRMZM2G072658 // GRMZM2G059102 // GRMZM2G107101 // GRMZM2G353905 // GRMZM2G018403 // GRMZM2G013563 // GRMZM2G148074 // GRMZM2G140201 // GRMZM2G153233 // GRMZM2G025409 // GRMZM2G087955 // GRMZM2G092451 // GRMZM…
GO:0007275	P	multicellular organismal development	31	569	107	39203	4.9e-28	8e-26	// GRMZM2G074267 // GRMZM2G159250 // GRMZM2G172152 // GRMZM2G315072 // GRMZM2G048324 // GRMZM2G325247 // GRMZM2G133282 // GRMZM2G159285 // GRMZM2G140201 // GRMZM2G072658 // GRMZM2G059102 // GRMZM2G107101 // GRMZM2G353905 // GRMZM2G018403 // GRMZM2G013563 // GRMZM2G148074 // GRMZM2G078465 // GRMZM2G153233 // GRMZM2G025409 // GRMZM2G087955 // GRMZM2G092451 // GRMZM2G377615 // GRMZM2G078143 // GRMZM…
GO:0010038	P	response to metal ion	21	569	27	39203	2e-26	2.9e-24	// GRMZM2G025031 // AC155376.2_FG005 // GRMZM2G030784 // GRMZM2G034575 // GRMZM2G037140 // GRMZM2G033570 // GRMZM2G162486 // GRMZM2G071450 // GRMZM2G366532 // GRMZM2G087955 // GRMZM2G090568 // GRMZM2G358059 // GRMZM2G119175 // GRMZM2G154218 // GRMZM2G063850 // GRMZM2G442658 // GRMZM2G010494 // GRMZM2G048324 // GRMZM5G870932 // GRMZM2G078143 // GRMZM2G051270
GO:0009607	P	response to biotic stimulus	21	569	31	39203	1.6e-25	2.1e-23	// GRMZM2G078465 // GRMZM2G127031 // GRMZM2G015989 // GRMZM2G040441 // GRMZM2G002178 // GRMZM2G037140 // GRMZM2G033570 // GRMZM2G137421 // GRMZM2G159250 // GRMZM2G366532 // GRMZM2G051974 // GRMZM2G141922 // GRMZM2G034575 // GRMZM2G011590 // GRMZM2G080041 // GRMZM2G093246 // GRMZM2G047219 // GRMZM5G870932 // GRMZM2G015419 // GRMZM2G059083 // GRMZM2G045704
GO:0022414	P	reproductive process	24	569	85	39203	8.9e-22	1.1e-19	// GRMZM2G172152 // GRMZM2G049418 // GRMZM2G048324 // GRMZM2G059102 // GRMZM2G133282 // GRMZM2G138429 // GRMZM2G072658 // GRMZM2G301738 // GRMZM2G107101 // GRMZM2G353905 // GRMZM2G018403 // GRMZM2G013563 // GRMZM2G148074 // GRMZM2G074267 // GRMZM2G153233 // GRMZM2G040441 // GRMZM2G025409 // GRMZM2G092451 // GRMZM2G377615 // GRMZM2G058491 // GRMZM2G159399 // GRMZM2G010353 // GRMZM2G067053 // GRMZM…
GO:0009314	P	response to radiation	20	569	61	39203	1.9e-19	2.1e-17	// GRMZM2G148074 // GRMZM2G165865 // GRMZM2G080044 // GRMZM2G084762 // GRMZM2G010353 // GRMZM2G067853 // GRMZM5G891739 // GRMZM2G071450 // GRMZM2G172152 // GRMZM2G090568 // GRMZM2G167560 // GRMZM2G025832 // GRMZM2G004699 // GRMZM2G124411 // GRMZM2G063850 // GRMZM2G107101 // GRMZM2G165919 // GRMZM2G014392 // GRMZM2G049418 // GRMZM2G159285
GO:0051716	P	cellular response to stimulus	35	569	324	39203	6.3e-19	6.4e-17	// GRMZM5G891739 // GRMZM2G084762 // GRMZM2G700683 // GRMZM2G078465 // GRMZM2G172152 // GRMZM2G131756 // GRMZM2G027632 // GRMZM2G080380 // GRMZM2G059102 // GRMZM2G028980 // GRMZM2G381709 // GRMZM2G159285 // GRMZM2G044762 // GRMZM2G062761 // GRMZM2G052423 // GRMZM2G389173 // GRMZM2G361501 // GRMZM2G093623 // GRMZM2G022413 // GRMZM5G870932 // GRMZM2G148074 // GRMZM2G080044 // GRMZM2G153233 // AC155…
GO:0048731	P	system development	17	569	40	39203	2.9e-18	2.7e-16	// GRMZM2G148074 // GRMZM2G159399 // GRMZM2G153233 // GRMZM2G010353 // GRMZM2G315072 // GRMZM2G067053 // GRMZM2G078465 // GRMZM2G087955 // GRMZM2G092451 // GRMZM2G172152 // GRMZM2G072658 // GRMZM2G049418 // GRMZM2G059102 // GRMZM2G074267 // GRMZM2G377615 // GRMZM2G325247 // GRMZM2G159285
GO:0009416	P	response to light stimulus	19	569	61	39203	3.5e-18	3e-16	// GRMZM2G148074 // GRMZM2G165865 // GRMZM2G080044 // GRMZM2G067853 // GRMZM2G010353 // GRMZM5G891739 // GRMZM2G071450 // GRMZM2G172152 // GRMZM2G090568 // GRMZM2G167560 // GRMZM2G025832 // GRMZM2G004699 // GRMZM2G124411 // GRMZM2G063850 // GRMZM2G107101 // GRMZM2G165919 // GRMZM2G014392 // GRMZM2G049418 // GRMZM2G159285
GO:0000003	P	reproduction	26	569	181	39203	4.5e-17	3.7e-15	// GRMZM2G082520 // GRMZM2G172152 // GRMZM2G049418 // GRMZM2G048324 // GRMZM2G059102 // GRMZM2G133282 // GRMZM2G138429 // GRMZM2G301738 // GRMZM2G072658 // GRMZM2G021621 // GRMZM2G107101 // GRMZM2G353905 // GRMZM2G018403 // GRMZM2G013563 // GRMZM2G148074 // GRMZM2G074267 // GRMZM2G153233 // GRMZM2G040441 // GRMZM2G025409 // GRMZM2G092451 // GRMZM2G377615 // GRMZM2G058491 // GRMZM2G159399 // GRMZM…
GO:0051704	P	multi-organism process	25	569	186	39203	7.3e-16	5.6e-14	// GRMZM2G037140 // GRMZM2G137421 // GRMZM2G078465 // GRMZM2G366532 // GRMZM2G002178 // GRMZM2G048324 // GRMZM2G127031 // GRMZM2G133282 // GRMZM2G011590 // GRMZM2G015419 // GRMZM2G141922 // GRMZM2G301738 // GRMZM2G353905 // GRMZM5G870932 // GRMZM2G059083 // GRMZM2G159250 // GRMZM2G040441 // GRMZM2G080041 // GRMZM2G093246 // GRMZM2G377615 // GRMZM2G047219 // GRMZM2G015989 // GRMZM2G033570 // GRMZM…
GO:0009617	P	response to bacterium	12	569	16	39203	1.6e-15	1.2e-13	// GRMZM2G078465 // GRMZM2G037140 // GRMZM2G033570 // GRMZM2G159250 // GRMZM2G366532 // GRMZM2G141922 // GRMZM2G034575 // GRMZM2G080041 // GRMZM2G047219 // GRMZM2G127031 // GRMZM2G015419 // GRMZM2G059083
GO:0050896	P	response to stimulus	111	569	3421	39203	2.1e-15	1.5e-13	// GRMZM2G084762 // GRMZM2G037140 // GRMZM2G159250 // GRMZM2G366532 // GRMZM2G172152 // GRMZM2G027632 // GRMZM2G063850 // GRMZM2G048324 // GRMZM2G165865 // GRMZM2G044762 // GRMZM5G891739 // GRMZM2G389173 // GRMZM2G046532 // GRMZM2G115105 // GRMZM2G046024 // GRMZM2G156255 // GRMZM2G059851 // GRMZM2G087955 // GRMZM2G159399 // GRMZM2G033570 // GRMZM2G060257 // GRMZM2G147243 // GRMZM2G125495 // GRMZM…
GO:0042742	P	defense response to bacterium	10	569	12	39203	1.8e-13	1.2e-11	// GRMZM2G078465 // GRMZM2G037140 // GRMZM2G033570 // GRMZM2G159250 // GRMZM2G141922 // GRMZM2G034575 // GRMZM2G080041 // GRMZM2G047219 // GRMZM2G127031 // GRMZM2G059083
GO:0032535	P	regulation of cellular component size	10	569	27	39203	8.2e-11	4.9e-09	// GRMZM2G148074 // GRMZM2G133282 // GRMZM2G014672 // GRMZM2G034575 // GRMZM2G004699 // GRMZM2G049418 // GRMZM2G118786 // GRMZM2G048324 // GRMZM2G377615 // GRMZM2G353905
GO:0090066	P	regulation of anatomical structure size	10	569	27	39203	8.2e-11	4.9e-09	// GRMZM2G148074 // GRMZM2G133282 // GRMZM2G014672 // GRMZM2G034575 // GRMZM2G004699 // GRMZM2G049418 // GRMZM2G118786 // GRMZM2G048324 // GRMZM2G377615 // GRMZM2G353905
GO:0046700	P	heterocycle catabolic process	9	569	27	39203	1.6e-09	9e-08	// GRMZM2G091837 // GRMZM2G154218 // GRMZM2G124758 // GRMZM2G046024 // GRMZM2G043277 // GRMZM2G067853 // GRMZM2G172230 // GRMZM2G159777 // GRMZM2G063737
GO:0019748	P	secondary metabolic process	13	569	94	39203	4.9e-09	2.7e-07	// GRMZM2G159399 // GRMZM2G153233 // GRMZM2G005493 // GRMZM2G030784 // GRMZM2G078465 // GRMZM2G046498 // GRMZM2G305526 // GRMZM2G138342 // GRMZM2G049418 // GRMZM2G006937 // GRMZM2G026930 // GRMZM2G014392 // GRMZM2G165390
GO:0045087	P	innate immune response	6	569	7	39203	1.3e-08	6.9e-07	// GRMZM2G015989 // GRMZM2G037140 // GRMZM2G159250 // GRMZM2G043435 // GRMZM5G870932 // GRMZM2G059083
GO:0009414	P	response to water deprivation	8	569	26	39203	2.2e-08	1.1e-06	// GRMZM2G159285 // GRMZM2G078465 // GRMZM2G087955 // GRMZM2G172152 // GRMZM2G305526 // GRMZM2G052423 // GRMZM2G165919 // GRMZM2G156255
GO:0048519	P	negative regulation of biological process	9	569	49	39203	1.3e-07	6.6e-06	// GRMZM2G148074 // GRMZM2G315072 // GRMZM2G063536 // GRMZM2G038964 // GRMZM2G071450 // GRMZM2G092451 // GRMZM2G167560 // GRMZM2G043435 // GRMZM2G059102
GO:0071214	P	cellular response to abiotic stimulus	5	569	6	39203	2.5e-07	1.1e-05	// GRMZM5G891739 // GRMZM2G080044 // GRMZM2G078465 // GRMZM2G125495 // GRMZM2G093246
GO:0009639	P	response to red or far red light	5	569	6	39203	2.5e-07	1.1e-05	// GRMZM2G148074 // GRMZM2G049418 // GRMZM2G014392 // GRMZM2G010353 // GRMZM2G107101
GO:0009415	P	response to water	8	569	38	39203	2.7e-07	1.2e-05	// GRMZM2G159285 // GRMZM2G078465 // GRMZM2G087955 // GRMZM2G172152 // GRMZM2G305526 // GRMZM2G052423 // GRMZM2G165919 // GRMZM2G156255
GO:0033554	P	cellular response to stress	19	569	314	39203	4.4e-07	1.8e-05	// GRMZM5G891739 // GRMZM2G381709 // GRMZM2G084762 // GRMZM2G700683 // GRMZM2G044762 // GRMZM2G131756 // GRMZM2G078465 // GRMZM2G172152 // GRMZM2G080041 // GRMZM2G090568 // GRMZM2G052423 // GRMZM2G389173 // GRMZM2G125495 // GRMZM2G093623 // GRMZM2G093246 // GRMZM2G080380 // GRMZM2G361501 // GRMZM5G870932 // GRMZM2G022413
GO:0048523	P	negative regulation of cellular process	8	569	42	39203	5.3e-07	2.2e-05	// GRMZM2G148074 // GRMZM2G315072 // GRMZM2G063536 // GRMZM2G038964 // GRMZM2G071450 // GRMZM2G092451 // GRMZM2G043435 // GRMZM2G059102
GO:0042440	P	pigment metabolic process	8	569	53	39203	2.5e-06	0.0001	// GRMZM2G047095 // GRMZM2G159399 // GRMZM2G153233 // GRMZM2G091837 // GRMZM2G043277 // GRMZM2G043109 // GRMZM2G026930 // GRMZM2G165390
GO:0009620	P	response to fungus	5	569	12	39203	3.2e-06	0.00012	// GRMZM5G870932 // GRMZM2G159250 // GRMZM2G015419 // GRMZM2G059083 // GRMZM2G002178
GO:0006979	P	response to oxidative stress	17	569	315	39203	7.4e-06	0.00028	// GRMZM2G047095 // GRMZM5G891739 // GRMZM2G165865 // GRMZM2G410175 // GRMZM2G037140 // GRMZM2G103169 // GRMZM2G078465 // GRMZM2G090568 // GRMZM2G048455 // GRMZM2G358059 // GRMZM2G124411 // GRMZM2G063850 // GRMZM2G107101 // AC210003.2_FG004 // GRMZM2G120517 // GRMZM2G165919 // GRMZM2G022413
GO:0016043	P	cellular component organization	40	569	1290	39203	1e-05	0.00038	// GRMZM2G360541 // GRMZM2G037140 // GRMZM2G159250 // GRMZM2G172152 // GRMZM2G093422 // GRMZM2G047546 // GRMZM2G172230 // GRMZM2G049418 // GRMZM2G169699 // GRMZM2G130064 // GRMZM2G048324 // GRMZM2G014672 // GRMZM2G346278 // GRMZM2G133282 // GRMZM2G003306 // GRMZM2G020826 // GRMZM2G004699 // GRMZM2G086779 // GRMZM2G353905 // GRMZM2G018403 // GRMZM2G148074 // GRMZM2G063144 // GRMZM2G142712 // GRMZM…
GO:0009605	P	response to external stimulus	19	569	405	39203	1.5e-05	0.00052	// GRMZM2G381709 // GRMZM2G159285 // GRMZM2G074267 // GRMZM2G700683 // GRMZM2G078465 // GRMZM2G172152 // GRMZM2G080041 // GRMZM2G090568 // GRMZM2G052423 // GRMZM2G004699 // GRMZM2G060257 // GRMZM2G027632 // GRMZM2G115105 // GRMZM2G125495 // GRMZM2G080380 // GRMZM2G048324 // GRMZM5G870932 // GRMZM2G002178 // GRMZM2G015419
GO:0006950	P	response to stress	74	569	3059	39203	1.5e-05	0.00052	// GRMZM2G048472 // GRMZM5G891739 // GRMZM2G103169 // GRMZM2G084762 // GRMZM2G027479 // GRMZM2G037140 // GRMZM2G159250 // GRMZM2G366532 // GRMZM2G172152 // GRMZM2G016084 // GRMZM2G131756 // GRMZM2G104769 // GRMZM2G141922 // GRMZM2G063850 // GRMZM2G080380 // GRMZM2G120517 // GRMZM2G173647 // AC210013.4_FG014 // GRMZM2G165865 // GRMZM2G381709 // GRMZM2G159285 // GRMZM2G034575 // GRMZM2G044762 // GR…
GO:0009698	P	phenylpropanoid metabolic process	5	569	18	39203	1.6e-05	0.00054	// GRMZM2G305526 // GRMZM2G159399 // GRMZM2G153233 // GRMZM2G165390 // GRMZM2G026930
[truncated: 352 more rows]
