# Supplementary material for: Comparative transcriptomics reveals the difference in early endosperm development between maize with different amylose contents
Source: PeerJ. 2019 Aug 28;7:e7528. doi: 10.7717/peerj.7528 (PMC6717500; doi:10.7717/peerj.7528)
Supplement: Table S10 [file peerj-07-7528-s017.xlsx]

## Sheet: Sheet1
Table S12 Starch core gene networks
Core Genes	Interacting Genes	Weight	Module	Gene Symbol	TF	COG Class	COG Class Annotation	GO Annotation	KEGG Annotation	Swissprot Annotation	UniProtKB/TrEMBL/Nr Annotation
GRMZM5G897776	GRMZM5G806833	0.816247	darkorange	SSIIIb-b	SBP	--	--	--		--	Uncharacterized protein [Source:UniProtKB/TrEMBL;Acc:B4FM18]
GRMZM5G897776	GRMZM2G340527	0.705279	darkorange	SSIIIb-b	Orphans	--	--	GO:0005971//ribonucleosidediphosphate reductase complexGO:0016491//oxidoreductase activity;GO:0005524//ATP binding;GO:0004748//ribonucleosidediphosphate reductase activity, thioredoxin disulfide as acceptor;GO:0005524//ATP binding;GO:0004748//ribonucleosidediphosphate reductase activity, thioredoxin disulfide as acceptorGO:0055114//oxidationreduction process;GO:0046686//response to cadmium ion;GO…		--	Ribonucleoside-diphosphate reductase [Source:UniProtKB/TrEMBL;Acc:K7UXK9]
GRMZM5G897776	GRMZM2G179279	0.512556	darkorange	SSIIIb-b	MYB	[RTKL]	--	Molecular Function: protein serine/threonine kinase activity (GO:0004674);; Molecular Function: protein tyrosine kinase activity (GO:0004713);; Molecular Function: ATP binding (GO:0005524);; Cellular Component: plasma membrane (GO:0005886);; Biological Process: protein phosphorylation (GO:0006468);; Biological Process: nitrogen compound metabolic process (GO:0006807);; Biological Process: respons…	--	Serine/threonine-protein kinase PBS1 GN=PBS1 OS=Arabidopsis thaliana (Mouse-ear cress) PE=1 SV=1	putative protein kinase superfamily protein [Zea mays]
GRMZM5G897776	GRMZM2G308034	0.739706	darkorange	SSIIIb-b	MYB	--	--	GO:0005634//nucleus;GO:0005634//nucleusGO:0003677//DNA binding;GO:0003682//chromatin binding;GO:0003700//sequencespecific DNA binding transcription factor activity;GO:0003677//DNA binding;GO:0003682//chromatin binding;GO:0003700//sequencespecific DNA binding transcription factor activityGO:0055046//microgametogenesis;GO:0006355//regulation of transcription, DNAtemplated;GO:0048658//anther wall ta…		--	DNA binding protein [Source:UniProtKB/TrEMBL;Acc:B6TQ24]
GRMZM5G897776	GRMZM2G088242	0.652813	darkorange	SSIIIb-b	HSF	[K]	Transcription	Biological Process: respiratory burst involved in defense response (GO:0002679);; Molecular Function: DNA binding (GO:0003677);; Molecular Function: sequence-specific DNA binding transcription factor activity (GO:0003700);; Cellular Component: nucleus (GO:0005634);; Biological Process: regulation of transcription, DNA-dependent (GO:0006355);; Biological Process: asymmetric cell division (GO:00083…	--	Heat stress transcription factor B-4c OS=Oryza sativa subsp. japonica (Rice) PE=2 SV=1	AT-HSFB4 [Zea mays]
GRMZM5G897776	GRMZM2G314064	0.532083	darkorange	SSIIIb-b	HB-WOX	--	--	Molecular Function: sequence-specific DNA binding transcription factor activity (GO:0003700);; Cellular Component: nucleus (GO:0005634);; Biological Process: regulation of transcription, DNA-dependent (GO:0006355);; Biological Process: multicellular organismal development (GO:0007275);; Biological Process: anatomical structure morphogenesis (GO:0009653);; Molecular Function: sequence-specific DNA…	--	WUSCHEL-related homeobox 6 GN=WOX6 OS=Oryza sativa subsp. japonica (Rice) PE=2 SV=1	TPA: putative homeobox DNA-binding domain superfamily protein [Zea mays]
GRMZM5G897776	GRMZM2G139963	0.586211	darkorange	SSIIIb-b	HB-HD-ZIP	--	--	Molecular Function: transcription regulatory region sequence-specific DNA binding (GO:0000976);; Molecular Function: sequence-specific DNA binding transcription factor activity (GO:0003700);; Cellular Component: nucleus (GO:0005634);; Biological Process: regulation of transcription, DNA-dependent (GO:0006355);; Biological Process: response to desiccation (GO:0009269);; Biological Process: respons…	--	Homeobox-leucine zipper protein HOX21 GN=HOX21 OS=Oryza sativa subsp. indica (Rice) PE=2 SV=2	TPA: putative homeobox DNA-binding and leucine zipper domain family protein [Zea mays]
GRMZM5G897776	GRMZM2G010920	0.655074	darkorange	SSIIIb-b	G2-like	--	--	Molecular Function: DNA binding (GO:0003677);; Molecular Function: chromatin binding (GO:0003682);; Molecular Function: sequence-specific DNA binding transcription factor activity (GO:0003700);; Molecular Function: protein binding (GO:0005515);; Cellular Component: cell wall (GO:0005618);; Cellular Component: nucleus (GO:0005634);; Biological Process: regulation of transcription, DNA-dependent (G…	--	Protein PHR1-LIKE 1 GN=PHL1 OS=Arabidopsis thaliana (Mouse-ear cress) PE=1 SV=1	unknown [Zea mays]
GRMZM5G897776	GRMZM2G013398	0.507985	darkorange	SSIIIb-b	C2C2-CO-like	--	--	Molecular Function: DNA binding (GO:0003677);; Molecular Function: protein binding (GO:0005515);; Cellular Component: nucleus (GO:0005634);; Cellular Component: plasma membrane (GO:0005886);; Biological Process: regulation of transcription, DNA-dependent (GO:0006355);; Biological Process: circadian rhythm (GO:0007623);; Molecular Function: zinc ion binding (GO:0008270);; Biological Process: respo…	--	Zinc finger protein CONSTANS-LIKE 9 GN=COL9 OS=Arabidopsis thaliana (Mouse-ear cress) PE=2 SV=1	hypothetical protein ZEAMMB73_488664 [Zea mays]
GRMZM5G897776	AC196489.3_FG002	0.740931	darkorange	SSIIIb-b	--	[J]	Translation, ribosomal structure and biogenesis	Biological Process: RNA methylation (GO:0001510);; Molecular Function: structural constituent of ribosome (GO:0003735);; Molecular Function: protein binding (GO:0005515);; Cellular Component: nucleoplasm (GO:0005654);; Cellular Component: Golgi apparatus (GO:0005794);; Cellular Component: ribosome (GO:0005840);; Biological Process: translation (GO:0006412);; Biological Process: response to stress…	--	60S ribosomal protein L12-1 GN=RPL12A OS=Arabidopsis thaliana (Mouse-ear cress) PE=2 SV=2	unknown [Zea mays]
GRMZM5G897776	AC208201.3_FG003	0.718592	darkorange	SSIIIb-b	--	--	--	Molecular Function: catalytic activity (GO:0003824);; Cellular Component: intracellular organelle (GO:0043229);; Biological Process: primary metabolic process (GO:0044238);; Biological Process: cellular macromolecule metabolic process (GO:0044260);; Biological Process: response to freezing (GO:0050826);;	--	Formin-like protein 16 (Precursor) GN=OsJ_008039 OS=Oryza sativa subsp. japonica (Rice) PE=2 SV=1	TPA: putative DUF231 domain containing family protein [Zea mays]
GRMZM5G897776	AC208521.3_FG002	0.51768	darkorange	SSIIIb-b	--	--	--	GO:0006355//regulation of transcription, DNAtemplated	--	--	Uncharacterized protein [Source:UniProtKB/TrEMBL;Acc:K7UFD2]
GRMZM5G897776	AC225354.2_FG004	0.50188	darkorange	SSIIIb-b	--	[G]	Carbohydrate transport and metabolism	Molecular Function: RNA binding (GO:0003723);; Cellular Component: plastid (GO:0009536);;	--	--	hypothetical protein ZEAMMB73_387986 [Zea mays]
GRMZM5G897776	AC234157.1_FG002	0.65924	darkorange	SSIIIb-b	--	[J]	Translation, ribosomal structure and biogenesis	Cellular Component: plastid small ribosomal subunit (GO:0000312);; Molecular Function: structural constituent of ribosome (GO:0003735);; Biological Process: translation (GO:0006412);; Cellular Component: chloroplast stroma (GO:0009570);; Cellular Component: chloroplast envelope (GO:0009941);; Cellular Component: membrane (GO:0016020);; Cellular Component: cytosolic small ribosomal subunit (GO:002…	K02996|1e-149|sbi:SORBI_01g006910|hypothetical protein	30S ribosomal protein S9, chloroplastic (Precursor) GN=RPS9 OS=Arabidopsis thaliana (Mouse-ear cress) PE=2 SV=1	unknown [Zea mays]
GRMZM5G897776	AC235546.1_FG001	0.526805	darkorange	SSIIIb-b	--	--	--	Cellular Component: nucleus (GO:0005634);; Biological Process: cellular process (GO:0009987);; Biological Process: regulation of gene expression (GO:0010468);; Biological Process: primary metabolic process (GO:0044238);; Biological Process: cellular macromolecule metabolic process (GO:0044260);; Cellular Component: intracellular organelle part (GO:0044446);;	--	Arginine/serine-rich protein 45 GN=F19K19.9 OS=Arabidopsis thaliana (Mouse-ear cress) PE=1 SV=1	TPA: hypothetical protein ZEAMMB73_463294 [Zea mays]
GRMZM5G897776	GRMZM2G000614	0.503551	darkorange	SSIIIb-b	--	[V]	Defense mechanisms	Molecular Function: ATP binding (GO:0005524);; Cellular Component: mitochondrion (GO:0005739);; Cellular Component: vacuolar membrane (GO:0005774);; Cellular Component: cytosol (GO:0005829);; Cellular Component: plasma membrane (GO:0005886);; Biological Process: ATP catabolic process (GO:0006200);; Biological Process: protein targeting to membrane (GO:0006612);; Biological Process: transport (GO:…	--	Pleiotropic drug resistance protein 15 OS=Oryza sativa subsp. japonica (Rice) PE=2 SV=1	TPA: hypothetical protein ZEAMMB73_345927 [Zea mays]
GRMZM5G897776	GRMZM2G008687	0.856895	darkorange	SSIIIb-b	--	--	--	Biological Process: metabolic process (GO:0008152);; Molecular Function: transferase activity, transferring acyl groups other than amino-acyl groups (GO:0016747);; Cellular Component: cell part (GO:0044464);;	--	Sulfated surface glycoprotein 185 (Precursor) OS=Volvox carteri (Green alga) PE=1 SV=1	unknown [Zea mays]
GRMZM5G897776	GRMZM2G021864	0.592354	darkorange	SSIIIb-b	--	--	--	Molecular Function: protein histidine kinase activity (GO:0004673);; Molecular Function: ATP binding (GO:0005524);; Cellular Component: endosome (GO:0005768);; Biological Process: signal transduction (GO:0007165);; Biological Process: plant-type hypersensitive response (GO:0009626);; Biological Process: defense response to bacterium, incompatible interaction (GO:0009816);; Biological Process: pho…	--	--	hypothetical protein ZEAMMB73_073259 [Zea mays]
GRMZM5G897776	GRMZM2G024104	0.533368	darkorange	SSIIIb-b	--	[E]	Amino acid transport and metabolism	Molecular Function: glutamate-ammonia ligase activity (GO:0004356);; Molecular Function: copper ion binding (GO:0005507);; Molecular Function: ATP binding (GO:0005524);; Cellular Component: mitochondrion (GO:0005739);; Cellular Component: plasma membrane (GO:0005886);; Biological Process: glycolysis (GO:0006096);; Biological Process: pentose-phosphate shunt (GO:0006098);; Biological Process: glut…	K01915|0.0|zma:542400|gln2, gs1-2	Glutamine synthetase root isozyme 2 GN=GLN2 OS=Zea mays (Maize) PE=2 SV=1	unknown [Zea mays]
GRMZM5G897776	GRMZM2G024615	0.640117	darkorange	SSIIIb-b	--	[I]	Lipid transport and metabolism	Molecular Function: catalytic activity (GO:0003824);; Molecular Function: acid phosphatase activity (GO:0003993);; Cellular Component: cytoplasm (GO:0005737);; Cellular Component: integral to plasma membrane (GO:0005887);; Biological Process: phospholipid metabolic process (GO:0006644);; Biological Process: metabolic process (GO:0008152);; Molecular Function: phosphatidate phosphatase activity (G…	--	Lipid phosphate phosphatase 2 GN=F9L1.2 OS=Arabidopsis thaliana (Mouse-ear cress) PE=2 SV=1	TPA: lipid phosphate phosphatase 3 [Zea mays]
GRMZM5G897776	GRMZM2G028389	0.776675	darkorange	SSIIIb-b	--	--	--	Cellular Component: plastid (GO:0009536);;	--	--	TPA: hypothetical protein ZEAMMB73_056404 [Zea mays]
GRMZM5G897776	GRMZM2G033962	0.6821	darkorange	SSIIIb-b	--	[T]	Signal transduction mechanisms	Molecular Function: two-component response regulator activity (GO:0000156);; Biological Process: two-component signal transduction system (phosphorelay) (GO:0000160);; Molecular Function: sequence-specific DNA binding transcription factor activity (GO:0003700);; Molecular Function: protein binding (GO:0005515);; Cellular Component: nucleus (GO:0005634);; Cellular Component: mitochondrion (GO:0005…	--	Two-component response regulator-like PRR37 GN=P0627E10.21 OS=Oryza sativa subsp. japonica (Rice) PE=2 SV=1	TPA: hypothetical protein ZEAMMB73_323779 [Zea mays]
GRMZM5G897776	GRMZM2G039089	0.511361	darkorange	SSIIIb-b	--	--	--	Cellular Component: mitochondrion (GO:0005739);; Cellular Component: plastid (GO:0009536);; Molecular Function: heat shock protein binding (GO:0031072);; Molecular Function: unfolded protein binding (GO:0051082);;	--	--	uncharacterized protein LOC100275820 [Zea mays]
GRMZM5G897776	GRMZM2G041235	0.626993	darkorange	SSIIIb-b	--	--	--	--	--	--	uncharacterized protein LOC100216925 [Zea mays]
GRMZM5G897776	GRMZM2G042492	0.556681	darkorange	SSIIIb-b	--	[J]	Translation, ribosomal structure and biogenesis	Molecular Function: structural constituent of ribosome (GO:0003735);; Cellular Component: ribosome (GO:0005840);; Biological Process: translation (GO:0006412);; Cellular Component: plastid (GO:0009536);; Biological Process: cellular process (GO:0009987);; Biological Process: gene expression (GO:0010467);; Cellular Component: ribonucleoprotein complex (GO:0030529);; Biological Process: ribosome bi…	--	50S ribosomal protein L34, chloroplastic (Precursor) GN=RPL34 OS=Spinacia oleracea (Spinach) PE=1 SV=1	50S ribosomal protein L34 [Zea mays]
GRMZM5G897776	GRMZM2G047372	0.78247	darkorange	SSIIIb-b	--	--	--	Molecular Function: binding (GO:0005488);; Cellular Component: nucleus (GO:0005634);; Cellular Component: mitochondrion (GO:0005739);; Cellular Component: Golgi apparatus (GO:0005794);; Cellular Component: membrane (GO:0016020);; Cellular Component: integral to membrane (GO:0016021);; Biological Process: cellular component organization (GO:0016043);; Molecular Function: kinase activity (GO:001630…	--	Vegetative cell wall protein gp1 (Precursor) GN=GP1 OS=Chlamydomonas reinhardtii (Chlamydomonas smithii) PE=2 SV=1	hypothetical protein [Zea mays]
GRMZM5G897776	GRMZM2G054155	0.54878	darkorange	SSIIIb-b	--	--	--	--	--	--	EMB1417; Uncharacterized protein [Source:UniProtKB/TrEMBL;Acc:B6TB15]
GRMZM5G897776	GRMZM2G064193	0.707426	darkorange	SSIIIb-b	--	[I]	Lipid transport and metabolism	Biological Process: developmental process involved in reproduction (GO:0003006);; Molecular Function: carboxylesterase activity (GO:0004091);; Cellular Component: cytosol (GO:0005829);; Biological Process: defense response (GO:0006952);; Biological Process: metabolic process (GO:0008152);; Biological Process: anatomical structure morphogenesis (GO:0009653);; Biological Process: post-embryonic dev…	--	Probable carboxylesterase 2 GN=CXE2 OS=Arabidopsis thaliana (Mouse-ear cress) PE=2 SV=1	gibberellin receptor GID1L2 [Zea mays]
GRMZM5G897776	GRMZM2G076544	0.695806	darkorange	SSIIIb-b	--	[O]	Posttranslational modification, protein turnover, chaperones	Biological Process: protein peptidyl-prolyl isomerization (GO:0000413);; Biological Process: regulation of protein phosphorylation (GO:0001932);; Molecular Function: peptidyl-prolyl cis-trans isomerase activity (GO:0003755);; Cellular Component: nucleus (GO:0005634);; Cellular Component: mitochondrion (GO:0005739);; Cellular Component: vacuolar membrane (GO:0005774);; Cellular Component: endoplas…	K03768|1e-179|zma:100282887|peptidyl-prolyl cis-trans isomerase	Peptidyl-prolyl cis-trans isomerase CYP20-2, chloroplastic (Precursor) GN=CYP20-2 OS=Arabidopsis thaliana (Mouse-ear cress) PE=1 SV=1	peptidyl-prolyl cis-trans isomerase [Zea mays]
GRMZM5G897776	GRMZM2G077760	0.827796	darkorange	SSIIIb-b	--	--	--	GO:0016021//integral component of membrane		--	--
GRMZM5G897776	GRMZM2G087753	0.822192	darkorange	SSIIIb-b	--	--	--	--		--	--
GRMZM5G897776	GRMZM2G088753	0.513452	darkorange	SSIIIb-b	--	[G]	Carbohydrate transport and metabolism	Biological Process: maltose metabolic process (GO:0000023);; Biological Process: polysaccharide catabolic process (GO:0000272);; Molecular Function: 1,4-alpha-glucan branching enzyme activity (GO:0003844);; Molecular Function: hydrolase activity, hydrolyzing O-glycosyl compounds (GO:0004553);; Biological Process: glycogen biosynthetic process (GO:0005978);; Biological Process: pentose-phosphate s…	K00700|0.0|zma:542315|sbe1	1,4-alpha-glucan-branching enzyme, chloroplastic/amyloplastic (Precursor) OS=Oryza sativa subsp. japonica (Rice) PE=1 SV=2	starch branching enzyme1 [Zea mays]
GRMZM5G897776	Putative_gene_588	0.541139	darkorange	SSIIIb-b	--	--	--	--	--	--	uncharacterized protein LOC100381713 [Zea mays]
GRMZM5G897776	GRMZM2G107408	0.519613	darkorange	SSIIIb-b	--	--	--	--	--	--	hypothetical protein [Zea mays]
GRMZM5G897776	GRMZM2G108537	0.610556	darkorange	SSIIIb-b	--	[GER]	--	Molecular Function: protein binding (GO:0005515);; Cellular Component: extracellular region (GO:0005576);; Cellular Component: mitochondrion (GO:0005739);; Cellular Component: plasma membrane (GO:0005886);; Cellular Component: cell cortex (GO:0005938);; Biological Process: Golgi to vacuole transport (GO:0006896);; Biological Process: response to abiotic stimulus (GO:0009628);; Cellular Component:…	--	WAT1-related protein At1g21890 GN=At1g21890 OS=Arabidopsis thaliana (Mouse-ear cress) PE=2 SV=1	nodulin protein [Zea mays]
GRMZM5G897776	GRMZM2G117198	0.664809	darkorange	SSIIIb-b	--	[H]	Coenzyme transport and metabolism	Molecular Function: methionine adenosyltransferase activity (GO:0004478);; Molecular Function: ATP binding (GO:0005524);; Cellular Component: cell wall (GO:0005618);; Cellular Component: nucleolus (GO:0005730);; Cellular Component: cytoplasm (GO:0005737);; Cellular Component: plasma membrane (GO:0005886);; Biological Process: methionine metabolic process (GO:0006555);; Biological Process: S-adeno…	K00789|0.0|zma:100191838|cl2757_5c	S-adenosylmethionine synthase 1 OS=Oryza sativa subsp. japonica (Rice) PE=2 SV=1	methionine adenosyltransferase [Zea mays]
GRMZM5G897776	GRMZM2G120257	0.546452	darkorange	SSIIIb-b	--	--	--	--		--	Uncharacterized protein [Source:UniProtKB/TrEMBL;Acc:B6U2T4]
GRMZM5G897776	GRMZM2G127087	0.794187	darkorange	SSIIIb-b	--	--	--	Molecular Function: magnesium ion binding (GO:0000287);; Cellular Component: cytoplasm (GO:0005737);; Biological Process: defense response (GO:0006952);; Molecular Function: terpene synthase activity (GO:0010333);; Molecular Function: sesquiterpene synthase activity (GO:0010334);; Biological Process: terpenoid biosynthetic process (GO:0016114);; Molecular Function: isomerase activity (GO:0016853)…	--	(S)-beta-macrocarpene synthase GN=TPS11 OS=Zea mays (Maize) PE=1 SV=1	putative sesquiterpene cyclaseTerpene synthase 11 [Zea mays]
GRMZM5G897776	GRMZM2G127714	0.555646	darkorange	SSIIIb-b	--	--	--	--	--	--	hypothetical protein [Zea mays]
GRMZM5G897776	GRMZM2G130010	0.763784	darkorange	SSIIIb-b	--	--	--	--		--	Uncharacterized protein [Source:UniProtKB/TrEMBL;Acc:B6TGT2]
GRMZM5G897776	GRMZM2G130904	0.621942	darkorange	SSIIIb-b	--	--	--	Biological Process: defense response to nematode (GO:0002215);; Molecular Function: peroxidase activity (GO:0004601);; Cellular Component: cell wall (GO:0005618);; Cellular Component: nucleus (GO:0005634);; Cellular Component: vacuolar membrane (GO:0005774);; Cellular Component: Golgi apparatus (GO:0005794);; Biological Process: response to oxidative stress (GO:0006979);; Biological Process: resp…	K00430|0.0|zma:100272764|hypothetical protein LOC100272764	Peroxidase 59 (Precursor) GN=F28I16.40 OS=Arabidopsis thaliana (Mouse-ear cress) PE=1 SV=2	TPA: peroxidase R11 [Zea mays]
GRMZM5G897776	GRMZM2G138198	0.530598	darkorange	SSIIIb-b	--	--	--	Molecular Function: protein kinase activity (GO:0004672);; Molecular Function: ATP binding (GO:0005524);; Cellular Component: cell wall (GO:0005618);; Cellular Component: cytosol (GO:0005829);; Biological Process: polysaccharide metabolic process (GO:0005976);; Biological Process: protein phosphorylation (GO:0006468);; Biological Process: pattern specification process (GO:0007389);; Biological Pr…	--	Probably inactive leucine-rich repeat receptor-like protein kinase At1g50610 (Precursor) GN=At1g50610 OS=Arabidopsis thaliana (Mouse-ear cress) PE=2 SV=1	uncharacterized LOC100501125 precursor [Zea mays]
GRMZM5G897776	GRMZM2G148460	0.549006	darkorange	SSIIIb-b	--	--	--	GO:0005618//cell wallGO:0016787//hydrolase activity;GO:0016788//hydrolase activity, acting on ester bonds;GO:0016788//hydrolase activity, acting on ester bondsGO:0006629//lipid metabolic process		--	Uncharacterized protein [Source:UniProtKB/TrEMBL;Acc:K7VF84]
GRMZM5G897776	GRMZM2G157168	0.506405	darkorange	SSIIIb-b	--	--	--	Cellular Component: integral to plasma membrane (GO:0005887);; Biological Process: protein targeting to membrane (GO:0006612);; Biological Process: water transport (GO:0006833);; Biological Process: response to nematode (GO:0009624);; Biological Process: response to salt stress (GO:0009651);; Biological Process: response to fructose stimulus (GO:0009750);; Biological Process: positive regulation …	--	Amino acid permease 3 GN=AAP3 OS=Arabidopsis thaliana (Mouse-ear cress) PE=1 SV=2	hypothetical protein [Zea mays]
GRMZM5G897776	GRMZM2G159896	0.865752	darkorange	SSIIIb-b	--	--	--	--	--	--	TPA: hypothetical protein ZEAMMB73_523886 [Zea mays]
GRMZM5G897776	GRMZM2G170262	0.739964	darkorange	SSIIIb-b	--	--	--	Molecular Function: structural constituent of ribosome (GO:0003735);; Cellular Component: ribosome (GO:0005840);; Biological Process: translation (GO:0006412);; Cellular Component: plastid (GO:0009536);;	--	Arginine/serine-rich protein 45 GN=F19K19.9 OS=Arabidopsis thaliana (Mouse-ear cress) PE=1 SV=1	ribosome-like protein [Zea mays]
GRMZM5G897776	GRMZM2G174554	0.591193	darkorange	SSIIIb-b	--	[R]	General function prediction only	Molecular Function: electron carrier activity (GO:0009055);; Molecular Function: oxidoreductase activity (GO:0016491);; Biological Process: hydrogen peroxide catabolic process (GO:0042744);; Biological Process: oxidation-reduction process (GO:0055114);;	K07007|0.0|zma:100192078|hypothetical protein LOC100192078	--	TPA: hypothetical protein ZEAMMB73_685785 [Zea mays]
GRMZM5G897776	GRMZM2G174621	0.595582	darkorange	SSIIIb-b	--	--	--	GO:0016491//oxidoreductase activity;GO:0010181//FMN binding;GO:0016491//oxidoreductase activity;GO:0010181//FMN bindingGO:0055114//oxidationreduction process;GO:0045892//negative regulation of transcription, DNAtemplated;GO:0045892//negative regulation of transcription, DNAtemplated		--	Uncharacterized protein [Source:UniProtKB/TrEMBL;Acc:K7UHU5]
GRMZM5G897776	GRMZM2G178522	0.760168	darkorange	SSIIIb-b	--	--	--	GO:0005773//vacuoleGO:0008270//zinc ion binding;GO:0046872//metal ion binding;GO:0008270//zinc ion binding;GO:0008270//zinc ion binding		--	Uncharacterized protein [Source:UniProtKB/TrEMBL;Acc:B7ZY40]
GRMZM5G897776	GRMZM2G181153	0.593263	darkorange	SSIIIb-b	--	[B]	Chromatin structure and dynamics	Cellular Component: nucleosome (GO:0000786);; Molecular Function: DNA binding (GO:0003677);; Cellular Component: nucleolus (GO:0005730);; Cellular Component: mitochondrion (GO:0005739);; Cellular Component: vacuolar membrane (GO:0005774);; Cellular Component: Golgi apparatus (GO:0005794);; Cellular Component: cytosol (GO:0005829);; Cellular Component: plasma membrane (GO:0005886);; Biological Pro…	K11254|8e-70|ppp:PHYPADRAFT_152862|HFO1503	Histone H4 OS=Glycine max (Soybean) PE=3 SV=1	histone H4 [Arabidopsis thaliana]
GRMZM5G897776	GRMZM2G313481	0.565818	darkorange	SSIIIb-b	--	--	--	--		--	Uncharacterized protein [Source:UniProtKB/TrEMBL;Acc:B4FAA6]
GRMZM5G897776	GRMZM2G319798	0.536601	darkorange	SSIIIb-b	--	--	--	Molecular Function: hydrolase activity, hydrolyzing O-glycosyl compounds (GO:0004553);; Cellular Component: extracellular region (GO:0005576);; Cellular Component: cell wall (GO:0005618);; Cellular Component: Golgi apparatus (GO:0005794);; Biological Process: cellular glucan metabolic process (GO:0006073);; Biological Process: response to external stimulus (GO:0009605);; Biological Process: unidi…	K08235|0.0|sbi:SORBI_02g024120|hypothetical protein	Probable xyloglucan endotransglucosylase/hydrolase protein 28 (Precursor) OS=Arabidopsis thaliana (Mouse-ear cress) PE=2 SV=1	TPA: hypothetical protein ZEAMMB73_897061 [Zea mays]
GRMZM5G897776	GRMZM2G333775	0.514395	darkorange	SSIIIb-b	--	--	--	--		--	--
GRMZM5G897776	Putative_gene_2585	0.661063	darkorange	SSIIIb-b	--	--	--	--	K12448|4e-07|sbi:SORBI_02g002660|hypothetical protein	--	hypothetical protein SORBIDRAFT_02g002660 [Sorghum bicolor]
GRMZM5G897776	GRMZM2G423956	0.557519	darkorange	SSIIIb-b	--	[O]	Posttranslational modification, protein turnover, chaperones	Biological Process: RNA splicing, via endonucleolytic cleavage and ligation (GO:0000394);; Molecular Function: ubiquitin-protein ligase activity (GO:0004842);; Cellular Component: nucleus (GO:0005634);; Cellular Component: cytosol (GO:0005829);; Cellular Component: ribosome (GO:0005840);; Biological Process: postreplication repair (GO:0006301);; Biological Process: proteolysis (GO:0006508);; Biol…	--	E3 ubiquitin-protein ligase EL5 OS=Oryza sativa subsp. japonica (Rice) PE=1 SV=1	unknown [Zea mays]
GRMZM5G897776	GRMZM2G426156	0.53662	darkorange	SSIIIb-b	--	[O]	Posttranslational modification, protein turnover, chaperones	Molecular Function: protein kinase activity (GO:0004672);; Molecular Function: protein binding (GO:0005515);; Molecular Function: ATP binding (GO:0005524);; Biological Process: polysaccharide metabolic process (GO:0005976);; Biological Process: protein phosphorylation (GO:0006468);; Biological Process: response to stress (GO:0006950);; Biological Process: signal transduction (GO:0007165);; Biolog…	--	Probable LRR receptor-like serine/threonine-protein kinase At2g16250 (Precursor) GN=At2g16250 OS=Arabidopsis thaliana (Mouse-ear cress) PE=1 SV=1	TPA: putative leucine-rich repeat protein kinase family protein [Zea mays]
GRMZM5G897776	GRMZM2G453403	0.747117	darkorange	SSIIIb-b	--	--	--	Biological Process: microtubule cytoskeleton organization (GO:0000226);; Cellular Component: trans-Golgi network (GO:0005802);; Cellular Component: cytosol (GO:0005829);; Biological Process: chromatin silencing (GO:0006342);; Biological Process: cell adhesion (GO:0007155);; Biological Process: regulation of cell shape (GO:0008360);; Cellular Component: plastid (GO:0009536);; Biological Process: l…	--	C-terminal binding protein AN GN=AN OS=Arabidopsis thaliana (Mouse-ear cress) PE=1 SV=1	TPA: hypothetical protein ZEAMMB73_757485 [Zea mays]
GRMZM5G897776	GRMZM2G472453	0.521994	darkorange	SSIIIb-b	--	--	--	Cellular Component: mitochondrion (GO:0005739);; Cellular Component: membrane (GO:0016020);; Cellular Component: cell part (GO:0044464);;	--	Vegetative cell wall protein gp1 (Precursor) GN=GP1 OS=Chlamydomonas reinhardtii (Chlamydomonas smithii) PE=2 SV=1	hypothetical protein ZEAMMB73_943069, partial [Zea mays]
GRMZM5G897776	GRMZM2G476699	0.574845	darkorange	SSIIIb-b	--	--	--	Biological Process: cellular process (GO:0009987);; Molecular Function: transferase activity, transferring glycosyl groups (GO:0016757);; Cellular Component: cell part (GO:0044464);;	--	Vegetative cell wall protein gp1 (Precursor) GN=GP1 OS=Chlamydomonas reinhardtii (Chlamydomonas smithii) PE=2 SV=1	hypothetical protein [Zea mays]
GRMZM5G897776	GRMZM5G821139	0.6758	darkorange	SSIIIb-b	--	--	--	Cellular Component: cytoplasm (GO:0005737);; Biological Process: cellular process (GO:0009987);; Cellular Component: intracellular membrane-bounded organelle (GO:0043231);; Cellular Component: intracellular organelle part (GO:0044446);;	--	Formin-like protein 5 GN=P0453E05.107 OS=Oryza sativa subsp. japonica (Rice) PE=2 SV=2	hypothetical protein ZEAMMB73_176184 [Zea mays]
GRMZM5G897776	GRMZM5G829396	0.71839	darkorange	SSIIIb-b	--	--	--	Cellular Component: nucleus (GO:0005634);; Biological Process: cellular process (GO:0009987);; Cellular Component: intracellular organelle part (GO:0044446);;	--	Arginine/serine-rich protein 45 GN=F19K19.9 OS=Arabidopsis thaliana (Mouse-ear cress) PE=1 SV=1	hypothetical protein ZEAMMB73_419185 [Zea mays]
GRMZM5G897776	GRMZM5G831009	0.734546	darkorange	SSIIIb-b	--	[R]	General function prediction only	Molecular Function: acid phosphatase activity (GO:0003993);; Molecular Function: protein serine/threonine phosphatase activity (GO:0004722);; Cellular Component: extracellular region (GO:0005576);; Cellular Component: vacuole (GO:0005773);; Cellular Component: cytosol (GO:0005829);; Cellular Component: plant-type cell wall (GO:0009505);; Biological Process: seed germination (GO:0009845);; Biologi…	--	Purple acid phosphatase 22 (Precursor) GN=F3C22.220 OS=Arabidopsis thaliana (Mouse-ear cress) PE=2 SV=1	hypothetical protein ZEAMMB73_057795 [Zea mays]
GRMZM5G897776	GRMZM5G870176	0.754728	darkorange	SSIIIb-b	--	--	--	Biological Process: microtubule cytoskeleton organization (GO:0000226);; Biological Process: double-strand break repair via homologous recombination (GO:0000724);; Biological Process: cytokinesis by cell plate formation (GO:0000911);; Cellular Component: endosome (GO:0005768);; Cellular Component: endoplasmic reticulum (GO:0005783);; Cellular Component: trans-Golgi network (GO:0005802);; Cellular…	--	Cellulose synthase-like protein D2 OS=Oryza sativa subsp. japonica (Rice) PE=2 SV=1	putative cellulose synthase-like family protein [Zea mays]
GRMZM5G897776	Putative_gene_2611	0.603123	darkorange	SSIIIb-b	--	--	--	--	--	--	--
GRMZM5G897776	Putative_gene_368	0.501959	darkorange	SSIIIb-b	--	--	--	--	--	--	--
GRMZM5G897776	Putative_gene_7207	0.508547	darkorange	SSIIIb-b	--	--	--	--	--	--	hypothetical protein ZEAMMB73_764756 [Zea mays]
GRMZM5G897776	Putative_gene_7310	0.790515	darkorange	SSIIIb-b	--	--	--	Molecular Function: protein binding (GO:0005515);; Cellular Component: peroxisomal membrane (GO:0005778);; Biological Process: fatty acid beta-oxidation (GO:0006635);; Biological Process: lipid transport (GO:0006869);; Biological Process: intra-Golgi vesicle-mediated transport (GO:0006891);; Biological Process: lithium ion transport (GO:0010351);; Biological Process: protein import into peroxisom…	--	Peroxisomal membrane protein 13 GN=F21O3.27 OS=Arabidopsis thaliana (Mouse-ear cress) PE=1 SV=1	TPA: hypothetical protein ZEAMMB73_031103 [Zea mays]
GRMZM5G897776	GRMZM5G870592	0.603841	darkorange	SSIIIb-b	MYB	--	--	GO:0003677//DNA binding;GO:0003682//chromatin binding		--	--
GRMZM5G897776	GRMZM5G864815	0.568887	darkorange	SSIIIb-b	--	[H]	Coenzyme transport and metabolism	Molecular Function: thiamine diphosphokinase activity (GO:0004788); Molecular Function: ATP binding (GO:0005524); Biological Process: phosphatidylglycerol biosynthetic process (GO:0006655); Biological Process: thiamine metabolic process (GO:0006772); Biological Process: thiamine diphosphate biosynthetic process (GO:0009229); Cellular Component: plastid (GO:0009536); Molecular Function: kinase act…	K00949|0.0|zma:100280851|tpk1	--	thiaminepyrophosphokinase 1 [Zea mays]
GRMZM5G897776	GRMZM5G832582	0.781489	darkorange	SSIIIb-b	--	--	--	GO:0009536//plastid;GO:0005739//mitochondrion;GO:0019867//outer membrane;GO:0019867//outer membrane;GO:0009536//plastid;GO:0005739//mitochondrion;GO:0019867//outer membrane;GO:0019867//outer membrane;GO:0019867//outer membrane;GO:0019867//outer membrane;GO:0019867//outer membrane;GO:0019867//outer membrane		--	Uncharacterized protein [Source:UniProtKB/TrEMBL;Acc:B4FIX9]
GRMZM5G897776	GRMZM2G466549	0.723001	darkorange	SSIIIb-b	--	--	--	Biological Process: regulation of transcription, DNA-dependent (GO:0006355);	--	Protein NLP4 GN=NLP4 OS=Arabidopsis thaliana (Mouse-ear cress) PE=2 SV=1	hypothetical protein ZEAMMB73_806651 [Zea mays]
GRMZM5G897776	GRMZM2G413897	0.514124	darkorange	SSIIIb-b	--	--	--	GO:0006950//response to stress		--	16.9 kDa class I heat shock protein 2 [Source:UniProtKB/TrEMBL;Acc:B6U6V5]
GRMZM5G897776	GRMZM2G406588	0.594052	darkorange	SSIIIb-b	--	--	--	Molecular Function: catalytic activity (GO:0003824); Molecular Function: binding (GO:0005488); Biological Process: primary metabolic process (GO:0044238); Biological Process: cellular macromolecule metabolic process (GO:0044260); Cellular Component: intracellular organelle part (GO:0044446); Biological Process: response to stimulus (GO:0050896);	--	Chitin-binding lectin 1 (Precursor) OS=Solanum tuberosum (Potato) PE=1 SV=2	hypothetical protein [Zea mays]
GRMZM5G897776	GRMZM2G406155	0.675688	darkorange	SSIIIb-b	--	--	--	Cellular Component: chloroplast (GO:0009507); Biological Process: cellular process (GO:0009987); Cellular Component: intracellular organelle part (GO:0044446);	--	Formin-like protein 16 (Precursor) GN=OsJ_008039 OS=Oryza sativa subsp. japonica (Rice) PE=2 SV=1	hypothetical protein ZEAMMB73_672438 [Zea mays]
GRMZM5G897776	GRMZM2G365983	0.617568	darkorange	SSIIIb-b	--	--	--	Biological Process: regulation of transcription, DNA-dependent (GO:0006355); Molecular Function: histone methyltransferase activity (H3-K4 specific) (GO:0042800); Biological Process: response to stimulus (GO:0050896); Biological Process: histone H3-K4 methylation (GO:0051568); Biological Process: biological regulation (GO:0065007);	--	Histone-lysine N-methyltransferase ATX2 GN=T20M3.10 OS=Arabidopsis thaliana (Mouse-ear cress) PE=2 SV=1	hypothetical protein ZEAMMB73_320918, partial [Zea mays]
GRMZM5G897776	GRMZM2G336533	0.568839	darkorange	SSIIIb-b	NAC	--	--	Biological Process: MAPK cascade (GO:0000165); Biological Process: response to hypoxia (GO:0001666); Molecular Function: DNA binding (GO:0003677); Molecular Function: sequence-specific DNA binding transcription factor activity (GO:0003700); Cellular Component: nucleus (GO:0005634); Biological Process: regulation of transcription, DNA-dependent (GO:0006355); Biological Process: protein targeting t…	--	NAC domain-containing protein 67 OS=Oryza sativa subsp. japonica (Rice) PE=2 SV=1	putative NAC domain transcription factor superfamily protein [Zea mays]
GRMZM5G897776	GRMZM2G321404	0.628756	darkorange	SSIIIb-b	--	--	--	Cellular Component: mitochondrial inner membrane presequence translocase complex (GO:0005744); Biological Process: intracellular protein transport (GO:0006886); Biological Process: ethylene biosynthetic process (GO:0009693); Biological Process: protein transport (GO:0015031); Molecular Function: P-P-bond-hydrolysis-driven protein transmembrane transporter activity (GO:0015450); Cellular Component…	--	Mitochondrial import inner membrane translocase subunit TIM17-2 GN=TIM17-2 OS=Arabidopsis thaliana (Mouse-ear cress) PE=1 SV=2	TPA: putative mitochondrial import inner membrane translocase subunit TIM17 family protein [Zea mays]
GRMZM5G897776	GRMZM2G301485	0.635655	darkorange	SSIIIb-b	HSF	--	--	Molecular Function: DNA binding (GO:0003677); Molecular Function: sequence-specific DNA binding transcription factor activity (GO:0003700); Cellular Component: nucleus (GO:0005634); Cellular Component: cytoplasm (GO:0005737); Biological Process: regulation of transcription, DNA-dependent (GO:0006355); Biological Process: response to stress (GO:0006950); Biological Process: signal transduction (GO…	--	Heat stress transcription factor B-2a GN=OSJNBb0032E06.3 OS=Oryza sativa subsp. japonica (Rice) PE=2 SV=2	hypothetical protein ZEAMMB73_388069 [Zea mays]
GRMZM5G897776	GRMZM2G169654	0.597424	darkorange	SSIIIb-b	--	--	--	Molecular Function: DNA binding (GO:0003677); Molecular Function: sequence-specific DNA binding transcription factor activity (GO:0003700); Cellular Component: nucleus (GO:0005634); Biological Process: regulation of transcription, DNA-dependent (GO:0006355); Biological Process: fatty acid catabolic process (GO:0009062); Biological Process: response to brassinosteroid stimulus (GO:0009741); Biolog…	K09287|0.0|zma:100284738|DNA-binding protein RAV1	AP2/ERF and B3 domain-containing protein Os01g0693400 OS=Oryza sativa subsp. japonica (Rice) PE=2 SV=1	TPA: putative AP2/EREBP transcription factor superfamily protein [Zea mays]
GRMZM5G897776	GRMZM2G168651	0.887666	darkorange	SSIIIb-b	--	--	--	Cellular Component: cell wall (GO:0005618); Cellular Component: plant-type cell wall (GO:0009505); Biological Process: response to abiotic stimulus (GO:0009628); Biological Process: post-embryonic development (GO:0009791); Cellular Component: cytoplasmic membrane-bounded vesicle (GO:0016023); Biological Process: cellular component organization (GO:0016043); Biological Process: response to chemica…	--	Extensin (Precursor) GN=HRGP OS=Sorghum bicolor (Sorghum) PE=3 SV=1	TPA: hydroxyproline rich glycoprotein1 [Zea mays]
GRMZM5G897776	GRMZM2G165638	0.513215	darkorange	SSIIIb-b	--	--	--	Molecular Function: ubiquitin-protein ligase activity (GO:0004842); Cellular Component: nucleus (GO:0005634); Cellular Component: mitochondrion (GO:0005739); Cellular Component: plasma membrane (GO:0005886); Biological Process: protein N-linked glycosylation (GO:0006487); Biological Process: calcium ion transport (GO:0006816); Molecular Function: zinc ion binding (GO:0008270); Biological Process:…	--	E3 ubiquitin-protein ligase RGLG2 GN=RGLG2 OS=Arabidopsis thaliana (Mouse-ear cress) PE=1 SV=1	uncharacterized protein LOC100383284 [Zea mays]
GRMZM5G897776	GRMZM2G160417	0.508693	darkorange	SSIIIb-b	--	--	--	GO:0016020//membrane;GO:0005783//endoplasmic reticulum;GO:0016020//membraneGO:0016740//transferase activity;GO:0003824//catalytic activity;GO:0016746//transferase activity, transferring acyl groups;GO:0009922//fatty acid elongase activity;GO:0016747//transferase activity, transferring acyl groups other than aminoacyl groups;GO:0016747//transferase activity, transferring acyl groups other than ami…		--	3-ketoacyl-CoA synthase [Source:UniProtKB/TrEMBL;Acc:K7UMX8]
GRMZM5G897776	GRMZM2G159171	0.701234	darkorange	SSIIIb-b	--	--	--	Molecular Function: carboxypeptidase activity (GO:0004180); Cellular Component: vacuole (GO:0005773); Biological Process: proteolysis (GO:0006508); Biological Process: cellular process (GO:0009987); Cellular Component: intracellular organelle (GO:0043229);	K01301|0.0|zma:100280900|glutamate carboxypeptidase 2 (EC:3.4.17.21)	Probable glutamate carboxypeptidase 2 GN=AMP1 OS=Arabidopsis thaliana (Mouse-ear cress) PE=1 SV=3	glutamate carboxypeptidase 2 [Zea mays]
GRMZM5G897776	GRMZM2G157267	0.560383	darkorange	SSIIIb-b	--	--	--	GO:0046854//phosphatidylinositol phosphorylation;GO:0046856//phosphatidylinositol dephosphorylation		--	Putative inositol polyphosphate phosphatase (Synaptogenin-like) family protein [Source:UniProtKB/TrEMBL;Acc:K7UKR9]
GRMZM5G897776	GRMZM2G153274	0.522764	darkorange	SSIIIb-b	--	[C]	Energy production and conversion	Cellular Component: vacuole (GO:0005773); Biological Process: polysaccharide metabolic process (GO:0005976); Biological Process: glycerol metabolic process (GO:0006071); Biological Process: lipid metabolic process (GO:0006629); Molecular Function: glycerophosphodiester phosphodiesterase activity (GO:0008889); Biological Process: anatomical structure morphogenesis (GO:0009653); Biological Process:…	K01126|0.0|sbi:SORBI_03g035370|hypothetical protein	Probable glycerophosphoryl diester phosphodiesterase 1 (Precursor) GN=GPDL1 OS=Arabidopsis thaliana (Mouse-ear cress) PE=1 SV=1	hypothetical protein ZEAMMB73_934683 [Zea mays]
GRMZM5G897776	GRMZM2G143765	0.544389	darkorange	SSIIIb-b	WRKY	--	--	GO:0003677//DNA binding;GO:0003700//sequencespecific DNA binding transcription factor activity;GO:0043565//sequencespecific DNA binding;GO:0043565//sequencespecific DNA binding;GO:0003700//sequencespecific DNA binding transcription factor activityGO:0006355//regulation of transcription, DNAtemplated		--	Putative WRKY DNA-binding domain superfamily protein; Uncharacterized protein [Source:UniProtKB/TrEMBL;Acc:B4FAQ8]
GRMZM5G897776	GRMZM2G125934	0.651687	darkorange	SSIIIb-b	bZIP	--	--	Biological Process: MAPK cascade (GO:0000165); Molecular Function: DNA binding (GO:0003677); Molecular Function: sequence-specific DNA binding transcription factor activity (GO:0003700); Molecular Function: protein serine/threonine kinase activity (GO:0004674); Molecular Function: GTPase activator activity (GO:0005096); Molecular Function: calmodulin binding (GO:0005516); Cellular Component: nucl…	K14431|0.0|osa:4347436|Os09g0489500	Transcription factor TGA2 GN=MOJ9.12 OS=Arabidopsis thaliana (Mouse-ear cress) PE=1 SV=1	TPA: putative bZIP transcription factor superfamily protein [Zea mays]
GRMZM5G897776	GRMZM2G109062	0.695491	darkorange	SSIIIb-b	--	[Q]	Secondary metabolites biosynthesis, transport and catabolism	--	--	--	uncharacterized protein LOC100191529 [Zea mays]
GRMZM5G897776	GRMZM2G098696	0.562807	darkorange	SSIIIb-b	HSF	[K]	Transcription	Biological Process: respiratory burst involved in defense response (GO:0002679); Molecular Function: DNA binding (GO:0003677); Molecular Function: sequence-specific DNA binding transcription factor activity (GO:0003700); Cellular Component: nucleus (GO:0005634); Cellular Component: cytoplasm (GO:0005737); Biological Process: regulation of transcription, DNA-dependent (GO:0006355); Biological Proc…	--	Heat stress transcription factor B-2b OS=Oryza sativa subsp. japonica (Rice) PE=2 SV=1	hypothetical protein ZEAMMB73_676522 [Zea mays]
GRMZM5G897776	GRMZM2G093197	0.676221	darkorange	SSIIIb-b	--	--	--	Molecular Function: uroporphyrinogen-III synthase activity (GO:0004852); Biological Process: uroporphyrinogen III biosynthetic process (GO:0006780); Biological Process: protoporphyrinogen IX biosynthetic process (GO:0006782); Cellular Component: chloroplast (GO:0009507); Biological Process: chlorophyll biosynthetic process (GO:0015995);	K01719|1e-108|zma:100192907|hypothetical protein LOC100192907	Uroporphyrinogen-III synthase, chloroplastic (Precursor) OS=Oryza sativa subsp. japonica (Rice) PE=2 SV=1	TPA: uroporphyrinogen-III synthase [Zea mays]
GRMZM5G897776	GRMZM2G091588	0.587431	darkorange	SSIIIb-b	--	[Q]	Secondary metabolites biosynthesis, transport and catabolism	Biological Process: very long-chain fatty acid metabolic process (GO:0000038); Molecular Function: monooxygenase activity (GO:0004497); Molecular Function: binding (GO:0005488); Molecular Function: iron ion binding (GO:0005506); Cellular Component: endoplasmic reticulum (GO:0005783); Cellular Component: Golgi apparatus (GO:0005794); Molecular Function: electron carrier activity (GO:0009055); Biol…	--	Flavonoid 3&apos;-monooxygenase GN=CYP75B2 OS=Petunia hybrida (Petunia) PE=2 SV=1	cytochrome P450 monooxygenase CYP92A1 [Zea mays subsp. mays]
GRMZM5G897776	GRMZM2G089895	0.656361	darkorange	SSIIIb-b	--	--	--	Biological Process: immune system process (GO:0002376); Molecular Function: peroxidase activity (GO:0004601); Cellular Component: nucleus (GO:0005634); Cellular Component: Golgi apparatus (GO:0005794); Biological Process: iron ion transport (GO:0006826); Biological Process: response to oxidative stress (GO:0006979); Biological Process: response to desiccation (GO:0009269); Biological Process: res…	--	Peroxidase 1 (Precursor) GN=OJ1057_B02.6 OS=Oryza sativa subsp. japonica (Rice) PE=2 SV=2	LOC100284675 precursor [Zea mays]
GRMZM5G897776	GRMZM2G080542	0.693486	darkorange	SSIIIb-b	--	[QR]	--	Cellular Component: nucleolus (GO:0005730); Cellular Component: cytosol (GO:0005829); Biological Process: nucleobase-containing compound metabolic process (GO:0006139); Biological Process: nucleocytoplasmic transport (GO:0006913); Molecular Function: histone-arginine N-methyltransferase activity (GO:0008469); Biological Process: anatomical structure morphogenesis (GO:0009653); Biological Process:…	--	Protein arginine N-methyltransferase PRMT10 OS=Oryza sativa subsp. japonica (Rice) PE=2 SV=1	uncharacterized protein LOC100384449 [Zea mays]
GRMZM5G897776	GRMZM2G073275	0.670534	darkorange	SSIIIb-b	--	[B]	Chromatin structure and dynamics	Cellular Component: nucleosome (GO:0000786); Molecular Function: DNA binding (GO:0003677); Cellular Component: nucleolus (GO:0005730); Cellular Component: mitochondrion (GO:0005739); Cellular Component: vacuolar membrane (GO:0005774); Cellular Component: Golgi apparatus (GO:0005794); Cellular Component: cytosol (GO:0005829); Cellular Component: plasma membrane (GO:0005886); Biological Process: nu…	K11254|8e-70|ppp:PHYPADRAFT_152862|HFO1503	Histone H4 OS=Glycine max (Soybean) PE=3 SV=1	histone H4 [Arabidopsis thaliana]
GRMZM5G897776	GRMZM2G067350	0.731883	darkorange	SSIIIb-b	--	--	--	Molecular Function: protein binding (GO:0005515); Cellular Component: endoplasmic reticulum (GO:0005783); Cellular Component: plasmodesma (GO:0009506); Biological Process: intercellular transport (GO:0010496); Biological Process: intracellular transport (GO:0046907);	--	Protein At-4/1 GN=At4g26020 OS=Arabidopsis thaliana (Mouse-ear cress) PE=1 SV=1	4/1 protein [Zea mays]
GRMZM5G897776	GRMZM2G048120	0.875042	darkorange	SSIIIb-b	--	--	--	--	--	--	Uncharacterized protein [Source:UniProtKB/TrEMBL;Acc:K7V0F1]
GRMZM5G897776	GRMZM2G047637	0.628191	darkorange	SSIIIb-b	--	--	--	GO:0005634//nucleus;GO:0005634//nucleus	--	--	Uncharacterized protein [Source:UniProtKB/TrEMBL;Acc:C4J362]
GRMZM5G897776	GRMZM2G046037	0.551597	darkorange	SSIIIb-b	--	--	--	--	--	--	hypothetical protein ZEAMMB73_404028 [Zea mays]
GRMZM5G897776	GRMZM2G022651	0.520808	darkorange	SSIIIb-b	--	--	--	Biological Process: defense response to insect (GO:0002213); Molecular Function: chitinase activity (GO:0004568); Cellular Component: extracellular region (GO:0005576); Biological Process: chitin catabolic process (GO:0006032); Cellular Component: cell periphery (GO:0071944);	--	Leucine-rich repeat extensin-like protein 3 (Precursor) GN=LRX3 OS=Arabidopsis thaliana (Mouse-ear cress) PE=1 SV=1	TPA: hypothetical protein ZEAMMB73_027953 [Zea mays]
GRMZM5G897776	GRMZM2G010765	0.65633	darkorange	SSIIIb-b	--	[V]	Defense mechanisms	Cellular Component: plasma membrane (GO:0005886); Biological Process: drug transmembrane transport (GO:0006855); Biological Process: response to nematode (GO:0009624); Cellular Component: plant-type vacuole membrane (GO:0009705); Biological Process: response to ethylene stimulus (GO:0009723); Biological Process: proanthocyanidin biosynthetic process (GO:0010023); Biological Process: maintenance o…	--	MATE efflux family protein 5 GN=F3L12.12 OS=Arabidopsis thaliana (Mouse-ear cress) PE=3 SV=1	putative MATE efflux family protein [Zea mays]
GRMZM5G897776	AC234526.1_FG005	0.607195	darkorange	SSIIIb-b	--	--	--	GO:0050662//coenzyme binding;GO:0003824//catalytic activity	--	--	--
GRMZM5G897776	AC185130.2_FG004	0.623056	darkorange	SSIIIb-b	--	[O]	Posttranslational modification, protein turnover, chaperones	Molecular Function: metalloendopeptidase activity (GO:0004222); Cellular Component: plasma membrane (GO:0005886); Biological Process: proteolysis (GO:0006508); Cellular Component: plastid (GO:0009536);	--	--	putative peptidase M48 family protein [Zea mays]
GRMZM2G429899	GRMZM2G093270	0.55282	plum	AGPLS1	PLATZ	--	--	Molecular Function: catalytic activity (GO:0003824);; Molecular Function: binding (GO:0005488);; Biological Process: organelle organization (GO:0006996);; Biological Process: gene expression (GO:0010467);; Cellular Component: membrane (GO:0016020);; Biological Process: RNA metabolic process (GO:0016070);; Cellular Component: intracellular membrane-bounded organelle (GO:0043231);; Cellular Compone…	--	Formin-like protein 4 (Precursor) GN=OSJNBb0078C13.8 OS=Oryza sativa subsp. japonica (Rice) PE=3 SV=1	uncharacterized protein LOC100278906 [Zea mays]
GRMZM2G429899	AF546188.1_FG006	0.671024	plum	AGPLS1	--	--	--	Molecular Function: nutrient reservoir activity (GO:0045735);;	--	Zein-alpha 19C2 (Precursor) OS=Zea mays (Maize) PE=2 SV=1	TPA: hypothetical protein ZEAMMB73_544738 [Zea mays]
GRMZM2G429899	AY530952.1_FG001	0.515849	plum	AGPLS1	--	[M]	Cell wall/membrane/envelope biogenesis	Biological Process: transition metal ion transport (GO:0000041);; Cellular Component: nucleus (GO:0005634);; Cellular Component: vacuolar membrane (GO:0005774);; Cellular Component: plasma membrane (GO:0005886);; Biological Process: anion transport (GO:0006820);; Molecular Function: mechanically-gated ion channel activity (GO:0008381);; Cellular Component: plasmodesma (GO:0009506);; Cellular Comp…	--	Mechanosensitive ion channel protein 10 GN=MSL10 OS=Arabidopsis thaliana (Mouse-ear cress) PE=1 SV=1	unknown [Zea mays]
GRMZM2G429899	GRMZM2G003002	0.629547	plum	AGPLS1	--	--	--	Cellular Component: nucleosome (GO:0000786);; Molecular Function: DNA binding (GO:0003677);; Cellular Component: nucleus (GO:0005634);; Cellular Component: nucleolus (GO:0005730);; Cellular Component: mitochondrion (GO:0005739);; Biological Process: nucleosome assembly (GO:0006334);;	K11275|1e-161|zma:542385|his1, H1	Histone H1 OS=Zea mays (Maize) PE=2 SV=2	unknown [Zea mays]
GRMZM2G429899	GRMZM2G007729	0.50006	plum	AGPLS1	--	[O]	Posttranslational modification, protein turnover, chaperones	Cellular Component: mitochondrion (GO:0005739);; Biological Process: protein folding (GO:0006457);; Biological Process: response to osmotic stress (GO:0006970);; Biological Process: response to heat (GO:0009408);; Cellular Component: plastid (GO:0009536);; Biological Process: response to high light intensity (GO:0009644);; Biological Process: response to salt stress (GO:0009651);; Biological Proc…	--	24.1 kDa heat shock protein, mitochondrial (Precursor) OS=Oryza sativa subsp. japonica (Rice) PE=2 SV=1	unknown [Zea mays]
GRMZM2G429899	GRMZM2G010831	0.535009	plum	AGPLS1	--	--	--	--	--	--	Putative uncharacterized protein [Source:UniProtKB/TrEMBL;Acc:B6TNQ2]
GRMZM2G429899	GRMZM2G014409	0.666636	plum	AGPLS1	--	--	--	--	--	WEB family protein At3g51220 GN=At3g51220 OS=Arabidopsis thaliana (Mouse-ear cress) PE=2 SV=1	hypothetical protein [Zea mays]
GRMZM2G429899	GRMZM2G043336	0.52013	plum	AGPLS1	--	--	--	Biological Process: cellular process (GO:0009987);; Cellular Component: membrane (GO:0016020);; Cellular Component: intracellular organelle part (GO:0044446);;	--	Formin-like protein 5 GN=P0453E05.107 OS=Oryza sativa subsp. japonica (Rice) PE=2 SV=2	TPA: hypothetical protein ZEAMMB73_212795 [Zea mays]
GRMZM2G429899	GRMZM2G061018	0.630832	plum	AGPLS1	--	--	--	--	--	--	Uncharacterized protein [Source:UniProtKB/TrEMBL;Acc:C0P346]
GRMZM2G429899	GRMZM2G068202	0.556645	plum	AGPLS1	--	[L]	Replication, recombination and repair	Biological Process: polysaccharide biosynthetic process (GO:0000271);; Molecular Function: protein binding (GO:0005515);; Cellular Component: extracellular region (GO:0005576);; Cellular Component: plasma membrane (GO:0005886);; Biological Process: tryptophan catabolic process (GO:0006569);; Biological Process: defense response (GO:0006952);; Cellular Component: plant-type cell wall (GO:0009505);…	--	Gibberellin-regulated protein 3 (Precursor) GN=GASA3 OS=Arabidopsis thaliana (Mouse-ear cress) PE=2 SV=1	TPA: gibberellin-regulated protein 2 [Zea mays]
GRMZM2G429899	GRMZM2G087144	0.66863	plum	AGPLS1	--	--	--	--		--	--
GRMZM2G429899	GRMZM2G097620	0.704231	plum	AGPLS1	--	--	--	GO:0051082//unfolded protein bindingGO:0006457//protein folding;GO:0006457//protein folding		--	Uncharacterized protein [Source:UniProtKB/TrEMBL;Acc:K7V5G2]
GRMZM2G429899	GRMZM2G101268	0.579306	plum	AGPLS1	--	--	--	Cellular Component: nucleosome (GO:0000786);; Molecular Function: DNA binding (GO:0003677);; Cellular Component: nucleolus (GO:0005730);; Biological Process: nucleosome assembly (GO:0006334);; Cellular Component: chloroplast (GO:0009507);; Molecular Function: protein heterodimerization activity (GO:0046982);;	--	Histone H2B.2 OS=Zea mays (Maize) PE=2 SV=3	TPA: hypothetical protein ZEAMMB73_266052 [Zea mays]
GRMZM2G429899	GRMZM2G107417	0.540601	plum	AGPLS1	--	--	--	Biological Process: photosystem II assembly (GO:0010207);; Cellular Component: membrane (GO:0016020);;	--	--	TPA: hypothetical protein ZEAMMB73_333765 [Zea mays]
GRMZM2G429899	GRMZM2G116079	0.571887	plum	AGPLS1	--	--	--	Molecular Function: nucleic acid binding (GO:0003676);; Molecular Function: catalytic activity (GO:0003824);; Biological Process: response to stress (GO:0006950);; Molecular Function: zinc ion binding (GO:0008270);; Biological Process: response to temperature stimulus (GO:0009266);; Biological Process: post-embryonic development (GO:0009791);; Biological Process: response to inorganic substance (…	--	Cold shock domain-containing protein 4 GN=F26H11.18 OS=Arabidopsis thaliana (Mouse-ear cress) PE=1 SV=1	unknown [Zea mays]
GRMZM2G429899	GRMZM2G116167	0.69393	plum	AGPLS1	--	[M]	Cell wall/membrane/envelope biogenesis	Cellular Component: membrane (GO:0016020);; Cellular Component: cytoplasmic membrane-bounded vesicle (GO:0016023);;	--	Lipid transfer-like protein VAS (Precursor) GN=VAS OS=Arabidopsis thaliana (Mouse-ear cress) PE=2 SV=1	hypothetical protein ZEAMMB73_384057 [Zea mays]
GRMZM2G429899	GRMZM2G118462	0.527926	plum	AGPLS1	--	[G]	Carbohydrate transport and metabolism	Molecular Function: catalytic activity (GO:0003824);; Molecular Function: alpha,alpha-trehalose-phosphate synthase (UDP-forming) activity (GO:0003825);; Molecular Function: trehalose-phosphatase activity (GO:0004805);; Cellular Component: nucleus (GO:0005634);; Cellular Component: mitochondrion (GO:0005739);; Cellular Component: cytosol (GO:0005829);; Biological Process: trehalose biosynthetic pr…	K01087|0.0|sbi:SORBI_03g034640|hypothetical protein	Probable alpha,alpha-trehalose-phosphate synthase [UDP-forming] 7 GN=T2D23.11 OS=Arabidopsis thaliana (Mouse-ear cress) PE=1 SV=1	unknown [Zea mays]
GRMZM2G429899	GRMZM2G120271	0.570586	plum	AGPLS1	--	--	--	--		--	Uncharacterized protein [Source:UniProtKB/TrEMBL;Acc:B4FLN0]
GRMZM2G429899	GRMZM2G154954	0.617681	plum	AGPLS1	--	--	--	Cellular Component: cell wall (GO:0005618);; Cellular Component: cytoplasmic membrane-bounded vesicle (GO:0016023);; Cellular Component: intracellular membrane-bounded organelle (GO:0043231);;	--	Glycine-rich cell wall structural protein (Precursor) GN=At3g17050 OS=Arabidopsis thaliana (Mouse-ear cress) PE=4 SV=2	glycine-rich protein3 [Zea mays]
GRMZM2G429899	GRMZM2G319649	0.564719	plum	AGPLS1	--	--	--	Molecular Function: ATP binding (GO:0005524);; Cellular Component: vacuolar membrane (GO:0005774);; Cellular Component: endoplasmic reticulum (GO:0005783);; Cellular Component: Golgi apparatus (GO:0005794);; Biological Process: response to stress (GO:0006950);; Cellular Component: chloroplast (GO:0009507);; Biological Process: response to abiotic stimulus (GO:0009628);; Cellular Component: membra…	--	Heat shock 70 kDa protein 17 (Precursor) OS=Arabidopsis thaliana (Mouse-ear cress) PE=2 SV=1	hypothetical protein ZEAMMB73_290863, partial [Zea mays]
GRMZM2G429899	GRMZM2G392116	0.681993	plum	AGPLS1	--	--	--	--		--	Uncharacterized protein [Source:UniProtKB/TrEMBL;Acc:B6SZB6]
GRMZM2G429899	GRMZM2G396846	0.548925	plum	AGPLS1	--	[BK]	--	Molecular Function: catalytic activity (GO:0003824);; Molecular Function: binding (GO:0005488);; Biological Process: multicellular organismal development (GO:0007275);; Biological Process: RNA metabolic process (GO:0016070);; Cellular Component: intracellular membrane-bounded organelle (GO:0043231);; Biological Process: positive regulation of cellular process (GO:0048522);; Biological Process: an…	--	Transcription factor GTE2 GN=GTE2 OS=Arabidopsis thaliana (Mouse-ear cress) PE=2 SV=2	bromodomain containing protein [Zea mays]
GRMZM2G429899	GRMZM2G542272	0.57254	plum	AGPLS1	--	[J]	Translation, ribosomal structure and biogenesis	Molecular Function: binding (GO:0005488);; Biological Process: response to stress (GO:0006950);; Cellular Component: plastid (GO:0009536);; Biological Process: cellular process (GO:0009987);; Cellular Component: cytoplasmic membrane-bounded vesicle (GO:0016023);; Cellular Component: intracellular part (GO:0044424);;	--	Anther-specific proline-rich protein APG (Fragment) GN=APG OS=Brassica napus (Rape) PE=2 SV=1	hypothetical protein ZEAMMB73_688140, partial [Zea mays]
GRMZM2G429899	GRMZM2G701441	0.503189	plum	AGPLS1	--	--	--	--	--	--	TPA: hypothetical protein ZEAMMB73_083871 [Zea mays]
GRMZM2G429899	GRMZM5G813768	0.776121	plum	AGPLS1	--	--	--	--		--	Uncharacterized protein [Source:UniProtKB/TrEMBL;Acc:K7VCS6]
GRMZM2G429899	GRMZM5G837108	0.637817	plum	AGPLS1	--	--	--	GO:0016021//integral component of membrane;GO:0005743//mitochondrial inner membrane;GO:0016021//integral component of membrane;GO:0005743//mitochondrial inner membraneGO:0005215//transporter activity;GO:0005215//transporter activityGO:0055085//transmembrane transport;GO:0055085//transmembrane transport		--	--
GRMZM2G429899	GRMZM5G847216	0.705499	plum	AGPLS1	--	--	--	--	--	Arginine/serine-rich protein 45 GN=F19K19.9 OS=Arabidopsis thaliana (Mouse-ear cress) PE=1 SV=1	TPA: hypothetical protein ZEAMMB73_194088 [Zea mays]
GRMZM2G429899	GRMZM5G861077	0.509659	plum	AGPLS1	--	--	--	Cellular Component: mitochondrion (GO:0005739);; Cellular Component: cytoplasmic membrane-bounded vesicle (GO:0016023);; Biological Process: cellular component organization (GO:0016043);; Molecular Function: kinase activity (GO:0016301);; Biological Process: phosphorylation (GO:0016310);; Molecular Function: hydrolase activity (GO:0016787);; Cellular Component: intrinsic to membrane (GO:0031224);…	--	Peptide-N4-(N-acetyl-beta-glucosaminyl)asparagine amidase A heavy chain OS=Prunus dulcis (Almond) PE=1 SV=2	hypothetical protein ZEAMMB73_767262 [Zea mays]
GRMZM2G429899	Putative_gene_2368	0.67453	plum	AGPLS1	--	--	--	--	--	--	TPA: hypothetical protein ZEAMMB73_621713 [Zea mays]
GRMZM2G429899	Putative_gene_9918	0.612154	plum	AGPLS1	--	--	--	--	--	--	transposon protein, putative, CACTA, En/Spm sub-class [Oryza sativa Japonica Group]
GRMZM2G391936	Putative_gene_8866	0.694091	AGPLS24	AGPLS4	--	[G]	Carbohydrate transport and metabolism	Biological Process: maltose metabolic process (GO:0000023); Biological Process: polysaccharide catabolic process (GO:0000272); Cellular Component: chromatin (GO:0000785); Molecular Function: glucose-6-phosphate isomerase activity (GO:0004347); Molecular Function: ATP binding (GO:0005524); Cellular Component: nucleus (GO:0005634); Cellular Component: mitochondrion (GO:0005739); Cellular Component:…	--	Glucose-6-phosphate isomerase 1, chloroplastic (Precursor) GN=F22K18.180 OS=Arabidopsis thaliana (Mouse-ear cress) PE=1 SV=1	uncharacterized protein LOC100279646 [Zea mays]
GRMZM2G391936	Putative_gene_8759	0.523636	AGPLS23	AGPLS4	--	[A]	RNA processing and modification	Molecular Function: snRNA binding (GO:0017069);	K12856|9e-66|sbi:SORBI_10g004680|hypothetical protein	--	Pre-mRNA-processing-splicing factor 8 AltName: Full=Splicing factor Prp8 [Rhizoctonia solani AG-1 IB]
GRMZM2G391936	Putative_gene_4617	0.576904	AGPLS21	AGPLS4	--	[O]	Posttranslational modification, protein turnover, chaperones	Molecular Function: protein binding (GO:0005515); Cellular Component: cell wall (GO:0005618); Cellular Component: vacuolar membrane (GO:0005774); Cellular Component: endoplasmic reticulum lumen (GO:0005788); Cellular Component: Golgi apparatus (GO:0005794); Cellular Component: cytosol (GO:0005829); Cellular Component: plasma membrane (GO:0005886); Biological Process: protein folding (GO:0006457);…	--	Luminal-binding protein 1 (Fragment) GN=BIP1 OS=Nicotiana tabacum (Common tobacco) PE=1 SV=1	unknown [Zea mays]
GRMZM2G391936	Putative_gene_450	0.574764	AGPLS20	AGPLS4	--	--	--	Molecular Function: DNA binding (GO:0003677); Cellular Component: nucleus (GO:0005634); Molecular Function: zinc ion binding (GO:0008270); Biological Process: cellular process (GO:0009987); Cellular Component: intracellular membrane-bounded organelle (GO:0043231); Cellular Component: cell periphery (GO:0071944);	--	Homeobox protein knotted-1-like 4 OS=Oryza sativa subsp. japonica (Rice) PE=2 SV=1	unknown [Zea mays]
GRMZM2G391936	Putative_gene_26	0.72116	AGPLS19	AGPLS4	--	--	--	--	--	--	--
GRMZM2G391936	GRMZM2G033267	0.809787	AGPLS77	AGPLS4	Orphans	--	--	GO:0005886//plasma membrane	--	--	Uncharacterized protein [Source:UniProtKB/TrEMBL;Acc:B4F8Q3]
GRMZM2G391936	AC211478.3_FG004	0.712182	AGPLS58	AGPLS4	NAC	[E]	Amino acid transport and metabolism	Biological Process: mRNA splicing, via spliceosome (GO:0000398);; Biological Process: RNA methylation (GO:0001510);; Molecular Function: DNA binding (GO:0003677);; Molecular Function: sequence-specific DNA binding transcription factor activity (GO:0003700);; Cellular Component: small nucleolar ribonucleoprotein complex (GO:0005732);; Cellular Component: cytosol (GO:0005829);; Biological Process: …	--	NAC domain-containing protein 21/22 OS=Arabidopsis thaliana (Mouse-ear cress) PE=1 SV=2	TPA: putative NAC domain transcription factor superfamily protein [Zea mays]
GRMZM2G391936	GRMZM2G049695	0.547499	AGPLS80	AGPLS4	MYB_related	--	--	Molecular Function: nucleic acid binding (GO:0003676);; Cellular Component: nucleus (GO:0005634);; Biological Process: transcription, DNA-dependent (GO:0006351);; Biological Process: flower development (GO:0009908);; Biological Process: determination of dorsal/ventral asymmetry (GO:0048262);; Biological Process: regulation of cellular process (GO:0050794);;	--	Transcription factor MYB1R1 OS=Solanum tuberosum (Potato) PE=2 SV=1	putative MYB DNA-binding domain superfamily protein [Zea mays]
GRMZM2G391936	GRMZM2G178102	0.537116	AGPLS51	AGPLS4	HB-HD-ZIP	--	--	Molecular Function: sequence-specific DNA binding transcription factor activity (GO:0003700);; Molecular Function: protein binding (GO:0005515);; Cellular Component: nucleus (GO:0005634);; Biological Process: regulation of transcription, DNA-dependent (GO:0006355);; Biological Process: cellular response to nitrogen starvation (GO:0006995);; Biological Process: sister chromatid cohesion (GO:000706…	--	Homeobox-leucine zipper protein HOX33 GN=HOX33 OS=Oryza sativa subsp. japonica (Rice) PE=2 SV=1	TPA: putative homeobox/lipid-binding domain family protein [Zea mays]
GRMZM2G391936	AC234160.1_FG003	0.61839	AGPLS59	AGPLS4	--	[G]	Carbohydrate transport and metabolism	Molecular Function: glucan exo-1,3-beta-glucosidase activity (GO:0004338);; Molecular Function: beta-galactosidase activity (GO:0004565);; Molecular Function: beta-mannosidase activity (GO:0004567);; Cellular Component: mitochondrion (GO:0005739);; Biological Process: carbohydrate metabolic process (GO:0005975);; Molecular Function: zinc ion binding (GO:0008270);; Cellular Component: plant-type c…	K05350|0.0|osa:4324050|Os01g0508000	Beta-glucosidase 1 (Precursor) GN=OSJNBa0094H06.33 OS=Oryza sativa subsp. japonica (Rice) PE=2 SV=1	hypothetical protein ZEAMMB73_091278 [Zea mays]
GRMZM2G391936	GRMZM2G001221	0.643995	AGPLS60	AGPLS4	--	--	--	Biological Process: polysaccharide biosynthetic process (GO:0000271);; Molecular Function: calcium-dependent protein serine/threonine phosphatase activity (GO:0004723);; Molecular Function: calcium ion binding (GO:0005509);; Biological Process: detection of calcium ion (GO:0005513);; Molecular Function: protein binding (GO:0005515);; Cellular Component: cytoplasm (GO:0005737);; Cellular Component…	--	Calcineurin B-like protein 4 OS=Oryza sativa subsp. japonica (Rice) PE=1 SV=1	LOC100283705 [Zea mays]
GRMZM2G391936	GRMZM2G003384	0.510437	AGPLS62	AGPLS4	--	[J]	Translation, ribosomal structure and biogenesis	Biological Process: RNA methylation (GO:0001510);; Molecular Function: structural constituent of ribosome (GO:0003735);; Cellular Component: nucleolus (GO:0005730);; Cellular Component: endoplasmic reticulum (GO:0005783);; Cellular Component: plasma membrane (GO:0005886);; Biological Process: translation (GO:0006412);; Cellular Component: plasmodesma (GO:0009506);; Cellular Component: chloroplast…	K02934|1e-149|sbi:SORBI_04g024500|hypothetical protein	60S ribosomal protein L6 GN=RPL6 OS=Mesembryanthemum crystallinum (Common ice plant) PE=2 SV=1	60S ribosomal protein L6 [Zea mays]
GRMZM2G391936	GRMZM2G005339	0.804365	AGPLS64	AGPLS4	--	--	--	GO:0005801//cisGolgi network;GO:0005801//cisGolgi network;GO:0005801//cisGolgi network;GO:0005801//cisGolgi networkGO:0006810//transport;GO:0006888//ER to Golgi vesiclemediated transport;GO:0006888//ER to Golgi vesiclemediated transport;GO:0006810//transport;GO:0006888//ER to Golgi vesiclemediated transport;GO:0006888//ER to Golgi vesiclemediated transport	--	--	Trafficking protein particle complex subunit 4; Uncharacterized protein [Source:UniProtKB/TrEMBL;Acc:B4FEQ9]
GRMZM2G391936	GRMZM2G008474	0.572603	AGPLS65	AGPLS4	--	--	--	--	--	--	hypothetical protein ZEAMMB73_896163 [Zea mays]
GRMZM2G391936	GRMZM2G010091	0.511001	AGPLS66	AGPLS4	--	[RTKL]	--	Molecular Function: protein serine/threonine kinase activity (GO:0004674);; Molecular Function: calcium ion binding (GO:0005509);; Molecular Function: ATP binding (GO:0005524);; Biological Process: protein phosphorylation (GO:0006468);; Biological Process: biosynthetic process (GO:0009058);; Biological Process: response to fungus (GO:0009620);; Biological Process: anatomical structure morphogenes…	--	Wall-associated receptor kinase 2 (Precursor) GN=WAK2 OS=Arabidopsis thaliana (Mouse-ear cress) PE=1 SV=1	putative wall-associated receptor protein kinase family protein [Zea mays]
GRMZM2G391936	GRMZM2G010973	0.647216	AGPLS67	AGPLS4	--	--	--	Molecular Function: catalytic activity (GO:0003824);; Molecular Function: binding (GO:0005488);; Cellular Component: plant-type cell wall (GO:0009505);; Cellular Component: plasmodesma (GO:0009506);; Cellular Component: plastid (GO:0009536);; Biological Process: flower development (GO:0009908);; Biological Process: cellular component organization (GO:0016043);; Biological Process: cell differenti…	--	Pollen-specific leucine-rich repeat extensin-like protein 2 (Precursor) GN=PEX2 OS=Arabidopsis thaliana (Mouse-ear cress) PE=1 SV=1	hypothetical protein ZEAMMB73_712860 [Zea mays]
GRMZM2G391936	GRMZM2G019958	0.517027	AGPLS69	AGPLS4	--	--	--	Molecular Function: peroxidase activity (GO:0004601);; Cellular Component: chloroplast stroma (GO:0009570);; Molecular Function: peroxiredoxin activity (GO:0051920);; Biological Process: oxidation-reduction process (GO:0055114);;	--	Thioredoxin-like protein AAED1, chloroplastic (Precursor) GN=At2g37240 OS=Arabidopsis thaliana (Mouse-ear cress) PE=2 SV=2	unknown [Zea mays]
GRMZM2G391936	GRMZM2G021331	0.515059	AGPLS70	AGPLS4	--	[C]	Energy production and conversion	Molecular Function: copper ion binding (GO:0005507);; Molecular Function: ATP binding (GO:0005524);; Cellular Component: nucleolus (GO:0005730);; Cellular Component: mitochondrial respiratory chain complex I (GO:0005747);; Cellular Component: mitochondrial proton-transporting ATP synthase, catalytic core (GO:0005754);; Cellular Component: Golgi apparatus (GO:0005794);; Cellular Component: cytosol…	K02133|0.0|zma:100285442|ATP synthase beta chain	ATP synthase subunit beta, mitochondrial (Precursor) GN=ATPB OS=Zea mays (Maize) PE=1 SV=1	ATP synthase subunit beta family protein [Zea mays]
GRMZM2G391936	GRMZM2G022506	0.538819	AGPLS71	AGPLS4	--	--	--	--	--	--	uncharacterized protein LOC100191215 [Zea mays]
GRMZM2G391936	GRMZM2G023220	0.705669	AGPLS72	AGPLS4	--	--	--	GO:0003824//catalytic activity;GO:0003824//catalytic activityGO:0008152//metabolic process	--	--	Uncharacterized protein [Source:UniProtKB/TrEMBL;Acc:C0P7Z1]
GRMZM2G391936	GRMZM2G023520	0.604952	AGPLS73	AGPLS4	--	[K]	Transcription	Molecular Function: binding (GO:0005488);; Cellular Component: nucleus (GO:0005634);; Biological Process: cellular process (GO:0009987);; Cellular Component: membrane (GO:0016020);; Cellular Component: cytoplasmic membrane-bounded vesicle (GO:0016023);; Cellular Component: intracellular organelle part (GO:0044446);; Cellular Component: cell periphery (GO:0071944);;	--	Protein IQ-DOMAIN 14 GN=IQD14 OS=Arabidopsis thaliana (Mouse-ear cress) PE=1 SV=1	hypothetical protein ZEAMMB73_543053 [Zea mays]
GRMZM2G391936	GRMZM2G026391	0.703974	AGPLS74	AGPLS4	--	[S]	--	Cellular Component: vacuolar membrane (GO:0005774);; Cellular Component: plasma membrane (GO:0005886);; Biological Process: ion transport (GO:0006811);; Biological Process: iron ion transport (GO:0006826);; Biological Process: oligopeptide transport (GO:0006857);; Biological Process: amino acid transport (GO:0006865);; Cellular Component: plastid (GO:0009536);; Biological Process: response to nem…	--	Probable metal-nicotianamine transporter YSL16 GN=OSJNBb0103I08.15 OS=Oryza sativa subsp. japonica (Rice) PE=2 SV=2	hypothetical protein ZEAMMB73_172012 [Zea mays]
GRMZM2G391936	GRMZM2G028007	0.642564	AGPLS75	AGPLS4	--	[J]	Translation, ribosomal structure and biogenesis	Biological Process: RNA processing (GO:0006396);; Biological Process: metabolic process (GO:0008152);; Cellular Component: plastid (GO:0009536);; Molecular Function: hydrolase activity (GO:0016787);; Cellular Component: nuclear lumen (GO:0031981);; Biological Process: regulation of cellular process (GO:0050794);; Biological Process: response to stimulus (GO:0050896);;	--	Arginine/serine-rich protein 45 GN=F19K19.9 OS=Arabidopsis thaliana (Mouse-ear cress) PE=1 SV=1	hypothetical protein ZEAMMB73_135376 [Zea mays]
GRMZM2G391936	GRMZM2G031504	0.671489	AGPLS76	AGPLS4	--	--	--	--	--	--	uncharacterized protein LOC100277742 [Zea mays]
GRMZM2G391936	GRMZM2G052750	0.523665	AGPLS81	AGPLS4	--	--	--	--	--	--	--
GRMZM2G391936	GRMZM5G879178	0.788612	AGPLS17	AGPLS4	--	--	--	Molecular Function: binding (GO:0005488); Biological Process: defense response (GO:0006952); Molecular Function: ADP binding (GO:0043531);	--	Putative disease resistance protein At3g14460 GN=At3g14460 OS=Arabidopsis thaliana (Mouse-ear cress) PE=3 SV=1	disease resistance analog PIC20 [Zea mays]
GRMZM2G391936	GRMZM2G086285	0.618114	AGPLS83	AGPLS4	--	[H]	Coenzyme transport and metabolism	Molecular Function: catalytic activity (GO:0003824);; Cellular Component: plastid (GO:0009536);;	K14652|2e-25|sbi:SORBI_07g029180|hypothetical protein	GTP cyclohydrolase-2 (Precursor) OS=Oryza sativa subsp. japonica (Rice) PE=2 SV=1	TPA: hypothetical protein ZEAMMB73_110417 [Zea mays]
GRMZM2G391936	GRMZM2G087896	0.636705	AGPLS84	AGPLS4	--	--	--	GO:0004142//diacylglycerol cholinephosphotransferase activityGO:0006657//CDPcholine pathway;GO:0046470//phosphatidylcholine metabolic process		--	Uncharacterized protein [Source:UniProtKB/TrEMBL;Acc:K7UFM0]
GRMZM2G391936	GRMZM2G089102	0.615218	AGPLS85	AGPLS4	--	--	--	Cellular Component: nucleus (GO:0005634);; Biological Process: metabolic process (GO:0008152);; Molecular Function: amino acid binding (GO:0016597);;	--	Arginine/serine-rich protein 45 GN=F19K19.9 OS=Arabidopsis thaliana (Mouse-ear cress) PE=1 SV=1	TPA: hypothetical protein ZEAMMB73_416104 [Zea mays]
GRMZM2G391936	GRMZM2G091031	0.657944	AGPLS86	AGPLS4	--	--	--	--		--	--
GRMZM2G391936	GRMZM2G091643	0.547125	AGPLS27	AGPLS4	--	[IQ]	--	Molecular Function: fatty-acyl-CoA synthase activity (GO:0004321);; Molecular Function: ATP binding (GO:0005524);; Cellular Component: peroxisome (GO:0005777);; Cellular Component: plastid (GO:0009536);; Biological Process: jasmonic acid biosynthetic process (GO:0009695);; Biological Process: auxin metabolic process (GO:0009850);; Molecular Function: ligase activity (GO:0016874);; Molecular Funct…	--	4-coumarate--CoA ligase-like 7 GN=P0474B11.33 OS=Oryza sativa subsp. japonica (Rice) PE=2 SV=1	TPA: putative AMP-dependent synthetase and ligase superfamily protein [Zea mays]
GRMZM2G391936	GRMZM2G092256	0.543463	AGPLS28	AGPLS4	--	--	--	Cellular Component: vacuole (GO:0005773);; Cellular Component: membrane (GO:0016020);; Cellular Component: cytoplasmic membrane-bounded vesicle (GO:0016023);;	--	--	hypothetical protein [Zea mays]
GRMZM2G391936	GRMZM2G105233	0.529085	AGPLS29	AGPLS4	--	--	--	--	--	--	TPA: hypothetical protein ZEAMMB73_729449 [Zea mays]
GRMZM2G391936	GRMZM2G109159	0.57094	AGPLS30	AGPLS4	--	--	--	Cellular Component: plastid (GO:0009536);;	--	Reticulon-like protein B17 GN=RTNLB17 OS=Arabidopsis thaliana (Mouse-ear cress) PE=2 SV=1	uncharacterized protein LOC100191247 [Zea mays]
GRMZM2G391936	GRMZM2G111411	0.60773	AGPLS31	AGPLS4	--	--	--	GO:0046907//intracellular transport;GO:0046907//intracellular transport;GO:0046907//intracellular transport;GO:0046907//intracellular transport		--	Ran-binding protein 1; Uncharacterized protein [Source:UniProtKB/TrEMBL;Acc:B6T5R1]
GRMZM2G391936	GRMZM2G125516	0.568135	AGPLS33	AGPLS4	--	--	--	Cellular Component: cytoplasmic membrane-bounded vesicle (GO:0016023);;	--	--	uncharacterized protein LOC100279515 precursor [Zea mays]
GRMZM2G391936	GRMZM2G130239	0.593191	AGPLS36	AGPLS4	--	--	--	Cellular Component: mitochondrion (GO:0005739);;	--	--	Transposon protein CACTA, En/Spm sub-class [Zea mays]
GRMZM2G391936	GRMZM2G138727	0.523658	AGPLS39	AGPLS4	--	--	--	Cellular Component: vacuole (GO:0005773);; Biological Process: response to stress (GO:0006950);; Biological Process: response to abiotic stimulus (GO:0009628);; Biological Process: anatomical structure morphogenesis (GO:0009653);; Biological Process: post-embryonic development (GO:0009791);; Biological Process: response to organic substance (GO:0010033);; Cellular Component: aleurone grain membra…	--	Glutelin-2 (Precursor) OS=Zea mays (Maize) PE=1 SV=1	glutelin-2 precursor [Zea mays]
GRMZM2G391936	GRMZM2G140805	0.51068	AGPLS40	AGPLS4	--	[GER]	--	Molecular Function: protein binding (GO:0005515);; Cellular Component: extracellular region (GO:0005576);; Cellular Component: mitochondrion (GO:0005739);; Cellular Component: plasma membrane (GO:0005886);; Cellular Component: cell cortex (GO:0005938);; Biological Process: Golgi to vacuole transport (GO:0006896);; Cellular Component: chloroplast (GO:0009507);; Biological Process: response to abio…	--	WAT1-related protein At5g07050 GN=At5g07050 OS=Arabidopsis thaliana (Mouse-ear cress) PE=2 SV=1	nodulin-like protein [Zea mays]
GRMZM2G391936	GRMZM2G143142	0.804079	AGPLS41	AGPLS4	--	--	--	--		--	Putative uncharacterized protein [Source:UniProtKB/TrEMBL;Acc:B6TXY7]
GRMZM2G391936	GRMZM2G146978	0.637837	AGPLS43	AGPLS4	--	--	--	--		--	Uncharacterized protein [Source:UniProtKB/TrEMBL;Acc:C4J945]
GRMZM2G391936	GRMZM2G152175	0.722225	AGPLS44	AGPLS4	--	[MG]	--	Molecular Function: nucleotide binding (GO:0000166);; Molecular Function: RNA binding (GO:0003723);; Molecular Function: protein binding (GO:0005515);; Cellular Component: nucleus (GO:0005634);; Cellular Component: endoplasmic reticulum (GO:0005783);; Biological Process: RNA processing (GO:0006396);; Biological Process: response to osmotic stress (GO:0006970);; Biological Process: organelle organ…	--	Dihydroflavonol-4-reductase GN=F OS=Callistephus chinensis (China aster) PE=2 SV=1	dihydroflavonol-4-reductase [Zea mays]
GRMZM2G391936	GRMZM2G153683	0.641777	AGPLS45	AGPLS4	--	--	--	GO:0009507//chloroplast;GO:0009504//cell plateGO:0009737//response to abscisic acid;GO:0000911//cytokinesis by cell plate formation;GO:0009612//response to mechanical stimulus;GO:0051707//response to other organism		--	Uncharacterized protein [Source:UniProtKB/TrEMBL;Acc:B4FMD5]
GRMZM2G391936	GRMZM2G162086	0.542259	AGPLS47	AGPLS4	--	[RTKL]	--	Biological Process: response to reactive oxygen species (GO:0000302);; Molecular Function: protein serine/threonine kinase activity (GO:0004674);; Molecular Function: protein serine/threonine/tyrosine kinase activity (GO:0004712);; Molecular Function: binding (GO:0005488);; Molecular Function: ATP binding (GO:0005524);; Cellular Component: nucleus (GO:0005634);; Biological Process: protein phosph…	--	Serine/threonine-protein kinase AFC2 GN=AFC2 OS=Arabidopsis thaliana (Mouse-ear cress) PE=1 SV=1	TPA: putative protein kinase superfamily protein [Zea mays]
GRMZM2G391936	GRMZM2G164563	0.512298	AGPLS48	AGPLS4	--	--	--	--		--	Uncharacterized protein [Source:UniProtKB/TrEMBL;Acc:K7TPJ3]
GRMZM2G391936	GRMZM2G171736	0.567016	AGPLS49	AGPLS4	--	[L]	Replication, recombination and repair	Molecular Function: DNA photolyase activity (GO:0003913);; Molecular Function: protein kinase activity (GO:0004672);; Molecular Function: ATP binding (GO:0005524);; Cellular Component: nucleus (GO:0005634);; Cellular Component: cytoplasm (GO:0005737);; Biological Process: DNA repair (GO:0006281);; Biological Process: response to water deprivation (GO:0009414);; Biological Process: detection of li…	K12118|1e-114|zma:100384475|siu50817b	Cryptochrome-1 OS=Arabidopsis thaliana (Mouse-ear cress) PE=1 SV=2	TPA: hypothetical protein ZEAMMB73_760455 [Zea mays]
GRMZM2G391936	GRMZM2G303775	0.531152	AGPLS52	AGPLS4	--	--	--	Molecular Function: binding (GO:0005488);; Cellular Component: nucleus (GO:0005634);; Cellular Component: mitochondrion (GO:0005739);; Biological Process: metabolic process (GO:0008152);; Cellular Component: plastid (GO:0009536);; Molecular Function: hydrolase activity (GO:0016787);; Biological Process: actin nucleation (GO:0045010);; Biological Process: barbed-end actin filament capping (GO:0051…	--	Vegetative cell wall protein gp1 (Precursor) GN=GP1 OS=Chlamydomonas reinhardtii (Chlamydomonas smithii) PE=2 SV=1	hypothetical protein ZEAMMB73_292734 [Zea mays]
GRMZM2G391936	GRMZM2G305066	0.806427	AGPLS53	AGPLS4	--	--	--	GO:0000166//nucleotide binding;GO:0005524//ATP binding;GO:0004672//protein kinase activity;GO:0004674//protein serine/threonine kinase activity;GO:0016301//kinase activity;GO:0016772//transferase activity, transferring phosphoruscontaining groups;GO:0005524//ATP binding;GO:0004674//protein serine/threonine kinase activityGO:0006468//protein phosphorylation;GO:0016310//phosphorylation		--	Putative MAPKKK family protein kinase [Source:UniProtKB/TrEMBL;Acc:K7VKT3]
GRMZM2G391936	GRMZM2G369721	0.51112	AGPLS55	AGPLS4	--	[I]	Lipid transport and metabolism	Molecular Function: carboxylesterase activity (GO:0004091);; Molecular Function: binding (GO:0005488);; Cellular Component: cytosol (GO:0005829);; Biological Process: defense response (GO:0006952);; Biological Process: metabolic process (GO:0008152);; Biological Process: response to abiotic stimulus (GO:0009628);; Biological Process: anatomical structure morphogenesis (GO:0009653);; Biological Pr…	--	Probable carboxylesterase 12 GN=CXE12 OS=Arabidopsis thaliana (Mouse-ear cress) PE=2 SV=1	hypothetical protein ZEAMMB73_202986 [Zea mays]
GRMZM2G391936	GRMZM2G383122	0.718049	AGPLS56	AGPLS4	--	--	--	Molecular Function: protein serine/threonine kinase activity (GO:0004674);; Molecular Function: ATP binding (GO:0005524);; Cellular Component: nucleus (GO:0005634);; Cellular Component: mitochondrion (GO:0005739);; Cellular Component: plasma membrane (GO:0005886);; Biological Process: protein phosphorylation (GO:0006468);; Biological Process: water transport (GO:0006833);; Biological Process: apo…	--	BAG family molecular chaperone regulator 1 GN=BAG1 OS=Arabidopsis thaliana (Mouse-ear cress) PE=1 SV=1	TPA: hypothetical protein ZEAMMB73_387459 [Zea mays]
GRMZM2G391936	GRMZM2G398736	0.612145	AGPLS4	AGPLS4	--	--	--	GO:0005634//nucleus;GO:0005634//nucleus;GO:0005634//nucleus;GO:0005634//nucleusGO:0016301//kinase activity;GO:0016301//kinase activityGO:0016310//phosphorylation;GO:0007049//cell cycle;GO:0007049//cell cycle;GO:0007049//cell cycle;GO:0007049//cell cycle		--	CDK-activating kinase assembly factor MAT1 family protein [Source:UniProtKB/TrEMBL;Acc:B6TUE1]
GRMZM2G391936	GRMZM2G459746	0.633853	AGPLS6	AGPLS4	--	--	--	Molecular Function: nucleotide binding (GO:0000166);; Molecular Function: RNA binding (GO:0003723);; Molecular Function: protein binding (GO:0005515);; Biological Process: nucleobase-containing compound metabolic process (GO:0006139);; Biological Process: cellular catabolic process (GO:0044248);; Biological Process: small molecule metabolic process (GO:0044281);; Cellular Component: intracellular…	--	Protein MEI2-like 4 OS=Oryza sativa subsp. japonica (Rice) PE=2 SV=1	hypothetical protein ZEAMMB73_657604, partial [Zea mays]
GRMZM2G391936	GRMZM2G465860	0.623905	AGPLS7	AGPLS4	--	--	--	--		--	--
GRMZM2G391936	GRMZM2G477503	0.552276	AGPLS8	AGPLS4	--	[M]	Cell wall/membrane/envelope biogenesis	Biological Process: unsaturated fatty acid biosynthetic process (GO:0006636);; Cellular Component: chloroplast envelope (GO:0009941);; Biological Process: chlorophyll biosynthetic process (GO:0015995);; Biological Process: cellular response to phosphate starvation (GO:0016036);; Biological Process: carotenoid biosynthetic process (GO:0016117);; Biological Process: isopentenyl diphosphate biosynth…	K06119|0.0|zma:100277683|hypothetical protein LOC100277683	Starch synthase 2, chloroplastic/amyloplastic (Precursor) GN=SS2 OS=Arabidopsis thaliana (Mouse-ear cress) PE=2 SV=1	hypothetical protein ZEAMMB73_479455 [Zea mays]
GRMZM2G391936	GRMZM5G811593	0.519686	AGPLS9	AGPLS4	--	[E]	Amino acid transport and metabolism	Molecular Function: transporter activity (GO:0005215);; Molecular Function: protein binding (GO:0005515);; Cellular Component: Golgi apparatus (GO:0005794);; Cellular Component: plasma membrane (GO:0005886);; Biological Process: polysaccharide metabolic process (GO:0005976);; Biological Process: oligopeptide transport (GO:0006857);; Biological Process: lipid transport (GO:0006869);; Biological Pr…	--	Peptide transporter PTR2 GN=F14H20.11 OS=Arabidopsis thaliana (Mouse-ear cress) PE=1 SV=1	TPA: low affinity nitrate transporter isoform 1 [Zea mays]
GRMZM2G391936	GRMZM5G826194	0.585866	AGPLS12	AGPLS4	--	[O]	Posttranslational modification, protein turnover, chaperones	Molecular Function: copper ion binding (GO:0005507);; Cellular Component: mitochondrion (GO:0005739);; Cellular Component: vacuole (GO:0005773);; Cellular Component: peroxisome (GO:0005777);; Cellular Component: cytosol (GO:0005829);; Cellular Component: plasma membrane (GO:0005886);; Biological Process: toxin catabolic process (GO:0009407);; Cellular Component: chloroplast stroma (GO:0009570);; …	--	Glutathione S-transferase DHAR3, chloroplastic (Precursor) GN=DHAR3 OS=Arabidopsis thaliana (Mouse-ear cress) PE=1 SV=1	unknown [Zea mays]
GRMZM2G391936	GRMZM5G838812	0.568605	AGPLS13	AGPLS4	--	--	--	Cellular Component: intracellular membrane-bounded organelle (GO:0043231);; Cellular Component: cytoplasmic part (GO:0044444);;	--	Putative AC transposase OS=Zea mays (Maize) PE=2 SV=2	hypothetical protein ZEAMMB73_778527, partial [Zea mays]
GRMZM2G391936	GRMZM5G860761	0.748609	AGPLS14	AGPLS4	--	--	--	Biological Process: chromatin silencing (GO:0006342);; Biological Process: organ morphogenesis (GO:0009887);; Biological Process: flower development (GO:0009908);; Cellular Component: cytoplasmic membrane-bounded vesicle (GO:0016023);; Biological Process: histone modification (GO:0016570);; Molecular Function: hydrolase activity, acting on glycosyl bonds (GO:0016798);; Biological Process: gene si…	--	Glucan endo-1,3-beta-D-glucosidase (Precursor) GN=OLE9 OS=Olea europaea (Common olive) PE=1 SV=1	glucan endo-1,3-beta-glucosidase 4 precursor [Zea mays]
GRMZM2G391936	GRMZM5G864335	0.610909	AGPLS15	AGPLS4	--	[O]	Posttranslational modification, protein turnover, chaperones	Biological Process: MAPK cascade (GO:0000165);; Molecular Function: peroxidase activity (GO:0004601);; Molecular Function: protein binding (GO:0005515);; Cellular Component: mitochondrion (GO:0005739);; Biological Process: pentose-phosphate shunt (GO:0006098);; Biological Process: protein targeting to membrane (GO:0006612);; Biological Process: water transport (GO:0006833);; Biological Process: r…	K03386|0.0|zma:100217217|hypothetical protein LOC100217217	2-Cys peroxiredoxin BAS1, chloroplastic (Precursor) OS=Oryza sativa subsp. japonica (Rice) PE=1 SV=1	2-cys peroxiredoxin BAS1 [Zea mays]
GRMZM2G391936	GRMZM5G878558	0.56665	AGPLS16	AGPLS4	--	[R]	General function prediction only	Molecular Function: iron ion binding (GO:0005506);; Cellular Component: mitochondrion (GO:0005739);; Cellular Component: vacuole (GO:0005773);; Cellular Component: cytosol (GO:0005829);; Cellular Component: plasma membrane (GO:0005886);; Biological Process: nitric oxide biosynthetic process (GO:0006809);; Molecular Function: electron carrier activity (GO:0009055);; Biological Process: response to…	--	Nitrate reductase [NAD(P)H] GN=NAR-7 OS=Hordeum vulgare (Barley) PE=2 SV=1	hypothetical protein ZEAMMB73_457777 [Zea mays]
GRMZM2G391936	GRMZM5G879570	0.55858	AGPLS18	AGPLS4	--	--	--	GO:0005886//plasma membraneGO:0005524//ATP binding;GO:0004672//protein kinase activity;GO:0004674//protein serine/threonine kinase activity;GO:0016301//kinase activity;GO:0016772//transferase activity, transferring phosphoruscontaining groups;GO:0005524//ATP binding;GO:0004674//protein serine/threonine kinase activity;GO:0005524//ATP binding;GO:0004672//protein kinase activityGO:0006468//protein …		--	Uncharacterized protein [Source:UniProtKB/TrEMBL;Acc:B4FLU1]
GRMZM2G391936	Putative_gene_546	0.515873	AGPLS22	AGPLS4	--	--	--	Molecular Function: nucleotide binding (GO:0000166);; Molecular Function: RNA binding (GO:0003723);; Biological Process: regulation of flower development (GO:0009909);; Cellular Component: nuclear part (GO:0044428);;	--	--	hypothetical protein [Zea mays]
GRMZM2G391936	Putative_gene_9120	0.632464	AGPLS25	AGPLS4	--	[J]	Translation, ribosomal structure and biogenesis	Biological Process: G2 phase of mitotic cell cycle (GO:0000085);; Biological Process: RNA methylation (GO:0001510);; Molecular Function: DNA binding (GO:0003677);; Molecular Function: aminopeptidase activity (GO:0004177);; Cellular Component: nucleolus (GO:0005730);; Cellular Component: plasma membrane (GO:0005886);; Biological Process: purine nucleotide biosynthetic process (GO:0006164);; Biolog…	--	Methionine aminopeptidase 2A GN=MAP2A OS=Arabidopsis thaliana (Mouse-ear cress) PE=2 SV=2	hypothetical protein SORBIDRAFT_09g016610 [Sorghum bicolor]
GRMZM2G391936	Putative_gene_9844	0.891399	AGPLS26	AGPLS4	--	--	--	--	--	--	unknown [Zea mays]
GRMZM2G391936	GRMZM5G825909	0.647517	AGPLS11	AGPLS4	--	--	--	--		--	Uncharacterized protein [Source:UniProtKB/TrEMBL;Acc:C4IZF6]
GRMZM2G391936	GRMZM5G817246	0.54824	AGPLS10	AGPLS4	--	[J]	Translation, ribosomal structure and biogenesis	Biological Process: RNA methylation (GO:0001510); Molecular Function: RNA binding (GO:0003723); Molecular Function: structural constituent of ribosome (GO:0003735); Cellular Component: vacuolar membrane (GO:0005774); Cellular Component: Golgi apparatus (GO:0005794); Cellular Component: ribosome (GO:0005840); Cellular Component: plasma membrane (GO:0005886); Biological Process: translation (GO:000…	--	40S ribosomal protein S4 GN=RPS4 OS=Zea mays (Maize) PE=2 SV=1	TPA: hypothetical protein ZEAMMB73_873591 [Zea mays]
GRMZM2G391936	GRMZM2G432738	0.560321	AGPLS5	AGPLS4	--	--	--	GO:0016021//integral component of membraneGO:0008270//zinc ion binding;GO:0019706//proteincysteine Spalmitoyltransferase activity		--	Uncharacterized protein [Source:UniProtKB/TrEMBL;Acc:B4FHV9]
GRMZM2G391936	GRMZM2G363183	0.646457	AGPLS54	AGPLS4	--	--	--	--		--	Uncharacterized protein [Source:UniProtKB/TrEMBL;Acc:K7VCW8]
GRMZM2G391936	GRMZM2G177539	0.544495	AGPLS50	AGPLS4	--	[GEPR]	--	Molecular Function: transporter activity (GO:0005215); Biological Process: transport (GO:0006810); Biological Process: response to stress (GO:0006950); Cellular Component: plastid (GO:0009536); Biological Process: response to abiotic stimulus (GO:0009628); Cellular Component: membrane (GO:0016020);	--	Probable folate-biopterin transporter 8, chloroplastic (Precursor) GN=At1g04570 OS=Arabidopsis thaliana (Mouse-ear cress) PE=2 SV=1	TPA: folate/biopterin transporter family protein [Zea mays]
GRMZM2G391936	GRMZM2G154229	0.617419	AGPLS46	AGPLS4	--	--	--	GO:0000166//nucleotide binding;GO:0003676//nucleic acid binding;GO:0003676//nucleic acid binding;GO:0000166//nucleotide binding;GO:0000166//nucleotide binding;GO:0003676//nucleic acid binding;GO:0003676//nucleic acid binding;GO:0000166//nucleotide binding		--	Uncharacterized protein [Source:UniProtKB/TrEMBL;Acc:K7VFT6]
GRMZM2G391936	GRMZM2G143669	0.677423	AGPLS42	AGPLS4	--	[IQR]	--	Cellular Component: cytosol (GO:0005829); Cellular Component: plasma membrane (GO:0005886); Biological Process: defense response (GO:0006952); Molecular Function: alcohol dehydrogenase (NADP+) activity (GO:0008106); Biological Process: response to sucrose stimulus (GO:0009744); Biological Process: flavonoid biosynthetic process (GO:0009813); Biological Process: response to UV-B (GO:0010224); Mole…	--	Salutaridine reductase GN=SALR OS=Papaver bracteatum (Great scarlet poppy) PE=1 SV=1	hypothetical protein [Zea mays]
GRMZM2G391936	GRMZM2G138029	0.511675	AGPLS38	AGPLS4	--	--	--	--		--	Uncharacterized protein [Source:UniProtKB/TrEMBL;Acc:K7V0E3]
GRMZM2G391936	GRMZM2G136563	0.504199	AGPLS37	AGPLS4	--	--	--	Biological Process: cell morphogenesis (GO:0000902); Cellular Component: multivesicular body (GO:0005771); Biological Process: protein targeting to vacuole (GO:0006623); Biological Process: cellular membrane fusion (GO:0006944); Biological Process: vacuolar transport (GO:0007034); Biological Process: endosome to lysosome transport (GO:0008333); Cellular Component: chloroplast (GO:0009507); Biolog…	--	Vacuolar protein sorting-associated protein 26B GN=VPS26B OS=Arabidopsis thaliana (Mouse-ear cress) PE=2 SV=2	hypothetical protein ZEAMMB73_866600 [Zea mays]
GRMZM2G391936	GRMZM2G129860	0.831348	AGPLS35	AGPLS4	--	[Q]	Secondary metabolites biosynthesis, transport and catabolism	Molecular Function: monooxygenase activity (GO:0004497); Molecular Function: binding (GO:0005488); Molecular Function: iron ion binding (GO:0005506); Cellular Component: endoplasmic reticulum (GO:0005783); Molecular Function: steroid hydroxylase activity (GO:0008395); Molecular Function: electron carrier activity (GO:0009055); Biological Process: response to light stimulus (GO:0009416); Cellular …	--	Secologanin synthase GN=CYP72A1 OS=Catharanthus roseus (Madagascar periwinkle) PE=2 SV=1	putative cytochrome P450 superfamily protein [Zea mays]
GRMZM2G391936	GRMZM2G127683	0.784618	AGPLS34	AGPLS4	--	--	--	--		--	Uncharacterized protein [Source:UniProtKB/TrEMBL;Acc:C0P9B3]
GRMZM2G391936	GRMZM2G120674	0.543421	AGPLS32	AGPLS4	--	[O]	Posttranslational modification, protein turnover, chaperones	Biological Process: microtubule cytoskeleton organization (GO:0000226); Biological Process: cytokinesis by cell plate formation (GO:0000911); Molecular Function: ubiquitin-protein ligase activity (GO:0004842); Molecular Function: ATP binding (GO:0005524); Cellular Component: nucleus (GO:0005634); Cellular Component: cytosol (GO:0005829); Cellular Component: plasma membrane (GO:0005886); Biologica…	--	Ubiquitin-conjugating enzyme E2 2 GN=UBC2 OS=Triticum aestivum (Wheat) PE=1 SV=1	unknown [Zea mays]
GRMZM2G391936	GRMZM2G074103	0.532888	AGPLS82	AGPLS4	--	[R]	General function prediction only	Biological Process: maltose metabolic process (GO:0000023); Molecular Function: ATP binding (GO:0005524); Cellular Component: plasma membrane (GO:0005886); Biological Process: ATP catabolic process (GO:0006200); Molecular Function: zinc ion binding (GO:0008270); Molecular Function: xenobiotic-transporting ATPase activity (GO:0008559); Cellular Component: chloroplast (GO:0009507); Cellular Compone…	--	ABC transporter D family member 2, chloroplastic (Precursor) GN=F20D21.17 OS=Arabidopsis thaliana (Mouse-ear cress) PE=1 SV=1	hypothetical protein ZEAMMB73_360015 [Zea mays]
GRMZM2G391936	GRMZM2G048136	0.527055	AGPLS79	AGPLS4	MYB	[KAD]	--	Biological Process: cell fate specification (GO:0001708); Molecular Function: DNA binding (GO:0003677); Molecular Function: chromatin binding (GO:0003682); Molecular Function: sequence-specific DNA binding transcription factor activity (GO:0003700); Molecular Function: protein binding (GO:0005515); Cellular Component: nucleus (GO:0005634); Biological Process: regulation of transcription, DNA-depe…	K09422|1e-176|zma:100283510|MYB59	Myb-related protein MYBAS1 GN=MYBAS1 OS=Oryza sativa subsp. japonica (Rice) PE=2 SV=1	putative MYB DNA-binding domain superfamily protein [Zea mays]
GRMZM2G391936	GRMZM2G046382	0.532685	AGPLS78	AGPLS4	--	[O]	Posttranslational modification, protein turnover, chaperones	Cellular Component: nucleus (GO:0005634); Cellular Component: cytoplasm (GO:0005737); Biological Process: protein folding (GO:0006457); Biological Process: response to heat (GO:0009408); Biological Process: response to high light intensity (GO:0009644); Biological Process: heat acclimation (GO:0010286); Biological Process: response to hydrogen peroxide (GO:0042542); Biological Process: response t…	K13993|1e-111|zma:100274593|IDPC175	17.9 kDa class I heat shock protein GN=OJ1364E02.6 OS=Oryza sativa subsp. japonica (Rice) PE=2 SV=1	TPA: hypothetical protein ZEAMMB73_981202 [Zea mays]
GRMZM2G391936	GRMZM2G011622	0.505175	AGPLS68	AGPLS4	--	--	--	--	--	--	--
GRMZM2G391936	GRMZM2G004715	0.722923	AGPLS63	AGPLS4	--	--	--	--	--	--	--
GRMZM2G391936	GRMZM2G002830	0.542803	AGPLS61	AGPLS4	--	[O]	Posttranslational modification, protein turnover, chaperones	Biological Process: microtubule cytoskeleton organization (GO:0000226); Biological Process: cytokinesis by cell plate formation (GO:0000911); Molecular Function: ubiquitin-protein ligase activity (GO:0004842); Cellular Component: nucleus (GO:0005634); Cellular Component: cytoplasm (GO:0005737); Cellular Component: cytosol (GO:0005829); Cellular Component: plasma membrane (GO:0005886); Biological …	K06688|1e-133|zma:100283079|ubiquitin-conjugating enzyme X	Ubiquitin-conjugating enzyme E2 20 GN=UBC20 OS=Arabidopsis thaliana (Mouse-ear cress) PE=2 SV=1	unknown [Zea mays]
GRMZM2G391936	AC195168.2_FG004	0.589592	AGPLS57	AGPLS4	--	--	--	--	--	--	TPA: hypothetical protein ZEAMMB73_199297 [Zea mays]
GRMZM2G348551	GRMZM2G100107	0.726156	SSIIa	SSIIa	Orphans	--	--	--	--	--	hypothetical protein [Zea mays]
GRMZM2G348551	GRMZM2G122228	0.544263	SSIIa	SSIIa	Orphans	[T]	Signal transduction mechanisms	Molecular Function: protein serine/threonine phosphatase activity (GO:0004722);; Molecular Function: protein binding (GO:0005515);; Cellular Component: nucleus (GO:0005634);; Cellular Component: Golgi apparatus (GO:0005794);; Cellular Component: cytosol (GO:0005829);; Biological Process: negative regulation of protein kinase activity (GO:0006469);; Biological Process: protein dephosphorylation (G…	K14497|0.0|sbi:SORBI_03g029890|hypothetical protein	Probable protein phosphatase 2C 8 GN=OSJNBa0049H05.30 OS=Oryza sativa subsp. japonica (Rice) PE=2 SV=1	TPA: putative protein phosphatase 2C family protein [Zea mays]
GRMZM2G348551	GRMZM2G115721	0.690599	SSIIa	SSIIa	NAC	--	--	Biological Process: reproduction (GO:0000003);; Molecular Function: DNA binding (GO:0003677);; Molecular Function: binding (GO:0005488);; Biological Process: regulation of transcription, DNA-dependent (GO:0006355);; Biological Process: signal transduction (GO:0007165);; Biological Process: response to radiation (GO:0009314);; Biological Process: anatomical structure morphogenesis (GO:0009653);; B…	--	NAC domain-containing protein 8 GN=NAC008 OS=Arabidopsis thaliana (Mouse-ear cress) PE=2 SV=1	putative NAC domain transcription factor superfamily protein [Zea mays]
GRMZM2G348551	GRMZM2G002131	0.748137	SSIIa	SSIIa	HSF	--	--	Molecular Function: sequence-specific DNA binding transcription factor activity (GO:0003700);; Cellular Component: nucleus (GO:0005634);; Cellular Component: cytoplasm (GO:0005737);; Biological Process: asymmetric cell division (GO:0008356);; Biological Process: toxin catabolic process (GO:0009407);; Biological Process: response to heat (GO:0009408);; Biological Process: response to water depriva…	--	Heat stress transcription factor B-1 GN=B1342C04.35 OS=Oryza sativa subsp. japonica (Rice) PE=2 SV=1	TPA: hypothetical protein ZEAMMB73_110006 [Zea mays]
GRMZM2G348551	GRMZM2G125976	0.580516	SSIIa	SSIIa	HB-TALE	--	--	Biological Process: sulfur amino acid metabolic process (GO:0000096);; Molecular Function: sequence-specific DNA binding transcription factor activity (GO:0003700);; Cellular Component: nucleus (GO:0005634);; Cellular Component: cytoplasm (GO:0005737);; Biological Process: regulation of transcription, DNA-dependent (GO:0006355);; Biological Process: fatty acid biosynthetic process (GO:0006633);; …	--	BEL1-like homeodomain protein 9 GN=At5g02030 OS=Arabidopsis thaliana (Mouse-ear cress) PE=1 SV=1	unknown [Zea mays]
GRMZM2G348551	GRMZM5G853392	0.533989	SSIIa	SSIIa	GRF	--	--	Molecular Function: ATP binding (GO:0005524);; Cellular Component: cell wall (GO:0005618);; Cellular Component: nucleus (GO:0005634);; Cellular Component: nuclear envelope (GO:0005635);; Cellular Component: mitochondrion (GO:0005739);; Cellular Component: vacuole (GO:0005773);; Cellular Component: Golgi apparatus (GO:0005794);; Cellular Component: cytosol (GO:0005829);; Cellular Component: plasma…	--	Growth-regulating factor 6 OS=Oryza sativa subsp. japonica (Rice) PE=2 SV=2	hypothetical protein ZEAMMB73_839183 [Zea mays]
GRMZM2G348551	GRMZM2G360523	0.528286	SSIIa	SSIIa	ARR-B	--	--	GO:0003677//DNA binding;GO:0003682//chromatin binding;GO:0000156//phosphorelay response regulator activity;GO:0003677//DNA binding;GO:0003682//chromatin bindingGO:0006355//regulation of transcription, DNAtemplated;GO:0035556//intracellular signal transduction;GO:0000160//phosphorelay signal transduction system;GO:0000160//phosphorelay signal transduction system		--	Putative two-component response regulator family protein [Source:UniProtKB/TrEMBL;Acc:K7VFP6]
GRMZM2G348551	GRMZM2G104260	0.757922	SSIIa	SSIIa	AP2/ERF-ERF	--	--	Molecular Function: DNA binding (GO:0003677);; Molecular Function: sequence-specific DNA binding transcription factor activity (GO:0003700);; Molecular Function: protein kinase activity (GO:0004672);; Molecular Function: protein binding (GO:0005515);; Cellular Component: nucleus (GO:0005634);; Cellular Component: mitochondrion (GO:0005739);; Biological Process: regulation of transcription, DNA-de…	--	Ethylene-responsive transcription factor ERF003 GN=ERF003 OS=Arabidopsis thaliana (Mouse-ear cress) PE=2 SV=1	putative AP2/EREBP transcription factor superfamily protein [Zea mays]
GRMZM2G348551	AC205320.3_FG004	0.503514	SSIIa	SSIIa	--	--	--	--	--	--	--
GRMZM2G348551	AC232238.2_FG008	0.661243	SSIIa	SSIIa	--	--	--	--	--	--	Uncharacterized protein [Source:UniProtKB/TrEMBL;Acc:K7V352]
GRMZM2G348551	GRMZM2G005082	0.661614	SSIIa	SSIIa	--	--	--	GO:0005886//plasma membrane;GO:0009505//planttype cell wall;GO:0046658//anchored component of plasma membrane;GO:0009505//planttype cell wall;GO:0046658//anchored component of plasma membrane;GO:0005886//plasma membrane;GO:0009505//planttype cell wall;GO:0046658//anchored component of plasma membrane;GO:0046658//anchored component of plasma membrane;GO:0009505//planttype cell wall;GO:0009505//pla…	--	--	O-Glycosyl hydrolases family 17 protein [Source:Projected from Arabidopsis thaliana (AT5G56590) TAIR;Acc:AT5G56590]
GRMZM2G348551	GRMZM2G005996	0.533878	SSIIa	SSIIa	--	[M]	Cell wall/membrane/envelope biogenesis	Cellular Component: nucleus (GO:0005634);; Cellular Component: vacuolar membrane (GO:0005774);; Cellular Component: plasma membrane (GO:0005886);; Biological Process: anion transport (GO:0006820);; Molecular Function: mechanically-gated ion channel activity (GO:0008381);; Cellular Component: plasmodesma (GO:0009506);; Biological Process: response to hexose stimulus (GO:0009746);; Biological Proce…	--	Mechanosensitive ion channel protein 5 GN=MSL5 OS=Arabidopsis thaliana (Mouse-ear cress) PE=2 SV=1	uncharacterized protein LOC100304377 [Zea mays]
GRMZM2G348551	GRMZM2G007252	0.586199	SSIIa	SSIIa	--	[MG]	--	Molecular Function: nucleic acid binding (GO:0003676);; Molecular Function: 3-beta-hydroxy-delta5-steroid dehydrogenase activity (GO:0003854);; Biological Process: acetyl-CoA metabolic process (GO:0006084);; Biological Process: steroid biosynthetic process (GO:0006694);; Biological Process: transport (GO:0006810);; Biological Process: defense response (GO:0006952);; Biological Process: response t…	--	3beta-hydroxysteroid-dehydrogenase/decarboxylase isoform 1 GN=T3F24.9 OS=Arabidopsis thaliana (Mouse-ear cress) PE=2 SV=1	hypothetical protein ZEAMMB73_882423 [Zea mays]
GRMZM2G348551	GRMZM2G009166	0.502534	SSIIa	SSIIa	--	--	--	GO:0005524//ATP binding;GO:0004674//protein serine/threonine kinase activity	--	--	--
GRMZM2G348551	GRMZM2G013264	0.629911	SSIIa	SSIIa	--	[OC]	--	Biological Process: nuclear division (GO:0000280);; Biological Process: cytokinesis (GO:0000910);; Molecular Function: aminoacyl-tRNA ligase activity (GO:0004812);; Molecular Function: ATP binding (GO:0005524);; Cellular Component: nucleus (GO:0005634);; Cellular Component: cytoplasm (GO:0005737);; Biological Process: nucleolus organization (GO:0007000);; Biological Process: response to salt stre…	--	Thioredoxin domain-containing protein 9 homolog GN=At2g18990 OS=Arabidopsis thaliana (Mouse-ear cress) PE=2 SV=1	hypothetical protein ZEAMMB73_510741 [Zea mays]
GRMZM2G348551	GRMZM2G015886	0.609486	SSIIa	SSIIa	--	--	--	Cellular Component: Golgi membrane (GO:0000139);; Biological Process: microtubule cytoskeleton organization (GO:0000226);; Biological Process: double-strand break repair via homologous recombination (GO:0000724);; Biological Process: cytokinesis by cell plate formation (GO:0000911);; Cellular Component: endosome (GO:0005768);; Cellular Component: endoplasmic reticulum (GO:0005783);; Cellular Comp…	K00770|0.0|sbi:SORBI_08g017750|hypothetical protein	Cellulose synthase-like protein D4 GN=OsJ_035046 OS=Oryza sativa subsp. japonica (Rice) PE=2 SV=1	putative cellulose synthase-like family protein [Zea mays]
GRMZM2G348551	GRMZM2G016184	0.581881	SSIIa	SSIIa	--	--	--	GO:0016021//integral component of membrane;GO:0016020//membrane;GO:0016021//integral component of membrane;GO:0016021//integral component of membrane;GO:0016021//integral component of membrane	--	--	Uncharacterized protein [Source:UniProtKB/TrEMBL;Acc:B4FRP7]
GRMZM2G348551	GRMZM2G018678	0.586829	SSIIa	SSIIa	--	--	--	Cellular Component: mitochondrion (GO:0005739);; Biological Process: aromatic amino acid family biosynthetic process (GO:0009073);; Biological Process: iron-sulfur cluster assembly (GO:0016226);;	--	--	unknown [Zea mays]
GRMZM2G348551	GRMZM2G020043	0.656727	SSIIa	SSIIa	--	[P]	Inorganic ion transport and metabolism	Molecular Function: protein binding (GO:0005515);; Molecular Function: ATP binding (GO:0005524);; Cellular Component: nucleus (GO:0005634);; Cellular Component: vacuole (GO:0005773);; Cellular Component: plasma membrane (GO:0005886);; Biological Process: ATP catabolic process (GO:0006200);; Biological Process: ATP biosynthetic process (GO:0006754);; Molecular Function: hydrogen-exporting ATPase a…	K01535|1e-158|zma:542439|mha2, MHA-2	Plasma membrane ATPase GN=OSJNBa0071I13.11 OS=Oryza sativa subsp. japonica (Rice) PE=2 SV=1	TPA: hypothetical protein ZEAMMB73_146109 [Zea mays]
GRMZM2G348551	GRMZM2G025127	0.719225	SSIIa	SSIIa	--	[RTKL]	--	Biological Process: RNA splicing, via endonucleolytic cleavage and ligation (GO:0000394);; Biological Process: respiratory burst involved in defense response (GO:0002679);; Molecular Function: protein serine/threonine kinase activity (GO:0004674);; Molecular Function: protein binding (GO:0005515);; Molecular Function: ATP binding (GO:0005524);; Cellular Component: nucleolus (GO:0005730);; Cellula…	--	Probable serine/threonine-protein kinase Cx32, chloroplastic (Precursor) GN=At4g35600 OS=Arabidopsis thaliana (Mouse-ear cress) PE=1 SV=2	putative protein kinase superfamily protein [Zea mays]
GRMZM2G348551	GRMZM2G027439	0.756257	SSIIa	SSIIa	--	--	--	GO:0005886//plasma membraneGO:0016301//kinase activityGO:0016310//phosphorylation	--	--	Uncharacterized protein [Source:UniProtKB/TrEMBL;Acc:C0PKE0]
GRMZM2G348551	GRMZM2G029184	0.52274	SSIIa	SSIIa	--	--	--	GO:0005886//plasma membrane	--	--	Fiber protein Fb34 [Source:UniProtKB/TrEMBL;Acc:B6T5L9]
GRMZM2G348551	GRMZM2G031588	0.52065	SSIIa	SSIIa	--	--	--	Molecular Function: endonuclease activity (GO:0004519);; Cellular Component: chloroplast (GO:0009507);; Cellular Component: plastid (GO:0009536);; Biological Process: plastid organization (GO:0009657);; Biological Process: phloem or xylem histogenesis (GO:0010087);; Biological Process: leaf vascular tissue pattern formation (GO:0010305);; Biological Process: cotyledon vascular tissue pattern form…	--	Pentatricopeptide repeat-containing protein At2g03380, mitochondrial (Precursor) GN=PCMP-E47 OS=Arabidopsis thaliana (Mouse-ear cress) PE=3 SV=1	hypothetical protein ZEAMMB73_270374 [Zea mays]
GRMZM2G348551	GRMZM2G036455	0.749889	SSIIa	SSIIa	--	[IQR]	--	Biological Process: maltose metabolic process (GO:0000023);; Molecular Function: nucleotide binding (GO:0000166);; Biological Process: polysaccharide catabolic process (GO:0000272);; Molecular Function: NADPH dehydrogenase activity (GO:0003959);; Biological Process: pentose-phosphate shunt (GO:0006098);; Biological Process: rRNA processing (GO:0006364);; Biological Process: unsaturated fatty acid…	K00218|0.0|zma:100283531|protochlorophyllide reductase B	Protochlorophyllide reductase B, chloroplastic (Precursor) GN=OSJNBa0017E08.8 OS=Oryza sativa subsp. japonica (Rice) PE=2 SV=1	protochlorophyllide reductase B [Zea mays]
GRMZM2G348551	GRMZM2G036505	0.558011	SSIIa	SSIIa	--	--	--	GO:0009507//chloroplast;GO:0009507//chloroplast;GO:0009507//chloroplastGO:0003674//molecular_functionGO:0008150//biological_process	--	--	Putative uncharacterized protein [Source:UniProtKB/TrEMBL;Acc:B6U6L6]
GRMZM2G348551	GRMZM2G040477	0.513638	SSIIa	SSIIa	--	[R]	General function prediction only	Molecular Function: nucleotide binding (GO:0000166);; Biological Process: RNA methylation (GO:0001510);; Molecular Function: signal transducer activity (GO:0004871);; Molecular Function: protein binding (GO:0005515);; Cellular Component: nucleolus (GO:0005730);; Cellular Component: heterotrimeric G-protein complex (GO:0005834);; Cellular Component: plasma membrane (GO:0005886);; Biological Proces…	--	Guanine nucleotide-binding protein subunit beta-like protein A GN=RACK1A OS=Oryza sativa subsp. japonica (Rice) PE=1 SV=1	guanine nucleotide-binding protein beta subunit-like protein [Zea mays]
GRMZM2G348551	GRMZM2G045979	0.612971	SSIIa	SSIIa	--	--	--	GO:0016757//transferase activity, transferring glycosyl groups	--	--	--
GRMZM2G348551	GRMZM2G046900	0.505061	SSIIa	SSIIa	--	--	--	Cellular Component: peroxisome (GO:0005777);; Biological Process: response to wounding (GO:0009611);; Biological Process: response to fungus (GO:0009620);; Biological Process: ethylene biosynthetic process (GO:0009693);; Biological Process: jasmonic acid biosynthetic process (GO:0009695);; Biological Process: response to jasmonic acid stimulus (GO:0009753);; Biological Process: proline transport …	--	Rhodanese-like domain-containing protein 6 GN=STR6 OS=Arabidopsis thaliana (Mouse-ear cress) PE=2 SV=1	TPA: hypothetical protein ZEAMMB73_807797 [Zea mays]
GRMZM2G348551	GRMZM2G060583	0.619216	SSIIa	SSIIa	--	[S]	Function unknown	Molecular Function: binding (GO:0005488);; Molecular Function: ATP binding (GO:0005524);; Biological Process: defense response (GO:0006952);; Molecular Function: nucleoside-triphosphatase activity (GO:0017111);; Molecular Function: ADP binding (GO:0043531);;	--	Putative disease resistance protein At3g14460 GN=At3g14460 OS=Arabidopsis thaliana (Mouse-ear cress) PE=3 SV=1	pollen signaling protein with adenylyl cyclase activity [Zea mays]
GRMZM2G348551	GRMZM2G069511	0.531752	SSIIa	SSIIa	--	[J]	Translation, ribosomal structure and biogenesis	Cellular Component: intracellular organelle (GO:0043229);;	--	Formin-like protein 6 OS=Oryza sativa subsp. japonica (Rice) PE=2 SV=2	TPA: NHL25, mRNA [Zea mays]
GRMZM2G348551	GRMZM2G079774	0.554313	SSIIa	SSIIa	--	[J]	Translation, ribosomal structure and biogenesis	Biological Process: RNA methylation (GO:0001510);; Molecular Function: structural constituent of ribosome (GO:0003735);; Molecular Function: ATP-dependent peptidase activity (GO:0004176);; Molecular Function: ATP binding (GO:0005524);; Cellular Component: cell wall (GO:0005618);; Cellular Component: nucleolus (GO:0005730);; Cellular Component: mitochondrion (GO:0005739);; Cellular Component: vacu…	K03696|3e-84|zma:100383428|pco133857	Chaperone protein ClpD2, chloroplastic (Precursor) GN=OJ000315_02.14 OS=Oryza sativa subsp. japonica (Rice) PE=2 SV=2	TPA: hypothetical protein ZEAMMB73_160801 [Zea mays]
GRMZM2G348551	GRMZM2G081310	0.693833	SSIIa	SSIIa	--	--	--	GO:0005509//calcium ion binding;GO:0016301//kinase activity;GO:0005509//calcium ion binding;GO:0016301//kinase activity;GO:0005509//calcium ion binding;GO:0016301//kinase activity;GO:0005509//calcium ion binding;GO:0016301//kinase activity;GO:0000166//nucleotide binding;GO:0005524//ATP binding;GO:0005509//calcium ion binding;GO:0004672//protein kinase activity;GO:0004674//protein serine/threonine…		--	Putative calcium-dependent protein kinase family protein isoform 1; Putative calcium-dependent protein kinase family protein isoform 2 [Source:UniProtKB/TrEMBL;Acc:K7U367]
GRMZM2G348551	GRMZM2G084717	0.56111	SSIIa	SSIIa	--	--	--	--	--	--	TPA: hypothetical protein ZEAMMB73_541452 [Zea mays]
GRMZM2G348551	GRMZM2G091232	0.697548	SSIIa	SSIIa	--	--	--	Molecular Function: catalytic activity (GO:0003824);; Cellular Component: membrane (GO:0016020);; Biological Process: macromolecule metabolic process (GO:0043170);; Cellular Component: intracellular membrane-bounded organelle (GO:0043231);; Biological Process: cellular metabolic process (GO:0044237);; Biological Process: primary metabolic process (GO:0044238);; Cellular Component: cell periphery …	--	Proline-rich receptor-like protein kinase PERK2 GN=PERK2 OS=Arabidopsis thaliana (Mouse-ear cress) PE=2 SV=3	TPA: hypothetical protein ZEAMMB73_757013 [Zea mays]
GRMZM2G348551	GRMZM2G098714	0.626127	SSIIa	SSIIa	--	[L]	Replication, recombination and repair	Biological Process: double-strand break repair via homologous recombination (GO:0000724);; Molecular Function: DNA binding (GO:0003677);; Molecular Function: protein binding (GO:0005515);; Cellular Component: DNA replication factor A complex (GO:0005662);; Biological Process: DNA replication (GO:0006260);; Biological Process: DNA replication initiation (GO:0006270);; Biological Process: regulatio…	K07466|0.0|zma:100280726|cl11267_1	Replication protein A 70 kDa DNA-binding subunit B OS=Oryza sativa subsp. japonica (Rice) PE=1 SV=1	unknown [Zea mays]
GRMZM2G348551	GRMZM2G098890	0.52512	SSIIa	SSIIa	--	--	--	Biological Process: signal transduction (GO:0007165);; Biological Process: metabolic process (GO:0008152);; Biological Process: auxin metabolic process (GO:0009850);; Biological Process: response to inorganic substance (GO:0010035);; Molecular Function: transferase activity, transferring hexosyl groups (GO:0016758);; Biological Process: carboxylic acid metabolic process (GO:0019752);; Biological …	--	UDP-glycosyltransferase 83A1 GN=UGT83A1 OS=Arabidopsis thaliana (Mouse-ear cress) PE=2 SV=1	TPA: hypothetical protein ZEAMMB73_769140 [Zea mays]
GRMZM2G348551	GRMZM2G106028	0.509939	SSIIa	SSIIa	--	--	--	Biological Process: polysaccharide catabolic process (GO:0000272);; Biological Process: nuclear division (GO:0000280);; Biological Process: cytokinesis by cell plate formation (GO:0000911);; Biological Process: microtubule bundle formation (GO:0001578);; Cellular Component: nucleus (GO:0005634);; Cellular Component: mitochondrion (GO:0005739);; Cellular Component: vacuole (GO:0005773);; Cellular …	--	65-kDa microtubule-associated protein 3 GN=K17N15.15 OS=Arabidopsis thaliana (Mouse-ear cress) PE=1 SV=1	TPA: hypothetical protein ZEAMMB73_690019 [Zea mays]
GRMZM2G348551	GRMZM2G121075	0.569423	SSIIa	SSIIa	--	[J]	Translation, ribosomal structure and biogenesis	Biological Process: RNA methylation (GO:0001510);; Molecular Function: structural constituent of ribosome (GO:0003735);; Molecular Function: protein binding (GO:0005515);; Cellular Component: Golgi apparatus (GO:0005794);; Cellular Component: ribosome (GO:0005840);; Biological Process: translation (GO:0006412);; Cellular Component: membrane (GO:0016020);; Molecular Function: rRNA binding (GO:0019…	K02870|1e-114|zma:100281960|60S ribosomal protein L12	60S ribosomal protein L12 GN=RPL12 OS=Prunus armeniaca (Apricot) PE=2 SV=1	60S ribosomal protein L12 [Zea mays]
GRMZM2G348551	GRMZM2G121333	0.538044	SSIIa	SSIIa	--	--	--	Biological Process: regulation of neurotransmitter levels (GO:0001505);; Molecular Function: histamine receptor activity (GO:0004969);; Cellular Component: nucleus (GO:0005634);; Biological Process: G-protein coupled receptor signaling pathway (GO:0007186);; Biological Process: cellular process (GO:0009987);; Cellular Component: membrane (GO:0016020);; Cellular Component: integral to membrane (GO…	--	Vegetative cell wall protein gp1 (Precursor) GN=GP1 OS=Chlamydomonas reinhardtii (Chlamydomonas smithii) PE=2 SV=1	hypothetical protein ZEAMMB73_168462 [Zea mays]
GRMZM2G348551	GRMZM2G123585	0.627358	SSIIa	SSIIa	--	--	--	--	--	Formin-like protein 18 (Precursor) GN=B1160F02.7 OS=Oryza sativa subsp. japonica (Rice) PE=2 SV=1	hypothetical protein [Zea mays]
GRMZM2G348551	GRMZM2G125072	0.58863	SSIIa	SSIIa	--	[C]	Energy production and conversion	Molecular Function: ATP binding (GO:0005524);; Cellular Component: mitochondrion (GO:0005739);; Biological Process: cellular process (GO:0009987);; Cellular Component: intracellular organelle part (GO:0044446);; Molecular Function: iron-sulfur cluster binding (GO:0051536);;	--	Formin-like protein 5 GN=P0453E05.107 OS=Oryza sativa subsp. japonica (Rice) PE=2 SV=2	3Fe-4S ferredoxin [Zea mays]
GRMZM2G348551	GRMZM2G132968	0.532273	SSIIa	SSIIa	--	--	--	GO:0005622//intracellular;GO:0005840//ribosome;GO:0016020//membrane;GO:0005773//vacuole;GO:0005886//plasma membrane;GO:0022626//cytosolic ribosome;GO:0005618//cell wall;GO:0005730//nucleolus;GO:0022625//cytosolic large ribosomal subunit;GO:0030529//ribonucleoprotein complex;GO:0005840//ribosome;GO:0005840//ribosomeGO:0003735//structural constituent of ribosome;GO:0003735//structural constituent o…		--	60S ribosomal protein L3; Uncharacterized protein [Source:UniProtKB/TrEMBL;Acc:B4FFZ6]
GRMZM2G348551	GRMZM2G135019	0.689722	SSIIa	SSIIa	--	--	--	--	--	Classical arabinogalactan protein 9 (Precursor) GN=AGP9 OS=Arabidopsis thaliana (Mouse-ear cress) PE=1 SV=2	uncharacterized protein LOC100193776 [Zea mays]
GRMZM2G348551	GRMZM2G144464	0.702787	SSIIa	SSIIa	--	--	--	Molecular Function: aspartic-type endopeptidase activity (GO:0004190);; Molecular Function: binding (GO:0005488);; Cellular Component: extracellular region (GO:0005576);; Biological Process: proteolysis (GO:0006508);; Biological Process: defense response (GO:0006952);; Biological Process: signal transduction (GO:0007165);; Biological Process: response to abiotic stimulus (GO:0009628);; Biological…	--	Probable aspartic protease At2g35615 (Precursor) GN=At2g35615 OS=Arabidopsis thaliana (Mouse-ear cress) PE=3 SV=1	hypothetical protein ZEAMMB73_386053 [Zea mays]
GRMZM2G348551	GRMZM2G151015	0.723405	SSIIa	SSIIa	--	[R]	General function prediction only	Molecular Function: DNA binding (GO:0003677);; Molecular Function: sequence-specific DNA binding transcription factor activity (GO:0003700);; Molecular Function: GTPase activity (GO:0003924);; Molecular Function: protein binding (GO:0005515);; Molecular Function: GTP binding (GO:0005525);; Cellular Component: nucleus (GO:0005634);; Cellular Component: early endosome (GO:0005769);; Cellular Compon…	K13648|1e-117|zma:100285419|cl9963_1	Probable galacturonosyltransferase 11 GN=GAUT11 OS=Arabidopsis thaliana (Mouse-ear cress) PE=2 SV=1	hypothetical protein ZEAMMB73_918433 [Zea mays]
GRMZM2G348551	GRMZM2G155565	0.670139	SSIIa	SSIIa	--	--	--	Molecular Function: binding (GO:0005488);;	--	--	TPA: hypothetical protein ZEAMMB73_917670 [Zea mays]
GRMZM2G348551	GRMZM2G157806	0.738077	SSIIa	SSIIa	--	--	--	Biological Process: response to heat (GO:0009408);; Cellular Component: cytoplasmic membrane-bounded vesicle (GO:0016023);;	--	Putative membrane protein ycf1 GN=ycf1-B OS=Cucumis sativus (Cucumber) PE=3 SV=2	TPD1 precursor [Zea mays]
GRMZM2G348551	GRMZM2G161154	0.50538	SSIIa	SSIIa	--	--	--	Molecular Function: structural constituent of ribosome (GO:0003735);; Molecular Function: copper ion binding (GO:0005507);; Biological Process: glucose catabolic process (GO:0006007);; Biological Process: translation (GO:0006412);; Biological Process: response to osmotic stress (GO:0006970);; Cellular Component: small ribosomal subunit (GO:0015935);; Cellular Component: intracellular part (GO:004…	--	Metallothionein-like protein 2A OS=Oryza sativa subsp. japonica (Rice) PE=2 SV=1	metallothionein-like protein type 2 [Zea mays]
GRMZM2G348551	GRMZM2G167669	0.635972	SSIIa	SSIIa	--	--	--	Cellular Component: extracellular region (GO:0005576);; Cellular Component: mitochondrion (GO:0005739);; Cellular Component: Golgi apparatus (GO:0005794);; Cellular Component: cytosol (GO:0005829);; Cellular Component: plasma membrane (GO:0005886);; Molecular Function: cellulase activity (GO:0008810);; Cellular Component: plant-type cell wall (GO:0009505);; Cellular Component: plasmodesma (GO:000…	--	Endoglucanase 20 (Precursor) GN=P0434E03.25 OS=Oryza sativa subsp. japonica (Rice) PE=2 SV=1	uncharacterized protein LOC100274182 precursor [Zea mays]
GRMZM2G348551	GRMZM2G169121	0.506595	SSIIa	SSIIa	--	--	--	Cellular Component: mitochondrion (GO:0005739);;	--	--	hypothetical protein [Zea mays]
GRMZM2G348551	GRMZM2G170646	0.765983	SSIIa	SSIIa	--	--	--	Cellular Component: cell wall (GO:0005618);; Cellular Component: vacuole (GO:0005773);; Biological Process: lipid metabolic process (GO:0006629);; Cellular Component: cytoplasmic membrane-bounded vesicle (GO:0016023);; Molecular Function: hydrolase activity, acting on ester bonds (GO:0016788);; Biological Process: primary metabolic process (GO:0044238);; Biological Process: regulation of biologic…	--	GDSL esterase/lipase At1g28580 (Precursor) GN=At1g28580 OS=Arabidopsis thaliana (Mouse-ear cress) PE=2 SV=1	unknown [Zea mays]
GRMZM2G348551	GRMZM2G178190	0.567198	SSIIa	SSIIa	--	--	--	GO:0016020//membrane;GO:0005773//vacuole;GO:0005886//plasma membrane;GO:0005774//vacuolar membrane;GO:0016020//membraneGO:0005215//transporter activity;GO:0005215//transporter activityGO:0042742//defense response to bacterium;GO:0009617//response to bacterium;GO:0006810//transport;GO:0010043//response to zinc ion;GO:0009624//response to nematode;GO:0006879//cellular iron ion homeostasis;GO:001003…		--	Metal transporter Nramp3; Uncharacterized protein [Source:UniProtKB/TrEMBL;Acc:B8A0P9]
GRMZM2G348551	GRMZM2G302233	0.6189	SSIIa	SSIIa	--	[R]	General function prediction only	Molecular Function: GTP binding (GO:0005525);; Cellular Component: mitochondrion (GO:0005739);; Biological Process: rRNA processing (GO:0006364);; Biological Process: tRNA metabolic process (GO:0006399);; Cellular Component: chloroplast (GO:0009507);; Biological Process: chloroplast organization (GO:0009658);; Biological Process: embryo development ending in seed dormancy (GO:0009793);; Biologica…	K03977|0.0|zma:100279896|cl915_1(521)	Probable tRNA modification GTPase MnmE GN=mnmE OS=Cyanidium caldarium PE=3 SV=1	TPA: hypothetical protein ZEAMMB73_012049 [Zea mays]
GRMZM2G348551	GRMZM2G351259	0.641609	SSIIa	SSIIa	--	[Q]	Secondary metabolites biosynthesis, transport and catabolism	Molecular Function: monooxygenase activity (GO:0004497);; Molecular Function: binding (GO:0005488);; Molecular Function: iron ion binding (GO:0005506);; Molecular Function: electron carrier activity (GO:0009055);; Cellular Component: membrane (GO:0016020);; Molecular Function: oxidoreductase activity, acting on paired donors, with incorporation or reduction of molecular oxygen (GO:0016705);; Mole…	--	9-beta-pimara-7,15-diene oxidase OS=Oryza sativa subsp. japonica (Rice) PE=1 SV=1	putative cytochrome P450 superfamily protein [Zea mays]
GRMZM2G348551	GRMZM2G354460	0.563578	SSIIa	SSIIa	--	--	--	GO:0008150//biological_process		--	Uncharacterized protein [Source:UniProtKB/TrEMBL;Acc:K7V2L2]
GRMZM2G348551	GRMZM2G394500	0.611404	SSIIa	SSIIa	--	--	--	Molecular Function: peroxidase activity (GO:0004601);; Cellular Component: cell wall (GO:0005618);; Biological Process: ion transport (GO:0006811);; Biological Process: response to stress (GO:0006950);; Biological Process: response to oxidative stress (GO:0006979);; Cellular Component: cytoplasmic membrane-bounded vesicle (GO:0016023);; Molecular Function: heme binding (GO:0020037);; Biological P…	--	Peroxidase 2 (Precursor) GN=PER2 OS=Zea mays (Maize) PE=2 SV=1	uncharacterized protein LOC100217011 precursor [Zea mays]
GRMZM2G348551	GRMZM2G396565	0.604902	SSIIa	SSIIa	--	--	--	Molecular Function: UTP:glucose-1-phosphate uridylyltransferase activity (GO:0003983);; Cellular Component: cytosol (GO:0005829);; Biological Process: UDP-glucose metabolic process (GO:0006011);; Biological Process: nucleotide-sugar metabolic process (GO:0009225);; Biological Process: nucleotide-sugar biosynthetic process (GO:0009226);; Biological Process: pollen development (GO:0009555);; Molecu…	K12447|1e-124|zma:100382378|hypothetical protein LOC100382378	UDP-sugar pyrophosphorylase OS=Oryza sativa subsp. japonica (Rice) PE=2 SV=1	hypothetical protein ZEAMMB73_263173 [Zea mays]
GRMZM2G348551	GRMZM2G413055	0.520214	SSIIa	SSIIa	--	--	--	GO:0005524//ATP binding;GO:0004017//adenylate kinase activity		--	--
GRMZM2G348551	GRMZM2G454789	0.630404	SSIIa	SSIIa	--	--	--	Cellular Component: phosphopyruvate hydratase complex (GO:0000015);; Molecular Function: magnesium ion binding (GO:0000287);; Biological Process: RNA splicing, via endonucleolytic cleavage and ligation (GO:0000394);; Molecular Function: nucleic acid binding (GO:0003676);; Molecular Function: carboxypeptidase activity (GO:0004180);; Molecular Function: phosphopyruvate hydratase activity (GO:000463…	--	Probable serine protease EDA2 (Precursor) GN=EDA2 OS=Arabidopsis thaliana (Mouse-ear cress) PE=2 SV=2	TPA: hypothetical protein ZEAMMB73_592594 [Zea mays]
GRMZM2G348551	GRMZM2G481440	0.656974	SSIIa	SSIIa	--	[V]	Defense mechanisms	Cellular Component: vacuolar membrane (GO:0005774);; Cellular Component: plasma membrane (GO:0005886);; Biological Process: drug transmembrane transport (GO:0006855);; Biological Process: purine nucleobase transport (GO:0006863);; Cellular Component: plant-type vacuole membrane (GO:0009705);; Biological Process: fruit ripening (GO:0009835);; Biological Process: proanthocyanidin biosynthetic proce…	--	Protein TRANSPARENT TESTA 12 GN=F17J16_80 OS=Arabidopsis thaliana (Mouse-ear cress) PE=2 SV=1	putative MATE efflux family protein [Zea mays]
GRMZM2G348551	GRMZM2G552956	0.637798	SSIIa	SSIIa	--	--	--	Cellular Component: plastid (GO:0009536);; Cellular Component: cytoplasmic membrane-bounded vesicle (GO:0016023);;	--	Anther-specific proline-rich protein APG (Fragment) GN=APG OS=Brassica napus (Rape) PE=2 SV=1	hypothetical protein ZEAMMB73_471036, partial [Zea mays]
GRMZM2G348551	GRMZM2G574887	0.712905	SSIIa	SSIIa	--	--	--	Molecular Function: protein binding (GO:0005515);; Cellular Component: nucleus (GO:0005634);; Cellular Component: cytoplasm (GO:0005737);; Biological Process: response to osmotic stress (GO:0006970);; Biological Process: cell communication (GO:0007154);; Biological Process: flower development (GO:0009908);; Biological Process: regulation of cellular metabolic process (GO:0031323);; Biological Pro…	--	BTB/POZ and MATH domain-containing protein 1 GN=BPM1 OS=Arabidopsis thaliana (Mouse-ear cress) PE=1 SV=1	hypothetical protein ZEAMMB73_529087 [Zea mays]
GRMZM2G348551	GRMZM2G701269	0.714417	SSIIa	SSIIa	--	--	--	--		--	--
GRMZM2G348551	GRMZM5G800973	0.565485	SSIIa	SSIIa	--	--	--	Cellular Component: integral to peroxisomal membrane (GO:0005779);; Biological Process: peroxisome organization (GO:0007031);; Cellular Component: cytoplasmic membrane-bounded vesicle (GO:0016023);;	--	Peroxisome biogenesis protein 3-2 GN=PEX3-2 OS=Arabidopsis thaliana (Mouse-ear cress) PE=2 SV=1	hypothetical protein ZEAMMB73_633021 [Zea mays]
GRMZM2G348551	GRMZM5G814803	0.708085	SSIIa	SSIIa	--	--	--	--		--	Uncharacterized protein [Source:UniProtKB/TrEMBL;Acc:C4IYY3]
GRMZM2G348551	GRMZM5G827026	0.790103	SSIIa	SSIIa	--	[DK]	--	Cellular Component: membrane (GO:0016020);;	K12604|0.0|sbi:SORBI_01g050460|hypothetical protein	--	hypothetical protein ZEAMMB73_697852 [Zea mays]
GRMZM2G348551	GRMZM5G875655	0.565863	SSIIa	SSIIa	--	--	--	Cellular Component: mitochondrion (GO:0005739);;	--	--	TPA: hypothetical protein ZEAMMB73_358163 [Zea mays]
GRMZM2G348551	Putative_gene_3725	0.608401	SSIIa	SSIIa	--	--	--	Molecular Function: catalytic activity (GO:0003824);; Biological Process: macromolecule metabolic process (GO:0043170);; Biological Process: primary metabolic process (GO:0044238);; Molecular Function: organic cyclic compound binding (GO:0097159);;	--	Putative Pol polyprotein from transposon element Bs1 OS=Zea mays (Maize) PE=4 SV=1	hypothetical protein ZEAMMB73_096396 [Zea mays]
GRMZM2G348551	Putative_gene_4973	0.547202	SSIIa	SSIIa	--	--	--	Molecular Function: L-tyrosine:2-oxoglutarate aminotransferase activity (GO:0004838);; Biological Process: nucleobase-containing compound metabolic process (GO:0006139);; Biological Process: coenzyme metabolic process (GO:0006732);; Biological Process: phosphate-containing compound metabolic process (GO:0006796);; Biological Process: iron ion transport (GO:0006826);; Biological Process: response …	K00815|6e-65|zma:100193424|hypothetical protein LOC100193424	Nicotianamine aminotransferase A GN=naat-A OS=Hordeum vulgare (Barley) PE=1 SV=2	nicotianamine aminotransferase1 [Zea mays]
GRMZM2G348551	Putative_gene_5066	0.51905	SSIIa	SSIIa	--	--	--	Cellular Component: mitochondrion (GO:0005739);; Cellular Component: cytosol (GO:0005829);; Biological Process: nitrogen compound metabolic process (GO:0006807);; Cellular Component: chloroplast (GO:0009507);; Cellular Component: chloroplast stroma (GO:0009570);; Biological Process: response to nitrate (GO:0010167);; Biological Process: nitrate transport (GO:0015706);; Cellular Component: membran…	K00366|2e-30|sbi:SORBI_04g034160|hypothetical protein	Ferredoxin--nitrite reductase, chloroplastic (Precursor; Fragment) GN=NIR OS=Zea mays (Maize) PE=2 SV=1	hypothetical protein SORBIDRAFT_04g034160 [Sorghum bicolor]
GRMZM2G348551	Putative_gene_57	0.53736	SSIIa	SSIIa	--	--	--	--	--	--	--
GRMZM2G348551	Putative_gene_8044	0.667188	SSIIa	SSIIa	--	--	--	Biological Process: protein methylation (GO:0006479);; Molecular Function: methyltransferase activity (GO:0008168);;	K11438|2e-24|zma:100273522|hypothetical protein LOC100273522	Protein arginine N-methyltransferase 7 OS=Oryza sativa subsp. japonica (Rice) PE=2 SV=1	uncharacterized protein LOC100273522 [Zea mays]
GRMZM2G163437	GRMZM2G179465	0.675047	orangered3	AGPSS1	NAC	--	--	Cellular Component: cell part (GO:0044464);;	--	Vegetative cell wall protein gp1 (Precursor) GN=GP1 OS=Chlamydomonas reinhardtii (Chlamydomonas smithii) PE=2 SV=1	TPA: hypothetical protein ZEAMMB73_581827 [Zea mays]
GRMZM2G163437	GRMZM2G002147	0.567563	orangered15	AGPSS1	--	--	--	Biological Process: cytokinesis by cell plate formation (GO:0000911);; Molecular Function: binding (GO:0005488);; Biological Process: cellular process (GO:0009987);; Biological Process: response to cyclopentenone (GO:0010583);; Cellular Component: membrane (GO:0016020);; Cellular Component: intracellular membrane-bounded organelle (GO:0043231);; Cellular Component: intracellular organelle part (G…	--	Vegetative cell wall protein gp1 (Precursor) GN=GP1 OS=Chlamydomonas reinhardtii (Chlamydomonas smithii) PE=2 SV=1	uncharacterized protein LOC100193332 [Zea mays]
GRMZM2G163437	GRMZM2G058472	0.679687	orangered16	AGPSS1	--	[M]	Cell wall/membrane/envelope biogenesis	Cellular Component: nucleus (GO:0005634);; Cellular Component: mitochondrion (GO:0005739);; Cellular Component: endosome (GO:0005768);; Cellular Component: Golgi apparatus (GO:0005794);; Cellular Component: trans-Golgi network (GO:0005802);; Biological Process: starch metabolic process (GO:0005982);; Biological Process: iron ion transport (GO:0006826);; Biological Process: secondary cell wall bio…	--	UDP-glucuronate:xylan alpha-glucuronosyltransferase 1 GN=MVE11.2 OS=Arabidopsis thaliana (Mouse-ear cress) PE=2 SV=1	unknown [Zea mays]
GRMZM2G163437	GRMZM2G059544	0.732382	orangered17	AGPSS1	--	--	--	Cellular Component: nucleus (GO:0005634);; Biological Process: transcription, DNA-dependent (GO:0006351);; Biological Process: regulation of transcription, DNA-dependent (GO:0006355);; Biological Process: response to stress (GO:0006950);; Biological Process: pattern specification process (GO:0007389);; Biological Process: response to abiotic stimulus (GO:0009628);; Biological Process: anatomical …	--	Auxin-responsive protein IAA25 GN=IAA25 OS=Oryza sativa subsp. japonica (Rice) PE=2 SV=1	hypothetical protein ZEAMMB73_678706 [Zea mays]
GRMZM2G163437	GRMZM2G067371	0.705563	orangered18	AGPSS1	--	[D]	Cell cycle control, cell division, chromosome partitioning	Molecular Function: protein binding (GO:0005515);; Cellular Component: nucleus (GO:0005634);; Biological Process: response to stress (GO:0006950);; Biological Process: response to abiotic stimulus (GO:0009628);; Biological Process: abscisic acid mediated signaling pathway (GO:0009738);; Biological Process: regulation of primary metabolic process (GO:0080090);; Biological Process: regulation of ce…	--	Ninja-family protein 6 OS=Zea mays (Maize) PE=2 SV=1	TPA: putative DUF1675 domain containing family protein [Zea mays]
GRMZM2G163437	GRMZM2G073347	0.518991	orangered19	AGPSS1	--	--	--	--	--	--	Uncharacterized protein [Source:UniProtKB/TrEMBL;Acc:K7VWL9]
GRMZM2G163437	GRMZM2G092223	0.613916	orangered9	AGPSS1	--	--	--	Biological Process: anion transport (GO:0006820);; Cellular Component: integral to membrane (GO:0016021);; Biological Process: organic substance transport (GO:0071702);; Biological Process: nitrogen compound transport (GO:0071705);;	--	Lysine histidine transporter 1 GN=LHT1 OS=Arabidopsis thaliana (Mouse-ear cress) PE=1 SV=1	TPA: hypothetical protein ZEAMMB73_163895, partial [Zea mays]
GRMZM2G163437	GRMZM2G123212	0.575729	orangered10	AGPSS1	--	[D]	Cell cycle control, cell division, chromosome partitioning	Molecular Function: protein binding (GO:0005515);; Molecular Function: zinc ion binding (GO:0008270);; Biological Process: response to abscisic acid stimulus (GO:0009737);; Cellular Component: membrane (GO:0016020);; Biological Process: protein ubiquitination (GO:0016567);; Molecular Function: ligase activity (GO:0016874);; Cellular Component: intracellular membrane-bounded organelle (GO:0043231)…	--	E3 ubiquitin-protein ligase CIP8 GN=CIP8 OS=Arabidopsis thaliana (Mouse-ear cress) PE=1 SV=1	TPA: putative RING zinc finger domain superfamily protein [Zea mays]
GRMZM2G163437	GRMZM2G138870	0.56805	orangered11	AGPSS1	--	--	--	Biological Process: cellular process (GO:0009987);; Cellular Component: membrane (GO:0016020);; Cellular Component: cytoplasmic membrane-bounded vesicle (GO:0016023);; Cellular Component: intracellular organelle part (GO:0044446);;	--	Vegetative cell wall protein gp1 (Precursor) GN=GP1 OS=Chlamydomonas reinhardtii (Chlamydomonas smithii) PE=2 SV=1	fiber protein Fb34 [Zea mays]
GRMZM2G163437	GRMZM2G143886	0.517942	orangered12	AGPSS1	--	[CR]	--	Molecular Function: nucleotide binding (GO:0000166);; Molecular Function: alcohol dehydrogenase activity, zinc-dependent (GO:0004024);; Cellular Component: cytosol (GO:0005829);; Biological Process: isoprenoid metabolic process (GO:0006720);; Molecular Function: zinc ion binding (GO:0008270);; Biological Process: response to symbiotic fungus (GO:0009610);; Molecular Function: oxidoreductase activ…	--	Quinone oxidoreductase-like protein At1g23740, chloroplastic (Precursor) GN=At1g23740 OS=Arabidopsis thaliana (Mouse-ear cress) PE=1 SV=2	putative alcohol dehydrogenase superfamily protein [Zea mays]
GRMZM2G163437	GRMZM2G146337	0.614485	orangered13	AGPSS1	--	--	--	Molecular Function: purine nucleobase transmembrane transporter activity (GO:0005345);; Cellular Component: mitochondrion (GO:0005739);; Cellular Component: plasma membrane (GO:0005886);; Biological Process: purine nucleobase transport (GO:0006863);; Cellular Component: chloroplast (GO:0009507);; Biological Process: cytokinin transport (GO:0010184);; Molecular Function: purine nucleoside transmem…	--	Probable purine permease 11 GN=PUP11 OS=Arabidopsis thaliana (Mouse-ear cress) PE=1 SV=1	hypothetical protein ZEAMMB73_545150 [Zea mays]
GRMZM2G163437	GRMZM2G150762	0.626697	orangered14	AGPSS1	--	--	--	GO:0016020//membrane;GO:0016020//membrane;GO:0016020//membrane;GO:0016020//membrane;GO:0016020//membrane;GO:0016020//membrane;GO:0016020//membrane;GO:0016020//membrane;GO:0016020//membrane		--	Hypersensitive-induced response protein; Uncharacterized protein [Source:UniProtKB/TrEMBL;Acc:Q9M583]
GRMZM2G163437	GRMZM2G301355	0.557554	orangered4	AGPSS1	--	--	--	Molecular Function: nucleic acid binding (GO:0003676);; Molecular Function: protein kinase activity (GO:0004672);; Molecular Function: protein serine/threonine kinase activity (GO:0004674);; Molecular Function: protein binding (GO:0005515);; Molecular Function: ATP binding (GO:0005524);; Cellular Component: mitochondrion (GO:0005739);; Biological Process: RNA processing (GO:0006396);; Biological …	--	Serine/threonine-protein kinase-like protein CCR4 (Precursor) GN=MCA23.19 OS=Arabidopsis thaliana (Mouse-ear cress) PE=1 SV=1	TPA: putative CRINKLY4-like receptor protein kinase family protein [Zea mays]
GRMZM2G163437	GRMZM2G326151	0.63832	orangered5	AGPSS1	--	--	--	--		--	--
GRMZM2G163437	GRMZM2G454056	0.559585	orangered6	AGPSS1	--	--	--	--		--	Putative uncharacterized protein [Source:UniProtKB/TrEMBL;Acc:B6SLZ4]
GRMZM2G163437	Putative_gene_2669	0.591226	orangered7	AGPSS1	--	--	--	Cellular Component: mitochondrion (GO:0005739);; Biological Process: amino acid transport (GO:0006865);; Molecular Function: starch synthase activity (GO:0009011);; Cellular Component: amyloplast (GO:0009501);; Cellular Component: plant-type cell wall (GO:0009505);; Cellular Component: chloroplast (GO:0009507);; Biological Process: post-embryonic development (GO:0009791);; Biological Process: cel…	--	Soluble starch synthase 3, chloroplastic/amyloplastic (Precursor) GN=SS3 OS=Solanum tuberosum (Potato) PE=1 SV=1	hypothetical protein ZEAMMB73_481763 [Zea mays]
GRMZM2G163437	Putative_gene_306	0.535739	orangered8	AGPSS1	--	--	--	--	--	Zinc finger CCCH domain-containing protein 20 OS=Oryza sativa subsp. japonica (Rice) PE=2 SV=1	hypothetical protein ZEAMMB73_838328 [Zea mays]
GRMZM2G158043	Putative_gene_9146	0.570833	grey820	PUL	--	--	--	Cellular Component: plasma membrane (GO:0005886); Molecular Function: carbohydrate transmembrane transporter activity (GO:0015144); Biological Process: monosaccharide transport (GO:0015749); Cellular Component: integral to membrane (GO:0016021); Biological Process: transmembrane transport (GO:0055085); Cellular Component: pollen tube (GO:0090406);	--	Probable polyol transporter 4 GN=PLT4 OS=Arabidopsis thaliana (Mouse-ear cress) PE=2 SV=1	uncharacterized protein LOC100276326 [Zea mays]
GRMZM2G158043	Putative_gene_9062	0.644079	grey819	PUL	--	--	--	--	--	--	uncharacterized protein LOC100276399 [Zea mays]
GRMZM2G158043	Putative_gene_7894	0.698411	grey817	PUL	--	--	--	--	--	--	hypothetical protein [Zea mays]
GRMZM2G158043	Putative_gene_3585	0.6125	grey815	PUL	--	--	--	Cellular Component: endoplasmic reticulum membrane (GO:0005789); Biological Process: cellular process (GO:0009987); Molecular Function: transferase activity, transferring glycosyl groups (GO:0016757);	--	Ferredoxin--NADP reductase, chloroplastic (Precursor) GN=PETH OS=Mesembryanthemum crystallinum (Common ice plant) PE=2 SV=1	hypothetical protein ZEAMMB73_248832 [Zea mays]
GRMZM2G158043	Putative_gene_2736	0.61043	grey814	PUL	--	--	--	Molecular Function: nucleic acid binding (GO:0003676);	--	Putative AC transposase OS=Zea mays (Maize) PE=2 SV=2	putative transposase [Zea luxurians]
GRMZM2G158043	GRMZM5G899168	0.695935	grey811	PUL	--	[I]	Lipid transport and metabolism	Cellular Component: mitochondrion (GO:0005739); Biological Process: proline transport (GO:0015824); Biological Process: cellular response to phosphate starvation (GO:0016036); Biological Process: methylglyoxal catabolic process to D-lactate (GO:0019243); Biological Process: galactolipid biosynthetic process (GO:0019375); Biological Process: cellular response to water deprivation (GO:0042631);	--	--	TPA: hypothetical protein ZEAMMB73_995922 [Zea mays]
GRMZM2G158043	GRMZM5G897988	0.73104	grey810	PUL	--	--	--	Cellular Component: nucleus (GO:0005634); Biological Process: regulation of transcription, DNA-dependent (GO:0006355); Biological Process: proteolysis (GO:0006508); Molecular Function: cysteine-type peptidase activity (GO:0008234); Molecular Function: omega peptidase activity (GO:0008242); Biological Process: response to chitin (GO:0010200); Biological Process: D-xylose metabolic process (GO:0042…	K11863|0.0|zma:100283523|pco111461	Putative ataxin-3 homolog OS=Oryza sativa subsp. japonica (Rice) PE=3 SV=1	LOC100283523 [Zea mays]
GRMZM2G158043	GRMZM5G883855	0.607147	grey808	PUL	--	--	--	Cellular Component: plastid (GO:0009536);	--	Protein DYAD GN=MFG13.3 OS=Arabidopsis thaliana (Mouse-ear cress) PE=1 SV=2	ameiotic1 [Zea mays]
GRMZM2G158043	GRMZM5G883222	0.805231	grey807	PUL	--	--	--	--		--	--
GRMZM2G158043	GRMZM5G879116	0.526637	grey806	PUL	--	--	--	Molecular Function: binding (GO:0005488); Biological Process: RNA processing (GO:0006396); Cellular Component: membrane (GO:0016020); Cellular Component: nuclear lumen (GO:0031981); Biological Process: regulation of cellular process (GO:0050794); Biological Process: response to stimulus (GO:0050896); Cellular Component: cell periphery (GO:0071944);	--	Vegetative cell wall protein gp1 (Precursor) GN=GP1 OS=Chlamydomonas reinhardtii (Chlamydomonas smithii) PE=2 SV=1	unknown [Zea mays]
GRMZM2G158043	GRMZM5G873519	0.952584	grey805	PUL	--	--	--	GO:0016020//membrane;GO:0009507//chloroplast;GO:0009941//chloroplast envelope;GO:0009706//chloroplast inner membrane		--	Uncharacterized protein [Source:UniProtKB/TrEMBL;Acc:C0PDS1]
GRMZM2G158043	GRMZM5G872373	0.744408	grey804	PUL	--	[S]	Function unknown	Cellular Component: Golgi apparatus (GO:0005794); Biological Process: glucose catabolic process (GO:0006007); Cellular Component: chloroplast (GO:0009507); Cellular Component: integral to membrane (GO:0016021); Cellular Component: cytoplasmic membrane-bounded vesicle (GO:0016023); Biological Process: cellulose biosynthetic process (GO:0030244); Biological Process: Golgi vesicle transport (GO:0048…	--	GDT1-like protein 4 (Precursor) GN=OsI_29993 OS=Oryza sativa subsp. indica (Rice) PE=2 SV=1	uncharacterized protein LOC100273360 precursor [Zea mays]
GRMZM2G158043	GRMZM5G860241	0.504573	grey803	PUL	--	[MG]	--	Biological Process: alternative nuclear mRNA splicing, via spliceosome (GO:0000380); Molecular Function: double-stranded DNA binding (GO:0003690); Molecular Function: single-stranded DNA binding (GO:0003697); Molecular Function: mRNA binding (GO:0003729); Molecular Function: catalytic activity (GO:0003824); Molecular Function: protein kinase activity (GO:0004672); Molecular Function: calmodulin b…	--	Cinnamoyl-CoA reductase 1 GN=T24D18.5 OS=Arabidopsis thaliana (Mouse-ear cress) PE=1 SV=1	dihydroflavonol-4-reductase [Zea mays]
GRMZM2G158043	GRMZM2G070211	0.513756	grey968	PUL	WRKY	--	--	GO:0003700//sequencespecific DNA binding transcription factor activity;GO:0043565//sequencespecific DNA binding;GO:0043565//sequencespecific DNA binding;GO:0003700//sequencespecific DNA binding transcription factor activityGO:0006355//regulation of transcription, DNAtemplated	--	--	Uncharacterized protein [Source:UniProtKB/TrEMBL;Acc:C0PNK3]
GRMZM2G158043	GRMZM2G125653	0.581956	grey641	PUL	WRKY	--	--	Biological Process: response to molecule of bacterial origin (GO:0002237);; Biological Process: immune system process (GO:0002376);; Molecular Function: sequence-specific DNA binding transcription factor activity (GO:0003700);; Molecular Function: protein binding (GO:0005515);; Cellular Component: nucleus (GO:0005634);; Biological Process: regulation of transcription, DNA-dependent (GO:0006355);;…	--	Probable WRKY transcription factor 40 GN=WRKY40 OS=Arabidopsis thaliana (Mouse-ear cress) PE=1 SV=1	WRKY DNA-binding protein [Zea mays]
GRMZM2G158043	GRMZM5G855808	0.745723	grey802	PUL	--	--	--	--		--	--
GRMZM2G158043	GRMZM5G852329	0.601621	grey801	PUL	--	[RTKL]	--	Biological Process: regulation of response to biotic stimulus (GO:0002831); Molecular Function: protein serine/threonine kinase activity (GO:0004674); Molecular Function: receptor signaling protein serine/threonine kinase activity (GO:0004702); Molecular Function: protein tyrosine kinase activity (GO:0004713); Molecular Function: binding (GO:0005488); Molecular Function: ATP binding (GO:0005524);…	--	Serine/threonine-protein kinase HT1 GN=HT1 OS=Arabidopsis thaliana (Mouse-ear cress) PE=1 SV=1	putative protein kinase superfamily protein isoform 1 [Zea mays]
GRMZM2G158043	GRMZM2G153675	0.503254	grey692	PUL	Orphans	[T]	Signal transduction mechanisms	Molecular Function: phosphoprotein phosphatase activity (GO:0004721);; Molecular Function: protein serine/threonine phosphatase activity (GO:0004722);; Molecular Function: protein binding (GO:0005515);; Cellular Component: nucleus (GO:0005634);; Cellular Component: cytoplasm (GO:0005737);; Cellular Component: plasma membrane (GO:0005886);; Biological Process: protein dephosphorylation (GO:0006470…	--	Probable protein phosphatase 2C 73 OS=Oryza sativa subsp. japonica (Rice) PE=2 SV=1	uncharacterized protein LOC100273364 [Zea mays]
GRMZM2G158043	GRMZM2G054277	0.572451	grey946	PUL	NAC	[J]	Translation, ribosomal structure and biogenesis	Biological Process: response to hypoxia (GO:0001666);; Molecular Function: DNA binding (GO:0003677);; Molecular Function: sequence-specific DNA binding transcription factor activity (GO:0003700);; Cellular Component: nucleus (GO:0005634);; Biological Process: regulation of transcription, DNA-dependent (GO:0006355);; Biological Process: signal transduction (GO:0007165);; Biological Process: patter…	--	NAC domain-containing protein 18 GN=F14G24.15 OS=Arabidopsis thaliana (Mouse-ear cress) PE=2 SV=1	TPA: putative NAC domain transcription factor superfamily protein, partial [Zea mays]
GRMZM2G158043	GRMZM2G104078	0.509655	grey604	PUL	NAC	--	--	Biological Process: DNA damage checkpoint (GO:0000077);; Molecular Function: DNA binding (GO:0003677);; Cellular Component: mitochondrion (GO:0005739);; Biological Process: transcription, DNA-dependent (GO:0006351);; Biological Process: regulation of transcription, DNA-dependent (GO:0006355);; Biological Process: multicellular organismal development (GO:0007275);; Biological Process: response to …	--	NAC domain-containing protein 8 GN=NAC008 OS=Arabidopsis thaliana (Mouse-ear cress) PE=2 SV=1	ANAC044 [Zea mays]
GRMZM2G158043	GRMZM5G832135	0.664784	grey799	PUL	bHLH	--	--	Molecular Function: DNA binding (GO:0003677); Molecular Function: sequence-specific DNA binding transcription factor activity (GO:0003700); Cellular Component: nucleus (GO:0005634); Biological Process: regulation of transcription, DNA-dependent (GO:0006355); Molecular Function: protein dimerization activity (GO:0046983); Biological Process: root hair cell development (GO:0080147);	--	Transcription factor bHLH66 GN=F27D4.17 OS=Arabidopsis thaliana (Mouse-ear cress) PE=2 SV=1	hypothetical protein [Zea mays]
GRMZM2G158043	GRMZM5G825759	0.58865	grey797	PUL	--	[C]	Energy production and conversion	Biological Process: MAPK cascade (GO:0000165); Molecular Function: nucleotide binding (GO:0000166); Biological Process: pentose-phosphate shunt (GO:0006098); Biological Process: rRNA processing (GO:0006364); Biological Process: protein targeting to membrane (GO:0006612); Biological Process: ATP biosynthetic process (GO:0006754); Biological Process: signal transduction (GO:0007165); Biological Pro…	K02109|1e-137|zma:100282566|pco080036b	ATP synthase subunit b&apos;, chloroplastic (Precursor) GN=ATPG OS=Spinacia oleracea (Spinach) PE=1 SV=2	ATP synthase B chain [Zea mays]
GRMZM2G158043	GRMZM2G149132	0.554952	grey676	PUL	DBP	[T]	Signal transduction mechanisms	Molecular Function: DNA binding (GO:0003677);; Molecular Function: protein serine/threonine phosphatase activity (GO:0004722);; Cellular Component: nucleus (GO:0005634);; Cellular Component: cytosol (GO:0005829);; Biological Process: protein dephosphorylation (GO:0006470);; Biological Process: response to cold (GO:0009409);; Biological Process: response to water deprivation (GO:0009414);; Biologi…	--	Probable protein phosphatase 2C 54 OS=Oryza sativa subsp. japonica (Rice) PE=2 SV=1	DBP transcription factor [Zea mays]
GRMZM2G158043	GRMZM5G823162	0.761853	grey796	PUL	--	--	--	--	--	--	hypothetical protein ZEAMMB73_387221 [Zea mays]
GRMZM2G158043	GRMZM2G341723	0.543178	grey753	PUL	C2C2-GATA	--	--	GO:0008686//3,4dihydroxy2butanone4phosphate synthase activityGO:0009231//riboflavin biosynthetic process		--	--
GRMZM2G158043	GRMZM5G822888	0.739905	grey795	PUL	--	--	--	Biological Process: proteolysis (GO:0006508); Biological Process: protein processing involved in protein targeting to mitochondrion (GO:0006627); Molecular Function: serine-type peptidase activity (GO:0008236); Cellular Component: mitochondrial inner membrane peptidase complex (GO:0042720);	--	--	hypothetical protein ZEAMMB73_370082 [Zea mays]
GRMZM2G158043	GRMZM2G111123	0.660091	grey614	PUL	B3	--	--	GO:0005634//nucleus;GO:0005634//nucleus;GO:0005634//nucleus;GO:0005634//nucleusGO:0003677//DNA binding;GO:0003677//DNA binding;GO:0003677//DNA binding;GO:0003677//DNA bindingGO:0006355//regulation of transcription, DNAtemplated;GO:0006351//transcription, DNAtemplated;GO:0006351//transcription, DNAtemplated;GO:0006355//regulation of transcription, DNAtemplated;GO:0006355//regulation of transcripti…		--	Uncharacterized protein [Source:UniProtKB/TrEMBL;Acc:B4FXE4]
GRMZM2G158043	GRMZM5G813651	0.757417	grey794	PUL	NAC	--	--	Biological Process: MAPK cascade (GO:0000165); Biological Process: response to hypoxia (GO:0001666); Molecular Function: DNA binding (GO:0003677); Molecular Function: sequence-specific DNA binding transcription factor activity (GO:0003700); Cellular Component: nucleus (GO:0005634); Cellular Component: mitochondrion (GO:0005739); Biological Process: trehalose biosynthetic process (GO:0005992); Bio…	--	Protein FEZ GN=T2P11.6 OS=Arabidopsis thaliana (Mouse-ear cress) PE=2 SV=1	unknown [Zea mays]
GRMZM2G158043	AC194341.4_FG004	0.583338	grey822	PUL	--	--	--	GO:0016829//lyase activity;GO:0016829//lyase activity	--	--	Uncharacterized protein [Source:UniProtKB/TrEMBL;Acc:B4FZ30]
GRMZM2G158043	AC199058.2_FG001	0.612333	grey824	PUL	--	--	--	--	--	--	Uncharacterized protein [Source:UniProtKB/TrEMBL;Acc:K7TFK0]
GRMZM2G158043	AC205077.3_FG003	0.565678	grey825	PUL	--	--	--	Cellular Component: cell part (GO:0044464);;	--	Proline-rich receptor-like protein kinase PERK2 GN=PERK2 OS=Arabidopsis thaliana (Mouse-ear cress) PE=2 SV=3	TPA: hypothetical protein ZEAMMB73_427747 [Zea mays]
GRMZM2G158043	GRMZM5G805685	0.582	grey793	PUL	B3	--	--	GO:0005634//nucleus;GO:0005634//nucleus;GO:0005634//nucleus;GO:0005634//nucleusGO:0003677//DNA binding;GO:0003677//DNA binding;GO:0003677//DNA binding;GO:0003677//DNA bindingGO:0006355//regulation of transcription, DNAtemplated;GO:0006351//transcription, DNAtemplated;GO:0006351//transcription, DNAtemplated;GO:0006355//regulation of transcription, DNAtemplated;GO:0006355//regulation of transcripti…		--	Uncharacterized protein [Source:UniProtKB/TrEMBL;Acc:C4J5U3]
GRMZM2G158043	AC208860.3_FG002	0.565484	grey828	PUL	--	--	--	Cellular Component: mitochondrion (GO:0005739);; Biological Process: GPI anchor metabolic process (GO:0006505);; Biological Process: intracellular protein transport (GO:0006886);; Cellular Component: chloroplast envelope (GO:0009941);; Molecular Function: hydrolase activity, acting on ester bonds (GO:0016788);; Cellular Component: intrinsic to endoplasmic reticulum membrane (GO:0031227);;	--	--	hypothetical protein ZEAMMB73_212844 [Zea mays]
GRMZM2G158043	GRMZM5G804181	0.511882	grey792	PUL	--	--	--	--		--	Uncharacterized protein [Source:UniProtKB/TrEMBL;Acc:K7V1P1]
GRMZM2G158043	GRMZM2G704381	0.632491	grey790	PUL	--	--	--	GO:0016888//endodeoxyribonuclease activity, producing 5'phosphomonoesters;GO:0016888//endodeoxyribonuclease activity, producing 5'phosphomonoesters		--	Uncharacterized protein [Source:UniProtKB/TrEMBL;Acc:K7VKY5]
GRMZM2G158043	GRMZM2G704021	0.563206	grey789	PUL	--	--	--	--		--	Uncharacterized protein [Source:UniProtKB/TrEMBL;Acc:B4FJC7]
GRMZM2G158043	GRMZM2G702490	0.803368	grey786	PUL	--	[I]	Lipid transport and metabolism	Molecular Function: biotin carboxylase activity (GO:0004075); Molecular Function: methylcrotonoyl-CoA carboxylase activity (GO:0004485); Cellular Component: mitochondrial matrix (GO:0005759); Biological Process: leucine catabolic process (GO:0006552); Molecular Function: zinc ion binding (GO:0008270); Biological Process: virus induced gene silencing (GO:0009616); Biological Process: vegetative ph…	K01969|0.0|zma:100281617|pco103496(377)	Methylcrotonoyl-CoA carboxylase beta chain, mitochondrial (Precursor) OS=Arabidopsis thaliana (Mouse-ear cress) PE=2 SV=1	hypothetical protein ZEAMMB73_876946 [Zea mays]
GRMZM2G158043	GRMZM2G000451	0.614397	grey841	PUL	--	[O]	Posttranslational modification, protein turnover, chaperones	Cellular Component: mitochondrion (GO:0005739);; Biological Process: cellular process (GO:0009987);; Molecular Function: hydrolase activity (GO:0016787);; Cellular Component: intracellular organelle (GO:0043229);;	--	Protein IQ-DOMAIN 14 GN=IQD14 OS=Arabidopsis thaliana (Mouse-ear cress) PE=1 SV=1	TPA: hypothetical protein ZEAMMB73_300645 [Zea mays]
GRMZM2G158043	GRMZM2G000601	0.502284	grey842	PUL	--	[O]	Posttranslational modification, protein turnover, chaperones	Molecular Function: ubiquitin-protein ligase activity (GO:0004842);; Molecular Function: ATP binding (GO:0005524);; Cellular Component: nucleus (GO:0005634);; Cellular Component: vacuole (GO:0005773);; Cellular Component: cytosol (GO:0005829);; Cellular Component: plasma membrane (GO:0005886);; Biological Process: postreplication repair (GO:0006301);; Biological Process: fatty acid beta-oxidation…	K06689|1e-111|zma:100285413|ubiquitin-conjugating enzyme E2-17 kDa	Ubiquitin-conjugating enzyme E2 5A GN=OsJ_02884 OS=Oryza sativa subsp. japonica (Rice) PE=2 SV=1	ubiquitin-conjugating enzyme E2-17 kDa [Zea mays]
GRMZM2G158043	GRMZM2G480364	0.628114	grey785	PUL	--	--	--	--	--	--	hypothetical protein ZEAMMB73_947962 [Zea mays]
GRMZM2G158043	GRMZM2G472236	0.648196	grey784	PUL	--	--	--	Biological Process: developmental process involved in reproduction (GO:0003006); Biological Process: post-embryonic development (GO:0009791); Biological Process: macromolecule metabolic process (GO:0043170); Cellular Component: intracellular membrane-bounded organelle (GO:0043231); Biological Process: primary metabolic process (GO:0044238); Biological Process: anatomical structure development (GO…	--	Late embryogenesis abundant protein D-34 OS=Gossypium hirsutum (Upland cotton) PE=4 SV=1	TPA: rab28 protein [Zea mays]
GRMZM2G158043	GRMZM2G007236	0.564527	grey855	PUL	--	--	--	Molecular Function: catalytic activity (GO:0003824);; Cellular Component: cell wall (GO:0005618);; Cellular Component: vacuole (GO:0005773);; Cellular Component: cell part (GO:0044464);; Molecular Function: carboxylic ester hydrolase activity (GO:0052689);;	--	GDSL esterase/lipase At1g28640 (Precursor) GN=At1g28640 OS=Arabidopsis thaliana (Mouse-ear cress) PE=2 SV=1	hypothetical protein ZEAMMB73_456055 [Zea mays]
GRMZM2G158043	GRMZM2G467123	0.771464	grey783	PUL	--	--	--	Biological Process: response to salt stress (GO:0009651); Cellular Component: membrane (GO:0016020); Cellular Component: intracellular organelle (GO:0043229);	--	Vegetative cell wall protein gp1 (Precursor) GN=GP1 OS=Chlamydomonas reinhardtii (Chlamydomonas smithii) PE=2 SV=1	TPA: hypothetical protein ZEAMMB73_572244 [Zea mays]
GRMZM2G158043	GRMZM2G009282	0.553177	grey857	PUL	--	[G]	Carbohydrate transport and metabolism	Molecular Function: alpha-glucosidase activity (GO:0004558);; Molecular Function: binding (GO:0005488);; Cellular Component: cytosol (GO:0005829);; Biological Process: starch metabolic process (GO:0005982);; Molecular Function: xylan 1,4-beta-xylosidase activity (GO:0009044);; Cellular Component: plant-type cell wall (GO:0009505);; Cellular Component: plasmodesma (GO:0009506);; Cellular Component…	--	Alpha-xylosidase 1 (Precursor) GN=F24J5.20 OS=Arabidopsis thaliana (Mouse-ear cress) PE=1 SV=1	TPA: hypothetical protein ZEAMMB73_517361 [Zea mays]
GRMZM2G158043	GRMZM2G010435	0.516812	grey861	PUL	--	--	--	GO:0016787//hydrolase activity;GO:0008233//peptidase activity;GO:0008234//cysteinetype peptidase activity;GO:0008234//cysteinetype peptidase activityGO:0006508//proteolysis	--	--	Uncharacterized protein [Source:UniProtKB/TrEMBL;Acc:C4IZ54]
GRMZM2G158043	GRMZM2G010834	0.58447	grey863	PUL	--	--	--	Molecular Function: transporter activity (GO:0005215);; Cellular Component: intracellular (GO:0005622);; Biological Process: transport (GO:0006810);;	--	Patellin-3 GN=PATL3 OS=Arabidopsis thaliana (Mouse-ear cress) PE=1 SV=2	putative CRAL/TRIO domain containing, Sec14p-like phosphatidylinositol transfer family protein [Zea mays]
GRMZM2G158043	GRMZM2G011878	0.573898	grey866	PUL	--	--	--	--	--	--	Putative uncharacterized protein [Source:UniProtKB/TrEMBL;Acc:B6SLK3]
GRMZM2G158043	GRMZM2G451281	0.604112	grey780	PUL	--	--	--	Cellular Component: mitochondrion (GO:0005739); Cellular Component: mitochondrial respiratory chain complex III (GO:0005750); Biological Process: mitochondrial electron transport, ubiquinol to cytochrome c (GO:0006122); Molecular Function: ubiquinol-cytochrome-c reductase activity (GO:0008121); Cellular Component: membrane (GO:0016020); Biological Process: electron transport chain (GO:0022900); M…	--	Cytochrome b-c1 complex subunit 6 OS=Solanum tuberosum (Potato) PE=1 SV=2	hypothetical protein ZEAMMB73_660333, partial [Zea mays]
GRMZM2G158043	GRMZM2G014043	0.587253	grey869	PUL	--	--	--	--	--	--	Uncharacterized protein [Source:UniProtKB/TrEMBL;Acc:B6SJT5]
GRMZM2G158043	GRMZM2G014419	0.513648	grey870	PUL	--	--	--	GO:0005886//plasma membrane	--	--	Harpin-induced protein; Uncharacterized protein [Source:UniProtKB/TrEMBL;Acc:B4FP99]
GRMZM2G158043	GRMZM2G014770	0.646742	grey871	PUL	--	--	--	Cellular Component: endosome (GO:0005768);; Cellular Component: Golgi apparatus (GO:0005794);; Cellular Component: trans-Golgi network (GO:0005802);; Biological Process: response to stress (GO:0006950);; Biological Process: signal transduction (GO:0007165);; Biological Process: pollen development (GO:0009555);; Biological Process: pollen tube growth (GO:0009860);; Biological Process: xylem develo…	--	Probable galacturonosyltransferase 15 GN=GAUT15 OS=Arabidopsis thaliana (Mouse-ear cress) PE=2 SV=1	transferase, transferring glycosyl groups [Zea mays]
GRMZM2G158043	GRMZM2G015143	0.605992	grey872	PUL	--	--	--	Molecular Function: alpha-mannosidase activity (GO:0004559);; Cellular Component: cell wall (GO:0005618);; Biological Process: mannose metabolic process (GO:0006013);; Molecular Function: zinc ion binding (GO:0008270);; Cellular Component: cytoplasmic membrane-bounded vesicle (GO:0016023);; Molecular Function: carbohydrate binding (GO:0030246);;	--	--	TPA: hypothetical protein ZEAMMB73_034996 [Zea mays]
GRMZM2G158043	GRMZM2G015419	0.58973	grey873	PUL	--	--	--	Biological Process: maltose metabolic process (GO:0000023);; Biological Process: sulfur amino acid metabolic process (GO:0000096);; Molecular Function: iron ion binding (GO:0005506);; Molecular Function: protein binding (GO:0005515);; Cellular Component: plasma membrane (GO:0005886);; Biological Process: glycine catabolic process (GO:0006546);; Biological Process: unsaturated fatty acid biosynthe…	--	Lipoxygenase 2.3, chloroplastic (Precursor) GN=LOX2.3 OS=Hordeum vulgare (Barley) PE=1 SV=1	lipoxygenase [Zea mays]
GRMZM2G158043	GRMZM2G450939	0.655396	grey779	PUL	--	--	--	--		--	Uncharacterized protein [Source:UniProtKB/TrEMBL;Acc:K7TSU3]
GRMZM2G158043	GRMZM2G018798	0.558927	grey877	PUL	--	[R]	General function prediction only	Biological Process: reproduction (GO:0000003);; Molecular Function: ubiquitin-protein ligase activity (GO:0004842);; Molecular Function: protein binding (GO:0005515);; Cellular Component: mitochondrion (GO:0005739);; Molecular Function: zinc ion binding (GO:0008270);; Biological Process: response to water deprivation (GO:0009414);; Biological Process: regulation of gene expression (GO:0010468);; …	--	E3 ubiquitin protein ligase DRIP2 GN=DRIP2 OS=Arabidopsis thaliana (Mouse-ear cress) PE=1 SV=1	TPA: putative RING zinc finger domain superfamily protein [Zea mays]
GRMZM2G158043	GRMZM2G447056	0.588489	grey778	PUL	--	--	--	GO:0016787//hydrolase activity;GO:0004221//ubiquitin thiolesterase activityGO:0006511//ubiquitindependent protein catabolic process;GO:0006511//ubiquitindependent protein catabolic process		--	Putative ubiquitin carboxyl-terminal hydrolase superfamily protein [Source:UniProtKB/TrEMBL;Acc:K7WBX0]
GRMZM2G158043	GRMZM2G022279	0.524964	grey881	PUL	--	--	--	Cellular Component: cell wall (GO:0005618);; Cellular Component: vacuole (GO:0005773);; Biological Process: protein targeting to membrane (GO:0006612);; Biological Process: lipid metabolic process (GO:0006629);; Biological Process: positive regulation of flavonoid biosynthetic process (GO:0009963);; Biological Process: regulation of plant-type hypersensitive response (GO:0010363);; Cellular Compo…	--	GDSL esterase/lipase At2g27360 (Precursor) GN=At2g27360 OS=Arabidopsis thaliana (Mouse-ear cress) PE=2 SV=1	hypothetical protein [Zea mays]
GRMZM2G158043	GRMZM2G438299	0.667818	grey775	PUL	--	--	--	Molecular Function: protein kinase activity (GO:0004672); Cellular Component: plasma membrane (GO:0005886); Biological Process: glucose catabolic process (GO:0006007); Biological Process: protein phosphorylation (GO:0006468); Biological Process: multicellular organismal development (GO:0007275); Cellular Component: chloroplast (GO:0009507); Biological Process: anatomical structure morphogenesis (…	--	Vegetative cell wall protein gp1 (Precursor) GN=GP1 OS=Chlamydomonas reinhardtii (Chlamydomonas smithii) PE=2 SV=1	hypothetical protein ZEAMMB73_050855 [Zea mays]
GRMZM2G158043	GRMZM2G025222	0.632954	grey887	PUL	--	[P]	Inorganic ion transport and metabolism	Cellular Component: Golgi membrane (GO:0000139);; Molecular Function: monooxygenase activity (GO:0004497);; Molecular Function: N,N-dimethylaniline monooxygenase activity (GO:0004499);; Cellular Component: nucleoplasm (GO:0005654);; Cellular Component: endoplasmic reticulum membrane (GO:0005789);; Cellular Component: cytosol (GO:0005829);; Biological Process: response to water deprivation (GO:000…	--	Probable indole-3-pyruvate monooxygenase YUCCA1 GN=L23H3.20 OS=Arabidopsis thaliana (Mouse-ear cress) PE=1 SV=1	TPA: sparse inflorescence1 [Zea mays]
GRMZM2G158043	GRMZM2G435445	0.578813	grey774	PUL	TUB	--	--	--		--	Uncharacterized protein [Source:UniProtKB/TrEMBL;Acc:B4FSQ3]
GRMZM2G158043	GRMZM2G028335	0.500358	grey893	PUL	--	--	--	Molecular Function: protein binding (GO:0005515);; Biological Process: DNA replication (GO:0006260);; Biological Process: regulation of cellular process (GO:0050794);; Biological Process: chromosome organization (GO:0051276);;	--	CDT1-like protein a, chloroplastic (Precursor) GN=CDT1A OS=Arabidopsis thaliana (Mouse-ear cress) PE=1 SV=1	CDT1a protein isoform 1 [Zea mays]
GRMZM2G158043	GRMZM2G028379	0.669073	grey894	PUL	--	--	--	--	--	--	TPA: p8MTCP1, partial [Zea mays]
GRMZM2G158043	GRMZM2G431850	0.895427	grey773	PUL	--	--	--	Cellular Component: mitochondrion (GO:0005739);	--	Protein Rf1, mitochondrial (Precursor) GN=Rf1 OS=Oryza sativa subsp. indica (Rice) PE=2 SV=1	hypothetical protein ZEAMMB73_549819 [Zea mays]
GRMZM2G158043	GRMZM2G029314	0.575685	grey897	PUL	--	--	--	Biological Process: microtubule cytoskeleton organization (GO:0000226);; Biological Process: cytokinesis by cell plate formation (GO:0000911);;	--	--	uncharacterized protein LOC100383269 [Zea mays]
GRMZM2G158043	GRMZM2G030794	0.561581	grey901	PUL	--	--	--	--	--	--	--
GRMZM2G158043	GRMZM2G032419	0.636739	grey905	PUL	--	[J]	Translation, ribosomal structure and biogenesis	Biological Process: alternative nuclear mRNA splicing, via spliceosome (GO:0000380);; Biological Process: RNA methylation (GO:0001510);; Biological Process: defense response to insect (GO:0002213);; Molecular Function: double-stranded DNA binding (GO:0003690);; Molecular Function: single-stranded DNA binding (GO:0003697);; Molecular Function: mRNA binding (GO:0003729);; Molecular Function: chitin…	K11128|1e-101|sbi:SORBI_05g022540|hypothetical protein	Putative H/ACA ribonucleoprotein complex subunit 1-like protein 1 GN=At3g03920 OS=Arabidopsis thaliana (Mouse-ear cress) PE=2 SV=1	putative H/ACA ribonucleoprotein complex subunit family protein [Zea mays]
GRMZM2G158043	GRMZM2G033247	0.590925	grey907	PUL	--	--	--	--	--	--	TPA: hypothetical protein ZEAMMB73_449406 [Zea mays]
GRMZM2G158043	GRMZM2G034155	0.571259	grey910	PUL	--	--	--	Biological Process: transition metal ion transport (GO:0000041);; Biological Process: polysaccharide biosynthetic process (GO:0000271);; Biological Process: response to molecule of bacterial origin (GO:0002237);; Biological Process: regionalization (GO:0003002);; Molecular Function: protein serine/threonine kinase activity (GO:0004674);; Molecular Function: ATP binding (GO:0005524);; Cellular Com…	--	LRR receptor-like serine/threonine-protein kinase RCH1 (Precursor) GN=RCH1 OS=Arabidopsis thaliana (Mouse-ear cress) PE=2 SV=1	putative leucine-rich repeat receptor protein kinase family protein [Zea mays]
GRMZM2G158043	GRMZM2G034748	0.633121	grey911	PUL	--	--	--	Cellular Component: mitochondrion (GO:0005739);;	--	Putative F-box/LRR-repeat protein At3g28410 GN=At3g28410 OS=Arabidopsis thaliana (Mouse-ear cress) PE=4 SV=2	TPA: hypothetical protein ZEAMMB73_678782 [Zea mays]
GRMZM2G158043	GRMZM2G411916	0.904125	grey771	PUL	--	[P]	Inorganic ion transport and metabolism	Molecular Function: magnesium ion binding (GO:0000287); Molecular Function: phospholipid-translocating ATPase activity (GO:0004012); Molecular Function: protein binding (GO:0005515); Molecular Function: ATP binding (GO:0005524); Cellular Component: nucleus (GO:0005634); Cellular Component: endosome (GO:0005768); Cellular Component: Golgi apparatus (GO:0005794); Cellular Component: trans-Golgi net…	K01530|0.0|sbi:SORBI_02g037875|hypothetical protein	Phospholipid-transporting ATPase 2 GN=ALA2 OS=Arabidopsis thaliana (Mouse-ear cress) PE=1 SV=1	TPA: hypothetical protein ZEAMMB73_752385, partial [Zea mays]
GRMZM2G158043	GRMZM2G035338	0.526314	grey914	PUL	--	--	--	GO:0009507//chloroplast;GO:0009507//chloroplast;GO:0009507//chloroplastGO:0000166//nucleotide binding;GO:0016740//transferase activity;GO:0005524//ATP binding;GO:0016301//kinase activity;GO:0005524//ATP binding;GO:0016301//kinase activity;GO:0005524//ATP binding;GO:0016301//kinase activityGO:0008152//metabolic process;GO:0016310//phosphorylation	--	--	P-loop containing nucleoside triphosphate hydrolases superfamily protein [Source:Projected from Arabidopsis thaliana (AT1G03030) TAIR;Acc:AT1G03030]
GRMZM2G158043	GRMZM2G037614	0.656546	grey915	PUL	--	[C]	Energy production and conversion	Molecular Function: 3-methyl-2-oxobutanoate dehydrogenase (2-methylpropanoyl-transferring) activity (GO:0003863);; Cellular Component: mitochondrion (GO:0005739);; Biological Process: acetyl-CoA metabolic process (GO:0006084);; Biological Process: steroid biosynthetic process (GO:0006694);; Biological Process: metabolic process (GO:0008152);; Molecular Function: zinc ion binding (GO:0008270);; Ce…	K00167|0.0|zma:100273293|pco118301	2-oxoisovalerate dehydrogenase subunit beta 1, mitochondrial (Precursor) OS=Arabidopsis thaliana (Mouse-ear cress) PE=2 SV=1	uncharacterized protein LOC100273293 [Zea mays]
GRMZM2G158043	GRMZM2G038365	0.541357	grey917	PUL	--	[C]	Energy production and conversion	Biological Process: MAPK cascade (GO:0000165);; Molecular Function: protein binding (GO:0005515);; Cellular Component: plasma membrane (GO:0005886);; Biological Process: pentose-phosphate shunt (GO:0006098);; Biological Process: rRNA processing (GO:0006364);; Biological Process: protein targeting to membrane (GO:0006612);; Molecular Function: ubiquinol-cytochrome-c reductase activity (GO:0008121)…	K02636|1e-171|zma:100273026|hypothetical protein LOC100273026	Cytochrome b6-f complex iron-sulfur subunit, chloroplastic (Precursor) GN=OSJNBa0058I18.25 OS=Oryza sativa subsp. japonica (Rice) PE=1 SV=1	cytochrome b6-f complex iron-sulfur subunit [Zea mays]
GRMZM2G158043	GRMZM2G040424	0.571298	grey921	PUL	--	--	Transport and catabolism	GO:0016021//integral component of membrane;GO:0016021//integral component of membrane;GO:0016021//integral component of membrane;GO:0016021//integral component of membraneGO:0003674//molecular_functionGO:0008150//biological_process	ko04146//Peroxisome	--	Peroxisomal membrane protein PMP22 [Source:UniProtKB/TrEMBL;Acc:B6SRR1]
GRMZM2G158043	GRMZM2G401267	0.837191	grey769	PUL	--	--	--	Biological Process: DNA replication (GO:0006260); Biological Process: regulation of biological process (GO:0050789);	--	--	TPA: putative aldehyde dehydrogenase family protein [Zea mays]
GRMZM2G158043	GRMZM2G044132	0.574234	grey927	PUL	--	--	--	Cellular Component: nucleus (GO:0005634);; Cellular Component: cytosol (GO:0005829);; Biological Process: response to stress (GO:0006950);; Cellular Component: plastid (GO:0009536);; Biological Process: cellular process (GO:0009987);; Cellular Component: cell periphery (GO:0071944);; Molecular Function: organic cyclic compound binding (GO:0097159);;	--	Glycine-rich cell wall structural protein 2 (Precursor) OS=Oryza sativa subsp. japonica (Rice) PE=2 SV=1	TPA: hypothetical protein ZEAMMB73_690514 [Zea mays]
GRMZM2G158043	GRMZM2G044457	0.505837	grey929	PUL	--	--	--	--	--	--	DUF1692 domain, endoplasmic reticulum vescicle transporter protein; Uncharacterized protein [Source:UniProtKB/TrEMBL;Acc:B4FU96]
GRMZM2G158043	GRMZM2G392975	0.643172	grey768	PUL	--	[G]	Carbohydrate transport and metabolism	Molecular Function: transporter activity (GO:0005215); Molecular Function: protein binding (GO:0005515); Cellular Component: mitochondrion (GO:0005739); Cellular Component: vacuole (GO:0005773); Biological Process: acetyl-CoA metabolic process (GO:0006084); Biological Process: glycolysis (GO:0006096); Biological Process: calcium ion transport (GO:0006816); Biological Process: iron ion transport (…	--	Aquaporin PIP1-3/PIP1-4 GN=PIP1-4 OS=Zea mays (Maize) PE=1 SV=1	aquaporin PIP1-3/PIP1-4 [Zea mays]
GRMZM2G158043	GRMZM2G391596	0.580901	grey767	PUL	--	--	--	--		--	SAUR11-auxin-responsive SAUR family member [Source:UniProtKB/TrEMBL;Acc:B6TVX0]
GRMZM2G158043	GRMZM2G387227	0.786808	grey766	PUL	--	[D]	Cell cycle control, cell division, chromosome partitioning	Biological Process: regulation of cyclin-dependent protein kinase activity (GO:0000079); Biological Process: double-strand break repair via homologous recombination (GO:0000724); Molecular Function: cyclin-dependent protein kinase activity (GO:0004693); Molecular Function: protein binding (GO:0005515); Cellular Component: nucleus (GO:0005634); Biological Process: regulation of DNA replication (GO…	--	Cyclin-A1-1 OS=Oryza sativa subsp. japonica (Rice) PE=2 SV=1	cyclin superfamily protein, putative [Zea mays]
GRMZM2G158043	GRMZM2G049416	0.557247	grey937	PUL	--	--	Translation	GO:0005622//intracellular;GO:0005840//ribosome;GO:0005739//mitochondrion;GO:0030529//ribonucleoprotein complex;GO:0005739//mitochondrion;GO:0005840//ribosome;GO:0005739//mitochondrionGO:0003735//structural constituent of ribosome;GO:0003735//structural constituent of ribosomeGO:0006412//translation;GO:0006412//translation	ko03010//Ribosome	--	50S ribosomal protein L3-2 [Source:UniProtKB/TrEMBL;Acc:K7VP39]
GRMZM2G158043	GRMZM2G385543	0.767414	grey764	PUL	bHLH	--	--	--		--	Uncharacterized protein [Source:UniProtKB/TrEMBL;Acc:K7UFE0]
GRMZM2G158043	GRMZM2G050485	0.589733	grey939	PUL	--	--	--	GO:0030154//cell differentiation;GO:0016556//mRNA modification;GO:0009965//leaf morphogenesis;GO:0045893//positive regulation of transcription, DNAtemplated;GO:0045893//positive regulation of transcription, DNAtemplated;GO:0016556//mRNA modification;GO:0009965//leaf morphogenesis;GO:0030154//cell differentiation	--	--	Uncharacterized protein [Source:UniProtKB/TrEMBL;Acc:K7V740]
GRMZM2G158043	GRMZM2G366130	0.882736	grey761	PUL	HB-HD-ZIP	--	--	GO:0005634//nucleusGO:0003677//DNA binding;GO:0003700//sequencespecific DNA binding transcription factor activity;GO:0043565//sequencespecific DNA bindingGO:0006355//regulation of transcription, DNAtemplated;GO:0006351//transcription, DNAtemplated		--	Homeobox-leucine zipper protein HAT14 [Source:UniProtKB/TrEMBL;Acc:B6TWR7]
GRMZM2G158043	GRMZM2G054870	0.565572	grey947	PUL	--	--	--	Cellular Component: endoplasmic reticulum (GO:0005783);; Cellular Component: membrane (GO:0016020);;	--	--	TPA: hypothetical protein ZEAMMB73_838921 [Zea mays]
GRMZM2G158043	GRMZM2G056236	0.688443	grey949	PUL	--	--	--	Cellular Component: extracellular region (GO:0005576);; Cellular Component: cell wall (GO:0005618);; Biological Process: unidimensional cell growth (GO:0009826);; Biological Process: plant-type cell wall loosening (GO:0009828);; Biological Process: plant-type cell wall modification involved in multidimensional cell growth (GO:0009831);; Cellular Component: membrane (GO:0016020);; Cellular Compone…	--	Expansin-B11 (Precursor) OS=Oryza sativa subsp. japonica (Rice) PE=2 SV=1	uncharacterized protein LOC100273516 precursor [Zea mays]
GRMZM2G158043	GRMZM2G058414	0.593816	grey950	PUL	--	--	--	Biological Process: lipid metabolic process (GO:0006629);; Molecular Function: hydrolase activity (GO:0016787);;	--	Patatin-1-Kuras 2 (Precursor) GN=pat1-k2 OS=Solanum tuberosum (Potato) PE=1 SV=1	TPA: hypothetical protein ZEAMMB73_701734 [Zea mays]
GRMZM2G158043	GRMZM2G363470	0.634474	grey760	PUL	--	--	--	--		--	--
GRMZM2G158043	GRMZM2G359033	0.618469	grey758	PUL	--	--	--	--		--	Uncharacterized protein [Source:UniProtKB/TrEMBL;Acc:K7VL73]
GRMZM2G158043	GRMZM2G064708	0.560826	grey956	PUL	--	--	--	--	--	Pentatricopeptide repeat-containing protein At3g54980, mitochondrial (Precursor) GN=At3g54980 OS=Arabidopsis thaliana (Mouse-ear cress) PE=2 SV=1	TPA: hypothetical protein ZEAMMB73_360564 [Zea mays]
GRMZM2G158043	GRMZM2G066321	0.524571	grey958	PUL	--	--	Global and overview maps;Lipid metabolism	GO:0016020//membrane;GO:0016021//integral component of membrane;GO:0016021//integral component of membraneGO:0016491//oxidoreductase activity;GO:0005506//iron ion binding;GO:0000254//C4 methylsterol oxidase activity;GO:0016491//oxidoreductase activity;GO:0005506//iron ion bindingGO:0055114//oxidationreduction process;GO:0006633//fatty acid biosynthetic process;GO:0016126//sterol biosynthetic proc…	ko01100//Metabolic pathways;ko00100//Steroid biosynthesis	--	C-4 methylsterol oxidase; Uncharacterized protein [Source:UniProtKB/TrEMBL;Acc:B6UB32]
GRMZM2G158043	GRMZM2G357349	0.686155	grey757	PUL	--	--	--	--	--	--	TPA: hypothetical protein ZEAMMB73_436410 [Zea mays]
GRMZM2G158043	GRMZM2G355846	0.511002	grey756	PUL	--	[R]	General function prediction only	Cellular Component: mitochondrion (GO:0005739); Cellular Component: plasma membrane (GO:0005886); Molecular Function: zinc ion binding (GO:0008270);	--	Probable E3 ubiquitin-protein ligase RHA2B GN=RHA2B OS=Arabidopsis thaliana (Mouse-ear cress) PE=1 SV=2	TPA: putative RING zinc finger and VWF domain family protein [Zea mays]
GRMZM2G158043	GRMZM2G353114	0.684604	grey755	PUL	--	[KL]	--	Molecular Function: nucleotide binding (GO:0000166); Biological Process: nuclear-transcribed mRNA catabolic process (GO:0000956); Molecular Function: DNA binding (GO:0003677); Molecular Function: DNA helicase activity (GO:0003678); Molecular Function: chromatin binding (GO:0003682); Molecular Function: RNA binding (GO:0003723); Molecular Function: protein serine/threonine phosphatase activity (GO…	K13093|1e-100|sbi:SORBI_05g002130|hypothetical protein	Putative clathrin assembly protein At2g01600 GN=At2g01600 OS=Arabidopsis thaliana (Mouse-ear cress) PE=2 SV=2	TPA: hypothetical protein ZEAMMB73_095588 [Zea mays]
GRMZM2G158043	GRMZM2G342655	0.749064	grey754	PUL	--	--	--	--		--	--
GRMZM2G158043	GRMZM2G071582	0.530416	grey970	PUL	--	[U]	Intracellular trafficking, secretion, and vesicular transport	Biological Process: mitotic cell cycle (GO:0000278);; Molecular Function: DNA binding (GO:0003677);; Molecular Function: serine-type endopeptidase activity (GO:0004252);; Molecular Function: copper ion binding (GO:0005507);; Molecular Function: protein binding (GO:0005515);; Molecular Function: phospholipid binding (GO:0005543);; Cellular Component: nucleus (GO:0005634);; Cellular Component: endo…	--	ADP-ribosylation factor GTPase-activating protein AGD12 GN=F7J7.100 OS=Arabidopsis thaliana (Mouse-ear cress) PE=1 SV=1	putative calcium-dependent lipid-binding (CaLB domain) family protein [Zea mays]
GRMZM2G158043	GRMZM2G071987	0.612678	grey971	PUL	--	[IQR]	--	Molecular Function: nucleotide binding (GO:0000166);; Cellular Component: chloroplast (GO:0009507);; Cellular Component: plastid envelope (GO:0009526);; Cellular Component: membrane (GO:0016020);; Biological Process: terpenoid biosynthetic process (GO:0016114);; Molecular Function: oxidoreductase activity (GO:0016491);; Molecular Function: oxidoreductase activity, acting on the CH-OH group of don…	--	Short-chain dehydrogenase TIC 32, chloroplastic GN=TIC32 OS=Arabidopsis thaliana (Mouse-ear cress) PE=2 SV=1	LOC100283713 [Zea mays]
GRMZM2G158043	GRMZM2G339523	0.693141	grey752	PUL	Trihelix	[HC]	--	Biological Process: metabolic process (GO:0008152); Molecular Function: oxidoreductase activity (GO:0016491);	--	Zeaxanthin epoxidase, chloroplastic (Precursor) OS=Solanum lycopersicum (Tomato) PE=2 SV=1	hypothetical protein ZEAMMB73_415743 [Zea mays]
GRMZM2G158043	GRMZM2G073150	0.509219	grey973	PUL	--	--	Translation	GO:0005622//intracellular;GO:0005840//ribosome;GO:0005886//plasma membrane;GO:0022626//cytosolic ribosome;GO:0005730//nucleolus;GO:0022627//cytosolic small ribosomal subunit;GO:0005840//ribosomeGO:0003735//structural constituent of ribosome;GO:0003735//structural constituent of ribosomeGO:0006412//translation;GO:0006412//translation	ko03010//Ribosome	--	40S ribosomal protein S17-4; Uncharacterized protein [Source:UniProtKB/TrEMBL;Acc:B4FID1]
GRMZM2G158043	GRMZM2G336824	0.894503	grey751	PUL	Orphans	--	--	GO:0008168//methyltransferase activity;GO:0008168//methyltransferase activity;GO:0046983//protein dimerization activity;GO:0008171//Omethyltransferase activity;GO:0008171//Omethyltransferase activityGO:0032259//methylation		--	Uncharacterized protein [Source:UniProtKB/TrEMBL;Acc:B4FR22]
GRMZM2G158043	GRMZM2G075262	0.55451	grey978	PUL	--	--	--	--	--	Uncharacterized protein At5g05190 GN=Y-1 OS=Arabidopsis thaliana (Mouse-ear cress) PE=1 SV=1	TPA: hypothetical protein ZEAMMB73_574558 [Zea mays]
GRMZM2G158043	GRMZM2G326111	0.51642	grey749	PUL	--	[O]	Posttranslational modification, protein turnover, chaperones	Biological Process: protein peptidyl-prolyl isomerization (GO:0000413); Biological Process: regulation of protein phosphorylation (GO:0001932); Molecular Function: peptidyl-prolyl cis-trans isomerase activity (GO:0003755); Cellular Component: nucleus (GO:0005634); Cellular Component: mitochondrion (GO:0005739); Cellular Component: vacuolar membrane (GO:0005774); Cellular Component: endoplasmic re…	--	Peptidyl-prolyl cis-trans isomerase GN=CYP OS=Zea mays (Maize) PE=1 SV=1	unknown [Zea mays]
GRMZM2G158043	GRMZM2G078472	0.589215	grey987	PUL	--	[E]	Amino acid transport and metabolism	Molecular Function: DNA binding (GO:0003677);; Molecular Function: asparagine synthase (glutamine-hydrolyzing) activity (GO:0004066);; Molecular Function: aspartate-ammonia ligase activity (GO:0004071);; Molecular Function: ATP binding (GO:0005524);; Cellular Component: cytosol (GO:0005829);; Biological Process: regulation of transcription, DNA-dependent (GO:0006355);; Biological Process: glutami…	K01953|0.0|zma:100192351|asn4, AsnS4	Asparagine synthetase [glutamine-hydrolyzing] 1 OS=Oryza sativa subsp. japonica (Rice) PE=2 SV=1	asparagine synthetase [Zea mays]
GRMZM2G158043	GRMZM2G325783	0.664524	grey748	PUL	--	--	--	Biological Process: nuclear division (GO:0000280); Biological Process: cytokinesis by cell plate formation (GO:0000911); Biological Process: microtubule bundle formation (GO:0001578); Cellular Component: nucleus (GO:0005634); Cellular Component: spindle (GO:0005819); Cellular Component: microtubule (GO:0005874); Biological Process: DNA replication initiation (GO:0006270); Biological Process: regu…	--	Protein TPX2 GN=TPX2 OS=Arabidopsis thaliana (Mouse-ear cress) PE=1 SV=1	TPA: hypothetical protein ZEAMMB73_277604 [Zea mays]
GRMZM2G158043	GRMZM2G079944	0.536843	grey989	PUL	--	[F]	Nucleotide transport and metabolism	Molecular Function: cytidylate kinase activity (GO:0004127);; Molecular Function: ATP binding (GO:0005524);; Cellular Component: nucleus (GO:0005634);; Cellular Component: mitochondrion (GO:0005739);; Cellular Component: cytosol (GO:0005829);; Biological Process: pyrimidine nucleotide biosynthetic process (GO:0006221);; Biological Process: DNA-dependent transcription, elongation (GO:0006354);; Mo…	--	UMP-CMP kinase OS=Prunus armeniaca (Apricot) PE=2 SV=1	adenylate kinase [Zea mays]
GRMZM2G158043	GRMZM2G324390	0.61845	grey747	PUL	--	--	--	Molecular Function: binding (GO:0005488); Cellular Component: cytoplasm (GO:0005737); Biological Process: cellular protein modification process (GO:0006464); Biological Process: post-embryonic development (GO:0009791); Molecular Function: kinase activity (GO:0016301); Biological Process: phosphorylation (GO:0016310); Cellular Component: nuclear part (GO:0044428); Biological Process: shoot develop…	--	Putative WEB family protein At1g65010, chloroplastic (Precursor) GN=At1g65010 OS=Arabidopsis thaliana (Mouse-ear cress) PE=1 SV=1	TPA: hypothetical protein ZEAMMB73_357742 [Zea mays]
GRMZM2G158043	GRMZM2G084279	0.67178	grey994	PUL	--	--	--	GO:0009507//chloroplast;GO:0009570//chloroplast stroma;GO:0009579//thylakoid;GO:0009941//chloroplast envelope;GO:0009507//chloroplast;GO:0009570//chloroplast stroma;GO:0009579//thylakoid;GO:0009941//chloroplast envelopeGO:0016491//oxidoreductase activity;GO:0005507//copper ion binding;GO:0016491//oxidoreductase activity;GO:0016491//oxidoreductase activity;GO:0005507//copper ion binding;GO:0016491…		--	Fruit protein PKIWI502; Uncharacterized protein [Source:UniProtKB/TrEMBL;Acc:B4FRC8]
GRMZM2G158043	GRMZM2G324248	0.550413	grey746	PUL	--	--	--	--	--	--	hypothetical protein [Zea mays]
GRMZM2G158043	GRMZM2G084757	0.688348	grey996	PUL	--	--	--	GO:0005840//ribosome;GO:0005622//intracellular;GO:0005840//ribosome;GO:0016020//membrane;GO:0005886//plasma membrane;GO:0022626//cytosolic ribosome;GO:0005730//nucleolus;GO:0022625//cytosolic large ribosomal subunit;GO:0030529//ribonucleoprotein complex;GO:0005840//ribosomeGO:0003735//structural constituent of ribosome;GO:0003735//structural constituent of ribosome;GO:0003735//structural constitu…		--	Ribosomal protein L15 [Source:UniProtKB/TrEMBL;Acc:B4FUW2]
GRMZM2G158043	GRMZM2G084762	0.66507	grey997	PUL	--	--	--	GO:0005634//nucleus;GO:0005634//nucleusGO:0000166//nucleotide binding;GO:0003677//DNA binding;GO:0005524//ATP binding;GO:0017111//nucleosidetriphosphatase activity;GO:0008094//DNAdependent ATPase activity;GO:0003684//damaged DNA binding;GO:0005524//ATP binding;GO:0008094//DNAdependent ATPase activity;GO:0003684//damaged DNA bindingGO:0006259//DNA metabolic process;GO:0006281//DNA repair;GO:000630…		--	DNA repair protein RAD51 homolog B [Source:UniProtKB/Swiss-Prot;Acc:Q9XED7]
GRMZM2G158043	GRMZM2G084899	0.741606	grey998	PUL	--	--	--	--		--	Uncharacterized protein [Source:UniProtKB/TrEMBL;Acc:K7UJY8]
GRMZM2G158043	GRMZM2G085641	0.548924	grey999	PUL	--	--	--	Molecular Function: RNA binding (GO:0003723);; Molecular Function: structural constituent of ribosome (GO:0003735);; Biological Process: translation (GO:0006412);; Biological Process: lipid metabolic process (GO:0006629);; Molecular Function: O-acyltransferase activity (GO:0008374);; Cellular Component: large ribosomal subunit (GO:0015934);;	--	--	hypothetical protein [Zea mays]
GRMZM2G158043	GRMZM2G322493	0.757877	grey744	PUL	--	--	--	Molecular Function: protein binding (GO:0005515); Cellular Component: endosome (GO:0005768); Cellular Component: vacuolar membrane (GO:0005774); Cellular Component: endoplasmic reticulum (GO:0005783); Cellular Component: cytosol (GO:0005829); Cellular Component: plasma membrane (GO:0005886); Biological Process: mRNA export from nucleus (GO:0006406); Cellular Component: cell plate (GO:0009504); Ce…	K14303|0.0|zma:100501287|hypothetical protein LOC100501287	--	hypothetical protein ZEAMMB73_250542, partial [Zea mays]
GRMZM2G158043	GRMZM2G092286	0.614791	grey579	PUL	--	--	--	Cellular Component: mitochondrial inner membrane presequence translocase complex (GO:0005744);; Biological Process: circadian rhythm (GO:0007623);; Biological Process: embryo development ending in seed dormancy (GO:0009793);; Cellular Component: chloroplast envelope (GO:0009941);; Biological Process: protein transport (GO:0015031);; Molecular Function: P-P-bond-hydrolysis-driven protein transmemb…	--	Mitochondrial import inner membrane translocase subunit TIM22-2 GN=TIM22-2 OS=Arabidopsis thaliana (Mouse-ear cress) PE=2 SV=1	hypothetical protein ZEAMMB73_664324 [Zea mays]
GRMZM2G158043	GRMZM2G316214	0.773456	grey743	PUL	--	--	--	--		--	Uncharacterized protein [Source:UniProtKB/TrEMBL;Acc:K7VAG1]
GRMZM2G158043	GRMZM2G094452	0.664222	grey585	PUL	--	--	--	GO:0009507//chloroplastGO:0004143//diacylglycerol kinase activity;GO:0003951//NAD+ kinase activity;GO:0004143//diacylglycerol kinase activity;GO:0016301//kinase activity;GO:0004143//diacylglycerol kinase activity;GO:0005524//ATP binding;GO:0003951//NAD+ kinase activity;GO:0004143//diacylglycerol kinase activityGO:0007205//protein kinase Cactivating Gprotein coupled receptor signaling pathway;GO:0…		--	Diacylglycerol kinase 2 [Source:UniProtKB/TrEMBL;Acc:A8QM11]
GRMZM2G158043	GRMZM2G313737	0.643929	grey742	PUL	B3	--	--	Molecular Function: DNA binding (GO:0003677); Cellular Component: nucleus (GO:0005634); Cellular Component: vacuolar membrane (GO:0005774); Biological Process: regulation of transcription, DNA-dependent (GO:0006355); Biological Process: anatomical structure morphogenesis (GO:0009653); Cellular Component: cytoplasmic membrane-bounded vesicle (GO:0016023); Biological Process: RNA metabolic process …	--	B3 domain-containing protein Os03g0120900 OS=Oryza sativa subsp. japonica (Rice) PE=2 SV=1	hypothetical protein ZEAMMB73_124762 [Zea mays]
GRMZM2G158043	GRMZM2G095757	0.561277	grey588	PUL	--	--	--	GO:0006659//phosphatidylserine biosynthetic process;GO:0006659//phosphatidylserine biosynthetic process;GO:0006659//phosphatidylserine biosynthetic process;GO:0006659//phosphatidylserine biosynthetic process		--	Uncharacterized protein [Source:UniProtKB/TrEMBL;Acc:K7VPH2]
GRMZM2G158043	GRMZM2G095865	0.562974	grey589	PUL	--	--	--	GO:0016592//mediator complex;GO:0009295//nucleoid;GO:0016592//mediator complex;GO:0005694//chromosome;GO:0009295//nucleoid;GO:0005694//chromosomeGO:0005524//ATP binding;GO:0003677//DNA binding;GO:0003918//DNA topoisomerase type II (ATPhydrolyzing) activity;GO:0005524//ATP binding;GO:0003677//DNA binding;GO:0003918//DNA topoisomerase type II (ATPhydrolyzing) activityGO:0009220//pyrimidine ribonucl…		--	DNA GYRASE A [Source:Projected from Arabidopsis thaliana (AT3G10690) TAIR;Acc:AT3G10690]
GRMZM2G158043	GRMZM2G096475	0.503843	grey590	PUL	--	--	--	Biological Process: cellular process (GO:0009987);; Cellular Component: intracellular membrane-bounded organelle (GO:0043231);; Cellular Component: intracellular organelle part (GO:0044446);;	--	Late embryogenesis abundant protein, group 3 GN=MGL3 OS=Zea mays (Maize) PE=2 SV=1	late embryogenesis abundant protein, group 3 [Zea mays]
GRMZM2G158043	GRMZM2G098721	0.589592	grey593	PUL	--	[R]	General function prediction only	Molecular Function: translation elongation factor activity (GO:0003746);; Cellular Component: nucleus (GO:0005634);; Biological Process: regulation of transcription, DNA-dependent (GO:0006355);; Biological Process: translational elongation (GO:0006414);; Molecular Function: metal ion binding (GO:0046872);;	--	Transcription elongation factor 1 homolog OS=Oryza sativa subsp. japonica (Rice) PE=3 SV=1	hypothetical protein ZEAMMB73_334244 [Zea mays]
GRMZM2G158043	GRMZM2G311390	0.771843	grey741	PUL	--	--	--	--		--	--
GRMZM2G158043	GRMZM2G099305	0.509478	grey596	PUL	--	--	--	GO:0008080//Nacetyltransferase activity;GO:0008080//Nacetyltransferase activityGO:0009723//response to ethylene;GO:0009826//unidimensional cell growth;GO:0009734//auxinactivated signaling pathway;GO:0009640//photomorphogenesis		--	Uncharacterized protein [Source:UniProtKB/TrEMBL;Acc:C0PKN8]
GRMZM2G158043	GRMZM2G308203	0.661149	grey740	PUL	--	--	--	--		--	Uncharacterized protein [Source:UniProtKB/TrEMBL;Acc:B8A2Y9]
GRMZM2G158043	GRMZM2G306345	0.590787	grey739	PUL	--	[G]	Carbohydrate transport and metabolism	Molecular Function: protein serine/threonine kinase activity (GO:0004674); Molecular Function: ATP binding (GO:0005524); Cellular Component: nucleus (GO:0005634); Cellular Component: cytosol (GO:0005829); Biological Process: pyruvate metabolic process (GO:0006090); Biological Process: protein phosphorylation (GO:0006468); Biological Process: lipid biosynthetic process (GO:0008610); Biological Pro…	K01006|0.0|zma:542759|pdk1, C4ppdkZm1, PODK, PPDK, Ppdk1, cyppdkZm1	Pyruvate, phosphate dikinase 1, chloroplastic (Precursor) GN=PPDK1 OS=Zea mays (Maize) PE=1 SV=2	hypothetical protein ZEAMMB73_355157 [Zea mays]
GRMZM2G158043	GRMZM2G102231	0.601108	grey600	PUL	--	--	--	GO:0005739//mitochondrion;GO:0005739//mitochondrionGO:0016787//hydrolase activity;GO:0016787//hydrolase activity;GO:0016787//hydrolase activity;GO:0016787//hydrolase activity;GO:0016787//hydrolase activity;GO:0016787//hydrolase activity		--	Haloacid dehalogenase-like hydrolase domain-containing protein 1A; Uncharacterized protein [Source:UniProtKB/TrEMBL;Acc:B4FTM3]
GRMZM2G158043	GRMZM2G103342	0.608906	grey602	PUL	--	--	--	Biological Process: defense response to nematode (GO:0002215);; Molecular Function: peroxidase activity (GO:0004601);; Molecular Function: binding (GO:0005488);; Cellular Component: vacuole (GO:0005773);; Cellular Component: vacuolar membrane (GO:0005774);; Cellular Component: Golgi apparatus (GO:0005794);; Biological Process: ion transport (GO:0006811);; Biological Process: response to oxidative…	K00430|0.0|zma:100192761|TIDP3705	Cationic peroxidase SPC4 (Precursor) GN=Sb03g046810 OS=Sorghum bicolor (Sorghum) PE=1 SV=2	TPA: peroxidase 12 [Zea mays]
GRMZM2G158043	GRMZM2G305159	0.737918	grey738	PUL	--	[P]	Inorganic ion transport and metabolism	Biological Process: respiratory burst involved in defense response (GO:0002679); Molecular Function: carbonate dehydratase activity (GO:0004089); Molecular Function: calcium-transporting ATPase activity (GO:0005388); Molecular Function: calmodulin binding (GO:0005516); Molecular Function: ATP binding (GO:0005524); Cellular Component: endoplasmic reticulum membrane (GO:0005789); Cellular Component…	--	Probable calcium-transporting ATPase 6, plasma membrane-type GN=OJ1579_G03.12 OS=Oryza sativa subsp. japonica (Rice) PE=3 SV=1	hypothetical protein ZEAMMB73_213293 [Zea mays]
GRMZM2G158043	GRMZM2G104938	0.597523	grey605	PUL	--	--	--	GO:0016787//hydrolase activity;GO:0016787//hydrolase activityGO:0008152//metabolic process		--	Uncharacterized protein [Source:UniProtKB/TrEMBL;Acc:B4FXX8]
GRMZM2G158043	GRMZM2G105085	0.618656	grey606	PUL	--	--	--	Cellular Component: mitochondrial outer membrane translocase complex (GO:0005742);; Cellular Component: mitochondrial inner membrane (GO:0005743);; Cellular Component: plasma membrane (GO:0005886);; Biological Process: transmembrane transport (GO:0055085);;	K11518|1e-110|sbi:SORBI_03g011060|hypothetical protein	Mitochondrial import receptor subunit TOM40-1 GN=TOM40-1 OS=Arabidopsis thaliana (Mouse-ear cress) PE=1 SV=3	TPA: hypothetical protein ZEAMMB73_395328 [Zea mays]
GRMZM2G158043	GRMZM2G304638	0.711102	grey737	PUL	--	--	--	Molecular Function: translation release factor activity (GO:0003747); Cellular Component: mitochondrion (GO:0005739); Cellular Component: endoplasmic reticulum membrane (GO:0005789); Cellular Component: plasma membrane (GO:0005886); Biological Process: translational termination (GO:0006415); Biological Process: fatty acid biosynthetic process (GO:0006633); Biological Process: heme biosynthetic pr…	--	Very-long-chain (3R)-3-hydroxyacyl-[acyl-carrier protein] dehydratase PASTICCINO 2B OS=Oryza sativa subsp. japonica (Rice) PE=2 SV=1	TPA: hypothetical protein ZEAMMB73_695866 [Zea mays]
GRMZM2G158043	GRMZM2G108716	0.709074	grey609	PUL	--	[K]	Transcription	Molecular Function: DNA binding (GO:0003677);; Molecular Function: translation elongation factor activity (GO:0003746);; Cellular Component: nucleus (GO:0005634);; Biological Process: regulation of transcription from RNA polymerase II promoter (GO:0006357);; Biological Process: translational elongation (GO:0006414);; Molecular Function: zinc ion binding (GO:0008270);; Biological Process: negative…	--	Probable mediator of RNA polymerase II transcription subunit 26b GN=K2A11.1 OS=Arabidopsis thaliana (Mouse-ear cress) PE=2 SV=1	transcription elongation factor A protein 2 [Zea mays]
GRMZM2G158043	GRMZM2G302912	0.846359	grey736	PUL	--	--	--	Molecular Function: ubiquitin-protein ligase activity (GO:0004842); Cellular Component: nucleolus (GO:0005730); Cellular Component: vacuole (GO:0005773); Cellular Component: plasma membrane (GO:0005886); Biological Process: nucleobase-containing compound metabolic process (GO:0006139); Biological Process: transport (GO:0006810); Molecular Function: 5S rRNA binding (GO:0008097); Molecular Function…	--	E3 ubiquitin-protein ligase EL5 OS=Oryza sativa subsp. japonica (Rice) PE=1 SV=1	putative RING zinc finger domain superfamily protein [Zea mays]
GRMZM2G158043	GRMZM2G115065	0.634824	grey621	PUL	--	--	--	GO:0004553//hydrolase activity, hydrolyzing Oglycosyl compounds;GO:0004553//hydrolase activity, hydrolyzing Oglycosyl compounds;GO:0016787//hydrolase activity;GO:0016798//hydrolase activity, acting on glycosyl bonds;GO:0004553//hydrolase activity, hydrolyzing Oglycosyl compounds;GO:0004553//hydrolase activity, hydrolyzing Oglycosyl compoundsGO:0005975//carbohydrate metabolic process;GO:0005975//c…		--	Uncharacterized protein [Source:UniProtKB/TrEMBL;Acc:K7UT38]
GRMZM2G158043	GRMZM2G115422	0.592882	grey622	PUL	--	--	--	Biological Process: anatomical structure morphogenesis (GO:0009653);; Biological Process: cellular component organization (GO:0016043);; Molecular Function: N-acyltransferase activity (GO:0016410);; Molecular Function: transferase activity, transferring acyl groups other than amino-acyl groups (GO:0016747);; Biological Process: cellular biosynthetic process (GO:0044249);; Cellular Component: cell…	--	BAHD acyltransferase DCR GN=MRO11.2 OS=Arabidopsis thaliana (Mouse-ear cress) PE=2 SV=1	hypothetical protein ZEAMMB73_932194 [Zea mays]
GRMZM2G158043	GRMZM2G117989	0.548018	grey624	PUL	--	[M]	Cell wall/membrane/envelope biogenesis	Cellular Component: plant-type vacuole (GO:0000325);; Molecular Function: ribonuclease activity (GO:0004540);; Molecular Function: chitinase activity (GO:0004568);; Cellular Component: extracellular region (GO:0005576);; Molecular Function: chitin binding (GO:0008061);; Biological Process: response to virus (GO:0009615);; Biological Process: plant-type hypersensitive response (GO:0009626);; Biolo…	--	Wheatwin-2 (Precursor) GN=PR4B OS=Triticum aestivum (Wheat) PE=1 SV=1	win1 [Zea mays]
GRMZM2G158043	GRMZM2G179981	0.571576	grey733	PUL	--	[MG]	--	Molecular Function: nucleotide binding (GO:0000166); Biological Process: alternative nuclear mRNA splicing, via spliceosome (GO:0000380); Molecular Function: double-stranded DNA binding (GO:0003690); Molecular Function: single-stranded DNA binding (GO:0003697); Molecular Function: mRNA binding (GO:0003729); Molecular Function: alcohol dehydrogenase (NAD) activity (GO:0004022); Molecular Function:…	--	Cinnamoyl-CoA reductase 1 GN=T24D18.5 OS=Arabidopsis thaliana (Mouse-ear cress) PE=1 SV=1	unknown [Zea mays]
GRMZM2G158043	GRMZM2G179045	0.880361	grey732	PUL	Trihelix	--	--	GO:0016491//oxidoreductase activity;GO:0000166//nucleotide binding;GO:0016491//oxidoreductase activity;GO:0016491//oxidoreductase activity;GO:0016491//oxidoreductase activityGO:0055114//oxidationreduction process;GO:0008152//metabolic process		--	Uncharacterized protein [Source:UniProtKB/TrEMBL;Acc:C0HIY7]
GRMZM2G158043	GRMZM2G178998	0.812375	grey731	PUL	NAC	--	--	GO:0005634//nucleus;GO:0005634//nucleusGO:0003677//DNA binding;GO:0003677//DNA binding;GO:0003677//DNA bindingGO:0006351//transcription, DNAtemplated;GO:0006355//regulation of transcription, DNAtemplated;GO:0006355//regulation of transcription, DNAtemplated;GO:0006351//transcription, DNAtemplated;GO:0006355//regulation of transcription, DNAtemplated		--	Secondary wall NAC transcription factor 6; Uncharacterized protein [Source:UniProtKB/TrEMBL;Acc:B4FVL2]
GRMZM2G158043	GRMZM2G124797	0.553196	grey636	PUL	--	--	--	--	--	--	unknown [Zea mays]
GRMZM2G158043	GRMZM2G177110	0.79244	grey730	PUL	LBD	[R]	General function prediction only	Biological Process: response to hypoxia (GO:0001666); Cellular Component: nucleus (GO:0005634); Biological Process: regulation of transcription, DNA-dependent (GO:0006355); Biological Process: gibberellin biosynthetic process (GO:0009686); Biological Process: gibberellic acid mediated signaling pathway (GO:0009740); Biological Process: systemic acquired resistance, salicylic acid mediated signali…	--	LOB domain-containing protein 38 GN=F3A4.20 OS=Arabidopsis thaliana (Mouse-ear cress) PE=2 SV=1	TPA: seed specific protein Bn15D17A [Zea mays]
GRMZM2G158043	GRMZM2G126594	0.575553	grey643	PUL	--	[J]	Translation, ribosomal structure and biogenesis	Biological Process: RNA methylation (GO:0001510);; Molecular Function: structural constituent of ribosome (GO:0003735);; Cellular Component: nucleolus (GO:0005730);; Cellular Component: vacuole (GO:0005773);; Cellular Component: vacuolar membrane (GO:0005774);; Cellular Component: Golgi apparatus (GO:0005794);; Cellular Component: plasma membrane (GO:0005886);; Biological Process: translation (GO…	K02880|1e-121|zma:100194089|hypothetical protein LOC100194089	60S ribosomal protein L17 GN=RPL17 OS=Zea mays (Maize) PE=2 SV=1	uncharacterized protein LOC100194089 [Zea mays]
GRMZM2G158043	GRMZM2G174249	0.735359	grey728	PUL	--	[G]	Carbohydrate transport and metabolism	Molecular Function: sucrose alpha-glucosidase activity (GO:0004575); Cellular Component: cell wall (GO:0005618); Cellular Component: vacuole (GO:0005773); Biological Process: starch metabolic process (GO:0005982); Biological Process: sucrose biosynthetic process (GO:0005986); Biological Process: response to wounding (GO:0009611); Cellular Component: cytoplasmic membrane-bounded vesicle (GO:001602…	K01193|0.0|sbi:SORBI_03g047060|hypothetical protein	Beta-fructofuranosidase, insoluble isoenzyme 4 (Precursor) GN=P0458E05.32 OS=Oryza sativa subsp. japonica (Rice) PE=2 SV=1	TPA: hypothetical protein ZEAMMB73_366221 [Zea mays]
GRMZM2G158043	GRMZM2G126858	0.557594	grey646	PUL	--	[RTKL]	--	Biological Process: transition metal ion transport (GO:0000041);; Molecular Function: nucleotide binding (GO:0000166);; Molecular Function: protein kinase activity (GO:0004672);; Molecular Function: protein serine/threonine kinase activity (GO:0004674);; Molecular Function: calmodulin binding (GO:0005516);; Cellular Component: vacuole (GO:0005773);; Cellular Component: plasma membrane (GO:0005886…	--	Probable LRR receptor-like serine/threonine-protein kinase At1g56130 (Precursor) GN=At1g56130 OS=Arabidopsis thaliana (Mouse-ear cress) PE=1 SV=2	putative leucine-rich repeat receptor-like protein kinase family protein [Zea mays]
GRMZM2G158043	GRMZM2G128658	0.561106	grey651	PUL	--	[R]	General function prediction only	Molecular Function: phosphoprotein phosphatase activity (GO:0004721);; Molecular Function: protein binding (GO:0005515);; Cellular Component: nuclear envelope (GO:0005635);; Cellular Component: endoplasmic reticulum membrane (GO:0005789);; Biological Process: protein targeting (GO:0006605);; Biological Process: anion transport (GO:0006820);; Biological Process: response to unfolded protein (GO:00…	--	TPR repeat-containing thioredoxin TTL1 GN=TTL1 OS=Arabidopsis thaliana (Mouse-ear cress) PE=1 SV=1	electron transporter [Zea mays]
GRMZM2G158043	GRMZM2G172357	0.810866	grey726	PUL	--	[O]	Posttranslational modification, protein turnover, chaperones	Molecular Function: glutathione-disulfide reductase activity (GO:0004362); Cellular Component: vacuole (GO:0005773); Cellular Component: endoplasmic reticulum (GO:0005783); Cellular Component: Golgi apparatus (GO:0005794); Cellular Component: cytosol (GO:0005829); Cellular Component: plasma membrane (GO:0005886); Molecular Function: arsenate reductase (glutaredoxin) activity (GO:0008794); Molecul…	K03676|2e-89|zma:100282495|Grx_C4 - glutaredoxin subgroup I	Glutaredoxin-C8 OS=Oryza sativa subsp. japonica (Rice) PE=2 SV=2	hypothetical protein ZEAMMB73_097264 [Zea mays]
GRMZM2G158043	GRMZM2G132531	0.642513	grey655	PUL	--	--	--	GO:0005737//cytoplasm;GO:0005737//cytoplasmGO:0017089//glycolipid transporter activity;GO:0051861//glycolipid binding;GO:0051861//glycolipid binding;GO:0017089//glycolipid transporter activity;GO:0046872//metal ion binding;GO:0008270//zinc ion binding;GO:0008270//zinc ion bindingGO:0046836//glycolipid transport		--	Putative RING zinc finger domain superfamily protein [Source:UniProtKB/TrEMBL;Acc:K7U5V2]
GRMZM2G158043	GRMZM2G134054	0.557997	grey657	PUL	--	--	--	Molecular Function: acid phosphatase activity (GO:0003993);; Molecular Function: protein serine/threonine phosphatase activity (GO:0004722);; Cellular Component: extracellular region (GO:0005576);; Molecular Function: 4-phytase activity (GO:0008707);; Biological Process: seed germination (GO:0009845);; Biological Process: pollen germination (GO:0009846);; Biological Process: cellular process (GO:…	--	Purple acid phosphatase 15 (Precursor) GN=T1B9.21 OS=Arabidopsis thaliana (Mouse-ear cress) PE=1 SV=1	unknown [Zea mays]
GRMZM2G158043	GRMZM2G171713	0.646957	grey725	PUL	--	--	--	Cellular Component: cell part (GO:0044464);	--	Leucine-rich repeat extensin-like protein 5 (Precursor) GN=LRX5 OS=Arabidopsis thaliana (Mouse-ear cress) PE=2 SV=2	TPA: hypothetical protein ZEAMMB73_623419 [Zea mays]
GRMZM2G158043	GRMZM2G137891	0.507597	grey661	PUL	--	--	--	GO:0009507//chloroplast;GO:0009570//chloroplast stromaGO:0016491//oxidoreductase activity;GO:0016209//antioxidant activity;GO:0016491//oxidoreductase activity;GO:0016209//antioxidant activityGO:0055114//oxidationreduction process		--	Putative uncharacterized protein [Source:UniProtKB/TrEMBL;Acc:B6SR80]
GRMZM2G158043	GRMZM2G171507	0.713788	grey724	PUL	--	[RTKL]	--	Biological Process: cytokinesis by cell plate formation (GO:0000911); Molecular Function: protein serine/threonine kinase activity (GO:0004674); Molecular Function: protein tyrosine kinase activity (GO:0004713); Molecular Function: ATP binding (GO:0005524); Cellular Component: nucleus (GO:0005634); Cellular Component: mitochondrion (GO:0005739); Cellular Component: cytosol (GO:0005829); Cellular …	--	CBL-interacting protein kinase 24 OS=Oryza sativa subsp. japonica (Rice) PE=1 SV=1	uncharacterized LOC100193569 [Zea mays]
GRMZM2G158043	GRMZM2G171210	0.51899	grey723	PUL	--	[RTKL]	--	Biological Process: RNA splicing, via endonucleolytic cleavage and ligation (GO:0000394); Molecular Function: protein kinase activity (GO:0004672); Molecular Function: protein serine/threonine kinase activity (GO:0004674); Molecular Function: ATP binding (GO:0005524); Cellular Component: plasma membrane (GO:0005886); Biological Process: protein phosphorylation (GO:0006468); Biological Process: re…	--	Probable receptor-like protein kinase At1g80640 (Precursor) GN=At1g80640 OS=Arabidopsis thaliana (Mouse-ear cress) PE=2 SV=1	unknown [Zea mays]
GRMZM2G158043	GRMZM2G142609	0.513507	grey665	PUL	--	--	--	Biological Process: microtubule cytoskeleton organization (GO:0000226);; Biological Process: cytokinesis by cell plate formation (GO:0000911);;	--	--	uncharacterized protein LOC100304387 [Zea mays]
GRMZM2G158043	GRMZM2G168704	0.843334	grey721	PUL	--	--	--	--		--	--
GRMZM2G158043	GRMZM2G145294	0.602373	grey670	PUL	--	--	--	--		--	Uncharacterized protein [Source:UniProtKB/TrEMBL;Acc:K7VWP6]
GRMZM2G158043	GRMZM2G145583	0.559978	grey672	PUL	--	--	--	--	--	Early nodulin-20 (Precursor) GN=ENOD20 OS=Medicago truncatula (Barrel medic) PE=3 SV=1	hypothetical protein [Zea mays]
GRMZM2G158043	GRMZM2G168332	0.890762	grey720	PUL	--	--	--	--		--	--
GRMZM2G158043	GRMZM2G167986	0.760786	grey719	PUL	--	[Q]	Secondary metabolites biosynthesis, transport and catabolism	Molecular Function: monooxygenase activity (GO:0004497); Molecular Function: iron ion binding (GO:0005506); Molecular Function: protein binding (GO:0005515); Cellular Component: endoplasmic reticulum (GO:0005783); Biological Process: response to stress (GO:0006950); Biological Process: positive regulation of cell proliferation (GO:0008284); Molecular Function: electron carrier activity (GO:000905…	--	Cytochrome P450 78A1 GN=CYP78A1 OS=Zea mays (Maize) PE=2 SV=1	TPA: cytochrome P-450 8 [Zea mays]
GRMZM2G158043	GRMZM2G166971	0.588342	grey716	PUL	--	--	--	Molecular Function: binding (GO:0005488); Cellular Component: nucleus (GO:0005634); Cellular Component: membrane (GO:0016020); Biological Process: macromolecule metabolic process (GO:0043170); Biological Process: primary metabolic process (GO:0044238); Cellular Component: cytoplasmic part (GO:0044444); Cellular Component: intracellular organelle part (GO:0044446);	--	Arginine/serine-rich protein 45 GN=F19K19.9 OS=Arabidopsis thaliana (Mouse-ear cress) PE=1 SV=1	hypothetical protein [Zea mays]
GRMZM2G158043	GRMZM2G165255	0.674444	grey715	PUL	--	--	--	GO:0016020//membrane;GO:0016021//integral component of membrane;GO:0005886//plasma membrane;GO:0016021//integral component of membrane;GO:0005886//plasma membrane		--	Putative uncharacterized protein [Source:UniProtKB/TrEMBL;Acc:B6UCE9]
GRMZM2G158043	GRMZM2G164948	0.534643	grey714	PUL	--	[O]	Posttranslational modification, protein turnover, chaperones	Molecular Function: thioredoxin-disulfide reductase activity (GO:0004791); Cellular Component: mitochondrial matrix (GO:0005759); Cellular Component: cytosol (GO:0005829); Biological Process: polysaccharide metabolic process (GO:0005976); Biological Process: phosphate-containing compound metabolic process (GO:0006796); Biological Process: pollen germination (GO:0009846); Cellular Component: chlor…	K00384|0.0|zma:100283742|pco061833	Thioredoxin reductase NTRB OS=Oryza sativa subsp. japonica (Rice) PE=2 SV=1	hypothetical protein ZEAMMB73_651436 [Zea mays]
GRMZM2G158043	GRMZM2G164340	0.699519	grey713	PUL	--	--	--	Cellular Component: microtubule (GO:0005874); Biological Process: cellular component organization (GO:0016043); Biological Process: cell growth (GO:0016049); Cellular Component: cytoplasmic part (GO:0044444); Biological Process: cellular developmental process (GO:0048869); Biological Process: developmental growth involved in morphogenesis (GO:0060560); Cellular Component: cell periphery (GO:00719…	--	Protein SPIRAL1-like 4 OS=Oryza sativa subsp. japonica (Rice) PE=2 SV=1	nitrilase-associated protein [Zea mays]
GRMZM2G158043	GRMZM2G164308	0.505779	grey712	PUL	--	--	--	Molecular Function: glycerol-3-phosphate O-acyltransferase activity (GO:0004366); Molecular Function: heme oxygenase (decyclizing) activity (GO:0004392); Molecular Function: calcium ion binding (GO:0005509); Cellular Component: extracellular region (GO:0005576); Cellular Component: vacuole (GO:0005773); Biological Process: unsaturated fatty acid biosynthetic process (GO:0006636); Biological Proce…	--	Probable peroxygenase 4 GN=F5A18.15 OS=Arabidopsis thaliana (Mouse-ear cress) PE=1 SV=1	unknown [Zea mays]
GRMZM2G158043	GRMZM2G163572	0.535773	grey711	PUL	--	[BQ]	--	Cellular Component: nucleus (GO:0005634); Biological Process: regulation of transcription, DNA-dependent (GO:0006355); Biological Process: DNA mediated transformation (GO:0009294); Biological Process: photomorphogenesis (GO:0009640); Biological Process: response to salt stress (GO:0009651); Biological Process: response to abscisic acid stimulus (GO:0009737); Biological Process: embryo development…	K06067|0.0|zma:100193206|hypothetical protein LOC100193206	Probable histone deacetylase 19 OS=Zea mays (Maize) PE=2 SV=1	hypothetical protein [Zea mays]
GRMZM2G158043	GRMZM2G156069	0.571284	grey696	PUL	--	[O]	Posttranslational modification, protein turnover, chaperones	Molecular Function: nucleic acid binding (GO:0003676);; Molecular Function: ATP-dependent peptidase activity (GO:0004176);; Molecular Function: metalloendopeptidase activity (GO:0004222);; Molecular Function: ATP binding (GO:0005524);; Biological Process: pentose-phosphate shunt (GO:0006098);; Biological Process: ATP catabolic process (GO:0006200);; Biological Process: transcription, DNA-dependen…	--	ATP-dependent zinc metalloprotease FTSH 9, chloroplastic/mitochondrial (Precursor) OS=Oryza sativa subsp. japonica (Rice) PE=3 SV=1	TPA: hypothetical protein ZEAMMB73_688475 [Zea mays]
GRMZM2G158043	GRMZM2G163120	0.632327	grey710	PUL	--	--	--	--		--	--
GRMZM2G158043	GRMZM2G157027	0.563184	grey700	PUL	--	--	--	Molecular Function: acid phosphatase activity (GO:0003993);; Molecular Function: protein serine/threonine phosphatase activity (GO:0004722);; Cellular Component: extracellular region (GO:0005576);; Cellular Component: cell wall (GO:0005618);; Biological Process: tryptophan catabolic process (GO:0006569);; Cellular Component: chloroplast (GO:0009507);; Biological Process: systemic acquired resista…	--	Probable inactive purple acid phosphatase 27 (Precursor) GN=PAP27 OS=Arabidopsis thaliana (Mouse-ear cress) PE=2 SV=1	uncharacterized protein LOC100193518 precursor [Zea mays]
GRMZM2G158043	GRMZM2G161553	0.764942	grey708	PUL	--	[U]	Intracellular trafficking, secretion, and vesicular transport	Cellular Component: exocyst (GO:0000145); Cellular Component: cytosol (GO:0005829); Cellular Component: plasma membrane (GO:0005886); Biological Process: exocytosis (GO:0006887); Cellular Component: plasmodesma (GO:0009506); Biological Process: pollen germination (GO:0009846); Biological Process: pollen tube growth (GO:0009860);	--	--	hypothetical protein ZEAMMB73_766050 [Zea mays]
GRMZM2G158043	GRMZM2G158163	0.549457	grey702	PUL	--	--	--	--	K01230|2e-08|sbi:SORBI_06g027810|hypothetical protein	--	hypothetical protein ZEAMMB73_835178 [Zea mays]
GRMZM2G158043	GRMZM2G161337	0.660941	grey707	PUL	--	--	--	GO:0004049//anthranilate synthase activity;GO:0016833//oxoacidlyase activity;GO:0004049//anthranilate synthase activityGO:0009058//biosynthetic process;GO:0009058//biosynthetic process;GO:0009058//biosynthetic process;GO:0000162//tryptophan biosynthetic process;GO:0009073//aromatic amino acid family biosynthetic process;GO:0000162//tryptophan biosynthetic process		--	Anthranilate synthase component I-1; Uncharacterized protein [Source:UniProtKB/TrEMBL;Acc:B4F8P4]
GRMZM2G158043	GRMZM2G160351	0.530733	grey706	PUL	--	[J]	Translation, ribosomal structure and biogenesis	Molecular Function: structural constituent of ribosome (GO:0003735); Cellular Component: mitochondrion (GO:0005739); Cellular Component: ribosome (GO:0005840); Biological Process: translation (GO:0006412); Cellular Component: cytosolic large ribosomal subunit (GO:0022625); Biological Process: response to antibiotic (GO:0046677); Biological Process: response to cycloheximide (GO:0046898);	K02929|1e-77|zma:100284825|60S ribosomal protein L44	60S ribosomal protein L44 GN=RPL44 OS=Gossypium hirsutum (Upland cotton) PE=3 SV=3	Os07g0450000 [Oryza sativa Japonica Group]
GRMZM2G158043	GRMZM2G161809	0.54624	grey709	PUL	--	--	--	GO:0016020//membrane;GO:0016020//membrane;GO:0016021//integral component of membraneGO:0015238//drug transmembrane transporter activity;GO:0015297//antiporter activity;GO:0015238//drug transmembrane transporter activity;GO:0015297//antiporter activity;GO:0015238//drug transmembrane transporter activity;GO:0015297//antiporter activityGO:0055085//transmembrane transport;GO:0006855//drug transmembra…		--	Transparent testa 12 protein [Source:UniProtKB/TrEMBL;Acc:B6SSG0]
GRMZM2G158043	GRMZM2G159393	0.806562	grey705	PUL	--	[P]	Inorganic ion transport and metabolism	Cellular Component: Golgi membrane (GO:0000139); Molecular Function: monooxygenase activity (GO:0004497); Molecular Function: N,N-dimethylaniline monooxygenase activity (GO:0004499); Cellular Component: nucleoplasm (GO:0005654); Cellular Component: endoplasmic reticulum membrane (GO:0005789); Cellular Component: cytosol (GO:0005829); Biological Process: response to water deprivation (GO:0009414);…	K11816|0.0|zma:100281570|disulfide oxidoreductase/ monooxygenase/ oxidoreductase	Probable indole-3-pyruvate monooxygenase YUCCA5 GN=F6B6.3 OS=Arabidopsis thaliana (Mouse-ear cress) PE=2 SV=1	disulfide oxidoreductase/ monooxygenase/ oxidoreductase [Zea mays]
GRMZM2G158043	GRMZM2G159250	0.843901	grey704	PUL	--	[J]	Translation, ribosomal structure and biogenesis	Molecular Function: copper ion binding (GO:0005507); Biological Process: pentose-phosphate shunt (GO:0006098); Biological Process: aromatic amino acid family biosynthetic process (GO:0009073); Cellular Component: chloroplast stroma (GO:0009570); Cellular Component: thylakoid (GO:0009579); Biological Process: chloroplast organization (GO:0009658); Biological Process: embryo development (GO:0009790…	K02838|0.0|zma:100284109|ribosome recycling factor	Ribosome-recycling factor, chloroplastic (Precursor) OS=Oryza sativa subsp. japonica (Rice) PE=2 SV=2	unknown [Zea mays]
GRMZM2G158043	GRMZM2G167283	0.534969	grey717	PUL	--	--	--	GO:0016021//integral component of membrane;GO:0016021//integral component of membrane;GO:0016020//membrane;GO:0016021//integral component of membrane;GO:0016021//integral component of membrane		--	Uncharacterized protein [Source:UniProtKB/TrEMBL;Acc:B4FT30]
GRMZM2G158043	GRMZM2G167584	0.522438	grey718	PUL	--	--	--	--	--	--	TPA: hypothetical protein ZEAMMB73_719005 [Zea mays]
GRMZM2G158043	GRMZM2G158394	0.75329	grey703	PUL	--	--	--	Molecular Function: RNA binding (GO:0003723); Molecular Function: microtubule motor activity (GO:0003777); Molecular Function: ribonuclease activity (GO:0004540); Molecular Function: ATP binding (GO:0005524); Cellular Component: extracellular region (GO:0005576); Cellular Component: kinesin complex (GO:0005871); Cellular Component: microtubule (GO:0005874); Biological Process: response to stress …	--	Ribonuclease 1 (Precursor) GN=RNS1 OS=Arabidopsis thaliana (Mouse-ear cress) PE=1 SV=1	TPA: S-like RNase [Zea mays]
GRMZM2G158043	GRMZM2G171181	0.582685	grey722	PUL	--	[J]	Translation, ribosomal structure and biogenesis	Biological Process: RNA methylation (GO:0001510);; Molecular Function: structural constituent of ribosome (GO:0003735);; Cellular Component: nucleolus (GO:0005730);; Cellular Component: mitochondrion (GO:0005739);; Cellular Component: ribosome (GO:0005840);; Biological Process: translation (GO:0006412);; Cellular Component: chloroplast (GO:0009507);; Biological Process: embryo development ending …	--	60S ribosomal protein L23 GN=T27C4.4 OS=Arabidopsis thaliana (Mouse-ear cress) PE=2 SV=3	Os02g0814700 [Oryza sativa Japonica Group]
GRMZM2G158043	GRMZM2G157456	0.906363	grey701	PUL	--	--	--	GO:0015035//protein disulfide oxidoreductase activity;GO:0009055//electron carrier activityGO:0045454//cell redox homeostasis		--	--
GRMZM2G158043	GRMZM2G173756	0.538655	grey727	PUL	--	[O]	Posttranslational modification, protein turnover, chaperones	Molecular Function: ubiquitin-protein ligase activity (GO:0004842);; Molecular Function: ATP binding (GO:0005524);; Cellular Component: nucleus (GO:0005634);; Cellular Component: vacuole (GO:0005773);; Cellular Component: cytosol (GO:0005829);; Cellular Component: plasma membrane (GO:0005886);; Biological Process: postreplication repair (GO:0006301);; Biological Process: fatty acid beta-oxidation…	K06689|1e-111|zma:100192813|pco130472	Ubiquitin-conjugating enzyme E2 5A GN=OsJ_02884 OS=Oryza sativa subsp. japonica (Rice) PE=2 SV=1	uncharacterized protein LOC100192813 [Zea mays]
GRMZM2G158043	GRMZM2G176437	0.602453	grey729	PUL	--	--	--	--		--	Uncharacterized protein [Source:UniProtKB/TrEMBL;Acc:B4FHI2]
GRMZM2G158043	GRMZM2G181148	0.503709	grey734	PUL	--	--	--	--		--	Protein yippee-like OJ1003C07.11; Protein yippee-like OJ1003C07.11 isoform 1; Protein yippee-like OJ1003C07.11 isoform 2 [Source:UniProtKB/TrEMBL;Acc:B6TBM2]
GRMZM2G158043	GRMZM2G300965	0.557581	grey735	PUL	--	--	--	Biological Process: MAPK cascade (GO:0000165);; Biological Process: respiratory burst involved in defense response (GO:0002679);; Molecular Function: peroxidase activity (GO:0004601);; Molecular Function: calcium ion binding (GO:0005509);; Cellular Component: nucleus (GO:0005634);; Cellular Component: Golgi apparatus (GO:0005794);; Cellular Component: integral to plasma membrane (GO:0005887);; Bi…	--	Respiratory burst oxidase homolog protein B GN=RBOHB OS=Solanum tuberosum (Potato) PE=1 SV=1	hypothetical protein ZEAMMB73_659141 [Zea mays]
GRMZM2G158043	GRMZM2G156881	0.63455	grey699	PUL	--	--	--	Molecular Function: nucleic acid binding (GO:0003676); Molecular Function: exonuclease activity (GO:0004527); Cellular Component: intracellular (GO:0005622); Cellular Component: cell part (GO:0044464);	--	Early nodulin-like protein 2 (Precursor) GN=At4g27520 OS=Arabidopsis thaliana (Mouse-ear cress) PE=1 SV=1	hypothetical protein ZEAMMB73_060834 [Zea mays]
GRMZM2G158043	GRMZM2G156684	0.513782	grey698	PUL	--	--	--	Cellular Component: mitochondrion (GO:0005739); Cellular Component: plasma membrane (GO:0005886); Biological Process: carbohydrate metabolic process (GO:0005975); Biological Process: cellular process (GO:0009987); Cellular Component: membrane (GO:0016020); Cellular Component: cytoplasmic membrane-bounded vesicle (GO:0016023); Molecular Function: oxidoreductase activity, acting on the CH-OH group …	--	HIPL1 protein (Precursor) GN=HIPL1 OS=Arabidopsis thaliana (Mouse-ear cress) PE=1 SV=2	TPA: hypothetical protein ZEAMMB73_391933 [Zea mays]
GRMZM2G158043	GRMZM2G156255	0.6071	grey697	PUL	--	[R]	General function prediction only	Molecular Function: inward rectifier potassium channel activity (GO:0005242); Molecular Function: protein binding (GO:0005515); Cellular Component: nucleus (GO:0005634); Cellular Component: endoplasmic reticulum (GO:0005783); Cellular Component: plasma membrane (GO:0005886); Biological Process: response to cold (GO:0009409); Biological Process: response to water deprivation (GO:0009414); Biologic…	--	Potassium channel KOR1 OS=Oryza sativa subsp. japonica (Rice) PE=2 SV=1	hypothetical protein ZEAMMB73_199716 [Zea mays]
GRMZM2G158043	GRMZM2G156004	0.558176	grey695	PUL	--	--	--	Biological Process: flavonoid biosynthetic process (GO:0009813); Cellular Component: membrane (GO:0016020); Molecular Function: N-acyltransferase activity (GO:0016410); Molecular Function: O-acetyltransferase activity (GO:0016413); Molecular Function: transferase activity, transferring acyl groups other than amino-acyl groups (GO:0016747); Biological Process: primary metabolic process (GO:0044238…	--	Shikimate O-hydroxycinnamoyltransferase GN=HST OS=Nicotiana tabacum (Common tobacco) PE=1 SV=1	transferase [Zea mays]
GRMZM2G158043	GRMZM2G323013	0.537248	grey745	PUL	--	--	--	Molecular Function: zinc ion binding (GO:0008270);; Biological Process: cellular process (GO:0009987);; Cellular Component: cytoplasmic membrane-bounded vesicle (GO:0016023);;	--	E3 ubiquitin-protein ligase ATL31 (Precursor) GN=F21A20.130 OS=Arabidopsis thaliana (Mouse-ear cress) PE=1 SV=2	putative RING zinc finger domain superfamily protein [Zea mays]
GRMZM2G158043	GRMZM2G155935	0.729233	grey694	PUL	--	--	--	GO:0004649//poly(ADPribose) glycohydrolase activity;GO:0004649//poly(ADPribose) glycohydrolase activity;GO:0004649//poly(ADPribose) glycohydrolase activity;GO:0004649//poly(ADPribose) glycohydrolase activityGO:0050832//defense response to fungus;GO:0005975//carbohydrate metabolic process;GO:0005975//carbohydrate metabolic process;GO:0050832//defense response to fungus;GO:0005975//carbohydrate met…		--	Uncharacterized protein [Source:UniProtKB/TrEMBL;Acc:B8A2H6]
GRMZM2G158043	GRMZM2G333049	0.674504	grey750	PUL	--	[P]	Inorganic ion transport and metabolism	--	--	Proline-rich receptor-like protein kinase PERK2 GN=PERK2 OS=Arabidopsis thaliana (Mouse-ear cress) PE=2 SV=3	VQ motif family protein [Zea mays]
GRMZM2G158043	GRMZM2G154218	0.896729	grey693	PUL	--	--	--	GO:0005634//nucleus;GO:0016020//membrane;GO:0005737//cytoplasm;GO:0005773//vacuole;GO:0005886//plasma membrane;GO:0009507//chloroplast;GO:0005739//mitochondrion;GO:0005730//nucleolus;GO:0005737//cytoplasm;GO:0005634//nucleus;GO:0016020//membrane;GO:0005737//cytoplasm;GO:0005773//vacuole;GO:0005886//plasma membrane;GO:0009507//chloroplast;GO:0005739//mitochondrion;GO:0005730//nucleolus;GO:0005737/…		--	Elongation factor 1-alpha [Source:UniProtKB/TrEMBL;Acc:K7UJ27]
GRMZM2G158043	GRMZM2G153569	0.508136	grey691	PUL	--	[J]	Translation, ribosomal structure and biogenesis	Molecular Function: translation elongation factor activity (GO:0003746); Cellular Component: vacuole (GO:0005773); Cellular Component: Golgi apparatus (GO:0005794); Cellular Component: cytosol (GO:0005829); Cellular Component: eukaryotic translation elongation factor 1 complex (GO:0005853); Cellular Component: plasma membrane (GO:0005886); Biological Process: translational elongation (GO:0006414)…	K03232|1e-161|zma:100283380|elongation factor 1-delta 1	Elongation factor 1-delta 1 OS=Oryza sativa subsp. japonica (Rice) PE=2 SV=3	elongation factor 1-delta 1 [Zea mays]
GRMZM2G158043	GRMZM2G359566	0.504445	grey759	PUL	--	--	--	GO:0003779//actin bindingGO:0007010//cytoskeleton organization;GO:0051017//actin filament bundle assembly		--	Uncharacterized protein [Source:UniProtKB/TrEMBL;Acc:K7VZC2]
GRMZM2G158043	GRMZM2G367898	0.520464	grey762	PUL	--	--	--	--	--	Trans-splicing factor Raa3, chloroplastic (Precursor) GN=RAA3 OS=Chlamydomonas reinhardtii (Chlamydomonas smithii) PE=1 SV=1	TPA: hypothetical protein ZEAMMB73_951299 [Zea mays]
GRMZM2G158043	GRMZM2G376743	0.563748	grey763	PUL	--	--	--	Molecular Function: binding (GO:0005488);; Biological Process: gene expression (GO:0010467);; Cellular Component: nuclear lumen (GO:0031981);; Biological Process: regulation of biological process (GO:0050789);;	--	Vegetative cell wall protein gp1 (Precursor) GN=GP1 OS=Chlamydomonas reinhardtii (Chlamydomonas smithii) PE=2 SV=1	hypothetical protein ZEAMMB73_331914 [Zea mays]
GRMZM2G158043	GRMZM2G386817	0.662095	grey765	PUL	--	--	--	Cellular Component: cytoplasmic membrane-bounded vesicle (GO:0016023);; Cellular Component: anchored to membrane (GO:0031225);;	--	Putative membrane protein ycf1 GN=ycf1-B OS=Cucumis sativus (Cucumber) PE=3 SV=2	hypothetical protein [Zea mays]
GRMZM2G158043	GRMZM2G153184	0.771239	grey690	PUL	--	--	--	GO:0016020//membrane;GO:0009507//chloroplast;GO:0009579//thylakoid;GO:0009941//chloroplast envelope;GO:0009535//chloroplast thylakoid membrane;GO:0010287//plastoglobule;GO:0016021//integral component of membrane;GO:0009507//chloroplast;GO:0009523//photosystem II;GO:0009522//photosystem IGO:0046872//metal ion binding;GO:0046872//metal ion binding;GO:0016168//chlorophyll bindingGO:0080167//response…		--	Chlorophyll a-b binding protein 4; Uncharacterized protein [Source:UniProtKB/TrEMBL;Acc:B4FV94]
GRMZM2G158043	GRMZM2G409927	0.551216	grey770	PUL	--	--	--	--	--	--	hypothetical protein ZEAMMB73_544840 [Zea mays]
GRMZM2G158043	GRMZM2G152929	0.706809	grey689	PUL	--	--	--	GO:0005622//intracellular;GO:0005622//intracellular;GO:0005622//intracellular;GO:0005622//intracellularGO:0000166//nucleotide binding;GO:0005525//GTP binding;GO:0005525//GTP binding;GO:0005525//GTP binding;GO:0005525//GTP bindingGO:0007264//small GTPase mediated signal transduction;GO:0007264//small GTPase mediated signal transduction;GO:0007264//small GTPase mediated signal transduction;GO:00072…		--	Uncharacterized protein [Source:UniProtKB/TrEMBL;Acc:B4FBG7]
GRMZM2G158043	GRMZM2G416677	0.630858	grey772	PUL	--	--	--	--	--	Arginine/serine-rich protein 45 GN=F19K19.9 OS=Arabidopsis thaliana (Mouse-ear cress) PE=1 SV=1	hypothetical protein [Zea mays]
GRMZM2G158043	GRMZM2G152587	0.836411	grey688	PUL	--	--	--	Molecular Function: binding (GO:0005488); Molecular Function: ATP binding (GO:0005524); Biological Process: response to stress (GO:0006950); Biological Process: biosynthetic process (GO:0009058); Cellular Component: plastid (GO:0009536); Biological Process: anatomical structure morphogenesis (GO:0009653); Cellular Component: membrane (GO:0016020); Biological Process: cellular component organizati…	--	26S protease regulatory subunit S10B homolog B GN=RPT4B OS=Arabidopsis thaliana (Mouse-ear cress) PE=1 SV=1	hypothetical protein ZEAMMB73_046047 [Zea mays]
GRMZM2G158043	GRMZM2G440313	0.667328	grey776	PUL	--	--	--	--	--	--	uncharacterized protein LOC100277248 [Zea mays]
GRMZM2G158043	GRMZM2G443445	0.524533	grey777	PUL	--	[R]	General function prediction only	Biological Process: MAPK cascade (GO:0000165);; Molecular Function: nucleotide binding (GO:0000166);; Biological Process: defense response to insect (GO:0002213);; Biological Process: respiratory burst involved in defense response (GO:0002679);; Molecular Function: glutamate-cysteine ligase activity (GO:0004357);; Molecular Function: copper ion binding (GO:0005507);; Cellular Component: mitochond…	--	Probable cinnamyl alcohol dehydrogenase 1 OS=Oryza sativa subsp. japonica (Rice) PE=2 SV=1	TPA: putative cinnamyl-alcohol dehydrogenase family protein [Zea mays]
GRMZM2G158043	GRMZM2G152555	0.804337	grey687	PUL	--	--	--	Cellular Component: cytoplasm (GO:0005737); Cellular Component: plasma membrane (GO:0005886); Biological Process: protein targeting to membrane (GO:0006612); Biological Process: oligopeptide transport (GO:0006857); Biological Process: nucleotide transport (GO:0006862); Biological Process: ER to Golgi vesicle-mediated transport (GO:0006888); Biological Process: cellular membrane fusion (GO:0006944…	--	Oligopeptide transporter 5 GN=OPT5 OS=Arabidopsis thaliana (Mouse-ear cress) PE=2 SV=1	TPA: hypothetical protein ZEAMMB73_939928 [Zea mays]
GRMZM2G158043	GRMZM2G451325	0.695147	grey781	PUL	--	--	--	Molecular Function: catalytic activity (GO:0003824);; Cellular Component: plastid (GO:0009536);; Biological Process: cellular process (GO:0009987);; Cellular Component: cell part (GO:0044464);; Biological Process: response to freezing (GO:0050826);;	--	Leucine-rich repeat extensin-like protein 5 (Precursor) GN=LRX5 OS=Arabidopsis thaliana (Mouse-ear cress) PE=2 SV=2	putative DUF231 domain containing family protein [Zea mays]
GRMZM2G158043	GRMZM2G461569	0.675677	grey782	PUL	--	--	--	GO:0016151//nickel cation binding;GO:0016151//nickel cation binding;GO:0016151//nickel cation binding;GO:0046872//metal ion binding;GO:0016787//hydrolase activity;GO:0016810//hydrolase activity, acting on carbonnitrogen (but not peptide) bonds;GO:0016151//nickel cation binding;GO:0009039//urease activity;GO:0016151//nickel cation binding;GO:0009039//urease activityGO:0043419//urea catabolic proce…		--	Urease [Source:UniProtKB/TrEMBL;Acc:B6U262]
GRMZM2G158043	GRMZM2G702681	0.535495	grey787	PUL	--	--	--	--		--	Uncharacterized protein [Source:UniProtKB/TrEMBL;Acc:K7U8C4]
GRMZM2G158043	GRMZM2G703348	0.555998	grey788	PUL	--	--	--	--	--	--	uncharacterized protein LOC100382421 [Zea mays]
GRMZM2G158043	GRMZM2G151257	0.75862	grey686	PUL	--	--	--	Cellular Component: extracellular region (GO:0005576); Cellular Component: mitochondrion (GO:0005739); Molecular Function: cellulase activity (GO:0008810); Biological Process: response to nematode (GO:0009624); Biological Process: determination of bilateral symmetry (GO:0009855); Biological Process: polarity specification of adaxial/abaxial axis (GO:0009944); Biological Process: meristem initiati…	--	Endoglucanase 7 (Precursor) GN=P0684F11.11 OS=Oryza sativa subsp. japonica (Rice) PE=2 SV=1	endoglucanase 1 [Zea mays]
GRMZM2G158043	GRMZM5G803490	0.531161	grey791	PUL	--	[CE]	--	Molecular Function: magnesium ion binding (GO:0000287);; Molecular Function: 3-isopropylmalate dehydrogenase activity (GO:0003862);; Biological Process: ubiquinone biosynthetic process (GO:0006744);; Biological Process: leucine biosynthetic process (GO:0009098);; Cellular Component: chloroplast stroma (GO:0009570);; Cellular Component: thylakoid (GO:0009579);; Biological Process: response to salt…	K00052|0.0|zma:100284589|cl362_2b	3-isopropylmalate dehydrogenase, chloroplastic (Precursor) OS=Brassica napus (Rape) PE=1 SV=1	TPA: 3-isopropylmalate dehydrogenase [Zea mays]
GRMZM2G158043	GRMZM2G151245	0.752066	grey685	PUL	--	--	--	--	--	Arginine/serine-rich protein 45 GN=F19K19.9 OS=Arabidopsis thaliana (Mouse-ear cress) PE=1 SV=1	senescence-associated protein 12 [Zea mays]
GRMZM2G158043	GRMZM2G150674	0.875078	grey684	PUL	--	--	--	Cellular Component: collagen (GO:0005581); Cellular Component: cell periphery (GO:0071944);	--	Extensin (Precursor) GN=HRGPNT3 OS=Nicotiana tabacum (Common tobacco) PE=2 SV=1	TPA: collagen, type IV, alpha 5 [Zea mays]
GRMZM2G158043	GRMZM5G827398	0.570866	grey798	PUL	--	--	--	Molecular Function: calcium ion binding (GO:0005509);; Cellular Component: mitochondrion (GO:0005739);; Cellular Component: plastid (GO:0009536);; Cellular Component: cytoplasmic membrane-bounded vesicle (GO:0016023);;	--	--	hypothetical protein ZEAMMB73_328564 [Zea mays]
GRMZM2G158043	GRMZM5G835677	0.593298	grey800	PUL	--	[O]	Posttranslational modification, protein turnover, chaperones	Cellular Component: nucleus (GO:0005634);; Cellular Component: Golgi stack (GO:0005795);; Cellular Component: plasma membrane (GO:0005886);; Biological Process: DNA-dependent DNA replication (GO:0006261);; Biological Process: protein folding (GO:0006457);; Biological Process: response to stress (GO:0006950);; Molecular Function: cytoskeletal protein binding (GO:0008092);; Biological Process: phot…	--	DnaJ protein homolog 2 (Precursor) GN=LDJ2 OS=Allium porrum (Leek) PE=2 SV=1	dnaJ protein [Zea mays]
GRMZM2G158043	GRMZM2G150648	0.595598	grey683	PUL	--	--	--	GO:0008168//methyltransferase activity;GO:0003723//RNA binding;GO:0008168//methyltransferase activity;GO:0003723//RNA binding;GO:0008168//methyltransferase activity;GO:0003723//RNA binding;GO:0008168//methyltransferase activity;GO:0003723//RNA binding;GO:0008168//methyltransferase activity;GO:0003723//RNA binding;GO:0008168//methyltransferase activity;GO:0003723//RNA binding;GO:0008168//methyltra…		--	Uncharacterized protein [Source:UniProtKB/TrEMBL;Acc:B4F9J8]
GRMZM2G158043	GRMZM2G150160	0.613462	grey682	PUL	--	--	--	--	--	Proline-rich receptor-like protein kinase PERK8 GN=PERK8 OS=Arabidopsis thaliana (Mouse-ear cress) PE=1 SV=1	hypothetical protein [Zea mays]
GRMZM2G158043	GRMZM2G150059	0.780793	grey681	PUL	--	--	--	Molecular Function: aspartic-type endopeptidase activity (GO:0004190); Molecular Function: binding (GO:0005488); Cellular Component: extracellular region (GO:0005576); Cellular Component: endoplasmic reticulum (GO:0005783); Biological Process: proteolysis (GO:0006508); Biological Process: defense response (GO:0006952); Biological Process: signal transduction (GO:0007165); Biological Process: resp…	--	Protein ASPARTIC PROTEASE IN GUARD CELL 2 (Precursor) GN=ASPG2 OS=Arabidopsis thaliana (Mouse-ear cress) PE=2 SV=1	TPA: hypothetical protein ZEAMMB73_696016 [Zea mays]
GRMZM2G158043	GRMZM5G888894	0.678018	grey809	PUL	--	--	--	Molecular Function: nucleotide binding (GO:0000166);; Cellular Component: plastid (GO:0009536);; Cellular Component: integral to membrane (GO:0016021);; Cellular Component: nuclear membrane (GO:0031965);; Biological Process: ion transmembrane transport (GO:0034220);; Molecular Function: identical protein binding (GO:0042802);; Biological Process: induction by symbiont in host of tumor, nodule, or…	--	Ion channel DMI1 GN=DMI1 OS=Medicago truncatula (Barrel medic) PE=2 SV=1	uncharacterized protein LOC100384747 [Zea mays]
GRMZM2G158043	Putative_gene_146	0.680369	grey812	PUL	--	--	--	--	--	--	hypothetical protein [Zea mays]
GRMZM2G158043	Putative_gene_1710	0.598626	grey813	PUL	--	--	--	--	--	MADS-box transcription factor 13 OS=Oryza sativa subsp. japonica (Rice) PE=1 SV=2	hypothetical protein ZEAMMB73_090056 [Zea mays]
GRMZM2G158043	GRMZM2G149788	0.726363	grey680	PUL	--	--	--	Cellular Component: plasma membrane (GO:0005886); Molecular Function: zinc ion binding (GO:0008270); Cellular Component: membrane (GO:0016020); Cellular Component: intracellular membrane-bounded organelle (GO:0043231);	--	Protein S-acyltransferase 8 GN=PAT08 OS=Arabidopsis thaliana (Mouse-ear cress) PE=1 SV=2	TPA: hypothetical protein ZEAMMB73_944235 [Zea mays]
GRMZM2G158043	Putative_gene_6225	0.658422	grey816	PUL	--	--	--	Molecular Function: protein binding (GO:0005515);; Cellular Component: nucleus (GO:0005634);; Cellular Component: cytosol (GO:0005829);; Biological Process: protein import into nucleus (GO:0006606);; Biological Process: photomorphogenesis (GO:0009640);; Biological Process: response to auxin stimulus (GO:0009733);; Biological Process: jasmonic acid mediated signaling pathway (GO:0009867);; Biologi…	--	Topless-related protein 2 GN=TPR2 OS=Arabidopsis thaliana (Mouse-ear cress) PE=1 SV=2	PREDICTED: topless-related protein 1-like isoform 1 [Glycine max]
GRMZM2G158043	Putative_gene_7994	0.632819	grey818	PUL	--	[J]	Translation, ribosomal structure and biogenesis	Biological Process: response to molecule of fungal origin (GO:0002238);; Molecular Function: nucleic acid binding (GO:0003676);; Molecular Function: monooxygenase activity (GO:0004497);; Molecular Function: iron ion binding (GO:0005506);; Cellular Component: mitochondrion (GO:0005739);; Cellular Component: endoplasmic reticulum (GO:0005783);; Cellular Component: plasma membrane (GO:0005886);; Mol…	--	Cytochrome P450 71A1 GN=CYP71A1 OS=Persea americana (Avocado) PE=1 SV=2	hypothetical protein SORBIDRAFT_0020s002120 [Sorghum bicolor]
GRMZM2G158043	GRMZM2G149681	0.776456	grey679	PUL	--	--	--	Biological Process: chromosome segregation (GO:0007059); Biological Process: meiosis I (GO:0007127); Molecular Function: methyltransferase activity (GO:0008168); Cellular Component: chloroplast (GO:0009507); Biological Process: thylakoid membrane organization (GO:0010027); Biological Process: photosystem II assembly (GO:0010207); Biological Process: regulation of chlorophyll biosynthetic process …	--	Pentatricopeptide repeat-containing protein At3g04750, mitochondrial (Precursor) GN=PCMP-E81 OS=Arabidopsis thaliana (Mouse-ear cress) PE=2 SV=1	TPA: methyltransferase small domain protein [Zea mays]
GRMZM2G158043	GRMZM2G149265	0.701152	grey678	PUL	--	[MJ]	--	Molecular Function: mannose-1-phosphate guanylyltransferase activity (GO:0004475); Molecular Function: protein binding (GO:0005515); Molecular Function: GTP binding (GO:0005525); Cellular Component: nucleus (GO:0005634); Cellular Component: mitochondrion (GO:0005739); Cellular Component: cytosol (GO:0005829); Biological Process: glucose catabolic process (GO:0006007); Biological Process: gluconeo…	K00971|0.0|zma:100274471|AY110569	Probable mannose-1-phosphate guanylyltransferase 3 OS=Oryza sativa subsp. japonica (Rice) PE=2 SV=1	uncharacterized protein LOC100274471 [Zea mays]
GRMZM2G158043	GRMZM2G149201	0.520415	grey677	PUL	--	--	--	Molecular Function: protein kinase activity (GO:0004672); Molecular Function: signal transducer activity (GO:0004871); Molecular Function: structural constituent of cell wall (GO:0005199); Molecular Function: protein binding (GO:0005515); Cellular Component: extracellular region (GO:0005576); Cellular Component: plasma membrane (GO:0005886); Cellular Component: plant-type cell wall (GO:0009505); …	--	Leucine-rich repeat extensin-like protein 4 (Precursor) GN=LRX4 OS=Arabidopsis thaliana (Mouse-ear cress) PE=1 SV=1	unknown [Zea mays]
GRMZM2G158043	GRMZM2G148800	0.540366	grey675	PUL	--	[E]	Amino acid transport and metabolism	Molecular Function: transporter activity (GO:0005215); Cellular Component: mitochondrion (GO:0005739); Cellular Component: Golgi apparatus (GO:0005794); Cellular Component: plasma membrane (GO:0005886); Biological Process: nitrogen compound metabolic process (GO:0006807); Biological Process: transport (GO:0006810); Biological Process: cation transport (GO:0006812); Biological Process: response to…	--	Probable peptide/nitrate transporter At1g22540 GN=At1g22540 OS=Arabidopsis thaliana (Mouse-ear cress) PE=2 SV=1	hypothetical protein ZEAMMB73_404805 [Zea mays]
GRMZM2G158043	GRMZM2G148773	0.540583	grey674	PUL	--	--	--	Cellular Component: mitochondrion (GO:0005739); Cellular Component: plasma membrane (GO:0005886);	--	--	putative protein of unknown function (DUF668) domain family protein [Zea mays]
GRMZM2G158043	GRMZM2G146378	0.663227	grey673	PUL	--	--	--	GO:0016021//integral component of membrane;GO:0016020//membrane;GO:0016021//integral component of membrane;GO:0009941//chloroplast envelope;GO:0016021//integral component of membraneGO:0005509//calcium ion binding;GO:0005509//calcium ion bindingGO:0006810//transport;GO:0055085//transmembrane transport;GO:0006810//transport;GO:0055085//transmembrane transport		--	Putative uncharacterized protein [Source:UniProtKB/TrEMBL;Acc:B6SWZ2]
GRMZM2G158043	GRMZM2G145562	0.76937	grey671	PUL	--	[R]	General function prediction only	Molecular Function: nucleotide binding (GO:0000166); Biological Process: alternative nuclear mRNA splicing, via spliceosome (GO:0000380); Biological Process: mRNA splicing, via spliceosome (GO:0000398); Molecular Function: RNA binding transcription antitermination factor activity (GO:0001072); Molecular Function: double-stranded DNA binding (GO:0003690); Molecular Function: single-stranded DNA bi…	--	Glycine-rich RNA-binding protein 4, mitochondrial (Precursor) GN=At3g23830 OS=Arabidopsis thaliana (Mouse-ear cress) PE=2 SV=1	hypothetical protein [Zea mays]
GRMZM2G158043	GRMZM2G145280	0.505918	grey669	PUL	--	[J]	Translation, ribosomal structure and biogenesis	Biological Process: RNA methylation (GO:0001510); Molecular Function: structural constituent of ribosome (GO:0003735); Cellular Component: cell wall (GO:0005618); Cellular Component: nucleolus (GO:0005730); Cellular Component: vacuolar membrane (GO:0005774); Cellular Component: Golgi apparatus (GO:0005794); Cellular Component: plasma membrane (GO:0005886); Biological Process: translation (GO:0006…	K02873|1e-151|zma:100282254|60S ribosomal protein L13-2	60S ribosomal protein L13-1 GN=T2J13.150 OS=Arabidopsis thaliana (Mouse-ear cress) PE=1 SV=1	60S ribosomal protein L13-2 [Zea mays]
GRMZM2G158043	GRMZM2G143373	0.600446	grey668	PUL	--	[IQR]	--	Cellular Component: mitochondrion (GO:0005739); Biological Process: steroid metabolic process (GO:0008202); Cellular Component: plastid (GO:0009536); Biological Process: response to abscisic acid stimulus (GO:0009737); Biological Process: response to brassinosteroid stimulus (GO:0009741); Cellular Component: cytoplasmic membrane-bounded vesicle (GO:0016023); Biological Process: terpenoid biosynth…	--	11-beta-hydroxysteroid dehydrogenase 1B GN=HSD1 OS=Arabidopsis thaliana (Mouse-ear cress) PE=1 SV=1	cis-2,3-dihydrobiphenyl-2,3-diol dehydrogenase [Zea mays]
GRMZM2G158043	GRMZM2G143187	0.700054	grey667	PUL	--	[GER]	--	Molecular Function: UDP-galactose transmembrane transporter activity (GO:0005459); Cellular Component: plasma membrane (GO:0005886); Biological Process: response to stress (GO:0006950); Cellular Component: integral to membrane (GO:0016021); Cellular Component: integral to Golgi membrane (GO:0030173); Biological Process: transmembrane transport (GO:0055085); Biological Process: UDP-galactose trans…	--	UDP-galactose/UDP-glucose transporter 4 GN=UTR4 OS=Arabidopsis thaliana (Mouse-ear cress) PE=2 SV=1	hypothetical protein ZEAMMB73_113245 [Zea mays]
GRMZM2G158043	GRMZM2G142664	0.623496	grey666	PUL	--	--	--	GO:0005794//Golgi apparatus		--	Auxin-independent growth promoter; Uncharacterized protein [Source:UniProtKB/TrEMBL;Acc:B6SVC7]
GRMZM2G158043	GRMZM2G140612	0.668557	grey664	PUL	--	[RTKL]	--	Biological Process: microtubule cytoskeleton organization (GO:0000226); Biological Process: defense response to oomycetes (GO:0002229); Molecular Function: protein serine/threonine kinase activity (GO:0004674); Molecular Function: MAP kinase kinase kinase activity (GO:0004709); Molecular Function: protein tyrosine kinase activity (GO:0004713); Molecular Function: protein binding (GO:0005515); Mol…	--	Serine/threonine-protein kinase HT1 GN=HT1 OS=Arabidopsis thaliana (Mouse-ear cress) PE=1 SV=1	unknown [Zea mays]
GRMZM2G158043	GRMZM2G140201	0.691907	grey663	PUL	--	[G]	Carbohydrate transport and metabolism	Cellular Component: extracellular region (GO:0005576); Cellular Component: plasma membrane (GO:0005886); Biological Process: carbohydrate metabolic process (GO:0005975); Biological Process: ion transport (GO:0006811); Biological Process: cellular iron ion homeostasis (GO:0006879); Biological Process: cellular response to starvation (GO:0009267); Biological Process: seed germination (GO:0009845); …	--	Mannan endo-1,4-beta-mannosidase 2 (Precursor) OS=Oryza sativa subsp. japonica (Rice) PE=2 SV=2	uncharacterized protein LOC100191416 [Zea mays]
GRMZM2G158043	GRMZM2G138750	0.584803	grey662	PUL	--	[Q]	Secondary metabolites biosynthesis, transport and catabolism	Molecular Function: iron ion binding (GO:0005506); Biological Process: terpenoid metabolic process (GO:0006721); Biological Process: isoprenoid biosynthetic process (GO:0008299); Molecular Function: steroid hydroxylase activity (GO:0008395); Molecular Function: electron carrier activity (GO:0009055); Biological Process: response to light stimulus (GO:0009416); Cellular Component: plasmodesma (GO:…	--	Cytochrome P450 734A6 GN=OSJNBb0008D07.26 OS=Oryza sativa subsp. japonica (Rice) PE=2 SV=1	TPA: putative cytochrome P450 superfamily protein [Zea mays]
GRMZM2G158043	GRMZM2G135739	0.706162	grey660	PUL	--	[GEPR]	--	Cellular Component: nucleus (GO:0005634); Cellular Component: vacuole (GO:0005773); Cellular Component: plasma membrane (GO:0005886); Cellular Component: integral to plasma membrane (GO:0005887); Biological Process: protein folding (GO:0006457); Biological Process: purine nucleobase transport (GO:0006863); Molecular Function: sucrose:hydrogen symporter activity (GO:0008506); Biological Process: r…	--	Sugar carrier protein C GN=STC OS=Ricinus communis (Castor bean) PE=2 SV=1	unknown [Zea mays]
GRMZM2G158043	GRMZM2G134759	0.701132	grey659	PUL	--	--	--	GO:0005622//intracellular;GO:0005622//intracellularGO:0008270//zinc ion binding;GO:0008270//zinc ion binding		--	Uncharacterized protein [Source:UniProtKB/TrEMBL;Acc:B4FBU2]
GRMZM2G158043	GRMZM2G134749	0.837837	grey658	PUL	--	[O]	Posttranslational modification, protein turnover, chaperones	Biological Process: G2 phase of mitotic cell cycle (GO:0000085); Biological Process: mRNA splicing, via spliceosome (GO:0000398); Molecular Function: calmodulin binding (GO:0005516); Molecular Function: ATP binding (GO:0005524); Cellular Component: cell wall (GO:0005618); Cellular Component: nuclear envelope (GO:0005635); Cellular Component: nucleoplasm (GO:0005654); Cellular Component: nucleolus…	K14571|0.0|sbi:SORBI_10g000870|hypothetical protein	Cell division control protein 48 homolog C GN=F4P13.15 OS=Arabidopsis thaliana (Mouse-ear cress) PE=2 SV=2	hypothetical protein ZEAMMB73_569136 [Zea mays]
GRMZM2G158043	GRMZM2G132956	0.819017	grey656	PUL	--	--	--	--		--	Uncharacterized protein [Source:UniProtKB/TrEMBL;Acc:K7V2E1]
GRMZM2G158043	GRMZM2G132358	0.559463	grey654	PUL	--	--	--	GO:0005618//cell wallGO:0004061//arylformamidase activity;GO:0004061//arylformamidase activity;GO:0004061//arylformamidase activityGO:0019441//tryptophan catabolic process to kynurenine;GO:0019441//tryptophan catabolic process to kynurenine;GO:0009651//response to salt stress;GO:0019441//tryptophan catabolic process to kynurenine		--	Uncharacterized protein [Source:UniProtKB/TrEMBL;Acc:C4JAI3]
GRMZM2G158043	GRMZM2G130354	0.571314	grey653	PUL	--	--	--	--		--	Uncharacterized protein [Source:UniProtKB/TrEMBL;Acc:B4F803]
GRMZM2G158043	GRMZM2G130101	0.744867	grey652	PUL	--	--	--	--		--	Uncharacterized protein [Source:UniProtKB/TrEMBL;Acc:K7USR7]
GRMZM2G158043	GRMZM2G128092	0.640461	grey650	PUL	--	--	--	GO:0032040//smallsubunit processome;GO:0032040//smallsubunit processome;GO:0032040//smallsubunit processome;GO:0032040//smallsubunit processomeGO:0006364//rRNA processing;GO:0006364//rRNA processing;GO:0006364//rRNA processing;GO:0006364//rRNA processing		--	Uncharacterized protein [Source:UniProtKB/TrEMBL;Acc:K7TN63]
GRMZM2G158043	GRMZM2G127648	0.548065	grey649	PUL	--	--	--	GO:0005773//vacuole;GO:0005886//plasma membrane;GO:0005773//vacuole;GO:0005774//vacuolar membrane;GO:0005774//vacuolar membraneGO:0000166//nucleotide binding;GO:0005525//GTP binding;GO:0003924//GTPase activity;GO:0005525//GTP bindingGO:0007264//small GTPase mediated signal transduction;GO:0015031//protein transport;GO:0006886//intracellular protein transport;GO:0016192//vesiclemediated transport;…		--	Ras protein RIC2 [Source:UniProtKB/TrEMBL;Acc:K7ULK2]
GRMZM2G158043	GRMZM2G127031	0.751966	grey648	PUL	--	[RTKL]	--	Biological Process: RNA splicing, via endonucleolytic cleavage and ligation (GO:0000394); Biological Process: respiratory burst involved in defense response (GO:0002679); Molecular Function: protein serine/threonine kinase activity (GO:0004674); Molecular Function: protein binding (GO:0005515); Molecular Function: ATP binding (GO:0005524); Cellular Component: nucleolus (GO:0005730); Cellular Comp…	--	Serine/threonine-protein kinase At5g01020 GN=At5g01020 OS=Arabidopsis thaliana (Mouse-ear cress) PE=1 SV=1	TPA: putative protein kinase superfamily protein [Zea mays]
GRMZM2G158043	GRMZM2G126928	0.717573	grey647	PUL	--	--	--	GO:0005840//ribosome;GO:0016020//membrane;GO:0005886//plasma membrane;GO:0022626//cytosolic ribosome;GO:0022625//cytosolic large ribosomal subunit;GO:0030529//ribonucleoprotein complex;GO:0005840//ribosomeGO:0003735//structural constituent of ribosome;GO:0003735//structural constituent of ribosomeGO:0006412//translation;GO:0006412//translation		--	60S ribosomal protein L18a [Source:UniProtKB/TrEMBL;Acc:B6UAV8]
GRMZM2G158043	GRMZM2G126832	0.659288	grey645	PUL	Orphans	--	--	GO:0003824//catalytic activity;GO:0003824//catalytic activity;GO:0003824//catalytic activity;GO:0003824//catalytic activityGO:0008152//metabolic process		--	Protein phosphatase 2C family protein [Source:Projected from Arabidopsis thaliana (AT1G18030) TAIR;Acc:AT1G18030]
GRMZM2G158043	GRMZM2G126656	0.517182	grey644	PUL	--	--	--	--		--	CBS domain containing protein; Uncharacterized protein [Source:UniProtKB/TrEMBL;Acc:B6SXQ4]
GRMZM2G158043	GRMZM2G125813	0.626406	grey642	PUL	--	--	--	--	--	--	hypothetical protein ZEAMMB73_772224 [Zea mays]
GRMZM2G158043	GRMZM2G125529	0.682567	grey640	PUL	--	[R]	General function prediction only	Molecular Function: nucleotide binding (GO:0000166); Biological Process: alternative nuclear mRNA splicing, via spliceosome (GO:0000380); Molecular Function: nucleic acid binding (GO:0003676); Molecular Function: double-stranded DNA binding (GO:0003690); Molecular Function: single-stranded DNA binding (GO:0003697); Molecular Function: protein kinase activity (GO:0004672); Cellular Component: cell…	--	Polyadenylate-binding protein RBP45A GN=RBP45A OS=Arabidopsis thaliana (Mouse-ear cress) PE=2 SV=1	hypothetical protein ZEAMMB73_351066 [Zea mays]
GRMZM2G158043	GRMZM2G125460	0.768652	grey639	PUL	AP2/ERF-ERF	[M]	Cell wall/membrane/envelope biogenesis	Biological Process: respiratory burst involved in defense response (GO:0002679); Molecular Function: DNA binding (GO:0003677); Molecular Function: sequence-specific DNA binding transcription factor activity (GO:0003700); Molecular Function: protein binding (GO:0005515); Cellular Component: nucleolus (GO:0005730); Cellular Component: plasma membrane (GO:0005886); Biological Process: transcription,…	--	Ethylene-responsive transcription factor ERF071 GN=ERF071 OS=Arabidopsis thaliana (Mouse-ear cress) PE=2 SV=1	TPA: putative AP2/EREBP transcription factor superfamily protein [Zea mays]
GRMZM2G158043	GRMZM2G125268	0.574045	grey638	PUL	--	[C]	Energy production and conversion	Molecular Function: 3-chloroallyl aldehyde dehydrogenase activity (GO:0004028); Molecular Function: aldehyde dehydrogenase (NAD) activity (GO:0004029); Molecular Function: ATP binding (GO:0005524); Cellular Component: cell wall (GO:0005618); Cellular Component: mitochondrion (GO:0005739); Cellular Component: peroxisome (GO:0005777); Cellular Component: cytosol (GO:0005829); Molecular Function: be…	K00128|0.0|zma:542567|aldh2, rf2b	Aldehyde dehydrogenase family 2 member B4, mitochondrial (Precursor) GN=T17F15.130 OS=Arabidopsis thaliana (Mouse-ear cress) PE=2 SV=1	mitochondrial aldehyde dehydrogenase RF2B [Zea mays]
GRMZM2G158043	GRMZM2G125151	0.642821	grey637	PUL	--	[O]	Posttranslational modification, protein turnover, chaperones	Molecular Function: nucleotide binding (GO:0000166); Molecular Function: ATP-dependent peptidase activity (GO:0004176); Molecular Function: metalloendopeptidase activity (GO:0004222); Molecular Function: ATP binding (GO:0005524); Cellular Component: mitochondrion (GO:0005739); Cellular Component: plasma membrane (GO:0005886); Biological Process: pentose-phosphate shunt (GO:0006098); Biological Pr…	--	ATP-dependent zinc metalloprotease FtsH GN=ftsH OS=Guillardia theta (Cryptomonas phi) PE=3 SV=1	hypothetical protein ZEAMMB73_705730 [Zea mays]
GRMZM2G158043	GRMZM2G124530	0.799744	grey635	PUL	--	--	--	Molecular Function: RNA binding (GO:0003723); Cellular Component: cell part (GO:0044464);	--	Extensin (Precursor) GN=HRGP OS=Sorghum bicolor (Sorghum) PE=3 SV=1	hypothetical protein ZEAMMB73_167223 [Zea mays]
GRMZM2G158043	GRMZM2G124066	0.729708	grey634	PUL	--	--	--	Cellular Component: mitochondrion (GO:0005739); Molecular Function: O-acyltransferase activity (GO:0008374); Biological Process: phenylpropanoid biosynthetic process (GO:0009699); Cellular Component: cytoplasmic membrane-bounded vesicle (GO:0016023); Biological Process: cellular component organization (GO:0016043); Molecular Function: N-acyltransferase activity (GO:0016410); Molecular Function: t…	--	Omega-hydroxypalmitate O-feruloyl transferase GN=MEE6.11 OS=Arabidopsis thaliana (Mouse-ear cress) PE=1 SV=1	TPA: hypothetical protein ZEAMMB73_145326 [Zea mays]
GRMZM2G158043	GRMZM2G124047	0.621996	grey633	PUL	--	--	--	GO:0005773//vacuole;GO:0009507//chloroplast;GO:0005773//vacuole;GO:0009507//chloroplast;GO:0005773//vacuole;GO:0009507//chloroplast;GO:0009507//chloroplast;GO:0005773//vacuoleGO:0008236//serinetype peptidase activity;GO:0008236//serinetype peptidase activity;GO:0008236//serinetype peptidase activity;GO:0008236//serinetype peptidase activityGO:0006508//proteolysis;GO:0006508//proteolysis;GO:000908…		--	Putative serine peptidase S28 family protein [Source:UniProtKB/TrEMBL;Acc:K7V4K2]
GRMZM2G158043	GRMZM2G123544	0.562458	grey632	PUL	--	[G]	Carbohydrate transport and metabolism	Biological Process: myo-inositol hexakisphosphate biosynthetic process (GO:0010264);	K05715|0.0|zma:100279125|hypothetical protein LOC100279125	--	hypothetical protein [Zea mays]
GRMZM2G158043	GRMZM2G121649	0.573211	grey631	PUL	--	--	--	GO:0009524//phragmoplast;GO:0009536//plastid;GO:0005739//mitochondrion;GO:0009574//preprophase band;GO:0009524//phragmoplast;GO:0009536//plastid;GO:0005739//mitochondrion;GO:0009574//preprophase bandGO:0008017//microtubule binding;GO:0008017//microtubule binding;GO:0008017//microtubule bindingGO:0000226//microtubule cytoskeleton organization;GO:0000910//cytokinesis;GO:0000226//microtubule cytoske…		--	Putative uncharacterized protein [Source:UniProtKB/TrEMBL;Acc:B6UHL8]
GRMZM2G158043	GRMZM2G121166	0.690362	grey630	PUL	--	--	--	GO:0005634//nucleus;GO:0005634//nucleus;GO:0005634//nucleus;GO:0005634//nucleusGO:0016480//negative regulation of transcription from RNA polymerase III promoter;GO:0016480//negative regulation of transcription from RNA polymerase III promoter;GO:0016480//negative regulation of transcription from RNA polymerase III promoter;GO:0006351//transcription, DNAtemplated;GO:0016480//negative regulation of…		--	transcription regulators [Source:Projected from Arabidopsis thaliana (AT5G13240) TAIR;Acc:AT5G13240]
GRMZM2G158043	GRMZM2G121034	0.614363	grey629	PUL	--	--	--	GO:0000166//nucleotide binding;GO:0016491//oxidoreductase activity;GO:0016491//oxidoreductase activityGO:0055114//oxidationreduction process;GO:0008152//metabolic process		--	Retinol dehydrogenase 12; Uncharacterized protein [Source:UniProtKB/TrEMBL;Acc:B4FWV7]
GRMZM2G158043	GRMZM2G120918	0.665644	grey628	PUL	--	[P]	Inorganic ion transport and metabolism	Biological Process: response to lead ion (GO:0010288); Biological Process: response to cadmium ion (GO:0046686);	--	--	putative chaC-like domain family protein, partial [Zea mays]
GRMZM2G158043	GRMZM2G119116	0.673847	grey627	PUL	--	[R]	General function prediction only	Biological Process: transition metal ion transport (GO:0000041); Cellular Component: cytosol (GO:0005829); Biological Process: toxin catabolic process (GO:0009407); Biological Process: response to water deprivation (GO:0009414); Cellular Component: plasmodesma (GO:0009506); Cellular Component: plastid (GO:0009536); Biological Process: response to wounding (GO:0009611); Biological Process: jasmoni…	--	1-aminocyclopropane-1-carboxylate oxidase homolog 1 GN=At1g06620 OS=Arabidopsis thaliana (Mouse-ear cress) PE=2 SV=1	hypothetical protein ZEAMMB73_319469, partial [Zea mays]
GRMZM2G158043	GRMZM2G118786	0.514796	grey626	PUL	--	--	--	GO:0005856//cytoskeleton;GO:0005885//Arp2/3 protein complex;GO:0005737//cytoplasm;GO:0005885//Arp2/3 protein complex;GO:0005737//cytoplasm;GO:0005885//Arp2/3 protein complex;GO:0005885//Arp2/3 protein complexGO:0030833//regulation of actin filament polymerization;GO:0034314//Arp2/3 complexmediated actin nucleation;GO:0034314//Arp2/3 complexmediated actin nucleation;GO:0034314//Arp2/3 complexmedia…		--	Actin-related protein 2/3 complex subunit 3; Uncharacterized protein [Source:UniProtKB/TrEMBL;Acc:B6U3I7]
GRMZM2G158043	GRMZM2G118214	0.655396	grey625	PUL	C2C2-GATA	--	--	Molecular Function: sequence-specific DNA binding transcription factor activity (GO:0003700); Cellular Component: nucleus (GO:0005634); Biological Process: regulation of transcription, DNA-dependent (GO:0006355); Biological Process: circadian rhythm (GO:0007623); Molecular Function: zinc ion binding (GO:0008270); Biological Process: response to light stimulus (GO:0009416); Biological Process: see…	--	GATA transcription factor 12 GN=GATA12 OS=Arabidopsis thaliana (Mouse-ear cress) PE=2 SV=1	uncharacterized protein LOC100273197 [Zea mays]
GRMZM2G158043	GRMZM2G116151	0.876883	grey623	PUL	--	[RTKL]	--	Molecular Function: protein serine/threonine kinase activity (GO:0004674); Molecular Function: ATP binding (GO:0005524); Biological Process: protein phosphorylation (GO:0006468);	--	Casein kinase I isoform delta-like GN=At4g26100 OS=Arabidopsis thaliana (Mouse-ear cress) PE=2 SV=2	uncharacterized protein LOC100383451 [Zea mays]
GRMZM2G158043	GRMZM2G114380	0.632632	grey620	PUL	--	--	--	--	--	--	TPA: hypothetical protein ZEAMMB73_740753 [Zea mays]
GRMZM2G158043	GRMZM2G114119	0.651495	grey619	PUL	--	--	--	Cellular Component: membrane (GO:0016020); Cellular Component: cytoplasmic membrane-bounded vesicle (GO:0016023); Biological Process: secretion by cell (GO:0032940); Cellular Component: intracellular membrane-bounded organelle (GO:0043231); Biological Process: multi-organism process (GO:0051704); Biological Process: regulation of amino acid export (GO:0080143);	--	Protein GLUTAMINE DUMPER 4 GN=GDU4 OS=Arabidopsis thaliana (Mouse-ear cress) PE=2 SV=1	GDU1 [Zea mays]
GRMZM2G158043	GRMZM2G113726	0.750943	grey618	PUL	--	[R]	General function prediction only	Cellular Component: nucleus (GO:0005634); Biological Process: cellular protein modification process (GO:0006464); Biological Process: embryo sac development (GO:0009553); Biological Process: post-embryonic development (GO:0009791); Biological Process: gene expression (GO:0010467); Biological Process: reproductive structure development (GO:0048608); Biological Process: nucleic acid metabolic proce…	--	U4/U6 small nuclear ribonucleoprotein PRP4-like protein GN=EMB2776 OS=Arabidopsis thaliana (Mouse-ear cress) PE=2 SV=1	TPA: WD repeat-containing protein-like protein [Zea mays]
GRMZM2G158043	GRMZM2G113039	0.609314	grey617	PUL	--	--	--	GO:0008270//zinc ion binding;GO:0046872//metal ion binding;GO:0008270//zinc ion binding;GO:0016874//ligase activity;GO:0016874//ligase activity;GO:0008270//zinc ion binding		--	Ubiquitin-protein ligase/ zinc ion binding protein; Uncharacterized protein [Source:UniProtKB/TrEMBL;Acc:B4F7X0]
GRMZM2G158043	GRMZM2G112925	0.755292	grey616	PUL	Orphans	[T]	Signal transduction mechanisms	Molecular Function: phosphoprotein phosphatase activity (GO:0004721); Cellular Component: plasma membrane (GO:0005886); Biological Process: cellular protein modification process (GO:0006464); Biological Process: metabolic process (GO:0008152); Biological Process: hormone-mediated signaling pathway (GO:0009755); Biological Process: cellular component organization (GO:0016043); Biological Process: …	--	Probable protein phosphatase 2C 31 OS=Oryza sativa subsp. japonica (Rice) PE=2 SV=1	TPA: hypothetical protein ZEAMMB73_149089 [Zea mays]
GRMZM2G158043	GRMZM2G111998	0.643186	grey615	PUL	--	[G]	Carbohydrate transport and metabolism	Molecular Function: hydrolase activity, hydrolyzing O-glycosyl compounds (GO:0004553); Cellular Component: vacuolar membrane (GO:0005774); Biological Process: carbohydrate metabolic process (GO:0005975); Molecular Function: xylan 1,4-beta-xylosidase activity (GO:0009044); Cellular Component: plant-type cell wall (GO:0009505); Biological Process: seed coat development (GO:0010214); Cellular Compon…	--	Alpha-N-arabinofuranosidase (Precursor; Fragment) GN=Xyl1 OS=Medicago sativa subsp. varia (Alfalfa) PE=1 SV=1	uncharacterized protein LOC100280070 precursor [Zea mays]
GRMZM2G158043	GRMZM2G111025	0.658353	grey613	PUL	--	--	--	--	--	Mulatexin (Precursor) OS=Morus alba (White mulberry) PE=1 SV=2	TPA: hypothetical protein ZEAMMB73_044609 [Zea mays]
GRMZM2G158043	GRMZM2G110952	0.542786	grey612	PUL	Alfin-like	--	--	GO:0005622//intracellular;GO:0005840//ribosome;GO:0022626//cytosolic ribosome;GO:0005730//nucleolus;GO:0030529//ribonucleoprotein complex;GO:0015935//small ribosomal subunit;GO:0022627//cytosolic small ribosomal subunit;GO:0015935//small ribosomal subunit;GO:0005622//intracellular;GO:0005840//ribosome;GO:0022626//cytosolic ribosome;GO:0005730//nucleolus;GO:0030529//ribonucleoprotein complex;GO:00…		--	40S ribosomal protein S23; Uncharacterized protein [Source:UniProtKB/TrEMBL;Acc:B4FBY5]
GRMZM2G158043	GRMZM2G110511	0.610418	grey611	PUL	--	--	--	Biological Process: cellular aromatic compound metabolic process (GO:0006725); Biological Process: response to stress (GO:0006950); Biological Process: metabolic process (GO:0008152); Biological Process: flavonoid biosynthetic process (GO:0009813); Biological Process: secondary metabolic process (GO:0019748); Biological Process: monocarboxylic acid metabolic process (GO:0032787); Biological Proce…	K13495|0.0|zma:541881|czog1, ciszog1	Cis-zeatin O-glucosyltransferase 2 GN=CISZOG2 OS=Zea mays (Maize) PE=1 SV=1	RecName: Full=Cis-zeatin O-glucosyltransferase 2; Short=cisZOG2
GRMZM2G158043	GRMZM2G110358	0.7556	grey610	PUL	--	--	--	--		--	--
GRMZM2G158043	GRMZM2G108355	0.644553	grey608	PUL	--	--	--	GO:0005634//nucleus;GO:0005737//cytoplasm;GO:0005886//plasma membrane;GO:0005730//nucleolus;GO:0005634//nucleus;GO:0005737//cytoplasm;GO:0005886//plasma membrane;GO:0005730//nucleolusGO:0016787//hydrolase activity;GO:0004721//phosphoprotein phosphatase activity;GO:0004721//phosphoprotein phosphatase activity;GO:0004721//phosphoprotein phosphatase activity;GO:0016787//hydrolase activity;GO:0004721…		--	Serine/threonine-protein phosphatase [Source:UniProtKB/TrEMBL;Acc:B6T4R7]
GRMZM2G158043	GRMZM2G108284	0.574088	grey607	PUL	--	--	--	--		--	Uncharacterized protein [Source:UniProtKB/TrEMBL;Acc:K7U193]
GRMZM2G158043	GRMZM2G104041	0.660792	grey603	PUL	--	--	--	GO:0046872//metal ion binding;GO:0046872//metal ion binding;GO:0046872//metal ion binding;GO:0046872//metal ion bindingGO:0030001//metal ion transport;GO:0030001//metal ion transport;GO:0030001//metal ion transport;GO:0030001//metal ion transport		--	Farnesylated protein 2; Farnesylated protein 2 isoform 1; Farnesylated protein 2 isoform 2 [Source:UniProtKB/TrEMBL;Acc:B6T0P0]
GRMZM2G158043	GRMZM2G102903	0.944299	grey601	PUL	--	--	--	Cellular Component: plasma membrane (GO:0005886); Biological Process: cellular membrane fusion (GO:0006944); Molecular Function: protein transporter activity (GO:0008565); Cellular Component: plasmodesma (GO:0009506); Cellular Component: chloroplast (GO:0009507); Biological Process: vesicle-mediated transport (GO:0016192);	--	Novel plant SNARE 13 GN=NPSN13 OS=Arabidopsis thaliana (Mouse-ear cress) PE=1 SV=1	TPA: hypothetical protein ZEAMMB73_213814 [Zea mays]
GRMZM2G158043	GRMZM2G100452	0.903919	grey599	PUL	--	[G]	Carbohydrate transport and metabolism	Molecular Function: aldose 1-epimerase activity (GO:0004034); Cellular Component: cytoplasmic membrane-bounded vesicle (GO:0016023); Biological Process: hexose metabolic process (GO:0019318); Molecular Function: carbohydrate binding (GO:0030246);	K01785|0.0|zma:100283171|aldose 1-epimerase (EC:5.1.3.3)	DNA-directed RNA polymerase II subunit RPB1 GN=F4B14.70 OS=Arabidopsis thaliana (Mouse-ear cress) PE=1 SV=3	TPA: aldose 1-epimerase [Zea mays]
GRMZM2G158043	GRMZM2G100158	0.636597	grey598	PUL	--	--	--	GO:0005783//endoplasmic reticulumGO:0016491//oxidoreductase activity;GO:0046872//metal ion binding;GO:0005506//iron ion binding;GO:0004497//monooxygenase activity;GO:0009055//electron carrier activity;GO:0020037//heme binding;GO:0016705//oxidoreductase activity, acting on paired donors, with incorporation or reduction of molecular oxygen;GO:0046424//ferulate 5hydroxylase activity;GO:0020037//heme…		--	Uncharacterized protein [Source:UniProtKB/TrEMBL;Acc:B4FWF9]
GRMZM2G158043	GRMZM2G099353	0.603712	grey597	PUL	--	--	--	--	--	--	hypothetical protein ZEAMMB73_678182 [Zea mays]
GRMZM2G158043	GRMZM2G099285	0.55035	grey595	PUL	--	--	--	--		--	Putative uncharacterized protein [Source:UniProtKB/TrEMBL;Acc:B6U625]
GRMZM2G158043	GRMZM2G098973	0.551051	grey594	PUL	--	--	--	GO:0030154//cell differentiation;GO:0016556//mRNA modification;GO:0009965//leaf morphogenesis;GO:0016556//mRNA modification;GO:0009965//leaf morphogenesis;GO:0030154//cell differentiation		--	Phosphoglycerate mutase family protein [Source:Projected from Arabidopsis thaliana (AT5G62840) TAIR;Acc:AT5G62840]
GRMZM2G158043	GRMZM2G098397	0.607285	grey592	PUL	--	--	--	Molecular Function: beta-glucuronidase activity (GO:0004566); Molecular Function: calmodulin binding (GO:0005516); Cellular Component: extracellular region (GO:0005576); Biological Process: metabolic process (GO:0008152); Cellular Component: plant-type cell wall (GO:0009505); Biological Process: unidimensional cell growth (GO:0009826); Cellular Component: membrane (GO:0016020); Molecular Function…	--	Heparanase-like protein 1 (Precursor) GN=At5g07830 OS=Arabidopsis thaliana (Mouse-ear cress) PE=2 SV=1	unknown [Zea mays]
GRMZM2G158043	GRMZM2G098239	0.549056	grey591	PUL	--	--	--	Molecular Function: protein serine/threonine kinase activity (GO:0004674); Molecular Function: protein serine/threonine/tyrosine kinase activity (GO:0004712); Molecular Function: protein tyrosine kinase activity (GO:0004713); Molecular Function: ATP binding (GO:0005524); Biological Process: protein phosphorylation (GO:0006468); Biological Process: cellular aromatic compound metabolic process (GO:…	--	Spermidine hydroxycinnamoyl transferase GN=SHT OS=Arabidopsis thaliana (Mouse-ear cress) PE=1 SV=1	TPA: glossy2 [Zea mays]
GRMZM2G158043	GRMZM2G095689	0.673346	grey587	PUL	--	--	--	--		--	Uncharacterized protein [Source:UniProtKB/TrEMBL;Acc:B6TEZ2]
GRMZM2G158043	GRMZM2G095280	0.895467	grey586	PUL	--	[J]	Translation, ribosomal structure and biogenesis	Biological Process: defense response (GO:0006952); Biological Process: metabolic process (GO:0008152); Biological Process: salicylic acid metabolic process (GO:0009696); Biological Process: flavonoid biosynthetic process (GO:0009813); Biological Process: shoot morphogenesis (GO:0010016); Molecular Function: abscisic acid glucosyltransferase activity (GO:0010294); Biological Process: response to o…	--	Crocetin glucosyltransferase 2 GN=GLT2 OS=Crocus sativus (Saffron) PE=1 SV=1	hypothetical protein ZEAMMB73_100499 [Zea mays]
GRMZM2G158043	GRMZM2G094360	0.625741	grey584	PUL	--	--	--	--	--	CASP-like protein 15 OS=Zea mays (Maize) PE=2 SV=2	hypothetical protein [Zea mays]
GRMZM2G158043	GRMZM2G094054	0.617215	grey583	PUL	--	--	--	Molecular Function: nucleotide binding (GO:0000166); Biological Process: mRNA splicing, via spliceosome (GO:0000398); Molecular Function: snRNA binding (GO:0017069);	--	--	TPA: MEG6 [Zea mays]
GRMZM2G158043	GRMZM2G093246	0.778154	grey582	PUL	--	--	--	Biological Process: MAPK cascade (GO:0000165); Molecular Function: protein serine/threonine kinase activity (GO:0004674); Molecular Function: transmembrane receptor protein serine/threonine kinase activity (GO:0004675); Molecular Function: binding (GO:0005488); Molecular Function: ATP binding (GO:0005524); Cellular Component: mitochondrion (GO:0005739); Cellular Component: plasma membrane (GO:000…	--	L-type lectin-domain containing receptor kinase IV.1 (Precursor) GN=F13M22.21 OS=Arabidopsis thaliana (Mouse-ear cress) PE=1 SV=1	TPA: putative lectin-like receptor protein kinase family protein [Zea mays]
GRMZM2G158043	GRMZM2G092669	0.579682	grey581	PUL	--	--	--	Cellular Component: cytoplasmic membrane-bounded vesicle (GO:0016023);	--	DNA-directed RNA polymerase II subunit RPB1 GN=F4B14.70 OS=Arabidopsis thaliana (Mouse-ear cress) PE=1 SV=3	unknown [Zea mays]
GRMZM2G158043	GRMZM2G092311	0.754531	grey580	PUL	--	--	--	Biological Process: rRNA processing (GO:0006364); Cellular Component: PSII associated light-harvesting complex II (GO:0009517); Cellular Component: photosystem I (GO:0009522); Cellular Component: photosystem II (GO:0009523); Cellular Component: chloroplast stromal thylakoid (GO:0009533); Cellular Component: chloroplast thylakoid membrane (GO:0009535); Biological Process: response to blue light (G…	K08907|1e-179|zma:100281791|chlorophyll a-b binding protein 6A	Chlorophyll a-b binding protein 1B-21, chloroplastic (Precursor) OS=Hordeum vulgare (Barley) PE=1 SV=1	LOW QUALITY PROTEIN: hypothetical protein ZEAMMB73_802965, partial [Zea mays]
GRMZM2G158043	GRMZM2G091168	0.595552	grey1005	PUL	--	--	--	--		--	Uncharacterized protein [Source:UniProtKB/TrEMBL;Acc:B4FGL0]
GRMZM2G158043	GRMZM2G090432	0.828125	grey1004	PUL	--	[Q]	Secondary metabolites biosynthesis, transport and catabolism	Molecular Function: monooxygenase activity (GO:0004497); Molecular Function: binding (GO:0005488); Molecular Function: iron ion binding (GO:0005506); Biological Process: isoprenoid biosynthetic process (GO:0008299); Molecular Function: electron carrier activity (GO:0009055); Biological Process: response to UV (GO:0009411); Biological Process: response to organic substance (GO:0010033); Biological…	--	Isoflavone 2&apos;-hydroxylase GN=CYP81E1 OS=Glycyrrhiza echinata (Licorice) PE=1 SV=2	cytochrome P450 CYP81A9 [Zea mays]
GRMZM2G158043	GRMZM2G089454	0.829642	grey1003	PUL	--	[R]	General function prediction only	Molecular Function: GTP binding (GO:0005525); Cellular Component: intracellular (GO:0005622); Cellular Component: plasma membrane (GO:0005886); Biological Process: glucose catabolic process (GO:0006007); Biological Process: cellular protein modification process (GO:0006464); Biological Process: intracellular protein transport (GO:0006886); Biological Process: response to osmotic stress (GO:000697…	--	ADP-ribosylation factor 1 OS=Solanum tuberosum (Potato) PE=2 SV=2	hypothetical protein ZEAMMB73_186672 [Zea mays]
GRMZM2G158043	GRMZM2G088243	0.837475	grey1002	PUL	--	--	--	--		--	Putative uncharacterized protein [Source:UniProtKB/TrEMBL;Acc:B6TMU6]
GRMZM2G158043	GRMZM2G088064	0.554206	grey1001	PUL	--	--	--	GO:0009507//chloroplast;GO:0005739//mitochondrionGO:0016740//transferase activity;GO:0005524//ATP binding;GO:0003824//catalytic activity;GO:0008483//transaminase activity;GO:0030170//pyridoxal phosphate binding;GO:0005507//copper ion binding;GO:0004021//Lalanine:2oxoglutarate aminotransferase activity;GO:0003824//catalytic activity;GO:0030170//pyridoxal phosphate binding;GO:0003824//catalytic act…		--	Alanine aminotransferase 2 [Source:UniProtKB/TrEMBL;Acc:B6TBZ8]
GRMZM2G158043	GRMZM2G086702	0.681566	grey1000	PUL	--	--	--	--		--	Uncharacterized protein [Source:UniProtKB/TrEMBL;Acc:K7TJI9]
GRMZM2G158043	GRMZM2G084486	0.821918	grey995	PUL	--	[P]	Inorganic ion transport and metabolism	Cellular Component: vacuolar membrane (GO:0005774); Cellular Component: plasma membrane (GO:0005886); Biological Process: pollen development (GO:0009555); Molecular Function: potassium:sodium symporter activity (GO:0009674); Cellular Component: integral to membrane (GO:0016021); Biological Process: primary metabolic process (GO:0044238); Biological Process: organic substance metabolic process (GO…	--	Probable potassium transporter 16 OS=Oryza sativa subsp. japonica (Rice) PE=2 SV=1	TPA: hypothetical protein ZEAMMB73_399945 [Zea mays]
GRMZM2G158043	GRMZM2G083285	0.57532	grey993	PUL	--	--	--	--		--	--
GRMZM2G158043	GRMZM2G081114	0.749825	grey992	PUL	--	--	--	Cellular Component: plastid (GO:0009536); Biological Process: starch biosynthetic process (GO:0019252);	--	--	TPA: hypothetical protein ZEAMMB73_767959 [Zea mays]
GRMZM2G158043	GRMZM2G080547	0.764993	grey991	PUL	--	--	--	Biological Process: polysaccharide catabolic process (GO:0000272); Molecular Function: lysozyme activity (GO:0003796); Molecular Function: chitinase activity (GO:0004568); Cellular Component: extracellular region (GO:0005576); Cellular Component: cell wall (GO:0005618); Cellular Component: vacuole (GO:0005773); Biological Process: carbohydrate metabolic process (GO:0005975); Biological Process: c…	--	Acidic endochitinase (Precursor) OS=Nicotiana tabacum (Common tobacco) PE=1 SV=1	TPA: hypothetical protein ZEAMMB73_388877, partial [Zea mays]
GRMZM2G158043	GRMZM2G080320	0.587547	grey990	PUL	--	[I]	Lipid transport and metabolism	Cellular Component: plasma membrane (GO:0005886);	--	--	TPA: hypothetical protein ZEAMMB73_571313 [Zea mays]
GRMZM2G158043	GRMZM2G078946	0.522727	grey988	PUL	--	--	--	Biological Process: MAPK cascade (GO:0000165); Molecular Function: nucleotide binding (GO:0000166); Molecular Function: peptide receptor activity (GO:0001653); Biological Process: immune response-regulating signaling pathway (GO:0002764); Molecular Function: guanylate cyclase activity (GO:0004383); Molecular Function: protein serine/threonine kinase activity (GO:0004674); Molecular Function: prot…	--	Phytosulfokine receptor 2 (Precursor) GN=PSKR2 OS=Arabidopsis thaliana (Mouse-ear cress) PE=2 SV=1	TPA: hypothetical protein ZEAMMB73_732604 [Zea mays]
GRMZM2G158043	GRMZM2G078409	0.510802	grey986	PUL	--	--	--	--	--	--	hypothetical protein [Zea mays]
GRMZM2G158043	GRMZM2G078320	0.760632	grey985	PUL	--	--	--	Molecular Function: DNA binding (GO:0003677); Molecular Function: helicase activity (GO:0004386); Molecular Function: ATP binding (GO:0005524); Cellular Component: nucleus (GO:0005634); Biological Process: RNA processing (GO:0006396); Molecular Function: zinc ion binding (GO:0008270); Cellular Component: plasmodesma (GO:0009506);	--	F-box protein At3g54460 OS=Arabidopsis thaliana (Mouse-ear cress) PE=2 SV=1	uncharacterized protein LOC100277757 [Zea mays]
GRMZM2G158043	GRMZM2G078024	0.697232	grey984	PUL	--	--	--	Cellular Component: plasma membrane (GO:0005886); Molecular Function: L-proline transmembrane transporter activity (GO:0015193); Biological Process: proline transport (GO:0015824); Cellular Component: integral to membrane (GO:0016021); Biological Process: regulation of biological process (GO:0050789); Biological Process: response to stimulus (GO:0050896);	--	Proline transporter 1 GN=PROT1 OS=Arabidopsis thaliana (Mouse-ear cress) PE=1 SV=1	TPA: hypothetical protein ZEAMMB73_632148 [Zea mays]
GRMZM2G158043	GRMZM2G078022	0.64507	grey983	PUL	--	--	--	GO:0005886//plasma membrane		--	Co-chaperone protein SBA1 [Source:UniProtKB/TrEMBL;Acc:B6TSH1]
GRMZM2G158043	GRMZM2G077897	0.854963	grey982	PUL	--	--	--	GO:0005886//plasma membrane;GO:0005829//cytosolGO:0009903//chloroplast avoidance movement;GO:0009904//chloroplast accumulation movement		--	Uncharacterized protein [Source:UniProtKB/TrEMBL;Acc:C0HG95]
GRMZM2G158043	GRMZM2G077789	0.565515	grey981	PUL	MYB	[KAD]	--	Molecular Function: DNA binding (GO:0003677); Molecular Function: chromatin binding (GO:0003682); Molecular Function: sequence-specific DNA binding transcription factor activity (GO:0003700); Cellular Component: nucleus (GO:0005634); Biological Process: polyamine catabolic process (GO:0006598); Biological Process: oligopeptide transport (GO:0006857); Biological Process: response to water deprivat…	K09422|1e-127|osa:9266213|Os05g0429900	Myb-related protein 308 GN=MYB308 OS=Antirrhinum majus (Garden snapdragon) PE=2 SV=1	putative MYB DNA-binding domain superfamily protein [Zea mays]
GRMZM2G158043	GRMZM2G077222	0.751341	grey980	PUL	--	--	--	Cellular Component: plastid (GO:0009536);	--	WEB family protein At5g16730, chloroplastic (Precursor) GN=At5g16730 OS=Arabidopsis thaliana (Mouse-ear cress) PE=1 SV=1	TPA: hypothetical protein ZEAMMB73_607077 [Zea mays]
GRMZM2G158043	GRMZM2G077202	0.685776	grey979	PUL	--	--	--	Biological Process: polysaccharide biosynthetic process (GO:0000271); Biological Process: polysaccharide catabolic process (GO:0000272); Cellular Component: nucleus (GO:0005634); Cellular Component: mitochondrion (GO:0005739); Cellular Component: cytosol (GO:0005829); Cellular Component: plasma membrane (GO:0005886); Biological Process: starch catabolic process (GO:0005983); Biological Process: m…	--	Beta-amylase 3, chloroplastic (Precursor) OS=Arabidopsis thaliana (Mouse-ear cress) PE=1 SV=3	hypothetical protein [Zea mays]
GRMZM2G158043	GRMZM2G074906	0.688618	grey977	PUL	--	--	--	--		--	--
GRMZM2G158043	GRMZM2G074317	0.71536	grey976	PUL	--	--	--	Molecular Function: intracellular cAMP activated cation channel activity (GO:0005222); Molecular Function: inward rectifier potassium channel activity (GO:0005242); Molecular Function: calcium channel activity (GO:0005262); Molecular Function: calmodulin binding (GO:0005516); Cellular Component: mitochondrion (GO:0005739); Biological Process: potassium ion transport (GO:0006813); Biological Proce…	--	Cyclic nucleotide-gated ion channel 2 GN=T20K14_20 OS=Arabidopsis thaliana (Mouse-ear cress) PE=1 SV=1	TPA: hypothetical protein ZEAMMB73_065991 [Zea mays]
GRMZM2G158043	GRMZM2G074087	0.729205	grey975	PUL	--	--	--	--	--	--	Putative X8 domain containing family protein; Uncharacterized protein [Source:UniProtKB/TrEMBL;Acc:B4FR19]
GRMZM2G158043	GRMZM2G073180	0.829065	grey974	PUL	--	--	--	--	--	--	Uncharacterized protein [Source:UniProtKB/TrEMBL;Acc:C0P9D3]
GRMZM2G158043	GRMZM2G072322	0.766825	grey972	PUL	--	--	--	Biological Process: cellular process (GO:0009987); Cellular Component: membrane (GO:0016020); Cellular Component: intracellular membrane-bounded organelle (GO:0043231); Cellular Component: intracellular organelle part (GO:0044446);	--	Late embryogenesis abundant protein 76 OS=Brassica napus (Rape) PE=2 SV=2	hypothetical protein ZEAMMB73_800275 [Zea mays]
GRMZM2G158043	GRMZM2G070804	0.592318	grey969	PUL	--	--	--	Cellular Component: integral to membrane (GO:0016021); Cellular Component: cytoplasmic membrane-bounded vesicle (GO:0016023);	--	--	salt tolerant protein [Zea mays]
GRMZM2G158043	GRMZM2G070075	0.832728	grey967	PUL	--	--	--	--	--	--	unknown [Zea mays]
GRMZM2G158043	GRMZM2G069807	0.571781	grey966	PUL	--	--	--	Cellular Component: cytoplasmic membrane-bounded vesicle (GO:0016023);	--	Arginine/serine-rich protein 45 GN=F19K19.9 OS=Arabidopsis thaliana (Mouse-ear cress) PE=1 SV=1	hypothetical protein ZEAMMB73_354494 [Zea mays]
GRMZM2G158043	GRMZM2G068955	0.628398	grey965	PUL	--	--	--	GO:0005634//nucleus;GO:0005634//nucleusGO:0016926//protein desumoylation;GO:0050665//hydrogen peroxide biosynthetic process;GO:0009887//organ morphogenesis;GO:0009888//tissue development;GO:0010638//positive regulation of organelle organization;GO:0033044//regulation of chromosome organization;GO:0045132//meiotic chromosome segregation;GO:0007062//sister chromatid cohesion;GO:0007131//reciprocal …	--	--	Uncharacterized protein [Source:UniProtKB/TrEMBL;Acc:K7UA28]
GRMZM2G158043	GRMZM2G068506	0.901429	grey964	PUL	--	[G]	Carbohydrate transport and metabolism	Biological Process: maltose metabolic process (GO:0000023); Molecular Function: ATP binding (GO:0005524); Cellular Component: cytosol (GO:0005829); Biological Process: glycogen biosynthetic process (GO:0005978); Biological Process: pentose-phosphate shunt (GO:0006098); Molecular Function: glucose-1-phosphate adenylyltransferase activity (GO:0008878); Cellular Component: amyloplast (GO:0009501); C…	K00975|0.0|zma:541902|gpm823, bt2	Glucose-1-phosphate adenylyltransferase small subunit, chloroplastic/amyloplastic (Precursor) OS=Oryza sativa subsp. japonica (Rice) PE=2 SV=4	ADP-glucose pyrophosphorylase small subunit [Zea mays]
GRMZM2G158043	GRMZM2G067462	0.530753	grey963	PUL	--	--	--	GO:0016020//membraneGO:0006810//transport	--	--	--
GRMZM2G158043	GRMZM2G067313	0.820092	grey962	PUL	--	--	--	Cellular Component: exocyst (GO:0000145); Molecular Function: binding (GO:0005488); Cellular Component: nucleus (GO:0005634); Cellular Component: mitochondrion (GO:0005739); Cellular Component: cytosol (GO:0005829); Biological Process: exocytosis (GO:0006887); Cellular Component: membrane (GO:0016020); Biological Process: cellular component organization (GO:0016043); Molecular Function: kinase ac…	K07195|0.0|zma:100304423|hypothetical protein LOC100304423	Arginine/serine-rich protein 45 GN=F19K19.9 OS=Arabidopsis thaliana (Mouse-ear cress) PE=1 SV=1	uncharacterized protein LOC100304423 [Zea mays]
GRMZM2G158043	GRMZM2G067306	0.503316	grey961	PUL	--	--	--	GO:0005739//mitochondrion;GO:0005739//mitochondrion;GO:0005739//mitochondrionGO:0006412//translation;GO:0006412//translation;GO:0006412//translation	--	--	5S rRNA binding protein [Source:UniProtKB/TrEMBL;Acc:B6TN36]
GRMZM2G158043	GRMZM2G067256	0.79429	grey960	PUL	--	--	--	--	--	--	hypothetical protein ZEAMMB73_984024 [Zea mays]
GRMZM2G158043	GRMZM2G066469	0.721843	grey959	PUL	--	[U]	Intracellular trafficking, secretion, and vesicular transport	Biological Process: proteolysis (GO:0006508); Biological Process: protein processing involved in protein targeting to mitochondrion (GO:0006627); Molecular Function: serine-type peptidase activity (GO:0008236); Cellular Component: mitochondrial inner membrane peptidase complex (GO:0042720);	K09647|1e-125|zma:100280858|mitochondrial inner membrane protease subunit 1	Probable thylakoidal processing peptidase 2, chloroplastic (Precursor) GN=TPP2 OS=Arabidopsis thaliana (Mouse-ear cress) PE=2 SV=1	inner membrane protease subunit 1 [Zea mays]
GRMZM2G158043	GRMZM2G066049	0.671676	grey957	PUL	--	[J]	Translation, ribosomal structure and biogenesis	Cellular Component: cytoplasm (GO:0005737); Biological Process: cellular aromatic compound metabolic process (GO:0006725); Biological Process: nitrogen compound metabolic process (GO:0006807); Molecular Function: O-acyltransferase activity (GO:0008374); Cellular Component: membrane (GO:0016020); Biological Process: cellular component organization (GO:0016043); Molecular Function: N-acyltransferas…	--	Omega-hydroxypalmitate O-feruloyl transferase GN=MEE6.11 OS=Arabidopsis thaliana (Mouse-ear cress) PE=1 SV=1	agmatine coumaroyltransferase [Zea mays]
GRMZM2G158043	GRMZM2G063647	0.630398	grey955	PUL	--	[O]	Posttranslational modification, protein turnover, chaperones	Cellular Component: intracellular membrane-bounded organelle (GO:0043231);	--	Protein XRI1 GN=XRI1 OS=Arabidopsis thaliana (Mouse-ear cress) PE=1 SV=2	unknown [Zea mays]
GRMZM2G158043	GRMZM2G062333	0.527776	grey954	PUL	--	[L]	Replication, recombination and repair	Molecular Function: DNA binding (GO:0003677); Molecular Function: DNA helicase activity (GO:0003678); Molecular Function: protein binding (GO:0005515); Molecular Function: ATP binding (GO:0005524); Cellular Component: nucleus (GO:0005634); Biological Process: DNA replication (GO:0006260); Biological Process: DNA unwinding involved in replication (GO:0006268); Biological Process: DNA replication i…	K02542|0.0|zma:542206|MCM6	Protein PROLIFERA GN=PRL OS=Arabidopsis thaliana (Mouse-ear cress) PE=1 SV=2	hypothetical protein ZEAMMB73_948044 [Zea mays]
GRMZM2G158043	GRMZM2G061742	0.638875	grey953	PUL	--	--	--	Molecular Function: binding (GO:0005488); Biological Process: defense response (GO:0006952); Molecular Function: ADP binding (GO:0043531);	--	Putative disease resistance RPP13-like protein 1 GN=RPPL1 OS=Arabidopsis thaliana (Mouse-ear cress) PE=3 SV=1	rust resistance protein Rp1-dp3 [Zea mays]
GRMZM2G158043	GRMZM2G060118	0.641151	grey952	PUL	--	--	--	--	--	--	hypothetical protein ZEAMMB73_601793 [Zea mays]
GRMZM2G158043	GRMZM2G058447	0.880302	grey951	PUL	--	--	--	GO:0016168//chlorophyll binding;GO:0016168//chlorophyll bindingGO:0009773//photosynthetic electron transport in photosystem I;GO:0019288//isopentenyl diphosphate biosynthetic process, methylerythritol 4phosphate pathway;GO:0015995//chlorophyll biosynthetic process;GO:0009657//plastid organization;GO:0009637//response to blue light;GO:0010218//response to far red light;GO:0010114//response to red …	--	--	stress enhanced protein 1 [Source:Projected from Arabidopsis thaliana (AT4G34190) TAIR;Acc:AT4G34190]
GRMZM2G158043	GRMZM2G055999	0.741057	grey948	PUL	--	--	--	Biological Process: response to reactive oxygen species (GO:0000302); Cellular Component: chromatin (GO:0000785); Cellular Component: nucleus (GO:0005634); Cellular Component: mitochondrion (GO:0005739); Cellular Component: plasma membrane (GO:0005886); Biological Process: DNA metabolic process (GO:0006259); Biological Process: regulation of transcription, DNA-dependent (GO:0006355); Biological P…	--	Heavy metal-associated isoprenylated plant protein 26 (Precursor) GN=F20M13.140 OS=Arabidopsis thaliana (Mouse-ear cress) PE=1 SV=1	TPA: putative heavy metal transport/detoxification superfamily protein [Zea mays]
GRMZM2G158043	GRMZM2G053669	0.508153	grey945	PUL	--	[E]	Amino acid transport and metabolism	Molecular Function: DNA binding (GO:0003677); Molecular Function: asparagine synthase (glutamine-hydrolyzing) activity (GO:0004066); Molecular Function: aspartate-ammonia ligase activity (GO:0004071); Molecular Function: ATP binding (GO:0005524); Cellular Component: cytosol (GO:0005829); Biological Process: regulation of transcription, DNA-dependent (GO:0006355); Biological Process: glutamine met…	K01953|0.0|zma:100192350|asn3, AsnS3	Asparagine synthetase [glutamine-hydrolyzing] 1 OS=Oryza sativa subsp. japonica (Rice) PE=2 SV=1	asparagine synthetase3 [Zea mays]
GRMZM2G158043	GRMZM2G052650	0.632686	grey944	PUL	--	--	--	GO:0000166//nucleotide binding;GO:0005524//ATP binding;GO:0004672//protein kinase activity;GO:0004674//protein serine/threonine kinase activity;GO:0016772//transferase activity, transferring phosphoruscontaining groups;GO:0005524//ATP binding;GO:0004672//protein kinase activity;GO:0016772//transferase activity, transferring phosphoruscontaining groups;GO:0005524//ATP binding;GO:0004672//protein k…	--	--	Uncharacterized protein [Source:UniProtKB/TrEMBL;Acc:C0P380]
GRMZM2G158043	GRMZM2G051974	0.508518	grey943	PUL	--	--	--	GO:0016020//membrane;GO:0016021//integral component of membrane;GO:0016021//integral component of membrane;GO:0016021//integral component of membrane;GO:0016020//membrane;GO:0016021//integral component of membrane;GO:0016021//integral component of membraneGO:0005516//calmodulin binding;GO:0005516//calmodulin bindingGO:0006952//defense response;GO:0008219//cell death;GO:0009607//response to biotic…	--	--	MLO-like protein [Source:UniProtKB/TrEMBL;Acc:B4FT97]
GRMZM2G158043	GRMZM2G051355	0.614847	grey942	PUL	--	--	--	GO:0016491//oxidoreductase activity;GO:0016491//oxidoreductase activity;GO:0016491//oxidoreductase activity;GO:0016491//oxidoreductase activity;GO:0016491//oxidoreductase activity;GO:0016491//oxidoreductase activityGO:0055114//oxidationreduction process;GO:0009651//response to salt stress;GO:0055114//oxidationreduction process;GO:0009651//response to salt stress;GO:0055114//oxidationreduction pro…	--	--	Uncharacterized protein [Source:UniProtKB/TrEMBL;Acc:C0P3L3]
GRMZM2G158043	GRMZM2G051179	0.581768	grey941	PUL	--	--	--	GO:0005886//plasma membrane;GO:0005886//plasma membrane;GO:0005886//plasma membraneGO:0051980//ironnicotianamine transmembrane transporter activity;GO:0051980//ironnicotianamine transmembrane transporter activity;GO:0051980//ironnicotianamine transmembrane transporter activityGO:0055085//transmembrane transport;GO:0010043//response to zinc ion;GO:0048316//seed development;GO:0009624//response to …	--	--	Uncharacterized protein [Source:UniProtKB/TrEMBL;Acc:C0P6H5]
GRMZM2G158043	GRMZM2G050645	0.584063	grey940	PUL	--	--	--	--	--	--	Uncharacterized protein [Source:UniProtKB/TrEMBL;Acc:K7UMI4]
GRMZM2G158043	GRMZM2G049418	0.902801	grey938	PUL	--	[R]	General function prediction only	Molecular Function: iron ion binding (GO:0005506); Biological Process: fatty acid catabolic process (GO:0009062); Biological Process: response to abiotic stimulus (GO:0009628); Biological Process: response to red or far red light (GO:0009639); Biological Process: gibberellin biosynthetic process (GO:0009686); Biological Process: response to gibberellin stimulus (GO:0009739); Biological Process: u…	--	Gibberellin 20 oxidase 2 OS=Oryza sativa subsp. japonica (Rice) PE=1 SV=1	hypothetical protein ZEAMMB73_890121 [Zea mays]
GRMZM2G158043	GRMZM2G048022	0.745086	grey936	PUL	--	--	--	Cellular Component: cell periphery (GO:0071944);	--	Formin-like protein 5 GN=P0453E05.107 OS=Oryza sativa subsp. japonica (Rice) PE=2 SV=2	TPA: hypothetical protein ZEAMMB73_479515 [Zea mays]
GRMZM2G158043	GRMZM2G047995	0.752077	grey935	PUL	--	[I]	Lipid transport and metabolism	Molecular Function: triglyceride lipase activity (GO:0004806); Biological Process: lipid metabolic process (GO:0006629); Biological Process: response to stress (GO:0006950); Cellular Component: cytoplasmic membrane-bounded vesicle (GO:0016023); Molecular Function: lipase activity (GO:0016298); Cellular Component: intracellular membrane-bounded organelle (GO:0043231); Biological Process: cellular …	--	Phospholipase A(1) DAD1, chloroplastic (Precursor) GN=DAD1 OS=Arabidopsis thaliana (Mouse-ear cress) PE=1 SV=1	TPA: hypothetical protein ZEAMMB73_984388 [Zea mays]
GRMZM2G158043	GRMZM2G047759	0.675314	grey934	PUL	--	--	--	--	--	--	--
GRMZM2G158043	GRMZM2G046888	0.612722	grey933	PUL	--	--	--	Cellular Component: mitochondrion (GO:0005739); Biological Process: isopentenyl diphosphate biosynthetic process (GO:0009240); Biological Process: RNA modification (GO:0009451); Biological Process: small molecule metabolic process (GO:0044281); Biological Process: system development (GO:0048731);	--	Pentatricopeptide repeat-containing protein At2g03880, mitochondrial (Precursor) GN=PCMP-H44 OS=Arabidopsis thaliana (Mouse-ear cress) PE=2 SV=1	TPA: vegetative storage protein [Zea mays]
GRMZM2G158043	GRMZM2G046098	0.70294	grey932	PUL	--	--	--	--	--	--	Uncharacterized protein [Source:UniProtKB/TrEMBL;Acc:B4F8K8]
GRMZM2G158043	GRMZM2G046024	0.680475	grey931	PUL	--	[V]	--	Molecular Function: ATP binding (GO:0005524); Cellular Component: plasma membrane (GO:0005886); Biological Process: ATP catabolic process (GO:0006200); Biological Process: response to water deprivation (GO:0009414); Biological Process: response to abscisic acid stimulus (GO:0009737); Cellular Component: chloroplast envelope (GO:0009941); Biological Process: transpiration (GO:0010148); Cellular Co…	--	ABC transporter G family member 25 GN=F17M19.11 OS=Arabidopsis thaliana (Mouse-ear cress) PE=2 SV=1	ATPase, coupled to transmembrane movement of substances [Zea mays]
GRMZM2G158043	GRMZM2G044822	0.868082	grey930	PUL	--	[R]	General function prediction only	Cellular Component: mitochondrion (GO:0005739); Biological Process: cellular process (GO:0009987); Biological Process: macromolecule metabolic process (GO:0043170);	--	Arginine/serine-rich protein 45 GN=F19K19.9 OS=Arabidopsis thaliana (Mouse-ear cress) PE=1 SV=1	hypothetical protein [Zea mays]
GRMZM2G158043	GRMZM2G044152	0.778663	grey928	PUL	--	--	--	Molecular Function: nutrient reservoir activity (GO:0045735);	--	Zein-alpha ZA1/M1 (Precursor) OS=Zea mays (Maize) PE=3 SV=1	zein-alpha 22C2 Precursor [Zea mays]
GRMZM2G158043	GRMZM2G041930	0.571613	grey926	PUL	--	--	--	Molecular Function: RNA binding (GO:0003723); Cellular Component: mitochondrion (GO:0005739); Molecular Function: zinc ion binding (GO:0008270); Cellular Component: chloroplast (GO:0009507); Molecular Function: ribonuclease T2 activity (GO:0033897);	--	Formin-like protein 5 GN=P0453E05.107 OS=Oryza sativa subsp. japonica (Rice) PE=2 SV=2	TPA: hypothetical protein ZEAMMB73_432076 [Zea mays]
GRMZM2G158043	GRMZM2G041312	0.750427	grey925	PUL	--	[R]	General function prediction only	Molecular Function: protein serine/threonine kinase activity (GO:0004674); Molecular Function: protein binding (GO:0005515); Cellular Component: mitochondrion (GO:0005739); Molecular Function: adenyl nucleotide binding (GO:0030554); Biological Process: cellular response to glucose starvation (GO:0042149); Biological Process: protein autophosphorylation (GO:0046777);	--	Sucrose nonfermenting 4-like protein GN=F7G19.11 OS=Arabidopsis thaliana (Mouse-ear cress) PE=1 SV=1	unknown [Zea mays]
GRMZM2G158043	GRMZM2G041141	0.559617	grey924	PUL	--	--	--	GO:0000151//ubiquitin ligase complexGO:0016874//ligase activity;GO:0004842//ubiquitinprotein ligase activity;GO:0016874//ligase activity;GO:0004842//ubiquitinprotein ligase activityGO:0016567//protein ubiquitination	--	--	Ubiquitin-protein ligase [Source:UniProtKB/TrEMBL;Acc:B6SXP3]
GRMZM2G158043	GRMZM2G040878	0.732304	grey923	PUL	--	--	--	Molecular Function: structural molecule activity (GO:0005198); Cellular Component: chloroplast thylakoid (GO:0009534); Cellular Component: chloroplast envelope (GO:0009941); Biological Process: cysteine biosynthetic process (GO:0019344); Biological Process: photosynthesis, light reaction (GO:0019684); Biological Process: glucosinolate biosynthetic process (GO:0019761); Biological Process: cellula…	--	Probable plastid-lipid-associated protein 8, chloroplastic (Precursor) GN=PAP8 OS=Arabidopsis thaliana (Mouse-ear cress) PE=2 SV=1	LOC100285627 [Zea mays]
GRMZM2G158043	GRMZM2G040481	0.61639	grey922	PUL	EIL	--	--	Biological Process: response to superoxide (GO:0000303); Molecular Function: DNA binding (GO:0003677); Molecular Function: sequence-specific DNA binding transcription factor activity (GO:0003700); Molecular Function: protein binding (GO:0005515); Cellular Component: nucleus (GO:0005634); Biological Process: regulation of transcription, DNA-dependent (GO:0006355); Biological Process: protein N-lin…	--	ETHYLENE INSENSITIVE 3-like 5 protein GN=EIL5 OS=Arabidopsis thaliana (Mouse-ear cress) PE=2 SV=1	hypothetical protein ZEAMMB73_669116 [Zea mays]
GRMZM2G158043	GRMZM2G040387	0.627404	grey920	PUL	--	--	--	Cellular Component: mitochondrion (GO:0005739);	--	--	hypothetical protein [Zea mays]
GRMZM2G158043	GRMZM2G039254	0.59838	grey919	PUL	--	--	--	Cellular Component: mitochondrion (GO:0005739);	--	Pentatricopeptide repeat-containing protein At1g71210 GN=At1g71210 OS=Arabidopsis thaliana (Mouse-ear cress) PE=2 SV=1	hypothetical protein ZEAMMB73_723641 [Zea mays]
GRMZM2G158043	GRMZM2G038394	0.672749	grey918	PUL	--	--	--	GO:0005509//calcium ion binding;GO:0005509//calcium ion binding	--	--	calmodulin-related [Source:Projected from Arabidopsis thaliana (AT1G73440) TAIR;Acc:AT1G73440]
GRMZM2G158043	GRMZM2G038073	0.657121	grey916	PUL	NAC	--	--	Biological Process: reproduction (GO:0000003); Molecular Function: DNA binding (GO:0003677); Cellular Component: mitochondrion (GO:0005739); Biological Process: transcription, DNA-dependent (GO:0006351); Biological Process: regulation of transcription, DNA-dependent (GO:0006355); Biological Process: anatomical structure morphogenesis (GO:0009653); Biological Process: regulation of gene expression…	--	NAC domain-containing protein 8 GN=NAC008 OS=Arabidopsis thaliana (Mouse-ear cress) PE=2 SV=1	NAC13 NAC type transcription factor, partial [Zea mays subsp. mays]
GRMZM2G158043	GRMZM2G035023	0.576103	grey913	PUL	--	--	--	Biological Process: cellular aromatic compound metabolic process (GO:0006725); Molecular Function: O-acyltransferase activity (GO:0008374); Biological Process: anatomical structure morphogenesis (GO:0009653); Biological Process: cellular component organization (GO:0016043); Molecular Function: N-acyltransferase activity (GO:0016410); Molecular Function: transferase activity, transferring acyl gro…	--	Uncharacterized acetyltransferase At3g50280 GN=At3g50280 OS=Arabidopsis thaliana (Mouse-ear cress) PE=1 SV=1	uncharacterized protein LOC100191955 [Zea mays]
GRMZM2G158043	GRMZM2G034810	0.68909	grey912	PUL	--	--	--	--	--	--	--
GRMZM2G158043	GRMZM2G033555	0.682517	grey909	PUL	--	[MG]	--	Biological Process: alternative nuclear mRNA splicing, via spliceosome (GO:0000380); Molecular Function: double-stranded DNA binding (GO:0003690); Molecular Function: single-stranded DNA binding (GO:0003697); Molecular Function: mRNA binding (GO:0003729); Molecular Function: catalytic activity (GO:0003824); Molecular Function: protein kinase activity (GO:0004672); Molecular Function: calmodulin b…	--	Cinnamoyl-CoA reductase 1 GN=T24D18.5 OS=Arabidopsis thaliana (Mouse-ear cress) PE=1 SV=1	uncharacterized protein LOC101027223 [Zea mays]
GRMZM2G158043	GRMZM2G033544	0.523603	grey908	PUL	--	[M]	--	Biological Process: lipid metabolic process (GO:0006629); Biological Process: lipid biosynthetic process (GO:0008610); Molecular Function: S-adenosylmethionine-dependent methyltransferase activity (GO:0008757); Molecular Function: oxidoreductase activity (GO:0016491); Biological Process: oxidation-reduction process (GO:0055114);	--	Probable (S)-tetrahydroprotoberberine N-methyltransferase 2 OS=Papaver bracteatum (Great scarlet poppy) PE=2 SV=1	hypothetical protein ZEAMMB73_361545 [Zea mays]
GRMZM2G158043	GRMZM2G032759	0.717139	grey906	PUL	--	--	--	--	--	--	TPA: hypothetical protein ZEAMMB73_758674 [Zea mays]
GRMZM2G158043	GRMZM2G032337	0.735033	grey904	PUL	--	--	--	GO:0000166//nucleotide binding;GO:0005524//ATP binding;GO:0004672//protein kinase activity;GO:0004674//protein serine/threonine kinase activity;GO:0016772//transferase activity, transferring phosphoruscontaining groups;GO:0005524//ATP binding;GO:0004674//protein serine/threonine kinase activity;GO:0000166//nucleotide binding;GO:0005524//ATP binding;GO:0004672//protein kinase activity;GO:0004674//…	--	--	Uncharacterized protein [Source:UniProtKB/TrEMBL;Acc:K7U592]
GRMZM2G158043	GRMZM2G032244	0.50939	grey903	PUL	--	[R]	General function prediction only	Biological Process: RNA methylation (GO:0001510); Cellular Component: mitochondrion (GO:0005739); Biological Process: rRNA processing (GO:0006364); Molecular Function: RNA methyltransferase activity (GO:0008173); Cellular Component: chloroplast (GO:0009507); Molecular Function: iron-sulfur cluster binding (GO:0051536);	--	--	unknown [Zea mays]
GRMZM2G158043	GRMZM2G031628	0.579441	grey902	PUL	--	[G]	Carbohydrate transport and metabolism	Molecular Function: glucan exo-1,3-beta-glucosidase activity (GO:0004338); Molecular Function: beta-galactosidase activity (GO:0004565); Molecular Function: beta-mannosidase activity (GO:0004567); Cellular Component: extracellular region (GO:0005576); Cellular Component: mitochondrion (GO:0005739); Biological Process: carbohydrate metabolic process (GO:0005975); Molecular Function: zinc ion bindi…	K05350|6e-61|zma:100281773|beta-glucosidase	Beta-glucosidase 18 (Precursor) OS=Oryza sativa subsp. japonica (Rice) PE=2 SV=2	hypothetical protein ZEAMMB73_706505, partial [Zea mays]
GRMZM2G158043	GRMZM2G030784	0.743331	grey900	PUL	--	--	Carbohydrate metabolism;Energy metabolism	GO:0005773//vacuole;GO:0005886//plasma membrane;GO:0009507//chloroplast;GO:0009570//chloroplast stroma;GO:0048046//apoplast;GO:0005618//cell wall;GO:0005739//mitochondrion;GO:0005773//vacuole;GO:0005886//plasma membrane;GO:0009507//chloroplast;GO:0009570//chloroplast stroma;GO:0048046//apoplast;GO:0005618//cell wall;GO:0005739//mitochondrion;GO:0005737//cytoplasmGO:0016853//isomerase activity;GO:…	ko01100//Metabolic pathways;ko01110//Biosynthesis of secondary metabolites;ko00010//Glycolysis / Gluconeogenesis;ko00710//Carbon fixation in photosynthetic organisms;ko00051//Fructose and mannose metabolism;ko00562//Inositol phosphate metabolism	--	Triosephosphate isomerase, cytosolic [Source:UniProtKB/Swiss-Prot;Acc:P12863]
GRMZM2G158043	GRMZM2G030038	0.58441	grey899	PUL	--	--	--	Cellular Component: intracellular organelle (GO:0043229);	--	Vegetative cell wall protein gp1 (Precursor) GN=GP1 OS=Chlamydomonas reinhardtii (Chlamydomonas smithii) PE=2 SV=1	TPA: hypothetical protein ZEAMMB73_647754 [Zea mays]
GRMZM2G158043	GRMZM2G029573	0.647096	grey898	PUL	--	[EF]	--	Biological Process: RNA methylation (GO:0001510); Molecular Function: carbamoyl-phosphate synthase (glutamine-hydrolyzing) activity (GO:0004088); Molecular Function: ATP binding (GO:0005524); Cellular Component: cytosol (GO:0005829); Cellular Component: carbamoyl-phosphate synthase complex (GO:0005951); Biological Process: purine nucleotide biosynthetic process (GO:0006164); Biological Process: a…	K01956|0.0|zma:100193467|pco072185	Carbamoyl-phosphate synthase small chain, chloroplastic (Precursor) GN=OSJNBb0060O16.25 OS=Oryza sativa subsp. japonica (Rice) PE=2 SV=2	hypothetical protein ZEAMMB73_621614 [Zea mays]
GRMZM2G158043	GRMZM2G028980	0.842242	grey896	PUL	ARF	--	--	Biological Process: regionalization (GO:0003002); Molecular Function: DNA binding (GO:0003677); Cellular Component: nucleus (GO:0005634); Biological Process: regulation of transcription, DNA-dependent (GO:0006355); Biological Process: regulation of translation (GO:0006417); Biological Process: organelle organization (GO:0006996); Cellular Component: plastid (GO:0009536); Biological Process: anato…	--	Auxin response factor 6 OS=Oryza sativa subsp. japonica (Rice) PE=1 SV=1	hypothetical protein ZEAMMB73_859793 [Zea mays]
GRMZM2G158043	GRMZM2G028885	0.546243	grey895	PUL	--	--	--	Molecular Function: transferase activity, transferring glycosyl groups (GO:0016757); Molecular Function: transferase activity, transferring hexosyl groups (GO:0016758); Cellular Component: intracellular membrane-bounded organelle (GO:0043231); Cellular Component: cytoplasmic part (GO:0044444); Biological Process: pectin biosynthetic process (GO:0045489);	--	Probable galacturonosyltransferase 7 GN=T6A23.15 OS=Arabidopsis thaliana (Mouse-ear cress) PE=1 SV=2	hypothetical protein [Zea mays]
GRMZM2G158043	GRMZM2G027955	0.615163	grey892	PUL	--	[G]	Carbohydrate transport and metabolism	Molecular Function: ATP binding (GO:0005524); Cellular Component: cytosol (GO:0005829); Biological Process: glycogen biosynthetic process (GO:0005978); Biological Process: phosphate-containing compound metabolic process (GO:0006796); Molecular Function: glucose-1-phosphate adenylyltransferase activity (GO:0008878); Cellular Component: amyloplast (GO:0009501); Cellular Component: chloroplast (GO:0…	K00975|0.0|sbi:SORBI_09g029610|hypothetical protein	Glucose-1-phosphate adenylyltransferase large subunit 2, chloroplastic/amyloplastic (Precursor) GN=AGP2 OS=Zea mays (Maize) PE=2 SV=1	ADP-glucose pyrophosphorylase large subunit [Zea mays]
GRMZM2G158043	GRMZM2G027472	0.786985	grey891	PUL	--	--	--	--	--	--	hypothetical protein precursor [Zea mays]
GRMZM2G158043	GRMZM2G026229	0.66617	grey890	PUL	--	--	--	--	--	--	Uncharacterized protein [Source:UniProtKB/TrEMBL;Acc:B4FJQ1]
GRMZM2G158043	GRMZM2G025992	0.520025	grey889	PUL	--	--	Transport and catabolism	GO:0005737//cytoplasm;GO:0005737//cytoplasm;GO:0005737//cytoplasmGO:0046872//metal ion binding;GO:0004784//superoxide dismutase activity;GO:0016491//oxidoreductase activity;GO:0046872//metal ion binding;GO:0004784//superoxide dismutase activity;GO:0046872//metal ion binding;GO:0004784//superoxide dismutase activity;GO:0016491//oxidoreductase activity;GO:0046872//metal ion binding;GO:0004784//supe…	ko04146//Peroxisome	--	Superoxide dismutase [Cu-Zn] 2 [Source:UniProtKB/Swiss-Prot;Acc:P11428]
GRMZM2G158043	GRMZM2G025240	0.653971	grey888	PUL	--	--	--	--	--	--	Uncharacterized protein [Source:UniProtKB/TrEMBL;Acc:K7UTE1]
GRMZM2G158043	GRMZM2G024655	0.554119	grey886	PUL	C3H	--	--	GO:0005622//intracellularGO:0003676//nucleic acid binding;GO:0008270//zinc ion binding;GO:0003676//nucleic acid binding;GO:0008270//zinc ion binding	--	--	C2H2 and C2HC zinc fingers superfamily protein [Source:Projected from Arabidopsis thaliana (AT5G26749) TAIR;Acc:AT5G26749]
GRMZM2G158043	GRMZM2G023755	0.690476	grey885	PUL	--	[A]	RNA processing and modification	Molecular Function: zinc ion binding (GO:0008270); Cellular Component: plastid (GO:0009536);	--	Probable E3 ubiquitin ligase SUD1 GN=F28A23.140 OS=Arabidopsis thaliana (Mouse-ear cress) PE=1 SV=1	LOC100280854 [Zea mays]
GRMZM2G158043	GRMZM2G023279	0.7007	grey884	PUL	--	--	--	Biological Process: microtubule cytoskeleton organization (GO:0000226); Cellular Component: nucleus (GO:0005634); Cellular Component: mitochondrion (GO:0005739); Cellular Component: plastid (GO:0009536); Cellular Component: protein complex (GO:0043234); Cellular Component: cytoskeletal part (GO:0044430); Molecular Function: phosphoprotein binding (GO:0051219); Biological Process: protein complex …	--	Interactor of constitutive active ROPs 2, chloroplastic (Precursor) GN=ICR2 OS=Arabidopsis thaliana (Mouse-ear cress) PE=1 SV=1	TPA: hypothetical protein ZEAMMB73_050481 [Zea mays]
GRMZM2G158043	GRMZM2G023275	0.636313	grey883	PUL	--	--	--	Cellular Component: vacuole (GO:0005773);	--	Vegetative cell wall protein gp1 (Precursor) GN=GP1 OS=Chlamydomonas reinhardtii (Chlamydomonas smithii) PE=2 SV=1	hypothetical protein ZEAMMB73_165363 [Zea mays]
GRMZM2G158043	GRMZM2G022629	0.727682	grey882	PUL	--	[O]	Posttranslational modification, protein turnover, chaperones	--	--	Arginine/serine-rich protein 45 GN=F19K19.9 OS=Arabidopsis thaliana (Mouse-ear cress) PE=1 SV=1	TPA: hypothetical protein ZEAMMB73_188569 [Zea mays]
GRMZM2G158043	GRMZM2G022242	0.704858	grey880	PUL	--	--	--	GO:0016758//transferase activity, transferring hexosyl groups;GO:0016740//transferase activity;GO:0016757//transferase activity, transferring glycosyl groups;GO:0016758//transferase activity, transferring hexosyl groups;GO:0016758//transferase activity, transferring hexosyl groupsGO:0008152//metabolic process	--	--	Uncharacterized protein [Source:UniProtKB/TrEMBL;Acc:B4FM47]
GRMZM2G158043	GRMZM2G020429	0.607921	grey879	PUL	--	[F]	Nucleotide transport and metabolism	Biological Process: transition metal ion transport (GO:0000041); Biological Process: RNA splicing, via endonucleolytic cleavage and ligation (GO:0000394); Molecular Function: uracil phosphoribosyltransferase activity (GO:0004845); Molecular Function: uridine kinase activity (GO:0004849); Molecular Function: ATP binding (GO:0005524); Cellular Component: cytosol (GO:0005829); Biological Process: gl…	K00876|1e-140|zma:100191860|hypothetical protein LOC100191860	Putative uracil phosphoribosyltransferase (Precursor) GN=UKL2 OS=Arabidopsis thaliana (Mouse-ear cress) PE=2 SV=1	TPA: hypothetical protein ZEAMMB73_587141 [Zea mays]
GRMZM2G158043	GRMZM2G019328	0.910031	grey878	PUL	--	--	--	--	--	Major latex allergen Hev b 5 OS=Hevea brasiliensis (Para rubber tree) PE=1 SV=3	hypothetical protein ZEAMMB73_904534 [Zea mays]
GRMZM2G158043	GRMZM2G018786	0.517421	grey876	PUL	--	[R]	General function prediction only	Molecular Function: ATP binding (GO:0005524); Cellular Component: nucleus (GO:0005634); Molecular Function: glycerate kinase activity (GO:0008887); Cellular Component: chloroplast stroma (GO:0009570); Biological Process: photorespiration (GO:0009853); Cellular Component: chloroplast envelope (GO:0009941); Biological Process: phosphorylation (GO:0016310);	--	D-glycerate 3-kinase, chloroplastic (Precursor) GN=GLYK OS=Arabidopsis thaliana (Mouse-ear cress) PE=1 SV=2	hypothetical protein ZEAMMB73_265089 [Zea mays]
GRMZM2G158043	GRMZM2G018228	0.929315	grey875	PUL	--	--	Translation	GO:0005622//intracellular;GO:0005840//ribosome;GO:0005840//ribosome;GO:0005622//intracellular;GO:0005840//ribosome;GO:0016020//membrane;GO:0005886//plasma membrane;GO:0022626//cytosolic ribosome;GO:0005618//cell wall;GO:0030529//ribonucleoprotein complex;GO:0005840//ribosome;GO:0005622//intracellular;GO:0005840//ribosome;GO:0016020//membrane;GO:0005886//plasma membrane;GO:0022626//cytosolic ribos…	ko03010//Ribosome	--	40S ribosomal protein S15a; Putative ribosomal protein S8 family protein isoform 1; Putative ribosomal protein S8 family protein isoform 2; Uncharacterized protein [Source:UniProtKB/TrEMBL;Acc:B4FQ61]
GRMZM2G158043	GRMZM2G016936	0.956439	grey874	PUL	--	--	--	--	--	--	Uncharacterized protein [Source:UniProtKB/TrEMBL;Acc:K7V5H9]
GRMZM2G158043	GRMZM2G013342	0.594106	grey868	PUL	--	--	--	Molecular Function: protein binding (GO:0005515); Biological Process: rRNA processing (GO:0006364); Cellular Component: chloroplast thylakoid membrane (GO:0009535); Cellular Component: photosystem I reaction center (GO:0009538); Biological Process: plastid organization (GO:0009657); Cellular Component: chloroplast envelope (GO:0009941); Biological Process: photosystem II assembly (GO:0010207); Ce…	K02692|1e-144|zma:100191984|hypothetical protein LOC100191984	Photosystem I reaction center subunit II, chloroplastic (Precursor) GN=psaD OS=Hordeum vulgare (Barley) PE=1 SV=1	uncharacterized protein LOC100191984 [Zea mays]
GRMZM2G158043	GRMZM2G012453	0.767446	grey867	PUL	--	--	--	GO:0005524//ATP binding;GO:0003676//nucleic acid binding;GO:0008026//ATPdependent helicase activity	--	--	--
GRMZM2G158043	GRMZM2G011098	0.749259	grey865	PUL	--	--	--	Biological Process: respiratory burst involved in defense response (GO:0002679); Cellular Component: nucleus (GO:0005634); Cellular Component: cytoplasm (GO:0005737); Biological Process: protein targeting to membrane (GO:0006612); Biological Process: salicylic acid biosynthetic process (GO:0009697); Biological Process: response to ethylene stimulus (GO:0009723); Biological Process: abscisic acid …	--	Classical arabinogalactan protein 9 (Precursor) GN=AGP9 OS=Arabidopsis thaliana (Mouse-ear cress) PE=1 SV=2	putative glycolipid transfer protein (GLTP) family protein [Zea mays]
GRMZM2G158043	GRMZM2G011006	0.882691	grey864	PUL	--	--	--	Biological Process: RNA processing (GO:0006396); Cellular Component: nuclear lumen (GO:0031981); Biological Process: regulation of cellular process (GO:0050794);	--	Formin-like protein 3 OS=Oryza sativa subsp. japonica (Rice) PE=2 SV=2	unknown [Zea mays]
GRMZM2G158043	GRMZM2G010604	0.936928	grey862	PUL	--	--	--	--	--	--	Putative uncharacterized protein [Source:UniProtKB/TrEMBL;Acc:B6SP31]
GRMZM2G158043	GRMZM2G009948	0.88135	grey860	PUL	--	--	--	--	--	--	unknown [Zea mays]
GRMZM2G158043	GRMZM2G009681	0.768817	grey859	PUL	--	--	--	GO:0000166//nucleotide binding;GO:0003824//catalytic activity;GO:0050662//coenzyme binding;GO:0050662//coenzyme binding;GO:0003824//catalytic activityGO:0044237//cellular metabolic process	--	--	Dihydroflavonol-4-reductase; Uncharacterized protein [Source:UniProtKB/TrEMBL;Acc:B4G0A7]
GRMZM2G158043	GRMZM2G009413	0.81721	grey858	PUL	--	[J]	Translation, ribosomal structure and biogenesis	Cellular Component: exosome (RNase complex) (GO:0000178); Molecular Function: RNA binding (GO:0003723); Molecular Function: structural constituent of ribosome (GO:0003735); Molecular Function: exonuclease activity (GO:0004527); Cellular Component: mitochondrion (GO:0005739); Cellular Component: ribosome (GO:0005840); Biological Process: translation (GO:0006412); Biological Process: megagametogene…	K03679|0.0|sbi:SORBI_06g031660|hypothetical protein	--	unknown [Zea mays]
GRMZM2G158043	GRMZM2G007715	0.593605	grey856	PUL	--	--	--	GO:0046872//metal ion binding;GO:0003824//catalytic activity;GO:0046872//metal ion binding;GO:0003824//catalytic activity	--	--	--
GRMZM2G158043	GRMZM2G006206	0.619733	grey854	PUL	--	--	--	Molecular Function: magnesium ion binding (GO:0000287); Molecular Function: Rab GTPase activator activity (GO:0005097); Molecular Function: ATP binding (GO:0005524); Cellular Component: mitochondrion (GO:0005739); Cellular Component: cytosol (GO:0005829); Biological Process: myo-inositol hexakisphosphate biosynthetic process (GO:0010264); Biological Process: phosphorylation (GO:0016310); Biologic…	--	--	hypothetical protein ZEAMMB73_152935 [Zea mays]
GRMZM2G158043	GRMZM2G006112	0.613837	grey853	PUL	--	--	--	Biological Process: primary metabolic process (GO:0044238); Biological Process: cellular macromolecule metabolic process (GO:0044260); Cellular Component: cell part (GO:0044464);	--	Arginine/serine-rich protein 45 GN=F19K19.9 OS=Arabidopsis thaliana (Mouse-ear cress) PE=1 SV=1	hypothetical protein ZEAMMB73_058307 [Zea mays]
GRMZM2G158043	GRMZM2G005493	0.560337	grey852	PUL	--	--	--	Cellular Component: vacuolar membrane (GO:0005774); Cellular Component: endoplasmic reticulum (GO:0005783); Cellular Component: Golgi apparatus (GO:0005794); Cellular Component: plasma membrane (GO:0005886); Biological Process: pentose-phosphate shunt (GO:0006098); Molecular Function: xylose isomerase activity (GO:0009045); Cellular Component: cytoplasmic membrane-bounded vesicle (GO:0016023); Bi…	K01805|0.0|zma:100194385|hypothetical protein LOC100194385	Xylose isomerase GN=XYLA OS=Hordeum vulgare (Barley) PE=1 SV=1	putative xylose isomerase family protein precursor [Zea mays]
GRMZM2G158043	GRMZM2G004060	0.764621	grey851	PUL	WRKY	--	--	Biological Process: MAPK cascade (GO:0000165); Biological Process: immune effector process (GO:0002252); Molecular Function: DNA binding (GO:0003677); Molecular Function: sequence-specific DNA binding transcription factor activity (GO:0003700); Molecular Function: protein binding (GO:0005515); Cellular Component: nucleolus (GO:0005730); Biological Process: protein targeting to membrane (GO:000661…	--	Probable WRKY transcription factor 70 GN=WRKY70 OS=Arabidopsis thaliana (Mouse-ear cress) PE=2 SV=1	putative WRKY DNA-binding domain superfamily protein [Zea mays]
GRMZM2G158043	GRMZM2G003389	0.511298	grey850	PUL	--	--	--	--	--	--	hypothetical protein ZEAMMB73_510722 [Zea mays]
GRMZM2G158043	GRMZM2G003385	0.648096	grey849	PUL	--	[G]	Carbohydrate transport and metabolism	Molecular Function: phosphoglycerate mutase activity (GO:0004619); Cellular Component: mitochondrial envelope (GO:0005740); Cellular Component: cytosol (GO:0005829); Cellular Component: plasma membrane (GO:0005886); Biological Process: glycolysis (GO:0006096); Biological Process: response to stress (GO:0006950); Biological Process: response to cold (GO:0009409); Cellular Component: plasmodesma (G…	K01834|0.0|zma:100381658|hypothetical protein LOC100381658	2,3-bisphosphoglycerate-independent phosphoglycerate mutase OS=Zea mays (Maize) PE=1 SV=1	uncharacterized protein LOC100381658 [Zea mays]
GRMZM2G158043	GRMZM2G003318	0.51484	grey848	PUL	--	--	--	GO:0009507//chloroplast;GO:0009579//thylakoid;GO:0009535//chloroplast thylakoid membrane;GO:0010287//plastoglobule;GO:0009579//thylakoid;GO:0009535//chloroplast thylakoid membrane;GO:0009534//chloroplast thylakoid;GO:0009535//chloroplast thylakoid membrane;GO:0009507//chloroplast;GO:0009579//thylakoid;GO:0009535//chloroplast thylakoid membrane;GO:0010287//plastoglobule;GO:0009535//chloroplast thy…	--	--	Plastid-lipid associated protein 3 [Source:UniProtKB/TrEMBL;Acc:B6TD12]
GRMZM2G158043	GRMZM2G002178	0.926705	grey847	PUL	--	--	--	Molecular Function: iron ion binding (GO:0005506); Cellular Component: mitochondrion (GO:0005739); Molecular Function: electron carrier activity (GO:0009055); Cellular Component: chloroplast thylakoid membrane (GO:0009535); Biological Process: response to wounding (GO:0009611); Biological Process: response to fungus (GO:0009620); Biological Process: response to jasmonic acid stimulus (GO:0009753)…	--	Allene oxide synthase 2 GN=OSJNBa0081P02.18 OS=Oryza sativa subsp. japonica (Rice) PE=2 SV=2	TPA: putative cytochrome P450 superfamily protein isoform 1 [Zea mays]
GRMZM2G158043	GRMZM2G001850	0.606877	grey846	PUL	--	[R]	General function prediction only	Molecular Function: nucleotide binding (GO:0000166); Biological Process: mRNA splicing, via spliceosome (GO:0000398); Biological Process: endonucleolytic cleavage involved in rRNA processing (GO:0000478); Molecular Function: RNA binding (GO:0003723); Cellular Component: nucleolus (GO:0005730); Cellular Component: mitochondrion (GO:0005739); Biological Process: rRNA processing (GO:0006364); Biolog…	K11294|1e-107|sbi:SORBI_01g019710|hypothetical protein	Nucleolin 2 GN=OSJNBa0058K23.21 OS=Oryza sativa subsp. japonica (Rice) PE=2 SV=2	TPA: putative nucleolin-like family protein [Zea mays]
GRMZM2G158043	GRMZM2G001332	0.708304	grey845	PUL	--	--	--	--	--	--	Uncharacterized protein [Source:UniProtKB/TrEMBL;Acc:K7UL81]
GRMZM2G158043	GRMZM2G000932	0.658657	grey844	PUL	--	[IQR]	--	Cellular Component: plasma membrane (GO:0005886); Biological Process: carbohydrate metabolic process (GO:0005975); Biological Process: nucleobase-containing compound metabolic process (GO:0006139); Biological Process: lipid biosynthetic process (GO:0008610); Cellular Component: chloroplast inner membrane (GO:0009706); Biological Process: cellular component organization (GO:0016043); Molecular Fun…	--	Short-chain dehydrogenase TIC 32, chloroplastic GN=TIC32 OS=Arabidopsis thaliana (Mouse-ear cress) PE=2 SV=1	hypothetical protein ZEAMMB73_670258 [Zea mays]
GRMZM2G158043	GRMZM2G000670	0.68661	grey843	PUL	--	--	--	GO:0016747//transferase activity, transferring acyl groups other than aminoacyl groups;GO:0016747//transferase activity, transferring acyl groups other than aminoacyl groups	--	--	Uncharacterized protein [Source:UniProtKB/TrEMBL;Acc:K7UAK0]
GRMZM2G158043	AC233979.1_FG007	0.892644	grey840	PUL	--	--	--	Biological Process: cellular process (GO:0009987); Cellular Component: cell part (GO:0044464);	--	Protodermal factor 1 (Precursor) GN=PDF1 OS=Arabidopsis thaliana (Mouse-ear cress) PE=2 SV=1	uncharacterized protein LOC100279111 [Zea mays]
GRMZM2G158043	AC233898.1_FG003	0.670281	grey839	PUL	--	--	--	--	--	--	Uncharacterized protein [Source:UniProtKB/TrEMBL;Acc:K7UCB7]
GRMZM2G158043	AC233870.1_FG003	0.797204	grey838	PUL	--	--	--	Biological Process: response to abiotic stimulus (GO:0009628); Biological Process: anatomical structure development (GO:0048856); Biological Process: regulation of biological process (GO:0050789);	--	Protein EARLY FLOWERING 3 OS=Arabidopsis thaliana (Mouse-ear cress) PE=1 SV=1	hypothetical protein ZEAMMB73_525396 [Zea mays]
GRMZM2G158043	AC233865.1_FG003	0.775147	grey837	PUL	NAC	--	--	GO:0005634//nucleusGO:0003677//DNA bindingGO:0006351//transcription, DNAtemplated;GO:0006355//regulation of transcription, DNAtemplated	--	--	--
GRMZM2G158043	AC226235.2_FG003	0.71334	grey836	PUL	--	--	--	Molecular Function: binding (GO:0005488); Cellular Component: plastid (GO:0009536); Biological Process: cell wall polysaccharide metabolic process (GO:0010383); Cellular Component: mediator complex (GO:0016592); Molecular Function: hydrolase activity (GO:0016787);	--	Vegetative cell wall protein gp1 (Precursor) GN=GP1 OS=Chlamydomonas reinhardtii (Chlamydomonas smithii) PE=2 SV=1	uncharacterized protein LOC100192465 [Zea mays]
GRMZM2G158043	AC225179.3_FG003	0.651671	grey835	PUL	--	[J]	Translation, ribosomal structure and biogenesis	Molecular Function: protein binding (GO:0005515); Biological Process: ubiquitin-dependent protein catabolic process (GO:0006511); Biological Process: response to abscisic acid stimulus (GO:0009737); Biological Process: regulation of gene expression (GO:0010468); Biological Process: posttranscriptional regulation of gene expression (GO:0010608); Biological Process: negative regulation of gene expr…	--	F-box protein FBW2 GN=T3H13.1 OS=Arabidopsis thaliana (Mouse-ear cress) PE=1 SV=1	TPA: hypothetical protein ZEAMMB73_752164 [Zea mays]
GRMZM2G158043	AC217975.3_FG001	0.533141	grey834	PUL	--	[T]	Signal transduction mechanisms	Molecular Function: two-component sensor activity (GO:0000155); Molecular Function: pyruvate dehydrogenase (acetyl-transferring) kinase activity (GO:0004740); Molecular Function: ATP binding (GO:0005524); Cellular Component: mitochondrion (GO:0005739); Biological Process: signal transduction (GO:0007165); Molecular Function: histidine phosphotransfer kinase activity (GO:0009927); Biological Proce…	K00898|0.0|zma:542603|pdlk2, PDK2	[Pyruvate dehydrogenase (acetyl-transferring)] kinase, mitochondrial OS=Arabidopsis thaliana (Mouse-ear cress) PE=1 SV=1	unknown [Zea mays]
GRMZM2G158043	AC217358.3_FG007	0.599546	grey833	PUL	--	[IQR]	--	Molecular Function: nucleotide binding (GO:0000166); Cellular Component: extracellular region (GO:0005576); Biological Process: response to hormone stimulus (GO:0009725); Cellular Component: cytoplasmic membrane-bounded vesicle (GO:0016023); Biological Process: terpenoid biosynthetic process (GO:0016114); Molecular Function: oxidoreductase activity (GO:0016491); Molecular Function: steroid dehydr…	--	11-beta-hydroxysteroid dehydrogenase-like 5 GN=HSD5 OS=Arabidopsis thaliana (Mouse-ear cress) PE=2 SV=1	TPA: hypothetical protein ZEAMMB73_783233 [Zea mays]
GRMZM2G158043	AC217252.3_FG005	0.596529	grey832	PUL	--	--	--	--	--	--	--
GRMZM2G158043	AC213050.3_FG002	0.608506	grey831	PUL	--	[R]	General function prediction only	Cellular Component: mitochondrion (GO:0005739);	--	Zinc finger CCCH domain-containing protein 28 GN=OJ000114_01.2 OS=Oryza sativa subsp. japonica (Rice) PE=2 SV=1	hypothetical protein ZEAMMB73_838510 [Zea mays]
GRMZM2G158043	AC212684.3_FG012	0.776423	grey830	PUL	--	--	--	Biological Process: mitochondrial RNA metabolic process (GO:0000959); Cellular Component: mitochondrion (GO:0005739); Biological Process: plastid organization (GO:0009657); Biological Process: mRNA modification (GO:0016556); Cellular Component: intracellular membrane-bounded organelle (GO:0043231); Cellular Component: cytoplasmic part (GO:0044444); Biological Process: regulation of cellular proce…	--	Pentatricopeptide repeat-containing protein At4g32430, mitochondrial (Precursor) GN=F8B4.130 OS=Arabidopsis thaliana (Mouse-ear cress) PE=2 SV=1	TPA: putative pentatricopeptide repeat family protein [Zea mays]
GRMZM2G158043	AC210168.4_FG003	0.808761	grey829	PUL	--	--	--	Biological Process: response to stress (GO:0006950); Cellular Component: cytoplasmic membrane-bounded vesicle (GO:0016023); Molecular Function: hydrolase activity (GO:0016787);	--	Osmotin-like protein (Precursor) OS=Solanum lycopersicum (Tomato) PE=1 SV=1	TPA: putative thaumatin domain family protein [Zea mays]
GRMZM2G158043	AC207722.2_FG009	0.537714	grey827	PUL	--	--	--	Cellular Component: mitochondrion (GO:0005739); Cellular Component: photosystem I (GO:0009522); Cellular Component: photosystem II (GO:0009523); Cellular Component: chloroplast thylakoid membrane (GO:0009535); Biological Process: response to blue light (GO:0009637); Biological Process: photosynthesis, light harvesting (GO:0009765); Cellular Component: chloroplast envelope (GO:0009941); Biological…	K08912|0.0|zma:100281248|CAB1, LHCP	Chlorophyll a-b binding protein 1, chloroplastic (Precursor) GN=CAB1 OS=Zea mays (Maize) PE=3 SV=1	RecName: Full=Chlorophyll a-b binding protein 1, chloroplastic; AltName: Full=LHCII type I CAB-1; Short=LHCP; Flags: Precursor
GRMZM2G158043	AC206764.4_FG001	0.817948	grey826	PUL	Tify	--	--	Biological Process: post-embryonic development (GO:0009791); Cellular Component: intracellular membrane-bounded organelle (GO:0043231); Cellular Component: cytoplasmic part (GO:0044444); Biological Process: reproductive structure development (GO:0048608);	--	Pentatricopeptide repeat-containing protein At1g22960, mitochondrial (Precursor) GN=At1g22960 OS=Arabidopsis thaliana (Mouse-ear cress) PE=2 SV=1	TPA: hypothetical protein ZEAMMB73_493958 [Zea mays]
GRMZM2G158043	AC197274.4_FG010	0.735752	grey823	PUL	--	--	--	--	--	--	Uncharacterized protein [Source:UniProtKB/TrEMBL;Acc:K7UL40]
GRMZM2G158043	AC191589.3_FG003	0.812281	grey821	PUL	--	--	--	--	--	--	TPA: hypothetical protein ZEAMMB73_511462 [Zea mays]
GRMZM2G141399	GRMZM5G861093	0.522091	orangered525	SSIIIa	--	[R]	General function prediction only	Biological Process: organelle organization (GO:0006996); Biological Process: tissue development (GO:0009888); Biological Process: regulation of gene expression (GO:0010468); Biological Process: regulation of DNA endoreduplication (GO:0032875); Cellular Component: intracellular part (GO:0044424); Biological Process: cell development (GO:0048468); Biological Process: organ development (GO:0048513);…	K03363|7e-62|sbi:SORBI_04g009980|hypothetical protein	Protein FIZZY-RELATED 2 GN=F7H19.90 OS=Arabidopsis thaliana (Mouse-ear cress) PE=1 SV=1	hypothetical protein ZEAMMB73_691610 [Zea mays]
GRMZM2G141399	GRMZM5G814441	0.698246	orangered517	SSIIIa	--	--	--	Molecular Function: omega peptidase activity (GO:0008242); Biological Process: protein metabolic process (GO:0019538);	--	Ubiquitin thioesterase otubain-like GN=At1g28120 OS=Arabidopsis thaliana (Mouse-ear cress) PE=2 SV=2	TPA: hypothetical protein ZEAMMB73_996092 [Zea mays]
GRMZM2G141399	GRMZM2G473411	0.529525	orangered515	SSIIIa	--	[RTKL]	--	Molecular Function: protein serine/threonine kinase activity (GO:0004674); Molecular Function: calmodulin-dependent protein kinase activity (GO:0004683); Molecular Function: calmodulin binding (GO:0005516); Molecular Function: ATP binding (GO:0005524); Cellular Component: plasma membrane (GO:0005886); Biological Process: protein phosphorylation (GO:0006468); Biological Process: response to cold (…	--	Calmodulin-binding receptor-like cytoplasmic kinase 2 OS=Arabidopsis thaliana (Mouse-ear cress) PE=2 SV=1	putative protein kinase domain superfamily protein [Zea mays]
GRMZM2G141399	GRMZM2G465046	0.569582	orangered512	SSIIIa	--	--	--	Molecular Function: carboxylesterase activity (GO:0004091); Cellular Component: extracellular region (GO:0005576); Biological Process: lipid metabolic process (GO:0006629); Cellular Component: chloroplast (GO:0009507); Biological Process: response to salt stress (GO:0009651); Biological Process: response to organic substance (GO:0010033); Biological Process: response to inorganic substance (GO:00…	--	GDSL esterase/lipase At1g74460 (Precursor) GN=At1g74460 OS=Arabidopsis thaliana (Mouse-ear cress) PE=2 SV=1	hypothetical protein ZEAMMB73_946551 [Zea mays]
GRMZM2G141399	GRMZM2G458494	0.605368	orangered510	SSIIIa	--	--	--	Cellular Component: nucleus (GO:0005634); Cellular Component: plasma membrane (GO:0005886); Biological Process: cellular process (GO:0009987); Cellular Component: integral to membrane (GO:0016021); Cellular Component: intracellular organelle part (GO:0044446); Biological Process: transmembrane transport (GO:0055085);	--	Vegetative cell wall protein gp1 (Precursor) GN=GP1 OS=Chlamydomonas reinhardtii (Chlamydomonas smithii) PE=2 SV=1	TPA: hypothetical protein ZEAMMB73_215899 [Zea mays]
GRMZM2G141399	GRMZM2G439268	0.6288	orangered508	SSIIIa	--	--	--	Biological Process: lipid transport (GO:0006869); Molecular Function: lipid binding (GO:0008289); Biological Process: response to wounding (GO:0009611); Biological Process: response to ethylene stimulus (GO:0009723); Biological Process: response to salicylic acid stimulus (GO:0009751); Cellular Component: cytoplasmic membrane-bounded vesicle (GO:0016023); Biological Process: response to hydrogen …	--	Non-specific lipid-transfer protein 3 (Precursor) GN=LTP110-B OS=Oryza sativa subsp. japonica (Rice) PE=2 SV=1	hypothetical protein ZEAMMB73_745266 [Zea mays]
GRMZM2G141399	GRMZM2G414423	0.609219	orangered505	SSIIIa	Orphans	--	--	--		--	--
GRMZM2G141399	GRMZM2G317938	0.753175	orangered495	SSIIIa	--	--	--	GO:0005886//plasma membraneGO:0005524//ATP binding;GO:0004672//protein kinase activity;GO:0004674//protein serine/threonine kinase activity;GO:0016772//transferase activity, transferring phosphoruscontaining groups;GO:0005524//ATP binding;GO:0004674//protein serine/threonine kinase activityGO:0006468//protein phosphorylation		--	Uncharacterized protein [Source:UniProtKB/TrEMBL;Acc:C4J566]
GRMZM2G141399	GRMZM2G180246	0.53644	orangered490	SSIIIa	--	--	--	GO:0003713//transcription coactivator activity;GO:0005515//protein binding;GO:0003713//transcription coactivator activityGO:0008283//cell proliferation;GO:0048366//leaf development;GO:0009955//adaxial/abaxial pattern specification;GO:0048481//ovule development;GO:0048366//leaf development;GO:0009965//leaf morphogenesis;GO:0008283//cell proliferation;GO:0008283//cell proliferation;GO:0048481//ovul…		--	SSXT family protein [Source:Projected from Arabidopsis thaliana (AT5G28640) TAIR;Acc:AT5G28640]
GRMZM2G141399	GRMZM2G020254	0.825714	orangered537	SSIIIa	WRKY	--	--	Molecular Function: sequence-specific DNA binding transcription factor activity (GO:0003700);; Molecular Function: protein binding (GO:0005515);; Cellular Component: nucleus (GO:0005634);; Biological Process: regulation of transcription, DNA-dependent (GO:0006355);; Biological Process: proteolysis (GO:0006508);; Biological Process: cellular membrane fusion (GO:0006944);; Molecular Function: cyste…	--	WRKY transcription factor 44 GN=F3G5.5 OS=Arabidopsis thaliana (Mouse-ear cress) PE=1 SV=2	putative WRKY DNA-binding domain superfamily protein [Zea mays]
GRMZM2G141399	GRMZM2G180490	0.658001	orangered491	SSIIIa	Orphans	--	--	Biological Process: response to blue light (GO:0009637);; Biological Process: flower development (GO:0009908);; Biological Process: positive gravitropism (GO:0009958);; Biological Process: xylem development (GO:0010089);; Biological Process: leaf vascular tissue pattern formation (GO:0010305);; Biological Process: cotyledon vascular tissue pattern formation (GO:0010588);; Biological Process: regu…	--	BTB/POZ domain-containing protein At3g49900 GN=At3g49900 OS=Arabidopsis thaliana (Mouse-ear cress) PE=2 SV=1	TPA: putative phototropic-resoponsive NPH3 family protein, partial [Zea mays]
GRMZM2G141399	GRMZM2G368448	0.548354	orangered499	SSIIIa	Orphans	--	--	--		--	Uncharacterized protein [Source:UniProtKB/TrEMBL;Acc:K7ULA0]
GRMZM2G141399	GRMZM2G339151	0.750992	orangered497	SSIIIa	MYB_related	[V]	Defense mechanisms	Biological Process: mitotic cell cycle (GO:0000278);; Biological Process: nuclear division (GO:0000280);; Biological Process: double-strand break repair via homologous recombination (GO:0000724);; Biological Process: cytokinesis by cell plate formation (GO:0000911);; Molecular Function: chromatin binding (GO:0003682);; Molecular Function: ubiquitin-protein ligase activity (GO:0004842);; Cellular …	--	E3 ubiquitin-protein ligase ORTHRUS 2 GN=F12K22.14 OS=Arabidopsis thaliana (Mouse-ear cress) PE=1 SV=1	putative RING finger U-box domain family protein [Zea mays]
GRMZM2G141399	GRMZM2G028054	0.594657	orangered544	SSIIIa	MYB	[KAD]	--	Biological Process: cell fate specification (GO:0001708);; Molecular Function: DNA binding (GO:0003677);; Molecular Function: chromatin binding (GO:0003682);; Molecular Function: sequence-specific DNA binding transcription factor activity (GO:0003700);; Molecular Function: protein binding (GO:0005515);; Cellular Component: nucleus (GO:0005634);; Biological Process: regulation of transcription, DN…	K09422|0.0|zma:100285651|transcription factor GAMYB	Transcription factor GAMYB GN=GAM1 OS=Oryza sativa subsp. indica (Rice) PE=2 SV=1	unknown [Zea mays]
GRMZM2G141399	GRMZM2G396114	0.650678	orangered502	SSIIIa	HB-TALE	--	--	GO:0005634//nucleus;GO:0005634//nucleus;GO:0005634//nucleus;GO:0005634//nucleusGO:0003677//DNA binding;GO:0003700//sequencespecific DNA binding transcription factor activity;GO:0043565//sequencespecific DNA binding;GO:0003677//DNA binding;GO:0003677//DNA binding;GO:0003700//sequencespecific DNA binding transcription factor activity;GO:0043565//sequencespecific DNA binding;GO:0003677//DNA bindingG…		--	Uncharacterized protein [Source:UniProtKB/TrEMBL;Acc:C0P897]
GRMZM2G141399	GRMZM2G104390	0.587948	orangered462	SSIIIa	C2C2-GATA	--	--	Molecular Function: sequence-specific DNA binding transcription factor activity (GO:0003700);; Cellular Component: nucleus (GO:0005634);; Biological Process: regulation of transcription, DNA-dependent (GO:0006355);; Biological Process: circadian rhythm (GO:0007623);; Molecular Function: zinc ion binding (GO:0008270);; Biological Process: response to light stimulus (GO:0009416);; Biological Proces…	--	GATA transcription factor 23 GN=GATA23 OS=Arabidopsis thaliana (Mouse-ear cress) PE=2 SV=2	GATA transcription factor 22 [Zea mays]
GRMZM2G141399	GRMZM2G042893	0.528124	orangered557	SSIIIa	bHLH	--	--	Biological Process: cell fate specification (GO:0001708);; Molecular Function: DNA binding (GO:0003677);; Molecular Function: sequence-specific DNA binding transcription factor activity (GO:0003700);; Molecular Function: calcium ion binding (GO:0005509);; Cellular Component: nucleus (GO:0005634);; Biological Process: defense response (GO:0006952);; Biological Process: response to xenobiotic stimu…	--	Transcription factor bHLH35 GN=MUL3.10 OS=Arabidopsis thaliana (Mouse-ear cress) PE=2 SV=1	TPA: putative HLH DNA-binding domain superfamily protein [Zea mays]
GRMZM2G141399	GRMZM2G378653	0.515155	orangered501	SSIIIa	bHLH	--	--	GO:0003677//DNA binding;GO:0046983//protein dimerization activity;GO:0003677//DNA binding;GO:0003677//DNA binding;GO:0046983//protein dimerization activity;GO:0003677//DNA binding		--	Putative HLH DNA-binding domain superfamily protein [Source:UniProtKB/TrEMBL;Acc:K7VBC1]
GRMZM2G141399	AC183932.3_FG007	0.632631	orangered527	SSIIIa	--	[M]	Cell wall/membrane/envelope biogenesis	Cellular Component: Golgi membrane (GO:0000139);; Molecular Function: protein binding (GO:0005515);; Cellular Component: nucleus (GO:0005634);; Cellular Component: mitochondrion (GO:0005739);; Cellular Component: endosome (GO:0005768);; Cellular Component: trans-Golgi network (GO:0005802);; Cellular Component: plasma membrane (GO:0005886);; Biological Process: DNA mediated transformation (GO:0009…	--	Putative xyloglucan glycosyltransferase 10 GN=P0474G09.119 OS=Oryza sativa subsp. japonica (Rice) PE=2 SV=1	hypothetical protein ZEAMMB73_561625 [Zea mays]
GRMZM2G141399	AC197146.3_FG001	0.522553	orangered528	SSIIIa	--	--	--	Biological Process: DNA replication initiation (GO:0006270);; Biological Process: premeiotic DNA replication (GO:0006279);; Biological Process: DNA methylation (GO:0006306);; Biological Process: cell proliferation (GO:0008283);; Biological Process: gametophyte development (GO:0048229);; Biological Process: histone H3-K9 methylation (GO:0051567);; Cellular Component: cell periphery (GO:0071944);;	K06628|0.0|zma:100383027|hypothetical protein LOC100383027	Vegetative cell wall protein gp1 (Precursor) GN=GP1 OS=Chlamydomonas reinhardtii (Chlamydomonas smithii) PE=2 SV=1	uncharacterized protein LOC100383027 [Zea mays]
GRMZM2G141399	AC226227.2_FG005	0.5863	orangered529	SSIIIa	--	--	--	Cellular Component: membrane (GO:0016020);; Cellular Component: intracellular membrane-bounded organelle (GO:0043231);; Cellular Component: cytoplasmic part (GO:0044444);; Cellular Component: intracellular organelle part (GO:0044446);;	--	UPF0481 protein At3g47200 GN=At3g47200 OS=Arabidopsis thaliana (Mouse-ear cress) PE=1 SV=1	uncharacterized protein LOC100191886 [Zea mays]
GRMZM2G141399	AC231180.2_FG006	0.500911	orangered530	SSIIIa	--	[M]	Cell wall/membrane/envelope biogenesis	Molecular Function: polygalacturonase activity (GO:0004650);; Cellular Component: extracellular region (GO:0005576);; Biological Process: carbohydrate metabolic process (GO:0005975);; Cellular Component: membrane (GO:0016020);; Cellular Component: cytoplasmic membrane-bounded vesicle (GO:0016023);; Molecular Function: hydrolase activity (GO:0016787);; Biological Process: multicellular organismal …	--	Probable polygalacturonase OS=Vitis vinifera (Grape) PE=1 SV=1	hypothetical protein ZEAMMB73_960645 [Zea mays]
GRMZM2G141399	GRMZM2G002754	0.520371	orangered531	SSIIIa	--	--	--	GO:0009507//chloroplast;GO:0009507//chloroplast;GO:0009507//chloroplastGO:0046872//metal ion binding;GO:0009055//electron carrier activity;GO:0051536//ironsulfur cluster binding;GO:0046872//metal ion binding;GO:0051536//ironsulfur cluster binding;GO:0009055//electron carrier activityGO:0009688//abscisic acid biosynthetic process;GO:0019288//isopentenyl diphosphate biosynthetic process, methyleryt…	--	--	2Fe-2S ferredoxin-like superfamily protein [Source:Projected from Arabidopsis thaliana (AT1G32550) TAIR;Acc:AT1G32550]
GRMZM2G141399	GRMZM2G006948	0.712004	orangered532	SSIIIa	--	--	--	Cellular Component: plastid (GO:0009536);;	--	--	hypothetical protein ZEAMMB73_652075 [Zea mays]
GRMZM2G141399	GRMZM2G013634	0.836998	orangered533	SSIIIa	--	--	--	Molecular Function: iron ion binding (GO:0005506);; Molecular Function: oxidoreductase activity, acting on paired donors, with incorporation or reduction of molecular oxygen, 2-oxoglutarate as one donor, and incorporation of one atom each of oxygen into both donors (GO:0016706);; Molecular Function: L-ascorbic acid binding (GO:0031418);; Biological Process: oxidation-reduction process (GO:0055114…	--	--	TPA: hypothetical protein ZEAMMB73_201204 [Zea mays]
GRMZM2G141399	GRMZM2G015788	0.603975	orangered534	SSIIIa	--	--	--	--	--	--	TPA: hypothetical protein ZEAMMB73_792647 [Zea mays]
GRMZM2G141399	GRMZM2G018108	0.549758	orangered536	SSIIIa	--	--	--	Molecular Function: aspartic-type endopeptidase activity (GO:0004190);; Cellular Component: extracellular region (GO:0005576);; Biological Process: proteolysis (GO:0006508);; Biological Process: defense response (GO:0006952);; Biological Process: response to abiotic stimulus (GO:0009628);; Biological Process: salicylic acid metabolic process (GO:0009696);; Biological Process: response to hormone …	--	Protein ASPARTIC PROTEASE IN GUARD CELL 2 (Precursor) GN=ASPG2 OS=Arabidopsis thaliana (Mouse-ear cress) PE=2 SV=1	hypothetical protein precursor [Zea mays]
GRMZM2G141399	GRMZM2G021896	0.8038	orangered538	SSIIIa	--	--	--	--	--	--	--
GRMZM2G141399	GRMZM2G023190	0.653393	orangered540	SSIIIa	--	--	--	Biological Process: cellular process (GO:0009987);;	--	F-box/FBD/LRR-repeat protein At1g13570 GN=At1g13570 OS=Arabidopsis thaliana (Mouse-ear cress) PE=2 SV=1	uncharacterized protein LOC100274202 [Zea mays]
GRMZM2G141399	GRMZM2G025105	0.704838	orangered542	SSIIIa	--	--	--	Molecular Function: protein kinase activity (GO:0004672);; Molecular Function: protein binding (GO:0005515);; Cellular Component: Golgi apparatus (GO:0005794);; Biological Process: anion transport (GO:0006820);; Cellular Component: plant-type cell wall (GO:0009505);; Cellular Component: plasmodesma (GO:0009506);; Cellular Component: chloroplast (GO:0009507);; Biological Process: response to exter…	--	Polygalacturonase inhibitor (Precursor) GN=PGIP OS=Pyrus communis (Pear) PE=1 SV=1	polygalacturonase inhibitor [Zea mays]
GRMZM2G141399	GRMZM2G029623	0.619499	orangered545	SSIIIa	--	--	--	Molecular Function: ubiquitin-protein ligase activity (GO:0004842);; Molecular Function: binding (GO:0005488);; Cellular Component: cytosol (GO:0005829);; Cellular Component: ribosome (GO:0005840);; Biological Process: transport (GO:0006810);; Molecular Function: zinc ion binding (GO:0008270);; Biological Process: response to light stimulus (GO:0009416);; Cellular Component: membrane (GO:0016020)…	--	RING-H2 finger protein ATL70 GN=ATL70 OS=Arabidopsis thaliana (Mouse-ear cress) PE=2 SV=1	TPA: putative RING zinc finger domain superfamily protein [Zea mays]
GRMZM2G141399	GRMZM2G030839	0.584625	orangered546	SSIIIa	--	[I]	Lipid transport and metabolism	Molecular Function: phosphomevalonate kinase activity (GO:0004631);; Molecular Function: ATP binding (GO:0005524);; Biological Process: sterol biosynthetic process (GO:0016126);; Biological Process: phosphorylation (GO:0016310);; Biological Process: pentacyclic triterpenoid biosynthetic process (GO:0019745);;	K00938|0.0|zma:100282968|phosphomevalonate kinase (EC:2.7.4.2)	--	unknown [Zea mays]
GRMZM2G141399	GRMZM2G034079	0.645563	orangered547	SSIIIa	--	[H]	Coenzyme transport and metabolism	Molecular Function: nicotinate-nucleotide diphosphorylase (carboxylating) activity (GO:0004514);; Biological Process: NAD biosynthetic process (GO:0009435);; Cellular Component: chloroplast (GO:0009507);;	K00767|1e-124|sbi:SORBI_02g032270|hypothetical protein	--	TPA: hypothetical protein ZEAMMB73_991074 [Zea mays]
GRMZM2G141399	GRMZM2G036120	0.732005	orangered549	SSIIIa	--	--	--	--	--	--	Uncharacterized protein [Source:UniProtKB/TrEMBL;Acc:K7W3E0]
GRMZM2G141399	GRMZM2G037209	0.632819	orangered550	SSIIIa	--	--	--	--	--	--	Uncharacterized protein [Source:UniProtKB/TrEMBL;Acc:B4FE31]
GRMZM2G141399	GRMZM2G037685	0.60418	orangered552	SSIIIa	--	--	--	Cellular Component: plastid (GO:0009536);;	--	--	TPA: hypothetical protein ZEAMMB73_842207 [Zea mays]
GRMZM2G141399	GRMZM2G038821	0.516315	orangered553	SSIIIa	--	[GHR]	--	Molecular Function: magnesium ion binding (GO:0000287);; Biological Process: response to hypoxia (GO:0001666);; Molecular Function: pyruvate decarboxylase activity (GO:0004737);; Cellular Component: cytosol (GO:0005829);; Biological Process: gluconeogenesis (GO:0006094);; Biological Process: cellular amino acid metabolic process (GO:0006520);; Biological Process: defense response (GO:0006952);; B…	K01568|0.0|zma:542651|pdc2	Pyruvate decarboxylase 2 GN=PDC2 OS=Oryza sativa subsp. indica (Rice) PE=2 SV=2	pyruvate decarboxylase2 [Zea mays]
GRMZM2G141399	GRMZM2G042078	0.534016	orangered555	SSIIIa	--	--	Global and overview maps;Energy metabolism	GO:0000276//mitochondrial protontransporting ATP synthase complex, coupling factor F(o);GO:0005739//mitochondrion;GO:0000276//mitochondrial protontransporting ATP synthase complex, coupling factor F(o);GO:0000276//mitochondrial protontransporting ATP synthase complex, coupling factor F(o);GO:0005739//mitochondrion;GO:0000276//mitochondrial protontransporting ATP synthase complex, coupling factor …	ko01100//Metabolic pathways;ko00190//Oxidative phosphorylation	--	Hydrogen-transporting ATP synthase, rotational mechanism; Uncharacterized protein [Source:UniProtKB/TrEMBL;Acc:B4FJB5]
GRMZM2G141399	GRMZM2G042171	0.572518	orangered556	SSIIIa	--	[P]	Inorganic ion transport and metabolism	Biological Process: transition metal ion transport (GO:0000041);; Biological Process: oligopeptide transport (GO:0006857);; Molecular Function: secondary active sulfate transmembrane transporter activity (GO:0008271);; Biological Process: sulfate transport (GO:0008272);; Cellular Component: plasmodesma (GO:0009506);; Cellular Component: chloroplast (GO:0009507);; Biological Process: indoleacetic …	--	Low affinity sulfate transporter 3 GN=ST3 OS=Stylosanthes hamata (Caribbean stylo) PE=2 SV=1	TPA: hypothetical protein ZEAMMB73_140973 [Zea mays]
GRMZM2G141399	GRMZM2G045675	0.762144	orangered558	SSIIIa	--	--	--	Cellular Component: nucleus (GO:0005634);; Cellular Component: endosome (GO:0005768);; Cellular Component: vacuolar membrane (GO:0005774);; Cellular Component: Golgi apparatus (GO:0005794);; Cellular Component: trans-Golgi network (GO:0005802);; Biological Process: response to stress (GO:0006950);; Molecular Function: methyltransferase activity (GO:0008168);; Molecular Function: S-adenosylmethion…	--	Probable methyltransferase PMT15 GN=At4g00750 OS=Arabidopsis thaliana (Mouse-ear cress) PE=1 SV=1	hypothetical protein ZEAMMB73_970285 [Zea mays]
GRMZM2G141399	GRMZM2G047175	0.890674	orangered559	SSIIIa	--	--	--	GO:0008270//zinc ion binding;GO:0008270//zinc ion binding	--	--	Uncharacterized protein; Zinc ribbon 1 [Source:UniProtKB/TrEMBL;Acc:Q6KF33]
GRMZM2G141399	GRMZM2G049076	0.538936	orangered560	SSIIIa	--	[M]	Cell wall/membrane/envelope biogenesis	Biological Process: response to hypoxia (GO:0001666);; Molecular Function: amidophosphoribosyltransferase activity (GO:0004044);; Cellular Component: nucleus (GO:0005634);; Cellular Component: cytosol (GO:0005829);; Cellular Component: plasma membrane (GO:0005886);; Biological Process: sucrose biosynthetic process (GO:0005986);; Cellular Component: plasmodesma (GO:0009506);; Biological Process: p…	--	Probable sucrose-phosphate synthase 3 OS=Oryza sativa subsp. japonica (Rice) PE=2 SV=1	putative sucrose-phosphate synthase family protein [Zea mays]
GRMZM2G141399	GRMZM2G049349	0.760107	orangered561	SSIIIa	--	[M]	Cell wall/membrane/envelope biogenesis	Cellular Component: mitochondrion (GO:0005739);; Biological Process: protein folding (GO:0006457);; Biological Process: proteolysis (GO:0006508);; Molecular Function: peptidase activity (GO:0008233);; Biological Process: response to heat (GO:0009408);; Cellular Component: plastid (GO:0009536);; Biological Process: response to high light intensity (GO:0009644);; Cellular Component: membrane (GO:00…	--	Splicing factor U2af large subunit A GN=U2AF65A OS=Triticum aestivum (Wheat) PE=2 SV=1	TPA: peptidase, M50 family [Zea mays]
GRMZM2G141399	GRMZM2G052483	0.528409	orangered562	SSIIIa	--	--	--	Cellular Component: mitochondrion (GO:0005739);; Biological Process: transcription, DNA-dependent (GO:0006351);; Cellular Component: plastid (GO:0009536);; Biological Process: pollen exine formation (GO:0010584);; Molecular Function: sequence-specific DNA binding (GO:0043565);;	--	--	TPA: hypothetical protein ZEAMMB73_776384 [Zea mays]
GRMZM2G141399	GRMZM2G056388	0.637461	orangered563	SSIIIa	--	[O]	Posttranslational modification, protein turnover, chaperones	Molecular Function: glutathione transferase activity (GO:0004364);; Cellular Component: nucleus (GO:0005634);; Cellular Component: mitochondrion (GO:0005739);; Cellular Component: cytosol (GO:0005829);; Biological Process: pentose-phosphate shunt (GO:0006098);; Biological Process: fatty acid beta-oxidation (GO:0006635);; Biological Process: glutathione metabolic process (GO:0006749);; Biological …	--	Probable glutathione S-transferase GSTU6 GN=OSJNBb0038A07.2 OS=Oryza sativa subsp. japonica (Rice) PE=2 SV=2	TPA: glutathione S-transferase GSTU6 [Zea mays]
GRMZM2G141399	GRMZM2G070375	0.664261	orangered565	SSIIIa	--	--	--	Molecular Function: protein binding (GO:0005515);; Cellular Component: nucleus (GO:0005634);; Cellular Component: cytosol (GO:0005829);; Biological Process: protein targeting to vacuole (GO:0006623);; Biological Process: cellular membrane fusion (GO:0006944);; Cellular Component: chloroplast (GO:0009507);; Cellular Component: plastid (GO:0009536);; Biological Process: trichome differentiation (GO…	--	GLABRA2 expression modulator GN=GEM OS=Arabidopsis thaliana (Mouse-ear cress) PE=1 SV=1	TPA: FIP1 [Zea mays]
GRMZM2G141399	GRMZM2G070555	0.62595	orangered566	SSIIIa	--	--	--	GO:0008150//biological_process	--	--	Uncharacterized protein [Source:UniProtKB/TrEMBL;Acc:K7THY7]
GRMZM2G141399	GRMZM2G072264	0.550125	orangered567	SSIIIa	--	--	--	Molecular Function: nucleotide binding (GO:0000166);; Molecular Function: nucleic acid binding (GO:0003676);; Molecular Function: sugar:hydrogen symporter activity (GO:0005351);; Molecular Function: sucrose transmembrane transporter activity (GO:0008515);; Biological Process: carbohydrate transport (GO:0008643);; Molecular Function: electron carrier activity (GO:0009055);; Biological Process: res…	--	--	TPA: putative RNA recognition motif containing family protein [Zea mays]
GRMZM2G141399	GRMZM2G073609	0.565779	orangered568	SSIIIa	--	--	--	GO:0008150//biological_process	--	--	ferredoxin-related [Source:Projected from Arabidopsis thaliana (AT1G02180) TAIR;Acc:AT1G02180]
GRMZM2G141399	GRMZM2G080816	0.516393	orangered570	SSIIIa	--	--	--	Cellular Component: chloroplast thylakoid membrane (GO:0009535);;	--	Rhodanese-like domain-containing protein 4A, chloroplastic (Precursor) GN=STR4A OS=Arabidopsis thaliana (Mouse-ear cress) PE=2 SV=1	hypothetical protein ZEAMMB73_537769 [Zea mays]
GRMZM2G141399	GRMZM2G081322	0.728092	orangered571	SSIIIa	--	--	--	Cellular Component: cytosol (GO:0005829);; Biological Process: response to abscisic acid stimulus (GO:0009737);; Biological Process: cytoplasmic transport (GO:0016482);; Biological Process: actin filament depolymerization (GO:0030042);; Biological Process: root hair elongation (GO:0048767);; Biological Process: actin filament severing (GO:0051014);; Molecular Function: actin filament binding (GO:…	--	Villin-3 GN=VLN3 OS=Arabidopsis thaliana (Mouse-ear cress) PE=1 SV=2	TPA: hypothetical protein ZEAMMB73_935992 [Zea mays]
GRMZM2G141399	GRMZM2G084125	0.518204	orangered572	SSIIIa	--	--	--	GO:0005783//endoplasmic reticulum;GO:0005783//endoplasmic reticulumGO:0009853//photorespiration;GO:0009749//response to glucose;GO:0009750//response to fructose;GO:0009744//response to sucrose;GO:0008150//biological_process;GO:0009853//photorespiration;GO:0009744//response to sucrose;GO:0009750//response to fructose;GO:0009749//response to glucose		--	Putative uncharacterized protein [Source:UniProtKB/TrEMBL;Acc:B6TTB0]
GRMZM2G141399	GRMZM2G085038	0.550862	orangered573	SSIIIa	--	[RTKL]	--	Molecular Function: protein serine/threonine kinase activity (GO:0004674);; Molecular Function: ATP binding (GO:0005524);; Cellular Component: nucleus (GO:0005634);; Cellular Component: cytoplasm (GO:0005737);; Cellular Component: plasma membrane (GO:0005886);; Biological Process: protein phosphorylation (GO:0006468);; Biological Process: response to oxidative stress (GO:0006979);; Cellular Compo…	--	Pto-interacting protein 1 GN=PTI1 OS=Solanum lycopersicum (Tomato) PE=1 SV=2	uncharacterized LOC100273920 [Zea mays]
GRMZM2G141399	GRMZM2G086123	0.572188	orangered574	SSIIIa	--	--	--	--	--	Vegetative cell wall protein gp1 (Precursor) GN=GP1 OS=Chlamydomonas reinhardtii (Chlamydomonas smithii) PE=2 SV=1	unknown [Zea mays]
GRMZM2G141399	GRMZM2G086430	0.529116	orangered575	SSIIIa	--	[GEPR]	--	Cellular Component: plant-type vacuole (GO:0000325);; Cellular Component: vacuolar membrane (GO:0005774);; Cellular Component: Golgi apparatus (GO:0005794);; Biological Process: calcium ion transport (GO:0006816);; Biological Process: phosphate ion transport (GO:0006817);; Biological Process: Golgi organization (GO:0007030);; Biological Process: response to salt stress (GO:0009651);; Cellular Com…	--	SPX domain-containing membrane protein Os04g0573000 OS=Oryza sativa subsp. japonica (Rice) PE=2 SV=2	TPA: hypothetical protein ZEAMMB73_676194 [Zea mays]
GRMZM2G141399	GRMZM2G086934	0.572838	orangered576	SSIIIa	--	[L]	Replication, recombination and repair	Biological Process: double-strand break repair via homologous recombination (GO:0000724);; Molecular Function: DNA binding (GO:0003677);; Molecular Function: protein binding (GO:0005515);; Cellular Component: DNA replication factor A complex (GO:0005662);; Biological Process: DNA replication (GO:0006260);; Biological Process: DNA replication initiation (GO:0006270);; Biological Process: regulatio…	K07466|0.0|zma:100273584|hypothetical protein LOC100273584	Replication protein A 70 kDa DNA-binding subunit B OS=Oryza sativa subsp. japonica (Rice) PE=1 SV=1	Replication protein A DNA-binding subunit [Zea mays]
GRMZM2G141399	GRMZM2G087326	0.564969	orangered577	SSIIIa	--	--	--	GO:0016866//intramolecular transferase activity;GO:0016866//intramolecular transferase activityGO:0030244//cellulose biosynthetic process;GO:0030244//cellulose biosynthetic process		--	Uncharacterized protein [Source:UniProtKB/TrEMBL;Acc:B4G039]
GRMZM2G141399	GRMZM2G090563	0.708963	orangered579	SSIIIa	--	--	--	Molecular Function: binding (GO:0005488);; Cellular Component: membrane (GO:0016020);; Cellular Component: integral to membrane (GO:0016021);; Cellular Component: cytoplasmic membrane-bounded vesicle (GO:0016023);; Biological Process: cellular component organization (GO:0016043);; Molecular Function: kinase activity (GO:0016301);; Cellular Component: intracellular membrane-bounded organelle (GO:0…	--	Leucine-rich repeat extensin-like protein 5 (Precursor) GN=LRX5 OS=Arabidopsis thaliana (Mouse-ear cress) PE=2 SV=2	uncharacterized protein LOC100193752 precursor [Zea mays]
GRMZM2G141399	GRMZM2G093490	0.50169	orangered454	SSIIIa	--	--	--	GO:0005524//ATP binding;GO:0004672//protein kinase activity		--	--
GRMZM2G141399	GRMZM2G095763	0.559376	orangered455	SSIIIa	--	--	--	Molecular Function: phosphatidylcholine-sterol O-acyltransferase activity (GO:0004607);; Cellular Component: nucleus (GO:0005634);; Cellular Component: vacuole (GO:0005773);; Cellular Component: endoplasmic reticulum (GO:0005783);; Biological Process: lipid metabolic process (GO:0006629);; Cellular Component: chloroplast (GO:0009507);; Biological Process: ethylene mediated signaling pathway (GO:0…	K00679|0.0|zma:100191489|TIDP3675	Phospholipid:diacylglycerol acyltransferase 1 OS=Arabidopsis thaliana (Mouse-ear cress) PE=2 SV=1	uncharacterized protein LOC100191489 [Zea mays]
GRMZM2G141399	GRMZM2G096831	0.767744	orangered456	SSIIIa	--	--	--	--		--	Lipase [Source:UniProtKB/TrEMBL;Acc:B6THY3]
GRMZM2G141399	GRMZM2G100475	0.628415	orangered458	SSIIIa	--	--	--	Cellular Component: membrane (GO:0016020);; Cellular Component: cytoplasmic membrane-bounded vesicle (GO:0016023);;	--	Vegetative cell wall protein gp1 (Precursor) GN=GP1 OS=Chlamydomonas reinhardtii (Chlamydomonas smithii) PE=2 SV=1	TPA: putative protein of unknown function (DUF594) domain family protein [Zea mays]
GRMZM2G141399	GRMZM2G102605	0.663282	orangered459	SSIIIa	--	--	--	Biological Process: immune system process (GO:0002376);; Cellular Component: mitochondrion (GO:0005739);; Cellular Component: vacuolar membrane (GO:0005774);; Biological Process: defense response (GO:0006952);; Biological Process: signal transduction (GO:0007165);; Biological Process: response to desiccation (GO:0009269);; Cellular Component: chloroplast thylakoid membrane (GO:0009535);; Biologic…	--	Cold-regulated 413 inner membrane protein 1, chloroplastic (Precursor) GN=At1g29395 OS=Arabidopsis thaliana (Mouse-ear cress) PE=1 SV=1	unknown [Zea mays]
GRMZM2G141399	GRMZM2G102683	0.733981	orangered460	SSIIIa	--	--	--	GO:0016021//integral component of membrane;GO:0016021//integral component of membrane;GO:0016020//membrane;GO:0016021//integral component of membrane;GO:0016021//integral component of membraneGO:0022857//transmembrane transporter activity;GO:0022857//transmembrane transporter activity;GO:0005215//transporter activity;GO:0022857//transmembrane transporter activity;GO:0022891//substratespecific tra…		--	Carbohydrate transporter/ sugar porter [Source:UniProtKB/TrEMBL;Acc:K7TK04]
GRMZM2G141399	GRMZM2G103055	0.560817	orangered461	SSIIIa	--	--	--	Molecular Function: alpha-amylase activity (GO:0004556);; Molecular Function: calcium ion binding (GO:0005509);; Cellular Component: extracellular space (GO:0005615);; Biological Process: starch catabolic process (GO:0005983);; Biological Process: sucrose catabolic process (GO:0005987);; Biological Process: circadian rhythm (GO:0007623);; Cellular Component: chloroplast stroma (GO:0009570);; Biol…	K01176|0.0|zma:100283908|alpha-amylase (EC:3.2.1.1)	Alpha-amylase (Precursor) OS=Oryza sativa subsp. japonica (Rice) PE=2 SV=2	putative alpha-amylase family protein [Zea mays]
GRMZM2G141399	GRMZM2G105425	0.549466	orangered463	SSIIIa	--	--	--	GO:0009507//chloroplast;GO:0009507//chloroplast;GO:0009507//chloroplast;GO:0009507//chloroplast;GO:0009507//chloroplast;GO:0009507//chloroplast;GO:0009507//chloroplastGO:0003723//RNA binding;GO:0003723//RNA binding;GO:0003723//RNA binding;GO:0003723//RNA binding;GO:0003723//RNA binding;GO:0003723//RNA bindingGO:0008150//biological_process		--	RNA-binding S4 domain-containing protein [Source:Projected from Arabidopsis thaliana (AT1G53120) TAIR;Acc:AT1G53120]
GRMZM2G141399	GRMZM2G105922	0.513076	orangered464	SSIIIa	--	[G]	Carbohydrate transport and metabolism	Molecular Function: glucosylceramidase activity (GO:0004348);; Cellular Component: plasma membrane (GO:0005886);; Biological Process: glucosylceramide catabolic process (GO:0006680);; Cellular Component: integral to membrane (GO:0016021);;	--	--	TPA: hypothetical protein ZEAMMB73_266944 [Zea mays]
GRMZM2G141399	GRMZM2G110881	0.637548	orangered466	SSIIIa	--	[MG]	--	Molecular Function: nucleotide binding (GO:0000166);; Biological Process: alternative nuclear mRNA splicing, via spliceosome (GO:0000380);; Molecular Function: double-stranded DNA binding (GO:0003690);; Molecular Function: single-stranded DNA binding (GO:0003697);; Molecular Function: mRNA binding (GO:0003729);; Molecular Function: protein kinase activity (GO:0004672);; Molecular Function: calmod…	--	Cinnamoyl-CoA reductase 1 GN=T24D18.5 OS=Arabidopsis thaliana (Mouse-ear cress) PE=1 SV=1	uncharacterized protein LOC100191263 [Zea mays]
GRMZM2G141399	GRMZM2G112968	0.659043	orangered467	SSIIIa	--	--	--	Molecular Function: single-stranded DNA specific endodeoxyribonuclease activity (GO:0000014);; Molecular Function: nucleic acid binding (GO:0003676);; Molecular Function: endonuclease activity (GO:0004519);; Cellular Component: extracellular region (GO:0005576);; Biological Process: DNA catabolic process (GO:0006308);; Biological Process: iron ion transport (GO:0006826);; Biological Process: plan…	--	Endonuclease 4 (Precursor) GN=ENDO4 OS=Arabidopsis thaliana (Mouse-ear cress) PE=3 SV=1	unknown [Zea mays]
GRMZM2G141399	GRMZM2G114113	0.518981	orangered468	SSIIIa	--	--	--	Biological Process: multicellular organismal development (GO:0007275);; Biological Process: gene expression (GO:0010467);; Biological Process: RNA metabolic process (GO:0016070);; Cellular Component: intracellular membrane-bounded organelle (GO:0043231);;	--	Nucleolin 2 GN=OSJNBa0058K23.21 OS=Oryza sativa subsp. japonica (Rice) PE=2 SV=2	hypothetical protein ZEAMMB73_278336 [Zea mays]
GRMZM2G141399	GRMZM2G119249	0.51493	orangered469	SSIIIa	--	[E]	Amino acid transport and metabolism	Molecular Function: shikimate kinase activity (GO:0004765);; Molecular Function: ATP binding (GO:0005524);; Biological Process: glycine catabolic process (GO:0006546);; Biological Process: tryptophan catabolic process (GO:0006569);; Biological Process: unsaturated fatty acid biosynthetic process (GO:0006636);; Biological Process: coenzyme metabolic process (GO:0006732);; Biological Process: oxido…	--	Probable inactive shikimate kinase like 1, chloroplastic (Precursor) GN=SKL1 OS=Arabidopsis thaliana (Mouse-ear cress) PE=2 SV=1	shikimate kinase family protein [Zea mays]
GRMZM2G141399	GRMZM2G119300	0.749581	orangered470	SSIIIa	--	[MJ]	--	Molecular Function: mannose-1-phosphate guanylyltransferase activity (GO:0004475);; Molecular Function: protein binding (GO:0005515);; Molecular Function: GTP binding (GO:0005525);; Cellular Component: nucleus (GO:0005634);; Cellular Component: mitochondrion (GO:0005739);; Cellular Component: cytosol (GO:0005829);; Biological Process: glucose catabolic process (GO:0006007);; Biological Process: g…	K00971|0.0|sbi:SORBI_03g039740|hypothetical protein	Probable mannose-1-phosphate guanylyltransferase 3 OS=Oryza sativa subsp. japonica (Rice) PE=2 SV=1	unknown [Zea mays]
GRMZM2G141399	GRMZM2G119571	0.547403	orangered471	SSIIIa	--	--	--	--		--	Uncharacterized protein [Source:UniProtKB/TrEMBL;Acc:C0PCD6]
GRMZM2G141399	GRMZM2G119766	0.702855	orangered472	SSIIIa	--	--	--	Molecular Function: binding (GO:0005488);; Cellular Component: extracellular region (GO:0005576);; Cellular Component: nucleus (GO:0005634);; Biological Process: plant-type cell wall organization (GO:0009664);; Biological Process: unidimensional cell growth (GO:0009826);; Biological Process: multicellular organismal process (GO:0032501);; Biological Process: primary metabolic process (GO:0044238)…	--	DNA-directed RNA polymerase II subunit RPB1 GN=F4B14.70 OS=Arabidopsis thaliana (Mouse-ear cress) PE=1 SV=3	TPA: hypothetical protein ZEAMMB73_766564 [Zea mays]
GRMZM2G141399	GRMZM2G120076	0.637742	orangered473	SSIIIa	--	--	--	Molecular Function: ubiquitin thiolesterase activity (GO:0004221);; Biological Process: cellular protein modification process (GO:0006464);; Biological Process: ubiquitin-dependent protein catabolic process (GO:0006511);; Biological Process: response to stress (GO:0006950);; Molecular Function: peptidase activity (GO:0008233);; Molecular Function: cysteine-type peptidase activity (GO:0008234);; B…	--	Ubiquitin carboxyl-terminal hydrolase 21 GN=UBP21 OS=Arabidopsis thaliana (Mouse-ear cress) PE=2 SV=1	putative ubiquitin carboxyl-terminal hydrolase superfamily protein [Zea mays]
GRMZM2G141399	GRMZM2G121208	0.510474	orangered474	SSIIIa	--	--	--	Cellular Component: mitochondrion (GO:0005739);; Cellular Component: endoplasmic reticulum (GO:0005783);; Cellular Component: Golgi apparatus (GO:0005794);; Biological Process: phosphatidylinositol biosynthetic process (GO:0006661);; Biological Process: negative regulation of ethylene mediated signaling pathway (GO:0010105);;	--	Protein REVERSION-TO-ETHYLENE SENSITIVITY1 GN=RTE1 OS=Arabidopsis thaliana (Mouse-ear cress) PE=1 SV=1	unknown [Zea mays]
GRMZM2G141399	GRMZM2G124477	0.733105	orangered475	SSIIIa	--	--	--	--		--	--
GRMZM2G141399	GRMZM2G126603	0.666401	orangered476	SSIIIa	--	[J]	Translation, ribosomal structure and biogenesis	Molecular Function: structural constituent of ribosome (GO:0003735);; Cellular Component: ribosome (GO:0005840);; Biological Process: translation (GO:0006412);;	--	50S ribosomal protein L34, chloroplastic GN=rpl34 OS=Emiliania huxleyi (Pontosphaera huxleyi) PE=3 SV=1	LIN1 protein [Zea mays]
GRMZM2G141399	GRMZM2G127134	0.867715	orangered477	SSIIIa	--	[E]	Amino acid transport and metabolism	Molecular Function: transporter activity (GO:0005215);; Molecular Function: protein binding (GO:0005515);; Cellular Component: plasma membrane (GO:0005886);; Biological Process: nitrogen compound metabolic process (GO:0006807);; Biological Process: transport (GO:0006810);; Biological Process: response to water deprivation (GO:0009414);; Cellular Component: plasmodesma (GO:0009506);; Biological Pr…	--	Probable peptide/nitrate transporter At1g33440 GN=At1g33440 OS=Arabidopsis thaliana (Mouse-ear cress) PE=2 SV=1	TPA: hypothetical protein ZEAMMB73_744112 [Zea mays]
GRMZM2G141399	GRMZM2G135526	0.563432	orangered480	SSIIIa	--	--	--	Molecular Function: nucleotide binding (GO:0000166);; Molecular Function: zinc ion binding (GO:0008270);; Molecular Function: oxidoreductase activity (GO:0016491);; Biological Process: cellular metabolic process (GO:0044237);; Biological Process: response to stimulus (GO:0050896);; Molecular Function: cobalt ion binding (GO:0050897);; Biological Process: oxidation-reduction process (GO:0055114);;	--	Alcohol dehydrogenase GN=ADH OS=Malus domestica (Apple) PE=2 SV=1	hypothetical protein [Zea mays]
GRMZM2G141399	GRMZM2G150691	0.677396	orangered482	SSIIIa	--	--	--	--		--	Uncharacterized protein [Source:UniProtKB/TrEMBL;Acc:B6TRU8]
GRMZM2G141399	GRMZM2G151639	0.537835	orangered483	SSIIIa	--	--	--	GO:0005622//intracellularGO:0008270//zinc ion binding;GO:0046872//metal ion binding		--	Uncharacterized protein; Zinc finger protein [Source:UniProtKB/TrEMBL;Acc:B6SNI5]
GRMZM2G141399	GRMZM2G155626	0.847117	orangered484	SSIIIa	--	--	--	GO:0009507//chloroplastGO:0008168//methyltransferase activity;GO:0004644//phosphoribosylglycinamide formyltransferase activity;GO:0016742//hydroxymethyl, formyl and related transferase activity;GO:0008168//methyltransferase activity;GO:0004644//phosphoribosylglycinamide formyltransferase activityGO:0032259//methylation;GO:0009058//biosynthetic process;GO:0006189//'de novo' IMP biosynthetic proces…		--	Formyl transferase [Source:Projected from Arabidopsis thaliana (AT1G31220) TAIR;Acc:AT1G31220]
GRMZM2G141399	GRMZM2G156861	0.732129	orangered485	SSIIIa	--	--	--	Molecular Function: iron ion binding (GO:0005506);; Cellular Component: chloroplast (GO:0009507);; Biological Process: response to wounding (GO:0009611);; Biological Process: jasmonic acid biosynthetic process (GO:0009695);; Biological Process: response to abscisic acid stimulus (GO:0009737);; Biological Process: response to jasmonic acid stimulus (GO:0009753);; Biological Process: defense respon…	--	Linoleate 9S-lipoxygenase 2 GN=OSJNBa0057G07.15 OS=Oryza sativa subsp. japonica (Rice) PE=2 SV=2	lipoxygenase [Zea mays]
GRMZM2G141399	GRMZM2G159759	0.564155	orangered486	SSIIIa	--	--	--	Cellular Component: cell wall (GO:0005618);; Cellular Component: mitochondrion (GO:0005739);; Cellular Component: vacuole (GO:0005773);; Biological Process: lipid metabolic process (GO:0006629);; Biological Process: defense response (GO:0006952);; Cellular Component: cytoplasmic membrane-bounded vesicle (GO:0016023);; Molecular Function: hydrolase activity, acting on ester bonds (GO:0016788);; Bi…	--	GDSL esterase/lipase At5g45910 (Precursor) GN=At5g45910 OS=Arabidopsis thaliana (Mouse-ear cress) PE=2 SV=1	esterase [Zea mays]
GRMZM2G141399	GRMZM2G163304	0.516176	orangered487	SSIIIa	--	--	--	--		--	Uncharacterized protein [Source:UniProtKB/TrEMBL;Acc:B4FRD0]
GRMZM2G141399	GRMZM2G164020	0.570734	orangered488	SSIIIa	--	--	--	Cellular Component: nucleosome (GO:0000786);; Molecular Function: DNA binding (GO:0003677);; Cellular Component: nucleus (GO:0005634);; Cellular Component: nucleolus (GO:0005730);; Cellular Component: mitochondrion (GO:0005739);; Biological Process: nucleosome assembly (GO:0006334);;	K11275|1e-152|sbi:SORBI_01g005010|hypothetical protein	Histone H1 OS=Zea mays (Maize) PE=2 SV=2	TPA: putative histone H1/H5 domain family protein [Zea mays]
GRMZM2G141399	GRMZM2G167438	0.581152	orangered489	SSIIIa	--	--	--	GO:0016020//membrane;GO:0016020//membrane;GO:0016020//membrane;GO:0005783//endoplasmic reticulum;GO:0016020//membrane;GO:0016020//membrane;GO:0005783//endoplasmic reticulum;GO:0016020//membrane;GO:0016020//membrane;GO:0016020//membrane;GO:0016020//membrane;GO:0005783//endoplasmic reticulum;GO:0016020//membrane;GO:0016020//membrane;GO:0005783//endoplasmic reticulum;GO:0016020//membraneGO:0016747//…		--	3-ketoacyl-CoA synthase [Source:UniProtKB/TrEMBL;Acc:B4FQN3]
GRMZM2G141399	GRMZM2G300500	0.55744	orangered492	SSIIIa	--	[BK]	--	Molecular Function: binding (GO:0005488);; Biological Process: multicellular organismal development (GO:0007275);; Biological Process: RNA metabolic process (GO:0016070);; Cellular Component: intracellular membrane-bounded organelle (GO:0043231);; Biological Process: positive regulation of biological process (GO:0048518);; Biological Process: anatomical structure development (GO:0048856);;	--	Transcription factor GTE7 GN=GTE7 OS=Arabidopsis thaliana (Mouse-ear cress) PE=2 SV=1	hypothetical protein [Zea mays]
GRMZM2G141399	GRMZM2G304442	0.57345	orangered493	SSIIIa	--	[S]	Function unknown	Biological Process: MAPK cascade (GO:0000165);; Cellular Component: extracellular region (GO:0005576);; Cellular Component: cell wall (GO:0005618);; Biological Process: protein targeting to membrane (GO:0006612);; Biological Process: response to water deprivation (GO:0009414);; Biological Process: detection of biotic stimulus (GO:0009595);; Biological Process: salicylic acid biosynthetic process …	--	Pathogenesis-related protein PRB1-2 (Precursor) OS=Hordeum vulgare (Barley) PE=2 SV=1	TPA: hypothetical protein ZEAMMB73_931706 [Zea mays]
GRMZM2G141399	GRMZM2G306348	0.508474	orangered494	SSIIIa	--	[L]	Replication, recombination and repair	Molecular Function: nucleic acid binding (GO:0003676);; Molecular Function: protein binding (GO:0005515);; Molecular Function: ATP binding (GO:0005524);; Cellular Component: cytosol (GO:0005829);; Biological Process: DNA replication (GO:0006260);; Biological Process: DNA repair (GO:0006281);; Biological Process: DNA methylation (GO:0006306);; Biological Process: DNA recombination (GO:0006310);; B…	K10730|0.0|osa:4336217|Os04g0486800	ATP-dependent DNA helicase Q-like 5 GN=F28L5.4 OS=Arabidopsis thaliana (Mouse-ear cress) PE=2 SV=2	hypothetical protein ZEAMMB73_617936 [Zea mays]
GRMZM2G141399	GRMZM2G330302	0.719692	orangered496	SSIIIa	--	[F]	Nucleotide transport and metabolism	Molecular Function: CTP synthase activity (GO:0003883);; Biological Process: pyrimidine nucleotide biosynthetic process (GO:0006221);; Cellular Component: cytoplasmic membrane-bounded vesicle (GO:0016023);;	K01937|0.0|zma:100281709|CTP synthase (EC:6.3.4.2)	--	TPA: putative CTP synthase [Zea mays]
GRMZM2G141399	GRMZM2G366077	0.531991	orangered498	SSIIIa	--	[J]	Translation, ribosomal structure and biogenesis	Biological Process: RNA methylation (GO:0001510);; Molecular Function: structural constituent of ribosome (GO:0003735);; Cellular Component: mitochondrion (GO:0005739);; Biological Process: translation (GO:0006412);; Cellular Component: membrane (GO:0016020);; Cellular Component: cytosolic large ribosomal subunit (GO:0022625);;	K02901|1e-95|zma:100283858|60S ribosomal protein L27	60S ribosomal protein L27-3 GN=RPL27C OS=Arabidopsis thaliana (Mouse-ear cress) PE=2 SV=2	60S ribosomal protein L27 [Zea mays]
GRMZM2G141399	GRMZM2G374203	0.517208	orangered500	SSIIIa	--	--	--	Cellular Component: plastid (GO:0009536);;	--	Protein Brevis radix-like 2 OS=Oryza sativa subsp. japonica (Rice) PE=2 SV=1	TPA: putative disease resistance/zinc finger/chromosome condensation-like region protein [Zea mays]
GRMZM2G141399	GRMZM2G396477	0.562951	orangered503	SSIIIa	--	--	--	--	--	--	TPA: hypothetical protein ZEAMMB73_959393 [Zea mays]
GRMZM2G141399	GRMZM2G403313	0.650243	orangered504	SSIIIa	--	--	--	GO:0016491//oxidoreductase activity		--	--
GRMZM2G141399	GRMZM2G428040	0.536452	orangered506	SSIIIa	--	--	--	GO:0008150//biological_process		--	transcription activator-related [Source:Projected from Arabidopsis thaliana (AT5G42290) TAIR;Acc:AT5G42290]
GRMZM2G141399	GRMZM2G434935	0.544942	orangered507	SSIIIa	--	[M]	Cell wall/membrane/envelope biogenesis	Molecular Function: binding (GO:0005488);; Cellular Component: nucleus (GO:0005634);; Cellular Component: intracellular organelle part (GO:0044446);; Biological Process: regulation of biological process (GO:0050789);; Biological Process: organic substance metabolic process (GO:0071704);;	--	Formin-like protein 5 GN=P0453E05.107 OS=Oryza sativa subsp. japonica (Rice) PE=2 SV=2	hypothetical protein ZEAMMB73_064524 [Zea mays]
GRMZM2G141399	GRMZM2G448213	0.588251	orangered509	SSIIIa	--	[RTKL]	--	Biological Process: transition metal ion transport (GO:0000041);; Biological Process: microtubule cytoskeleton organization (GO:0000226);; Biological Process: mitotic cell cycle (GO:0000278);; Biological Process: cytokinesis by cell plate formation (GO:0000911);; Biological Process: defense response to oomycetes (GO:0002229);; Molecular Function: protein serine/threonine kinase activity (GO:00046…	--	Serine/threonine-protein kinase CTR1 GN=CTR1 OS=Arabidopsis thaliana (Mouse-ear cress) PE=1 SV=1	protein kinase domain superfamily protein [Zea mays]
GRMZM2G141399	GRMZM2G463913	0.510385	orangered511	SSIIIa	--	[J]	Translation, ribosomal structure and biogenesis	Molecular Function: RNA binding (GO:0003723);; Molecular Function: structural constituent of ribosome (GO:0003735);; Cellular Component: plastid (GO:0009536);; Cellular Component: chloroplast stroma (GO:0009570);; Cellular Component: chloroplast envelope (GO:0009941);; Cellular Component: large ribosomal subunit (GO:0015934);; Biological Process: isopentenyl diphosphate biosynthetic process, meva…	K02895|7e-92|zma:100273201|cl9367_1	50S ribosomal protein L24, chloroplastic (Precursor) GN=RPL24 OS=Arabidopsis thaliana (Mouse-ear cress) PE=2 SV=2	50S ribosomal protein L24, partial [Zea mays]
GRMZM2G141399	GRMZM2G469142	0.590186	orangered513	SSIIIa	--	--	--	Cellular Component: intracellular organelle (GO:0043229);;	--	Lysine-rich arabinogalactan protein 19 (Precursor) GN=AGP19 OS=Arabidopsis thaliana (Mouse-ear cress) PE=2 SV=2	alginate regulatory protein AlgP [Zea mays]
GRMZM2G141399	GRMZM2G469371	0.645871	orangered514	SSIIIa	--	--	--	GO:0008270//zinc ion binding		--	--
GRMZM2G141399	GRMZM5G803611	0.571375	orangered516	SSIIIa	--	--	--	--		--	Uncharacterized protein [Source:UniProtKB/TrEMBL;Acc:K7UD20]
GRMZM2G141399	GRMZM5G818232	0.679427	orangered518	SSIIIa	--	--	--	--		--	Uncharacterized protein [Source:UniProtKB/TrEMBL;Acc:K7VFF8]
GRMZM2G141399	GRMZM5G833760	0.739045	orangered519	SSIIIa	--	--	--	GO:0016772//transferase activity, transferring phosphoruscontaining groups;GO:0016772//transferase activity, transferring phosphoruscontaining groups		--	Uncharacterized protein [Source:UniProtKB/TrEMBL;Acc:K7VAT2]
GRMZM2G141399	GRMZM5G837872	0.721012	orangered520	SSIIIa	--	--	--	Cellular Component: plastid (GO:0009536);;	--	--	hypothetical protein ZEAMMB73_302102 [Zea mays]
GRMZM2G141399	GRMZM5G843972	0.664302	orangered521	SSIIIa	--	--	--	--	--	--	hypothetical protein [Zea mays]
GRMZM2G141399	GRMZM5G851655	0.510563	orangered522	SSIIIa	--	[R]	General function prediction only	Molecular Function: catalytic activity (GO:0003824);; Molecular Function: binding (GO:0005488);; Cellular Component: Golgi apparatus (GO:0005794);; Cellular Component: trans-Golgi network (GO:0005802);; Cellular Component: plasma membrane (GO:0005886);; Biological Process: regulation of transcription, DNA-dependent (GO:0006355);; Biological Process: iron ion transport (GO:0006826);; Biological Pr…	--	Phosphate transporter PHO1-2 OS=Oryza sativa subsp. japonica (Rice) PE=2 SV=1	hypothetical protein ZEAMMB73_566986 [Zea mays]
GRMZM2G141399	GRMZM5G852185	0.788676	orangered523	SSIIIa	--	[J]	Translation, ribosomal structure and biogenesis	Biological Process: cytokinesis by cell plate formation (GO:0000911);; Biological Process: RNA methylation (GO:0001510);; Molecular Function: structural constituent of ribosome (GO:0003735);; Cellular Component: cell wall (GO:0005618);; Cellular Component: nucleolus (GO:0005730);; Cellular Component: mitochondrion (GO:0005739);; Cellular Component: endoplasmic reticulum (GO:0005783);; Cellular Co…	K02953|1e-104|sbi:SORBI_07g001670|hypothetical protein	40S ribosomal protein S13 GN=RPS13 OS=Zea mays (Maize) PE=2 SV=1	40S ribosomal protein S13 [Zea mays]
GRMZM2G141399	GRMZM5G852968	0.650442	orangered524	SSIIIa	--	--	--	GO:0009570//chloroplast stroma;GO:0009579//thylakoid;GO:0048046//apoplast;GO:0009941//chloroplast envelope;GO:0005739//mitochondrionGO:0016853//isomerase activity;GO:0003824//catalytic activity;GO:0004807//triosephosphate isomerase activity;GO:0004807//triosephosphate isomerase activity;GO:0016853//isomerase activity;GO:0003824//catalytic activity;GO:0004807//triosephosphate isomerase activity;GO…		--	Triosephosphate isomerase [Source:UniProtKB/TrEMBL;Acc:B4FCE2]
GRMZM2G141399	Putative_gene_206	0.753518	orangered526	SSIIIa	--	--	--	--	--	--	hypothetical protein SORBIDRAFT_02g006490 [Sorghum bicolor]
GRMZM2G141399	GRMZM2G140651	0.523525	orangered481	SSIIIa	--	[O]	Posttranslational modification, protein turnover, chaperones	Molecular Function: ubiquitin-protein ligase activity (GO:0004842); Molecular Function: protein binding (GO:0005515); Cellular Component: nucleus (GO:0005634); Cellular Component: cytosol (GO:0005829); Molecular Function: zinc ion binding (GO:0008270); Biological Process: mRNA transcription (GO:0009299); Biological Process: response to light stimulus (GO:0009416); Cellular Component: chloroplast …	--	NEP1-interacting protein-like 2 GN=ATL24 OS=Arabidopsis thaliana (Mouse-ear cress) PE=1 SV=2	RING-H2 finger protein ATL1Q [Zea mays]
GRMZM2G141399	GRMZM2G129357	0.672293	orangered479	SSIIIa	--	[O]	Posttranslational modification, protein turnover, chaperones	Biological Process: maltose metabolic process (GO:0000023); Molecular Function: glutathione transferase activity (GO:0004364); Cellular Component: nucleus (GO:0005634); Cellular Component: vacuolar membrane (GO:0005774); Cellular Component: Golgi apparatus (GO:0005794); Cellular Component: cytosol (GO:0005829); Cellular Component: plasma membrane (GO:0005886); Biological Process: gluconeogenesis …	--	Probable glutathione S-transferase GSTU1 OS=Oryza sativa subsp. japonica (Rice) PE=1 SV=1	GST6 protein [Zea mays]
GRMZM2G141399	GRMZM2G127138	0.585068	orangered478	SSIIIa	--	[E]	Amino acid transport and metabolism	Biological Process: amino acid transmembrane transport (GO:0003333); Molecular Function: cation transmembrane transporter activity (GO:0008324); Molecular Function: amino acid transmembrane transporter activity (GO:0015171); Molecular Function: polyamine transmembrane transporter activity (GO:0015203); Biological Process: chlorophyll catabolic process (GO:0015996); Cellular Component: membrane (G…	--	Probable polyamine transporter At3g13620 GN=At3g13620 OS=Arabidopsis thaliana (Mouse-ear cress) PE=2 SV=1	TPA: hypothetical protein ZEAMMB73_550224 [Zea mays]
GRMZM2G141399	GRMZM2G109062	0.667222	orangered465	SSIIIa	--	[Q]	Secondary metabolites biosynthesis, transport and catabolism	--	--	--	uncharacterized protein LOC100191529 [Zea mays]
GRMZM2G141399	GRMZM2G098545	0.534037	orangered457	SSIIIa	--	--	--	Biological Process: proteolysis (GO:0006508); Molecular Function: peptidase activity (GO:0008233); Cellular Component: chloroplast thylakoid membrane (GO:0009535); Biological Process: chlorophyll catabolic process (GO:0015996);	--	Vegetative cell wall protein gp1 (Precursor) GN=GP1 OS=Chlamydomonas reinhardtii (Chlamydomonas smithii) PE=2 SV=1	ATP-dependent protease Clp ATPase subunit [Zea mays]
GRMZM2G141399	GRMZM2G092493	0.817921	orangered453	SSIIIa	--	[R]	General function prediction only	Molecular Function: nucleotide binding (GO:0000166); Biological Process: alternative nuclear mRNA splicing, via spliceosome (GO:0000380); Molecular Function: nucleic acid binding (GO:0003676); Molecular Function: double-stranded DNA binding (GO:0003690); Molecular Function: single-stranded DNA binding (GO:0003697); Molecular Function: single-stranded RNA binding (GO:0003727); Molecular Function: …	--	Glycine-rich RNA-binding protein 2, mitochondrial (Precursor) GN=At4g13850 OS=Arabidopsis thaliana (Mouse-ear cress) PE=1 SV=1	hypothetical protein ZEAMMB73_842369 [Zea mays]
GRMZM2G141399	GRMZM2G092154	0.555962	orangered452	SSIIIa	--	--	--	Molecular Function: protein binding (GO:0005515); Biological Process: cellular membrane fusion (GO:0006944); Biological Process: microsporogenesis (GO:0009556); Biological Process: anatomical structure morphogenesis (GO:0009653); Cellular Component: chloroplast envelope (GO:0009941); Biological Process: cell differentiation (GO:0030154); Biological Process: callose deposition in cell wall (GO:005…	--	Probable WRKY transcription factor 19 GN=WRKY19 OS=Arabidopsis thaliana (Mouse-ear cress) PE=2 SV=1	hypothetical protein [Zea mays]
GRMZM2G141399	GRMZM2G089282	0.570219	orangered578	SSIIIa	--	--	--	--		--	Putative uncharacterized protein [Source:UniProtKB/TrEMBL;Acc:B6U3S9]
GRMZM2G141399	GRMZM2G080542	0.512402	orangered569	SSIIIa	--	[QR]	--	Cellular Component: nucleolus (GO:0005730); Cellular Component: cytosol (GO:0005829); Biological Process: nucleobase-containing compound metabolic process (GO:0006139); Biological Process: nucleocytoplasmic transport (GO:0006913); Molecular Function: histone-arginine N-methyltransferase activity (GO:0008469); Biological Process: anatomical structure morphogenesis (GO:0009653); Biological Process:…	--	Protein arginine N-methyltransferase PRMT10 OS=Oryza sativa subsp. japonica (Rice) PE=2 SV=1	uncharacterized protein LOC100384449 [Zea mays]
GRMZM2G141399	GRMZM2G063464	0.699512	orangered564	SSIIIa	--	--	--	Cellular Component: cell wall (GO:0005618); Biological Process: lipid metabolic process (GO:0006629); Biological Process: multicellular organismal development (GO:0007275); Cellular Component: chloroplast thylakoid (GO:0009534); Biological Process: response to salicylic acid stimulus (GO:0009751); Biological Process: response to lithium ion (GO:0010226); Cellular Component: cytoplasmic membrane-b…	--	GDSL esterase/lipase At5g37690 (Precursor) GN=At5g37690 OS=Arabidopsis thaliana (Mouse-ear cress) PE=2 SV=1	hypothetical protein ZEAMMB73_185154 [Zea mays]
GRMZM2G141399	GRMZM2G040673	0.601975	orangered554	SSIIIa	OFP	[M]	Cell wall/membrane/envelope biogenesis	--	--	Formin-like protein 5 GN=P0453E05.107 OS=Oryza sativa subsp. japonica (Rice) PE=2 SV=2	plant-specific domain TIGR01568 family protein [Zea mays]
GRMZM2G141399	GRMZM2G037255	0.570516	orangered551	SSIIIa	--	--	--	--	--	--	Uncharacterized protein [Source:UniProtKB/TrEMBL;Acc:C0HGE1]
GRMZM2G141399	GRMZM2G035514	0.579191	orangered548	SSIIIa	--	--	--	Molecular Function: RNA binding (GO:0003723); Molecular Function: RNA-directed DNA polymerase activity (GO:0003964); Cellular Component: mitochondrion (GO:0005739); Biological Process: RNA-dependent DNA replication (GO:0006278);	--	--	TPA: hypothetical protein ZEAMMB73_884746 [Zea mays]
GRMZM2G141399	GRMZM2G027794	0.557528	orangered543	SSIIIa	--	[M]	Cell wall/membrane/envelope biogenesis	Cellular Component: Golgi membrane (GO:0000139); Molecular Function: protein binding (GO:0005515); Cellular Component: nucleus (GO:0005634); Cellular Component: mitochondrion (GO:0005739); Cellular Component: endosome (GO:0005768); Cellular Component: trans-Golgi network (GO:0005802); Cellular Component: plasma membrane (GO:0005886); Biological Process: DNA mediated transformation (GO:0009294); C…	--	Probable xyloglucan glycosyltransferase 1 GN=OSJNBb0053G03.13 OS=Oryza sativa subsp. japonica (Rice) PE=2 SV=1	hypothetical protein ZEAMMB73_960799 [Zea mays]
GRMZM2G141399	GRMZM2G024435	0.580659	orangered541	SSIIIa	--	--	--	--	--	--	Tetratricopeptide repeat (TPR)-like superfamily protein [Source:Projected from Arabidopsis thaliana (AT5G08310) TAIR;Acc:AT5G08310]
GRMZM2G141399	GRMZM2G022651	0.56681	orangered539	SSIIIa	--	--	--	Biological Process: defense response to insect (GO:0002213); Molecular Function: chitinase activity (GO:0004568); Cellular Component: extracellular region (GO:0005576); Biological Process: chitin catabolic process (GO:0006032); Cellular Component: cell periphery (GO:0071944);	--	Leucine-rich repeat extensin-like protein 3 (Precursor) GN=LRX3 OS=Arabidopsis thaliana (Mouse-ear cress) PE=1 SV=1	TPA: hypothetical protein ZEAMMB73_027953 [Zea mays]
GRMZM2G141399	GRMZM2G017636	0.62998	orangered535	SSIIIa	--	[O]	Posttranslational modification, protein turnover, chaperones	Molecular Function: zinc ion binding (GO:0008270); Biological Process: embryo development ending in seed dormancy (GO:0009793); Biological Process: response to zinc ion (GO:0010043); Molecular Function: metal ion binding (GO:0046872);	--	RING-H2 finger protein ATL46 GN=ATL46 OS=Arabidopsis thaliana (Mouse-ear cress) PE=2 SV=1	putative RING zinc finger domain superfamily protein [Zea mays]
GRMZM2G138060	GRMZM5G863420	0.68874	darkmagenta	su1	WRKY	--	--	Biological Process: respiratory burst involved in defense response (GO:0002679);; Molecular Function: sequence-specific DNA binding transcription factor activity (GO:0003700);; Cellular Component: nucleus (GO:0005634);; Biological Process: regulation of transcription, DNA-dependent (GO:0006355);; Biological Process: toxin catabolic process (GO:0009407);; Cellular Component: plastid (GO:0009536);;…	--	Probable WRKY transcription factor 50 GN=WRKY50 OS=Arabidopsis thaliana (Mouse-ear cress) PE=2 SV=1	putative WRKY DNA-binding domain superfamily protein [Zea mays]
GRMZM2G138060	GRMZM2G414159	0.692699	darkmagenta	su1	Trihelix	--	--	Molecular Function: chromatin binding (GO:0003682);; Molecular Function: protein binding (GO:0005515);; Cellular Component: nucleus (GO:0005634);; Biological Process: regulation of flower development (GO:0009909);; Biological Process: response to chitin (GO:0010200);; Biological Process: gene expression (GO:0010467);; Cellular Component: membrane (GO:0016020);; Biological Process: RNA metabolic p…	--	Trihelix transcription factor GTL1 GN=GTL1 OS=Arabidopsis thaliana (Mouse-ear cress) PE=1 SV=2	uncharacterized protein LOC100381416 [Zea mays]
GRMZM2G138060	GRMZM2G469873	0.699237	darkmagenta	su1	Trihelix	--	--	--	--	--	uncharacterized protein LOC100382163 [Zea mays]
GRMZM2G138060	GRMZM2G046055	0.516373	darkmagenta	su1	NF-YC	--	--	Cellular Component: nucleosome (GO:0000786);; Biological Process: RNA methylation (GO:0001510);; Molecular Function: DNA binding (GO:0003677);; Cellular Component: cell wall (GO:0005618);; Cellular Component: nucleolus (GO:0005730);; Biological Process: nucleosome assembly (GO:0006334);; Biological Process: cell proliferation (GO:0008283);; Biological Process: DNA mediated transformation (GO:0009…	K11251|6e-92|sbi:SORBI_01g009820|hypothetical protein	Probable histone H2AXa OS=Oryza sativa subsp. japonica (Rice) PE=2 SV=1	histone H2A [Zea mays]
GRMZM2G138060	GRMZM2G037630	0.661705	darkmagenta	su1	NF-YA	--	--	GO:0016602//CCAATbinding factor complexGO:0003677//DNA binding;GO:0003700//sequencespecific DNA binding transcription factor activity	--	--	--
GRMZM2G138060	GRMZM2G395749	0.736277	darkmagenta	su1	MYB_related	--	--	Molecular Function: DNA binding (GO:0003677);; Molecular Function: chromatin binding (GO:0003682);; Molecular Function: protein binding (GO:0005515);; Cellular Component: nucleus (GO:0005634);; Biological Process: gravitropism (GO:0009630);; Biological Process: glucuronoxylan metabolic process (GO:0010413);; Biological Process: xylan biosynthetic process (GO:0045492);;	--	Protein ALWAYS EARLY 1 GN=ALY1 OS=Arabidopsis thaliana (Mouse-ear cress) PE=2 SV=2	putative MYB DNA-binding domain superfamily protein [Zea mays]
GRMZM2G138060	GRMZM2G127490	0.581414	darkmagenta	su1	MYB	[KAD]	--	Molecular Function: DNA binding (GO:0003677);; Molecular Function: chromatin binding (GO:0003682);; Molecular Function: sequence-specific DNA binding transcription factor activity (GO:0003700);; Cellular Component: nucleus (GO:0005634);; Biological Process: polyamine catabolic process (GO:0006598);; Biological Process: oligopeptide transport (GO:0006857);; Biological Process: purine nucleobase tr…	K09422|0.0|zma:100193483|hypothetical protein LOC100193483	Transcription factor MYB86 GN=F21E10.4 OS=Arabidopsis thaliana (Mouse-ear cress) PE=2 SV=1	MYB transcription factor [Zea mays]
GRMZM2G138060	GRMZM2G058868	0.525025	darkmagenta	su1	C2H2	--	--	GO:0005622//intracellularGO:0008270//zinc ion binding;GO:0046872//metal ion binding	--	--	Putative Zinc finger, C2H2 type family protein; Uncharacterized protein; Zinc finger, C2H2 type family protein [Source:UniProtKB/TrEMBL;Acc:B4FNM8]
GRMZM2G138060	GRMZM2G442804	0.522063	darkmagenta	su1	C2H2	--	--	Biological Process: metabolic process (GO:0008152);; Molecular Function: methyltransferase activity (GO:0008168);; Cellular Component: plastoglobule (GO:0010287);; Biological Process: methylation (GO:0032259);; Biological Process: response to karrikin (GO:0080167);;	--	Uncharacterized methyltransferase At2g41040, chloroplastic (Precursor) GN=At2g41040 OS=Arabidopsis thaliana (Mouse-ear cress) PE=1 SV=1	uncharacterized LOC100193465 [Zea mays]
GRMZM2G138060	GRMZM2G008898	0.714781	darkmagenta	su1	bHLH	--	--	--	--	--	--
GRMZM2G138060	GRMZM2G336761	0.680849	darkmagenta	su1	bHLH	--	--	GO:0046872//metal ion binding;GO:0008270//zinc ion binding;GO:0008270//zinc ion binding		--	Putative RING zinc finger domain superfamily protein [Source:UniProtKB/TrEMBL;Acc:K7UB60]
GRMZM2G138060	GRMZM2G337819	0.553559	darkmagenta	su1	bHLH	[DZ]	--	Molecular Function: kinase activity (GO:0016301);; Biological Process: phosphorylation (GO:0016310);; Cellular Component: intracellular part (GO:0044424);;	--	Ultraviolet-B receptor UVR8 GN=UVR8 OS=Arabidopsis thaliana (Mouse-ear cress) PE=1 SV=1	putative regulator of chromosome condensation (RCC1) family protein [Zea mays]
GRMZM2G138060	GRMZM2G153233	0.536514	darkmagenta	su1	ARF	--	--	Molecular Function: DNA binding (GO:0003677);; Cellular Component: nucleus (GO:0005634);; Biological Process: regulation of transcription, DNA-dependent (GO:0006355);; Biological Process: pattern specification process (GO:0007389);; Biological Process: pollen development (GO:0009555);; Biological Process: anatomical structure morphogenesis (GO:0009653);; Biological Process: auxin mediated signali…	--	Auxin response factor 22 GN=OSJNBa0093B11.2 OS=Oryza sativa subsp. japonica (Rice) PE=2 SV=1	uncharacterized protein LOC100304210 [Zea mays]
GRMZM2G138060	GRMZM2G475882	0.801999	darkmagenta	su1	ARF	--	--	Molecular Function: peptide receptor activity (GO:0001653);; Molecular Function: DNA binding (GO:0003677);; Molecular Function: sequence-specific DNA binding transcription factor activity (GO:0003700);; Molecular Function: protein serine/threonine kinase activity (GO:0004674);; Molecular Function: ATP binding (GO:0005524);; Cellular Component: nucleus (GO:0005634);; Biological Process: regulation…	--	Auxin response factor 12 GN=ARF12 OS=Oryza sativa subsp. indica (Rice) PE=2 SV=1	hypothetical protein ZEAMMB73_643249 [Zea mays]
GRMZM2G138060	GRMZM2G072926	0.543656	darkmagenta	su1	AP2/ERF-ERF	--	--	GO:0005634//nucleus;GO:0005634//nucleusGO:0003677//DNA binding;GO:0003700//sequencespecific DNA binding transcription factor activity;GO:0003677//DNA binding;GO:0003700//sequencespecific DNA binding transcription factor activityGO:0006355//regulation of transcription, DNAtemplated;GO:0006351//transcription, DNAtemplated;GO:0006351//transcription, DNAtemplated	--	--	Putative AP2/EREBP transcription factor superfamily protein [Source:UniProtKB/TrEMBL;Acc:K7U2T2]
GRMZM2G138060	GRMZM5G816314	0.66106	darkmagenta	su1	AP2/ERF-ERF	--	--	Molecular Function: DNA binding (GO:0003677);; Molecular Function: sequence-specific DNA binding transcription factor activity (GO:0003700);; Cellular Component: nucleus (GO:0005634);; Biological Process: regulation of transcription, DNA-dependent (GO:0006355);; Biological Process: response to cold (GO:0009409);; Biological Process: response to water deprivation (GO:0009414);; Cellular Component:…	--	Ethylene-responsive transcription factor ERF038 GN=ERF038 OS=Arabidopsis thaliana (Mouse-ear cress) PE=2 SV=1	putative AP2/EREBP transcription factor superfamily protein [Zea mays]
GRMZM2G138060	AC185300.4_FG002	0.578196	darkmagenta	su1	--	--	--	--	--	--	Uncharacterized protein [Source:UniProtKB/TrEMBL;Acc:K7UQJ6]
GRMZM2G138060	AC194609.2_FG003	0.648561	darkmagenta	su1	--	--	--	--	--	--	--
GRMZM2G138060	AC204007.3_FG008	0.520604	darkmagenta	su1	--	--	--	Molecular Function: nucleic acid binding (GO:0003676);; Molecular Function: zinc ion binding (GO:0008270);; Cellular Component: membrane (GO:0016020);; Cellular Component: cytoplasmic membrane-bounded vesicle (GO:0016023);; Biological Process: cellular component organization (GO:0016043);; Molecular Function: kinase activity (GO:0016301);; Cellular Component: intrinsic to membrane (GO:0031224);; …	--	Early nodulin-20 (Precursor) GN=ENOD20 OS=Medicago truncatula (Barrel medic) PE=3 SV=1	uncharacterized protein LOC100192825 [Zea mays]
GRMZM2G138060	AC209206.3_FG014	0.723202	darkmagenta	su1	--	--	--	Molecular Function: catechol oxidase activity (GO:0004097);; Molecular Function: copper ion binding (GO:0005507);; Cellular Component: vacuolar lumen (GO:0005775);; Cellular Component: plastid (GO:0009536);; Molecular Function: aureusidin synthase activity (GO:0033793);; Biological Process: pigment biosynthetic process (GO:0046148);; Molecular Function: metal ion binding (GO:0046872);; Biological…	--	Polyphenol oxidase, chloroplastic (Precursor) OS=Malus domestica (Apple) PE=2 SV=1	putative polyphenol oxidase family protein [Zea mays]
GRMZM2G138060	AC212835.3_FG004	0.60428	darkmagenta	su1	--	--	--	Biological Process: developmental process involved in reproduction (GO:0003006);; Molecular Function: binding (GO:0005488);; Cellular Component: extracellular region (GO:0005576);; Cellular Component: plasma membrane (GO:0005886);; Biological Process: anatomical structure morphogenesis (GO:0009653);; Biological Process: plant-type cell wall organization (GO:0009664);; Biological Process: post-emb…	--	Classical arabinogalactan protein 9 (Precursor) GN=AGP9 OS=Arabidopsis thaliana (Mouse-ear cress) PE=1 SV=2	TPA: hypothetical protein ZEAMMB73_573364 [Zea mays]
GRMZM2G138060	GRMZM2G003947	0.506878	darkmagenta	su1	--	--	--	--	--	--	Putative uncharacterized protein [Source:UniProtKB/TrEMBL;Acc:B6T5Q2]
GRMZM2G138060	GRMZM2G005557	0.652291	darkmagenta	su1	--	[TZDR]	--	Molecular Function: calcium ion binding (GO:0005509);; Molecular Function: protein binding (GO:0005515);; Cellular Component: cytoplasm (GO:0005737);; Biological Process: pollen germination (GO:0009846);; Biological Process: response to stimulus (GO:0050896);; Biological Process: organic substance metabolic process (GO:0071704);;	--	Probable calcium-binding protein CML9 GN=OsJ_018254 OS=Oryza sativa subsp. japonica (Rice) PE=2 SV=1	hypothetical protein ZEAMMB73_912154 [Zea mays]
GRMZM2G138060	GRMZM2G007195	0.593809	darkmagenta	su1	--	[MG]	--	Cellular Component: Golgi membrane (GO:0000139);; Cellular Component: endosome (GO:0005768);; Cellular Component: vacuole (GO:0005773);; Cellular Component: vacuolar membrane (GO:0005774);; Cellular Component: trans-Golgi network (GO:0005802);; Cellular Component: cytosol (GO:0005829);; Cellular Component: plasma membrane (GO:0005886);; Molecular Function: dTDP-glucose 4,6-dehydratase activity (G…	--	UDP-glucuronic acid decarboxylase 2 GN=F26K9_260 OS=Arabidopsis thaliana (Mouse-ear cress) PE=1 SV=1	hypothetical protein ZEAMMB73_341531 [Zea mays]
GRMZM2G138060	GRMZM2G008287	0.688671	darkmagenta	su1	--	--	--	GO:0016740//transferase activity;GO:0008168//methyltransferase activity;GO:0008168//methyltransferase activity;GO:0016740//transferase activity;GO:0008168//methyltransferase activity;GO:0008168//methyltransferase activityGO:0032259//methylation;GO:0006479//protein methylation;GO:0006479//protein methylation;GO:0032259//methylation;GO:0006479//protein methylation;GO:0006479//protein methylation	--	--	Protein arginine N-methyltransferase 6; Uncharacterized protein [Source:UniProtKB/TrEMBL;Acc:B6T5Y7]
GRMZM2G138060	GRMZM2G014300	0.839904	darkmagenta	su1	--	--	Transcription;Folding, sorting and degradation	GO:0009414//response to water deprivation;GO:0009737//response to abscisic acid;GO:0009414//response to water deprivation;GO:0009737//response to abscisic acid	ko03040//Spliceosome;ko03018//RNA degradation	--	SAD1; SAD1 isoform 1; SAD1 isoform 2; Uncharacterized protein [Source:UniProtKB/TrEMBL;Acc:B4FLA3]
GRMZM2G138060	GRMZM2G015395	0.586617	darkmagenta	su1	--	[Z]	Cytoskeleton	Molecular Function: nucleotide binding (GO:0000166);; Biological Process: nuclear division (GO:0000280);; Biological Process: phragmoplast assembly (GO:0000914);; Biological Process: cell plate assembly (GO:0000919);; Molecular Function: microtubule motor activity (GO:0003777);; Molecular Function: calmodulin binding (GO:0005516);; Molecular Function: ATP binding (GO:0005524);; Cellular Component…	--	Kinesin-like protein NACK1 GN=NACK1 OS=Nicotiana tabacum (Common tobacco) PE=1 SV=1	TPA: hypothetical protein ZEAMMB73_646629 [Zea mays]
GRMZM2G138060	GRMZM2G015441	0.544349	darkmagenta	su1	--	--	--	Molecular Function: aspartic-type endopeptidase activity (GO:0004190);; Biological Process: proteolysis (GO:0006508);; Cellular Component: cytoplasmic membrane-bounded vesicle (GO:0016023);;	--	Aspartic proteinase-like protein 2 (Precursor) GN=At1g65240 OS=Arabidopsis thaliana (Mouse-ear cress) PE=1 SV=2	hypothetical protein ZEAMMB73_652585 [Zea mays]
GRMZM2G138060	GRMZM2G016734	0.515594	darkmagenta	su1	--	[O]	Posttranslational modification, protein turnover, chaperones	Cellular Component: nucleus (GO:0005634);; Cellular Component: Golgi stack (GO:0005795);; Cellular Component: plasma membrane (GO:0005886);; Biological Process: protein folding (GO:0006457);; Molecular Function: cytoskeletal protein binding (GO:0008092);; Biological Process: phototropism (GO:0009638);; Biological Process: response to abscisic acid stimulus (GO:0009737);; Biological Process: posit…	--	Chaperone protein dnaJ 6 GN=MOJ9.8 OS=Arabidopsis thaliana (Mouse-ear cress) PE=1 SV=1	hypothetical protein [Zea mays]
GRMZM2G138060	GRMZM2G017414	0.697779	darkmagenta	su1	bHLH	--	--	Molecular Function: DNA binding (GO:0003677);; Molecular Function: sequence-specific DNA binding transcription factor activity (GO:0003700);; Cellular Component: nucleus (GO:0005634);; Biological Process: chromatin silencing (GO:0006342);; Biological Process: determination of bilateral symmetry (GO:0009855);; Biological Process: leaf morphogenesis (GO:0009965);; Biological Process: meristem initi…	--	Transcription factor LHW GN=F12K2 OS=Arabidopsis thaliana (Mouse-ear cress) PE=1 SV=1	putative HLH DNA-binding domain superfamily protein [Zea mays]
GRMZM2G138060	GRMZM2G017419	0.607953	darkmagenta	su1	--	--	--	GO:0009507//chloroplast;GO:0009570//chloroplast stromaGO:0009055//electron carrier activity;GO:0015035//protein disulfide oxidoreductase activity;GO:0015035//protein disulfide oxidoreductase activity;GO:0009055//electron carrier activity;GO:0015035//protein disulfide oxidoreductase activity;GO:0008047//enzyme activator activity;GO:0015035//protein disulfide oxidoreductase activityGO:0006662//glyc…	--	--	Putative thioredoxin superfamily protein [Source:UniProtKB/TrEMBL;Acc:K7TMN2]
GRMZM2G138060	GRMZM2G022514	0.64397	darkmagenta	su1	--	--	--	Molecular Function: protein serine/threonine kinase activity (GO:0004674);; Molecular Function: ATP binding (GO:0005524);; Cellular Component: mitochondrion (GO:0005739);; Biological Process: protein phosphorylation (GO:0006468);; Biological Process: signal transduction (GO:0007165);; Biological Process: multicellular organismal development (GO:0007275);; Biological Process: response to hormone s…	--	Probable L-type lectin-domain containing receptor kinase S.7 (Precursor) GN=LECRKS7 OS=Arabidopsis thaliana (Mouse-ear cress) PE=2 SV=1	putative lectin-domain receptor-like protein kinase family protein [Zea mays]
GRMZM2G138060	GRMZM2G028887	0.564415	darkmagenta	su1	--	--	--	Molecular Function: nucleotide binding (GO:0000166);; Cellular Component: Cul4-RING ubiquitin ligase complex (GO:0080008);;	--	--	TPA: hypothetical protein ZEAMMB73_316659 [Zea mays]
GRMZM2G138060	GRMZM2G029366	0.533318	darkmagenta	su1	--	--	--	--	--	--	--
GRMZM2G138060	GRMZM2G029912	0.513588	darkmagenta	su1	--	--	--	Biological Process: very long-chain fatty acid metabolic process (GO:0000038);; Molecular Function: catalytic activity (GO:0003824);; Molecular Function: iron ion binding (GO:0005506);; Cellular Component: plasma membrane (GO:0005886);; Biological Process: fatty acid biosynthetic process (GO:0006633);; Biological Process: cuticle hydrocarbon biosynthetic process (GO:0006723);; Biological Process:…	--	Protein ECERIFERUM 3 GN=MTI20.3 OS=Arabidopsis thaliana (Mouse-ear cress) PE=1 SV=1	unknown [Zea mays]
GRMZM2G138060	GRMZM2G030529	0.516951	darkmagenta	su1	--	--	--	GO:0009851//auxin biosynthetic process;GO:0010229//inflorescence development;GO:0048825//cotyledon development	--	--	LSD1-like 3 [Source:Projected from Arabidopsis thaliana (AT4G16310) TAIR;Acc:AT4G16310]
GRMZM2G138060	GRMZM2G030850	0.805817	darkmagenta	su1	--	--	--	Biological Process: microtubule cytoskeleton organization (GO:0000226);; Biological Process: cytokinesis by cell plate formation (GO:0000911);; Cellular Component: extracellular region (GO:0005576);; Cellular Component: endoplasmic reticulum (GO:0005783);; Biological Process: carbohydrate metabolic process (GO:0005975);; Biological Process: DNA methylation (GO:0006306);; Biological Process: methy…	--	Glucan endo-1,3-beta-glucosidase 11 (Precursor) GN=At1g32860 OS=Arabidopsis thaliana (Mouse-ear cress) PE=1 SV=1	TPA: putative O-glycosyl hydrolase family 17 protein [Zea mays]
GRMZM2G138060	GRMZM2G034684	0.700782	darkmagenta	su1	--	--	--	--	--	--	Uncharacterized protein [Source:UniProtKB/TrEMBL;Acc:B4FDZ9]
GRMZM2G138060	GRMZM2G035248	0.701375	darkmagenta	su1	--	--	--	Cellular Component: mitochondrion (GO:0005739);; Cellular Component: plastid (GO:0009536);;	--	Proline-rich receptor-like protein kinase PERK2 GN=PERK2 OS=Arabidopsis thaliana (Mouse-ear cress) PE=2 SV=3	hypothetical protein [Zea mays]
GRMZM2G138060	GRMZM2G037627	0.540814	darkmagenta	su1	--	--	--	GO:0046872//metal ion binding;GO:0008270//zinc ion binding;GO:0008270//zinc ion binding	--	--	RING-H2 finger protein ATL5F [Source:UniProtKB/TrEMBL;Acc:B6SU64]
GRMZM2G138060	GRMZM2G039477	0.511043	darkmagenta	su1	--	--	--	--	--	--	Putative uncharacterized protein [Source:UniProtKB/TrEMBL;Acc:B6SMT4]
GRMZM2G138060	GRMZM2G047219	0.570093	darkmagenta	su1	--	--	--	GO:0005886//plasma membrane;GO:0009507//chloroplast;GO:0009570//chloroplast stroma;GO:0009579//thylakoid;GO:0048046//apoplast;GO:0005886//plasma membrane;GO:0009507//chloroplast;GO:0009570//chloroplast stroma;GO:0009579//thylakoid;GO:0048046//apoplast;GO:0005886//plasma membrane;GO:0009507//chloroplast;GO:0009570//chloroplast stroma;GO:0009579//thylakoid;GO:0048046//apoplastGO:0000166//nucleotide…	--	--	NAD-dependent epimerase/dehydratase; NAD-dependent epimerase/dehydratase isoform 1; NAD-dependent epimerase/dehydratase isoform 2; NAD-dependent epimerase/dehydratase isoform 3; Uncharacterized protein [Source:UniProtKB/TrEMBL;Acc:B4FH62]
GRMZM2G138060	GRMZM2G047457	0.590079	darkmagenta	su1	--	--	--	GO:0009941//chloroplast envelope;GO:0016021//integral component of membrane;GO:0009941//chloroplast envelopeGO:0006826//iron ion transport;GO:0006826//iron ion transport	--	--	Mitochondrial substrate carrier family protein [Source:Projected from Arabidopsis thaliana (AT5G42130) TAIR;Acc:AT5G42130]
[truncated: 1,902 more rows]
[truncated: 5 more columns]
